# Supplementary material for: Revealing the Molecular Portrait of Triple Negative Breast Tumors in an Understudied Population through Omics Analysis of Formalin-Fixed and Paraffin-Embedded Tissues
Source: PLoS One. 2015 May 11;10(5):e0126762. doi: 10.1371/journal.pone.0126762 (PMC4427337; doi:10.1371/journal.pone.0126762)
Supplement: S1 Table — (XLSX) [file pone.0126762.s005.xlsx]

## Sheet: Supp tables index
Supplementary tables index
Supp. Table	Name
1	S1 Table. Patients and sample characteristics
2	#REF!
3	#REF!
4	#REF!
5	#REF!
6	#REF!
7	#REF!
8	#REF!
9	#REF!
10	#REF!
11	#REF!
12	#REF!
13	#REF!

## Sheet: S1 Table
S1 Table. Patients and sample characteristics
Sample	Age at diagnosis	Tumor size	Tumor cellularity* (%)	Diabetes	Linfovascular invasion	Body mass index	Classification	Grade	Histology	Reproductive condition at diagnosis
157	53	3x2 cm	65	No	No	22.89	T2N0M0	IIA	infiltrating ductal carcinoma	Post-menopausal
5463	55	2x1.5 cm	80	No	ye	24.77	T2N1M0	IIB	infiltrating ductal carcinoma	Post-menopausal
11932	64	No data	60	No	No	35.15	TIN0M0	I	infiltrating ductal carcinoma	Post-menopausal
1619	52	15x14 cm	70	No	ye	30.96	T4dN2aMX	EC IIIB	infiltrating ductal carcinoma	Post-menopausal
324	51	2x1.5	85	No	ye	30.61	T1N1MX	IIA	infiltrating ductal carcinoma	Post-menopausal
3233	58	3 cm	90	No	ye	21.29	T2N2M0	EC IIIA	infiltrating ductal carcinoma	Post-menopausal
6916	30	1 x 1.5 cm	80	No	No	28.39	T1N0M0	I	infiltrating ductal carcinoma	Pre-menopausal
4864	42	4 cm	50	No	ye	21.58	pT0pN1pM0	IIA	infiltrating ductal carcinoma	Pre-menopausal
8119	45	3x3 cm	60	No	No	25.9	T2N0MX	IIA	infiltrating ductal carcinoma	Pre-menopausal
3192	49	1.5 cm	90	No	ye	18.36	T2N1Mx	IIB	infiltrating ductal carcinoma	Pre-menopausal
11905	36	7x6.5 cm	90	No	ye	23.42	T4bN3M0	ECIIIC	infiltrating ductal carcinoma	Pre-menopausal
10512	41	3.5x1.8x2	90	No	ye	22.23	T2N2M0	EC III	infiltrating ductal carcinoma	Pre-menopausal
*Before the punch biopsy used for enrichment of tumor cells for exome sequencing.
