# Supplementary material for: Revealing the Molecular Portrait of Triple Negative Breast Tumors in an Understudied Population through Omics Analysis of Formalin-Fixed and Paraffin-Embedded Tissues
Source: PLoS One. 2015 May 11;10(5):e0126762. doi: 10.1371/journal.pone.0126762 (PMC4427337; doi:10.1371/journal.pone.0126762)
Supplement: S2 Table — (XLSX) [file pone.0126762.s006.xlsx]

## Sheet: S2 Table
S2 Table. PAM50 tumor subtype classification
Sample	Spearman correlation to PAM50 centroids					Classification	p.value
	Basal	Her2	LumA	LumB	Normal
TNBC_4864	0.35	0.21	-0.49	-0.02	-0.2	Basal	0.034
TNBC_5463	-0.13	0.47	-0.21	0.22	-0.41	Her2	0.002
TNBC_6916	0.35	0.15	-0.45	0.01	-0.19	Basal	0.035
TNBC_8119	0.33	0.32	-0.53	0.08	-0.28	Basal	0.046
TNBC_324	0.3	0.22	-0.47	0.06	-0.25	Basal	0.086
TNBC_3192	0.45	0.19	-0.61	0.13	-0.29	Basal	0.003
TNBC_11932	0.42	0.12	-0.49	0.04	-0.21	Basal	0.006
TNBC_157	0.35	0.3	-0.54	0.13	-0.28	Basal	0.035
TNBC_1619	0.25	0.33	-0.51	0.14	-0.33	Her2	0.05
TNBC_3233	0.04	0.42	-0.37	0.3	-0.43	Her2	0.006
TNBC_10512	0.35	0.28	-0.52	0.17	-0.34	Basal	0.035
TNBC_11905	0.25	0.2	-0.46	0.13	-0.32	Basal	0.193
