# Supplementary material for: Revealing the Molecular Portrait of Triple Negative Breast Tumors in an Understudied Population through Omics Analysis of Formalin-Fixed and Paraffin-Embedded Tissues
Source: PLoS One. 2015 May 11;10(5):e0126762. doi: 10.1371/journal.pone.0126762 (PMC4427337; doi:10.1371/journal.pone.0126762)
Supplement: S3 Table — (XLSX) [file pone.0126762.s007.xlsx]

## Sheet: S3 Table
S3 Table. Probes of genes up-regulated in DGEA with GSE32124 (33 controls)
Probe_Id	Corrected.p.value	p.value	FCAbsolute	regulation	log2.control..normalized.	log2.tumour..normalized.	Delta..log2.	Fold.change	Symbol	ILMN_Gene	RefSeq_ID	Transcript
ILMN_2409078	5.44e-41	1.5e-43	261.414	up	-2.14139	5.88881	8.0302	261.415	SNHG10	SNHG10	NR_001459.2	ILMN_6963
ILMN_2112730	3.37e-37	2.16e-39	165.944	up	-1.96655	5.408	7.37455	165.944	SLC9A4	SLC9A4	NM_001011552.1	ILMN_21811
ILMN_1792922	2.63e-35	2.74e-37	134.449	up	-1.88558	5.18534	7.07091	134.449	SOD2	SOD2	NM_000636.2	ILMN_19880
ILMN_2067421	1.46e-40	4.26e-43	127.736	up	-1.86587	5.13115	6.99703	127.736	PP8961	PP8961	NM_001080113.1	ILMN_177677
ILMN_1682354	1.48e-42	2.8e-45	121.067	up	-1.84524	5.07442	6.91966	121.067	SNORD33	SNORD33	NR_000020.1	ILMN_2254
ILMN_1787326	0	0	116.699	up	-1.83111	5.03554	6.86665	116.699	SNORA65	SNORA65	NR_002449.1	ILMN_20807
ILMN_2179579	1.04e-37	6.22e-40	115.735	up	-1.82791	5.02676	6.85468	115.735	SNHG3	SNHG3	NR_002909.1	ILMN_176068
ILMN_2157020	1.19e-34	1.43e-36	99.0256	up	-1.76793	4.8618	6.62973	99.0256	SNORD48	SNORD48	NR_002745.1	ILMN_7852
ILMN_2270299	1.26e-39	4.57e-42	92.482	up	-1.74163	4.78947	6.5311	92.482	TP53BP2	TP53BP2	NM_005426.2	ILMN_178901
ILMN_2190850	2.89e-40	9.5e-43	82.3544	up	-1.69701	4.66677	6.36377	82.3544	PPID	PPID	NM_005038.2	ILMN_7536
ILMN_2366463	4.66e-37	3.12e-39	76.9983	up	-1.67114	4.59562	6.26675	76.9983	FN1	FN1	NM_212474.1	ILMN_28846
ILMN_1778237	1.85e-34	2.36e-36	76.087	up	-1.66655	4.58302	6.24958	76.087	FN1	FN1	NM_002026.2	ILMN_20090
ILMN_2088234	2.65e-41	6.9e-44	73.2479	up	-1.65193	4.54279	6.19472	73.2479	GTF2IRD2P	GTF2IRD2P	NR_002164.1	ILMN_14548
ILMN_1682402	1.57e-31	3.66e-33	72.8779	up	-1.64998	4.53743	6.18741	72.8779	SNORD46	SNORD46	NR_000024.2	ILMN_164819
ILMN_1803810	5.44e-41	1.53e-43	67.0598	up	-1.61797	4.44941	6.06738	67.0598	RRBP1	RRBP1	NM_001042576.1	ILMN_172165
ILMN_2189842	1.62e-40	4.82e-43	64.5889	up	-1.60353	4.40969	6.01321	64.5889	SNORA10	SNORA10	NR_002327.1	ILMN_24621
ILMN_1713832	1.73e-34	2.2e-36	61.1215	up	-1.58229	4.35131	5.93361	61.1215	SNORD15B	SNORD15B	NR_000025.1	ILMN_2700
ILMN_1791726	4.56e-27	2.59e-28	50.6008	up	-1.50962	4.15146	5.66109	50.6008	TUBB3	TUBB3	NM_006086.2	ILMN_16399
ILMN_1739423	1.76e-14	5.69e-15	43.1595	up	-1.44843	3.98318	5.43161	43.1595	RN7SK	RN7SK	NR_001445.1	ILMN_14457
ILMN_2141523	6.08e-37	4.37e-39	41.5501	up	-1.43381	3.94297	5.37678	41.5501	MRPL44	MRPL44	NM_022915.2	ILMN_16607
ILMN_1733559	7.87e-31	2.14e-32	40.0572	up	-1.41973	3.90426	5.32399	40.0572	LOC100008589	LOC100008589	NR_003287.1	ILMN_177351
ILMN_1680937	2.1e-29	7.66e-31	39.4737	up	-1.41409	3.88873	5.30282	39.4737	HIST1H2BC	HIST1H2BC	NM_003526.2	ILMN_28053
ILMN_1784678	6.65e-30	2.18e-31	39.0466	up	-1.4099	3.87723	5.28712	39.0466	PBX1	PBX1	NM_002585.1	ILMN_27588
ILMN_2074860	5.39e-21	8.04e-22	36.9971	up	-1.38916	3.82018	5.20934	36.9971	RN7SK	RN7SK	NR_001445.1	ILMN_14457
ILMN_1769082	1.16e-25	8.38e-27	35.1207	up	-1.36913	3.76511	5.13425	35.1207	TXNDC5	TXNDC5	NM_030810.2	ILMN_24968
ILMN_1761772	2.47e-33	3.96e-35	34.473	up	-1.36197	3.74542	5.10739	34.473	NUP155	NUP155	NM_153485.1	ILMN_9919
ILMN_1746941	4.46e-31	1.15e-32	33.7517	up	-1.35384	3.72305	5.07689	33.7517	HIPK3	HIPK3	NM_005734.3	ILMN_20690
ILMN_2353754	8.01e-37	6.01e-39	33.2689	up	-1.34829	3.70781	5.0561	33.2689	TPM3	TPM3	NM_001043353.1	ILMN_173760
ILMN_1680393	1.61e-33	2.51e-35	32.6039	up	-1.34052	3.68645	5.02697	32.6039	SNORD55	SNORD55	NR_000015.2	ILMN_1655
ILMN_2273595	1.34e-36	1.08e-38	32.1167	up	-1.33473	3.67052	5.00525	32.1167	TEX11	TEX11	NM_001003811.1	ILMN_172924
ILMN_2057836	2.49e-28	1.15e-29	32.0424	up	-1.33384	3.66807	5.00191	32.0424	RNU2	RNU2	NR_002716.1	ILMN_4405
ILMN_1728870	1.88e-36	1.59e-38	30.1989	up	-1.31105	3.60538	4.91643	30.1989	DDX3X	DDX3X	NM_001356.3	ILMN_183040
ILMN_1751120	4.56e-21	6.71e-22	30.1579	up	-1.31052	3.60394	4.91446	30.1579	HIST1H4H	HIST1H4H	NM_003543.3	ILMN_30163
ILMN_1804735	1.6e-18	3.27e-19	29.7986	up	-1.30591	3.59126	4.89717	29.7986	CBS	CBS	NM_000071.1	ILMN_5029
ILMN_1666599	4.04e-31	1.03e-32	29.6946	up	-1.30457	3.58756	4.89213	29.6946	SNORD30	SNORD30	NR_002561.1	ILMN_21278
ILMN_1712975	3.3e-40	1.14e-42	29.0703	up	-1.29639	3.56508	4.86148	29.0703	YIF1A	YIF1A	NM_020470.1	ILMN_29299
ILMN_1702708	2.91e-30	8.7e-32	28.9243	up	-1.29446	3.55975	4.85421	28.9243	PPP2R3A	PPP2R3A	NM_002718.3	ILMN_168988
ILMN_2145050	2.1e-29	7.64e-31	28.5689	up	-1.2897	3.54667	4.83637	28.5689	POM121	POM121	NM_172020.1	ILMN_181143
ILMN_1774134	4.92e-32	1.02e-33	27.756	up	-1.27859	3.51613	4.79473	27.756	BRD4	BRD4	NM_058243.2	ILMN_22169
ILMN_1689616	1.52e-31	3.53e-33	27.335	up	-1.27271	3.49997	4.77268	27.335	SNORA66	SNORA66	NR_002444.1	ILMN_28289
ILMN_2050921	1.05e-31	2.32e-33	26.5535	up	-1.26155	3.46928	4.73083	26.5535	SNHG8	SNHG8	NR_003192.1	ILMN_166104
ILMN_2061318	3.33e-30	1.01e-31	26.1155	up	-1.25516	3.45168	4.70684	26.1155	TAF13	TAF13	NM_005645.3	ILMN_3685
ILMN_1685845	3.5e-30	1.07e-31	25.8361	up	-1.25102	3.4403	4.69132	25.8362	POLDIP3	POLDIP3	NM_032311.3	ILMN_11068
ILMN_2180997	4.49e-33	7.6e-35	25.561	up	-1.2469	3.42897	4.67587	25.561	GTF2IRD2B	GTF2IRD2B	NM_001003795.2	ILMN_12811
ILMN_1674386	2.93e-18	6.18e-19	25.2637	up	-1.2424	3.41659	4.65899	25.2637	PITX1	PITX1	NM_002653.3	ILMN_19276
ILMN_2170625	6.75e-32	1.44e-33	24.7755	up	-1.23489	3.39595	4.63084	24.7755	LOC389286	LOC389286	NM_001018022.1	ILMN_181100
ILMN_2152010	1.25e-31	2.86e-33	23.6539	up	-1.21707	3.34694	4.56401	23.654	CBWD1	CBWD1	NM_018491.3	ILMN_18677
ILMN_2125590	4.89e-32	1.01e-33	23.1776	up	-1.20924	3.32542	4.53466	23.1776	LOC401252	LOC401252	NM_001013681.1	ILMN_22583
ILMN_2334121	8.11e-29	3.43e-30	22.6558	up	-1.20048	3.30133	4.50181	22.6558	PRKDC	PRKDC	NM_006904.6	ILMN_169762
ILMN_1789342	7.73e-27	4.59e-28	22.5871	up	-1.19931	3.29812	4.49743	22.5871	NDUFS2	NDUFS2	NM_004550.3	ILMN_9109
ILMN_1721026	9.8e-31	2.69e-32	21.6919	up	-1.18375	3.25533	4.43908	21.6919	SAMHD1	SAMHD1	NM_015474.2	ILMN_17752
ILMN_1651237	1.71e-23	1.76e-24	21.6226	up	-1.18253	3.25194	4.43447	21.6226	CDT1	CDT1	NM_030928.2	ILMN_18895
ILMN_1743347	3.92e-30	1.22e-31	21.4671	up	-1.17975	3.2443	4.42405	21.4671	AKT2	AKT2	NM_001626.3	ILMN_6473
ILMN_1756849	1.03e-17	2.35e-18	21.4416	up	-1.17929	3.24305	4.42234	21.4416	HIST1H2AE	HIST1H2AE	NM_021052.2	ILMN_1822
ILMN_2401352	5.49e-31	1.44e-32	21.3035	up	-1.17681	3.23621	4.41302	21.3035	UHRF1	UHRF1	NM_013282.3	ILMN_12005
ILMN_1749368	6.89e-28	3.4e-29	21.1496	up	-1.17401	3.22854	4.40256	21.1496	HIST1H3H	HIST1H3H	NM_003536.2	ILMN_452
ILMN_2138689	1.4e-34	1.75e-36	21.0742	up	-1.17264	3.22477	4.39741	21.0742	TFAMP1	TFAMP1	NR_001288.1	ILMN_3649
ILMN_1809895	5.18e-27	2.99e-28	20.8077	up	-1.16775	3.2113	4.37905	20.8077	FNBP1L	FNBP1L	NM_001024948.1	ILMN_162145
ILMN_1804279	1.55e-26	9.68e-28	20.603	up	-1.16394	3.20084	4.36478	20.603	PTPRC	PTPRC	NM_002838.3	ILMN_174182
ILMN_2253017	2.23e-30	6.53e-32	20.3297	up	-1.15881	3.18671	4.34552	20.3297	LGMN	LGMN	NM_001008530.1	ILMN_183373
ILMN_1671267	7.29e-29	3.02e-30	20.0108	up	-1.15272	3.16999	4.32271	20.0108	NF2	NF2	NM_000268.2	ILMN_3554
ILMN_1726466	1.27e-28	5.55e-30	20.0072	up	-1.15265	3.1698	4.32245	20.0072	HDHD3	HDHD3	NM_031219.2	ILMN_14769
ILMN_1654864	5.32e-36	4.65e-38	19.7687	up	-1.14804	3.1571	4.30514	19.7687	C1orf58	C1ORF58	NM_144695.2	ILMN_11942
ILMN_1813260	3.19e-34	4.24e-36	19.6578	up	-1.14587	3.15115	4.29703	19.6578	TIMM17B	TIMM17B	NM_005834.1	ILMN_16942
ILMN_2285490	3.59e-33	5.93e-35	19.6044	up	-1.14483	3.14828	4.29311	19.6044	PPIL3	PPIL3	NM_032472.3	ILMN_4793
ILMN_2061327	1.06e-31	2.35e-33	19.5844	up	-1.14444	3.1472	4.29163	19.5844	TAF13	TAF13	NM_005645.3	ILMN_3685
ILMN_2368713	8.51e-33	1.55e-34	19.5115	up	-1.143	3.14325	4.28625	19.5115	TMEM189-UBE2V1	TMEM189-UBE2V1	NM_003349.4	ILMN_21259
ILMN_1680777	1.82e-28	8.23e-30	19.408	up	-1.14095	3.13763	4.27858	19.408	MAP2K3	MAP2K3	NM_145109.2	ILMN_14315
ILMN_2170209	2.39e-15	7.06e-16	19.3858	up	-1.14052	3.13641	4.27693	19.3858	RASD2	RASD2	NM_014310.3	ILMN_21994
ILMN_1808907	1.86e-30	5.26e-32	19.1783	up	-1.13637	3.12503	4.2614	19.1783	HIST1H2BN	HIST1H2BN	NM_003520.3	ILMN_27335
ILMN_1713542	1.7e-26	1.07e-27	19.1332	up	-1.13547	3.12254	4.258	19.1332	TRIM14	TRIM14	NM_014788.2	ILMN_164650
ILMN_1697211	3.02e-32	6.01e-34	19.1025	up	-1.13485	3.12084	4.25569	19.1025	UBE1DC1	UBE1DC1	NM_198329.1	ILMN_166159
ILMN_1694475	1.98e-33	3.12e-35	19.0039	up	-1.13286	3.11537	4.24823	19.0039	GTPBP2	GTPBP2	NM_019096.3	ILMN_28941
ILMN_2400663	4.97e-31	1.29e-32	18.8466	up	-1.12966	3.10657	4.23623	18.8466	AKAP9	AKAP9	NM_147185.1	ILMN_23884
ILMN_1669842	2.67e-29	9.98e-31	18.7142	up	-1.12695	3.09911	4.22606	18.7142	CHAF1A	CHAF1A	NM_005483.2	ILMN_24131
ILMN_1788002	3.03e-27	1.67e-28	18.5512	up	-1.12358	3.08986	4.21344	18.5512	MAPK14	MAPK14	NM_139012.1	ILMN_16801
ILMN_1720373	2.32e-18	4.84e-19	18.5199	up	-1.12294	3.08807	4.211	18.5199	SLC7A5	SLC7A5	NM_003486.5	ILMN_25446
ILMN_1715574	1.4e-31	3.23e-33	18.4059	up	-1.12056	3.08154	4.2021	18.4059	ZC3H11A	ZC3H11A	NM_014827.4	ILMN_173086
ILMN_1672650	6.07e-29	2.49e-30	18.3643	up	-1.11969	3.07914	4.19883	18.3643	PKM2	PKM2	NM_002654.3	ILMN_29418
ILMN_2413041	1.11e-26	6.73e-28	18.0692	up	-1.11346	3.062	4.17546	18.0692	TEAD4	TEAD4	NM_003213.2	ILMN_12127
ILMN_2115011	1.87e-30	5.29e-32	18.0158	up	-1.11232	3.05887	4.17119	18.0158	FGD2	FGD2	NM_173558.2	ILMN_13097
ILMN_1753523	2.05e-28	9.38e-30	17.5732	up	-1.10275	3.03256	4.1353	17.5732	SDC3	SDC3	XM_944729.1	ILMN_34871
ILMN_2329309	1.74e-35	1.72e-37	17.5461	up	-1.10215	3.03092	4.13308	17.5461	POGZ	POGZ	NM_207171.1	ILMN_14318
ILMN_1685534	8.69e-28	4.36e-29	17.3516	up	-1.09786	3.01913	4.117	17.3516	PILRB	PILRB	NM_175047.2	ILMN_1984
ILMN_1727288	1.31e-26	8.05e-28	17.2061	up	-1.09463	3.01022	4.10485	17.2061	EVPL	EVPL	NM_001988.1	ILMN_173420
ILMN_1778321	3.49e-25	2.71e-26	17.1462	up	-1.09329	3.00653	4.09982	17.1462	SLC2A6	SLC2A6	NM_017585.2	ILMN_17136
ILMN_1757255	2.11e-17	4.97e-18	17.0969	up	-1.09217	3.00349	4.09566	17.0969	CDKN2A	CDKN2A	NM_058197.3	ILMN_30355
ILMN_1678669	1.24e-26	7.6e-28	16.9566	up	-1.08901	2.99477	4.08378	16.9566	RRM2	RRM2	NM_001034.1	ILMN_18637
ILMN_2052495	6.31e-32	1.33e-33	16.6661	up	-1.08236	2.97649	4.05885	16.6661	DNHL1	DNHL1	NM_173645.1	ILMN_163569
ILMN_2113957	1.61e-34	2.02e-36	16.5688	up	-1.08011	2.97029	4.0504	16.5688	PEX13	PEX13	NM_002618.2	ILMN_27585
ILMN_1787931	6.69e-30	2.2e-31	16.4798	up	-1.07804	2.96459	4.04263	16.4798	LOC389517	LOC389517	NR_003664.1	ILMN_307371
ILMN_1669210	9.33e-23	1.06e-23	16.3596	up	-1.07522	2.95685	4.03207	16.3596	SNORD16	SNORD16	NR_002440.1	ILMN_29226
ILMN_2127936	2.07e-31	4.97e-33	16.2403	up	-1.0724	2.9491	4.0215	16.2403	ZNF100	ZNF100	NM_173531.1	ILMN_5367
ILMN_2402499	2.92e-30	8.74e-32	16.1442	up	-1.07012	2.94283	4.01295	16.1442	SC4MOL	SC4MOL	NM_001017369.1	ILMN_2901
ILMN_2262044	1.15e-26	7.02e-28	16.0609	up	-1.06813	2.93735	4.00548	16.0609	PARP10	PARP10	NM_032789.1	ILMN_9871
ILMN_1714445	3.48e-29	1.34e-30	16.0414	up	-1.06766	2.93607	4.00373	16.0414	SLC6A9	SLC6A9	NM_001024845.1	ILMN_13195
ILMN_1693060	5.33e-24	5.02e-25	15.879	up	-1.06375	2.9253	3.98905	15.879	VEGFA	VEGFA	NM_001025366.1	ILMN_5181
ILMN_1798467	1.3e-28	5.72e-30	15.6941	up	-1.05924	2.91291	3.97215	15.6941	FRYL	FRYL	NM_015030.1	ILMN_179990
ILMN_1739086	7.99e-29	3.37e-30	15.6705	up	-1.05866	2.91132	3.96998	15.6705	SNORD43	SNORD43	NR_002439.1	ILMN_20347
ILMN_1734827	1.05e-24	8.75e-26	15.6535	up	-1.05824	2.91017	3.96841	15.6535	MKI67	MKI67	NM_002417.3	ILMN_182117
ILMN_1774661	2.66e-38	1.32e-40	15.4762	up	-1.05386	2.89811	3.95198	15.4762	SNRPB	SNRPB	NM_003091.3	ILMN_14667
ILMN_1782745	7.88e-28	3.9e-29	15.4406	up	-1.05297	2.89568	3.94866	15.4406	RBL1	RBL1	NM_002895.2	ILMN_522
ILMN_1770005	3.81e-30	1.18e-31	15.286	up	-1.04911	2.88504	3.93414	15.286	PTPN18	PTPN18	NM_014369.2	ILMN_165243
ILMN_1724009	3.04e-34	4.02e-36	15.2445	up	-1.04806	2.88216	3.93022	15.2445	SETD6	SETD6	NM_024860.1	ILMN_26991
ILMN_1702698	2.17e-26	1.4e-27	14.984	up	-1.04143	2.86392	3.90535	14.984	LSM11	LSM11	NM_173491.2	ILMN_29000
ILMN_1667609	2.56e-25	1.96e-26	14.9833	up	-1.04141	2.86387	3.90528	14.9833	SNORD35A	SNORD35A	NR_000018.1	ILMN_2010
ILMN_1732475	1.9e-28	8.63e-30	14.9576	up	-1.04075	2.86206	3.90281	14.9576	STYX	STYX	NM_145251.2	ILMN_19057
ILMN_1674063	6.36e-18	1.41e-18	14.9493	up	-1.04053	2.86147	3.902	14.9493	OAS2	OAS2	NM_016817.2	ILMN_5994
ILMN_1703969	2.1e-29	7.63e-31	14.939	up	-1.04027	2.86074	3.90101	14.939	KIAA0251	KIAA0251	XM_001125924.1	ILMN_172283
ILMN_1800517	1.55e-31	3.61e-33	14.8774	up	-1.03868	2.85637	3.89505	14.8774	ODF2L	ODF2L	NM_020729.1	ILMN_18003
ILMN_1799389	1.68e-28	7.51e-30	14.7479	up	-1.03532	2.84712	3.88244	14.7479	FBXL6	FBXL6	NM_012162.1	ILMN_5340
ILMN_2166534	2.84e-29	1.07e-30	14.7443	up	-1.03522	2.84687	3.88209	14.7443	STK17B	STK17B	NM_004226.2	ILMN_24781
ILMN_1770678	1.24e-27	6.41e-29	14.7034	up	-1.03415	2.84393	3.87808	14.7034	CBX2	CBX2	NM_005189.1	ILMN_28525
ILMN_1777725	6.84e-35	7.82e-37	14.6487	up	-1.03272	2.83998	3.8727	14.6487	LSM14B	LSM14B	NM_144703.2	ILMN_24819
ILMN_1757978	3.98e-30	1.24e-31	14.5314	up	-1.02963	2.83147	3.8611	14.5314	FLJ20309	FLJ20309	NM_017759.2	ILMN_19726
ILMN_2203453	7.61e-29	3.17e-30	14.526	up	-1.02949	2.83108	3.86057	14.526	MSH2	MSH2	NM_000251.1	ILMN_9008
ILMN_1788489	1.37e-25	9.98e-27	14.5093	up	-1.02904	2.82986	3.85891	14.5093	HIST1H3F	HIST1H3F	NM_021018.2	ILMN_8533
ILMN_1676305	1.01e-24	8.43e-26	14.4964	up	-1.0287	2.82892	3.85762	14.4964	PTK2	PTK2	NM_153831.2	ILMN_20899
ILMN_1736327	8.63e-26	6.1e-27	14.4957	up	-1.02868	2.82887	3.85755	14.4957	CDC42EP3	CDC42EP3	NM_006449.3	ILMN_166034
ILMN_1700268	7.77e-20	1.36e-20	14.4092	up	-1.02638	2.82254	3.84892	14.4092	QPRT	QPRT	NM_014298.3	ILMN_21680
ILMN_2160209	2.82e-25	2.16e-26	14.3542	up	-1.02491	2.8185	3.8434	14.3542	TACSTD1	TACSTD1	NM_002354.1	ILMN_4070
ILMN_1747195	4.22e-27	2.38e-28	14.3385	up	-1.02449	2.81733	3.84182	14.3385	PSMB8	PSMB8	NM_148919.3	ILMN_12139
ILMN_2209515	3.46e-25	2.68e-26	14.2517	up	-1.02215	2.81091	3.83306	14.2517	SNORD56	SNORD56	NR_002739.1	ILMN_7156
ILMN_2346562	7.37e-26	5.15e-27	14.2198	up	-1.02129	2.80854	3.82983	14.2198	ZNF273	ZNF273	NM_021148.2	ILMN_5125
ILMN_2204332	9.12e-32	2e-33	14.1916	up	-1.02052	2.80644	3.82696	14.1916	FRYL	FRYL	NM_015030.1	ILMN_179990
ILMN_1657955	8.8e-28	4.42e-29	14.1883	up	-1.02043	2.8062	3.82663	14.1883	FMNL3	FMNL3	NM_198900.2	ILMN_3539
ILMN_1751776	5.4e-23	5.89e-24	14.1489	up	-1.01937	2.80325	3.82262	14.1489	CKAP2L	CKAP2L	NM_152515.2	ILMN_28483
ILMN_2188451	1.39e-28	6.14e-30	14.1122	up	-1.01837	2.80051	3.81887	14.1122	HIST1H2AH	HIST1H2AH	NM_080596.1	ILMN_18090
ILMN_2162972	1.36e-20	2.14e-21	14.0563	up	-1.01684	2.7963	3.81314	14.0563	LYZ	LYZ	NM_000239.1	ILMN_4879
ILMN_1702241	1.1e-27	5.64e-29	14.0256	up	-1.01599	2.79399	3.80999	14.0256	FLJ45445	FLJ45445	NM_001004321.2	ILMN_163390
ILMN_1784328	8.15e-26	5.74e-27	13.8751	up	-1.01185	2.78258	3.79442	13.8751	SNORD25	SNORD25	NR_002565.1	ILMN_21731
ILMN_1810385	1.64e-35	1.62e-37	13.8447	up	-1.011	2.78025	3.79126	13.8447	ATR	ATR	XM_001131387.1	ILMN_165084
ILMN_1690653	1.78e-35	1.77e-37	13.8371	up	-1.01079	2.77968	3.79047	13.8371	CDK2AP2	CDK2AP2	NM_005851.3	ILMN_7457
ILMN_1681542	1.02e-23	1e-24	13.7948	up	-1.00962	2.77644	3.78606	13.7948	HIST1H4E	HIST1H4E	NM_003545.3	ILMN_692
ILMN_1711247	1.75e-31	4.15e-33	13.772	up	-1.00898	2.77469	3.78366	13.772	TRIM24	TRIM24	NM_015905.2	ILMN_24479
ILMN_1653524	3.43e-27	1.91e-28	13.7193	up	-1.0075	2.77064	3.77814	13.7193	SIKE	SIKE	NM_025073.1	ILMN_30142
ILMN_1766573	3.72e-21	5.41e-22	13.6232	up	-1.0048	2.76319	3.76799	13.6232	TERC	TERC	NR_001566.1	ILMN_24848
ILMN_2157932	2.37e-30	6.96e-32	13.6157	up	-1.00458	2.76262	3.7672	13.6157	FKSG44	FKSG44	NM_031904.2	ILMN_3387
ILMN_1695790	2.76e-27	1.51e-28	13.5613	up	-1.00305	2.75838	3.76143	13.5613	UBE2MP1	UBE2MP1	NR_002837.1	ILMN_19373
ILMN_1809607	1.09e-28	4.74e-30	13.5609	up	-1.00303	2.75835	3.76138	13.5609	PPIF	PPIF	NM_005729.3	ILMN_173003
ILMN_1663390	3.28e-22	4.07e-23	13.5508	up	-1.00275	2.75756	3.76031	13.5508	CDC20	CDC20	NM_001255.2	ILMN_8354
ILMN_1775327	2.29e-28	1.05e-29	13.5488	up	-1.00269	2.7574	3.76009	13.5488	PKM2	PKM2	NM_182470.1	ILMN_11776
ILMN_1663453	2.12e-30	6.17e-32	13.503	up	-1.00139	2.75382	3.75521	13.503	HIST1H2AI	HIST1H2AI	NM_003509.2	ILMN_26131
ILMN_2215881	5.45e-26	3.74e-27	13.4751	up	-1.00059	2.75163	3.75222	13.4751	ARHGAP11B	ARHGAP11B	NM_001039841.1	ILMN_32562
ILMN_2096759	1.45e-29	5.13e-31	13.4611	up	-1.00019	2.75053	3.75073	13.4611	PSMC6	PSMC6	NM_002806.2	ILMN_3800
ILMN_2181432	1.95e-31	4.66e-33	13.3925	up	-0.998227	2.74512	3.74335	13.3925	SPC24	SPC24	NM_182513.1	ILMN_174688
ILMN_1755004	8.17e-30	2.74e-31	13.3625	up	-0.997364	2.74275	3.74011	13.3625	SNORD27	SNORD27	NR_002563.1	ILMN_21513
ILMN_2096012	1.92e-30	5.48e-32	13.3083	up	-0.995802	2.73846	3.73426	13.3083	UHMK1	UHMK1	NM_175866.2	ILMN_10092
ILMN_1798867	4.31e-26	2.9e-27	13.0373	up	-0.987888	2.71669	3.70458	13.0373	CAMTA2	CAMTA2	NM_015099.2	ILMN_9461
ILMN_2190942	5.58e-31	1.47e-32	12.9647	up	-0.985739	2.71078	3.69652	12.9647	FIP1L1	FIP1L1	NM_030917.2	ILMN_6961
ILMN_1711030	7.34e-16	2.06e-16	12.9056	up	-0.98398	2.70595	3.68993	12.9056	OPLAH	OPLAH	NM_017570.2	ILMN_11581
ILMN_1653927	2.41e-26	1.56e-27	12.8835	up	-0.983322	2.70413	3.68745	12.8835	SNORD83A	SNORD83A	NR_000027.1	ILMN_2936
ILMN_2405078	1.24e-24	1.04e-25	12.8619	up	-0.982678	2.70236	3.68504	12.8619	OSBPL8	OSBPL8	NM_020841.4	ILMN_176676
ILMN_2295183	1.09e-25	7.86e-27	12.8356	up	-0.981888	2.70019	3.68208	12.8356	MLL3	MLL3	NM_170606.2	ILMN_14020
ILMN_1677165	1.2e-27	6.19e-29	12.7448	up	-0.979154	2.69268	3.67183	12.7448	SF3B1	SF3B1	NM_001005526.1	ILMN_13059
ILMN_1683212	2.49e-26	1.62e-27	12.7446	up	-0.97915	2.69266	3.67181	12.7446	SLC25A32	SLC25A32	NM_030780.2	ILMN_176514
ILMN_2325194	2.64e-30	7.8e-32	12.7418	up	-0.979067	2.69243	3.6715	12.7418	PHF6	PHF6	NM_032335.2	ILMN_21948
ILMN_1757723	6.74e-30	2.22e-31	12.7275	up	-0.978633	2.69124	3.66988	12.7275	C6orf106	C6ORF106	NM_024294.2	ILMN_24069
ILMN_1731135	1.47e-28	6.53e-30	12.7152	up	-0.978259	2.69022	3.66848	12.7152	RAB11B	RAB11B	NM_004218.2	ILMN_3799
ILMN_1668900	1.86e-22	2.23e-23	12.6927	up	-0.977578	2.68835	3.66592	12.6927	ADRBK2	ADRBK2	NM_005160.3	ILMN_8817
ILMN_2121068	2.91e-28	1.36e-29	12.6459	up	-0.976159	2.68444	3.6606	12.6459	ADAM17	ADAM17	NM_003183.4	ILMN_165100
ILMN_1751444	9.45e-25	7.82e-26	12.6058	up	-0.974938	2.68108	3.65602	12.6058	NCAPG	NCAPG	NM_022346.3	ILMN_23620
ILMN_2334296	8.75e-24	8.54e-25	12.5731	up	-0.973938	2.67833	3.65227	12.5731	IL18BP	IL18BP	NM_173042.2	ILMN_30884
ILMN_1687316	3.14e-28	1.48e-29	12.5033	up	-0.971795	2.67244	3.64423	12.5033	NCDN	NCDN	NM_014284.2	ILMN_11544
ILMN_2101650	1.31e-27	6.8e-29	12.4977	up	-0.971625	2.67197	3.64359	12.4977	MBTD1	MBTD1	NM_017643.1	ILMN_29908
ILMN_1767869	7.54e-25	6.11e-26	12.3379	up	-0.96667	2.65835	3.62502	12.3379	SNORD15A	SNORD15A	NR_000005.1	ILMN_411
ILMN_2268618	3.24e-28	1.53e-29	12.2984	up	-0.965442	2.65496	3.6204	12.2984	PHF20L1	PHF20L1	NM_198513.1	ILMN_1584
ILMN_2084489	2.51e-32	4.88e-34	12.2143	up	-0.962801	2.6477	3.6105	12.2143	ZNF595	ZNF595	NM_182524.1	ILMN_5262
ILMN_1720430	2.57e-29	9.54e-31	12.167	up	-0.961307	2.6436	3.6049	12.167	C20orf149	C20ORF149	NM_024299.2	ILMN_21879
ILMN_2325028	4.74e-21	7e-22	12.1099	up	-0.959497	2.63862	3.59811	12.1099	ODF2L	ODF2L	NM_001007022.1	ILMN_11030
ILMN_1670019	2.94e-20	4.88e-21	12.0894	up	-0.958845	2.63682	3.59567	12.0894	PEG10	PEG10	NM_015068.3	ILMN_178363
ILMN_1718706	8.27e-30	2.78e-31	12.0267	up	-0.956845	2.63133	3.58817	12.0267	ERAL1	ERAL1	NM_005702.2	ILMN_4239
ILMN_1813206	2.71e-13	9.9e-14	11.954	up	-0.954515	2.62491	3.57943	11.954	CP	CP	NM_000096.1	ILMN_24449
ILMN_1662383	9.17e-30	3.1e-31	11.9207	up	-0.953437	2.62196	3.5754	11.9207	ZRANB2	ZRANB2	NM_005455.3	ILMN_23948
ILMN_1708345	1.37e-34	1.69e-36	11.8642	up	-0.951613	2.61694	3.56855	11.8642	DNTTIP2	DNTTIP2	NM_014597.3	ILMN_26105
ILMN_1737585	9.83e-28	4.97e-29	11.8157	up	-0.950035	2.6126	3.56264	11.8157	VARS2	VARS2	NM_020442.3	ILMN_5892
ILMN_1674780	3.21e-32	6.46e-34	11.7941	up	-0.949331	2.61066	3.55999	11.7941	SF3B1	SF3B1	NM_012433.2	ILMN_168075
ILMN_1801584	2.45e-16	6.54e-17	11.7922	up	-0.94927	2.61049	3.55976	11.7922	CXCR4	CXCR4	NM_003467.2	ILMN_26085
ILMN_1759330	1.92e-08	1.09e-08	11.7285	up	-0.947186	2.60477	3.55195	11.7285	KIF1A	KIF1A	NM_004321.4	ILMN_22617
ILMN_1652913	4.24e-27	2.4e-28	11.6973	up	-0.946161	2.60194	3.5481	11.6973	EZH2	EZH2	NM_004456.3	ILMN_25740
ILMN_1734783	4.63e-26	3.15e-27	11.6696	up	-0.945249	2.59944	3.54468	11.6696	ZMYND11	ZMYND11	NM_006624.3	ILMN_177765
ILMN_1673181	1.28e-34	1.56e-36	11.6585	up	-0.944883	2.59842	3.54331	11.6585	SNORD100	SNORD100	NR_002435.1	ILMN_29064
ILMN_1712184	2.05e-22	2.47e-23	11.6323	up	-0.944017	2.59605	3.54007	11.6323	HIST1H3C	HIST1H3C	NM_003531.2	ILMN_23964
ILMN_1703622	2.71e-28	1.27e-29	11.6205	up	-0.943628	2.59498	3.5386	11.6205	PPIB	PPIB	NM_000942.4	ILMN_25884
ILMN_1774513	9.01e-24	8.81e-25	11.578	up	-0.942216	2.59109	3.53331	11.578	DDX17	DDX17	NM_030881.3	ILMN_28024
ILMN_1769040	6.1e-26	4.22e-27	11.559	up	-0.941584	2.58936	3.53094	11.559	NCOA2	NCOA2	NM_006540.2	ILMN_1913
ILMN_2145143	5.3e-25	4.23e-26	11.5582	up	-0.941559	2.58929	3.53085	11.5582	FKBP9	FKBP9	NM_007270.2	ILMN_27143
ILMN_2407605	1.48e-29	5.24e-31	11.5451	up	-0.94112	2.58808	3.5292	11.5451	GIYD2	GIYD2	NM_178044.1	ILMN_25461
ILMN_1789846	1.11e-15	3.17e-16	11.519	up	-0.940251	2.58569	3.52594	11.519	ITGB6	ITGB6	NM_000888.3	ILMN_7787
ILMN_1729915	2.61e-26	1.7e-27	11.4521	up	-0.938014	2.57953	3.51755	11.4522	PILRA	PILRA	NM_178273.1	ILMN_27955
ILMN_1727107	1.37e-26	8.5e-28	11.4079	up	-0.936524	2.57544	3.51196	11.4079	REST	REST	NM_005612.3	ILMN_22749
ILMN_1802905	3.42e-30	1.04e-31	11.3951	up	-0.93609	2.57425	3.51034	11.3951	PIAS4	PIAS4	NM_015897.2	ILMN_17822
ILMN_2134176	3.51e-28	1.67e-29	11.3572	up	-0.934809	2.57073	3.50554	11.3572	CXorf15	CXORF15	NM_018360.1	ILMN_26850
ILMN_1774373	1.06e-25	7.58e-27	11.3543	up	-0.934712	2.57046	3.50517	11.3543	NPAL2	NPAL2	NM_024759.1	ILMN_9453
ILMN_1660144	3.97e-30	1.24e-31	11.3311	up	-0.933926	2.5683	3.50222	11.3311	TCF20	TCF20	NM_181492.1	ILMN_25080
ILMN_1654141	7.76e-31	2.1e-32	11.2899	up	-0.932522	2.56443	3.49696	11.2899	ZDHHC20	ZDHHC20	NM_153251.2	ILMN_15011
ILMN_1720708	1.35e-29	4.73e-31	11.266	up	-0.931707	2.56219	3.4939	11.266	CSNK1D	CSNK1D	NM_001893.3	ILMN_12836
ILMN_2273103	1e-25	7.16e-27	11.2393	up	-0.930797	2.55969	3.49048	11.2393	ELK4	ELK4	NM_001973.2	ILMN_7899
ILMN_2119320	3.26e-21	4.7e-22	11.2091	up	-0.929759	2.55683	3.48659	11.2091	HIST1H4F	HIST1H4F	NM_003540.3	ILMN_29698
ILMN_1736820	7.12e-21	1.08e-21	11.1921	up	-0.929175	2.55523	3.48441	11.1921	HIST1H2BM	HIST1H2BM	NM_003521.2	ILMN_27454
ILMN_1785527	4.75e-27	2.71e-28	11.1903	up	-0.929113	2.55506	3.48418	11.1903	LY6G5B	LY6G5B	NM_021221.2	ILMN_24689
ILMN_2228044	2.1e-31	5.06e-33	11.1851	up	-0.928934	2.55457	3.4835	11.1851	TBC1D23	TBC1D23	NM_018309.1	ILMN_12297
ILMN_2078404	1.15e-29	3.97e-31	11.1523	up	-0.927805	2.55146	3.47927	11.1523	ZNF765	ZNF765	NM_001040185.1	ILMN_178304
ILMN_2199516	4.28e-22	5.44e-23	11.1266	up	-0.926916	2.54903	3.47594	11.1266	ZNF28	ZNF28	NM_006969.2	ILMN_8130
ILMN_1739076	6.96e-26	4.86e-27	11.0423	up	-0.923991	2.54097	3.46497	11.0423	HIST1H2BO	HIST1H2BO	NM_003527.4	ILMN_18509
ILMN_1679319	1.6e-26	1.01e-27	11.037	up	-0.923807	2.54047	3.46428	11.037	PSIP1	PSIP1	NM_021144.2	ILMN_6275
ILMN_1699666	8.25e-23	9.33e-24	11.0168	up	-0.923103	2.53853	3.46164	11.0168	LYK5	LYK5	NM_153335.4	ILMN_17478
ILMN_1771805	1.1e-31	2.48e-33	10.952	up	-0.920832	2.53229	3.45313	10.952	ELK4	ELK4	NM_001973.2	ILMN_7899
ILMN_1692864	4.46e-25	3.51e-26	10.937	up	-0.920305	2.53084	3.45115	10.937	PDLIM5	PDLIM5	NM_006457.2	ILMN_182592
ILMN_1755318	1.74e-25	1.29e-26	10.9002	up	-0.919011	2.52728	3.44629	10.9002	HIST1H2AJ	HIST1H2AJ	NM_021066.2	ILMN_10419
ILMN_1715994	5.01e-39	2.19e-41	10.8911	up	-0.918687	2.5264	3.44508	10.8911	HGS	HGS	NM_004712.3	ILMN_183905
ILMN_1810418	1.96e-23	2.03e-24	10.8663	up	-0.91781	2.52398	3.44179	10.8663	LBR	LBR	NM_002296.2	ILMN_174149
ILMN_1690566	2.32e-28	1.07e-29	10.7969	up	-0.915346	2.5172	3.43255	10.7969	RASSF4	RASSF4	NM_032023.3	ILMN_2116
ILMN_1657406	3.04e-28	1.42e-29	10.7934	up	-0.915221	2.51685	3.43208	10.7934	NUP50	NUP50	NM_007172.2	ILMN_138471
ILMN_2155719	6.45e-24	6.16e-25	10.7897	up	-0.915089	2.51649	3.43158	10.7897	NBPF10	NBPF10	NM_001039703.1	ILMN_45673
ILMN_1788062	1.52e-33	2.36e-35	10.7403	up	-0.913322	2.51164	3.42496	10.7403	SH3GL1	SH3GL1	NM_003025.2	ILMN_13277
ILMN_2297096	3.28e-29	1.26e-30	10.6939	up	-0.911659	2.50706	3.41872	10.6939	ARHGAP8	ARHGAP8	NM_001017526.1	ILMN_29217
ILMN_1735959	3.57e-30	1.09e-31	10.6881	up	-0.911448	2.50649	3.41793	10.6881	CNOT4	CNOT4	NM_013316.2	ILMN_22777
ILMN_1698386	1.49e-27	7.82e-29	10.6839	up	-0.911299	2.50607	3.41737	10.6839	NEK9	NEK9	NM_033116.3	ILMN_3548
ILMN_1688090	6.92e-26	4.82e-27	10.6356	up	-0.909554	2.50128	3.41083	10.6356	PTER	PTER	NM_001001484.1	ILMN_163092
ILMN_1811103	6.28e-20	1.09e-20	10.5807	up	-0.907564	2.4958	3.40336	10.5807	PCDHGB5	PCDHGB5	NM_018925.2	ILMN_21874
ILMN_2082893	2.6e-22	3.18e-23	10.5715	up	-0.907227	2.49488	3.40211	10.5715	LOC440157	LOC440157	NM_001013701.1	ILMN_20657
ILMN_2193553	1.69e-20	2.71e-21	10.5332	up	-0.905833	2.49104	3.39687	10.5332	SLC7A5P1	SLC7A5P1	NR_002593.1	ILMN_7550
ILMN_2165369	9.28e-27	5.6e-28	10.5205	up	-0.90537	2.48976	3.39513	10.5205	HIST1H4B	HIST1H4B	NM_003544.2	ILMN_30288
ILMN_1736834	2.7e-26	1.77e-27	10.5199	up	-0.905349	2.48971	3.39506	10.5199	SKIL	SKIL	NM_005414.2	ILMN_15145
ILMN_1697998	5.23e-27	3.03e-28	10.5154	up	-0.905181	2.48925	3.39443	10.5154	FAM54A	FAM54A	NM_001099286.1	ILMN_307104
ILMN_1777340	1.28e-25	9.3e-27	10.4993	up	-0.904593	2.48763	3.39222	10.4993	DDX6	DDX6	NM_004397.3	ILMN_25649
ILMN_2162454	2.1e-25	1.58e-26	10.4887	up	-0.904203	2.48656	3.39076	10.4887	FLJ40113	FLJ40113	NR_003246.1	ILMN_167867
ILMN_1743911	3.51e-37	2.27e-39	10.4717	up	-0.903581	2.48485	3.38843	10.4717	SLC25A39	SLC25A39	NM_016016.1	ILMN_8191
ILMN_1695851	4.84e-22	6.19e-23	10.4653	up	-0.903347	2.4842	3.38755	10.4653	PARVG	PARVG	NM_022141.4	ILMN_21849
ILMN_2193443	4.6e-29	1.83e-30	10.4589	up	-0.90311	2.48355	3.38666	10.4589	TRIM16L	TRIM16L	NM_001037330.1	ILMN_13068
ILMN_2281089	2.2e-27	1.19e-28	10.4429	up	-0.902521	2.48194	3.38446	10.4429	STEAP3	STEAP3	NM_018234.2	ILMN_28415
ILMN_1731568	1e-25	7.16e-27	10.4394	up	-0.90239	2.48157	3.38396	10.4394	RAB3D	RAB3D	NM_004283.2	ILMN_3998
ILMN_1781943	6.25e-20	1.08e-20	10.4263	up	-0.901907	2.48025	3.38216	10.4263	FAM83D	FAM83D	NM_030919.2	ILMN_16948
ILMN_1782488	1.48e-27	7.75e-29	10.4064	up	-0.901174	2.47823	3.3794	10.4064	RNASEH2B	RNASEH2B	NM_024570.1	ILMN_20578
ILMN_1792497	1.51e-30	4.2e-32	10.3104	up	-0.897608	2.46842	3.36603	10.3104	HRB	HRB	NM_004504.3	ILMN_10703
ILMN_1761531	1.28e-35	1.24e-37	10.3019	up	-0.897291	2.46755	3.36484	10.3019	SGPL1	SGPL1	NM_003901.2	ILMN_5084
ILMN_1663681	3.71e-22	4.65e-23	10.2769	up	-0.896357	2.46498	3.36134	10.2769	SNORD54	SNORD54	NR_002437.1	ILMN_20234
ILMN_1768913	8.69e-25	7.13e-26	10.2458	up	-0.895189	2.46177	3.35696	10.2458	TSN	TSN	NM_004622.2	ILMN_14998
ILMN_2387731	1.98e-26	1.26e-27	10.217	up	-0.894109	2.4588	3.3529	10.217	NDUFV3	NDUFV3	NM_001001503.1	ILMN_17959
ILMN_1743535	1.78e-27	9.45e-29	10.177	up	-0.892598	2.45465	3.34725	10.177	PIP5K3	PIP5K3	NM_152671.2	ILMN_27812
ILMN_1772216	1.98e-22	2.38e-23	10.111	up	-0.890095	2.44776	3.33786	10.111	RBM10	RBM10	NM_005676.3	ILMN_162046
ILMN_1690576	3.95e-27	2.22e-28	10.0484	up	-0.887703	2.44119	3.32889	10.0484	BAT1	BAT1	NM_004640.5	ILMN_15410
ILMN_1725306	1.68e-29	5.99e-31	10.0361	up	-0.887234	2.43989	3.32712	10.0361	RNF6	RNF6	NM_005977.2	ILMN_165295
ILMN_2411076	1.49e-27	7.81e-29	10.0299	up	-0.886996	2.43924	3.32624	10.0299	MATR3	MATR3	NM_199189.1	ILMN_15287
ILMN_1709604	5.66e-30	1.82e-31	10.0231	up	-0.886733	2.43852	3.32525	10.0231	SNORA64	SNORA64	NR_002326.1	ILMN_19397
ILMN_1711838	3.02e-22	3.73e-23	10.0176	up	-0.886522	2.43794	3.32446	10.0176	SLC25A24	SLC25A24	NM_013386.3	ILMN_183710
ILMN_1725175	1.38e-22	1.61e-23	9.9793	up	-0.885052	2.43389	3.31894	9.9793	FOSL2	FOSL2	NM_005253.3	ILMN_16635
ILMN_1749180	4.22e-22	5.36e-23	9.97877	up	-0.88503	2.43383	3.31886	9.97877	RBM35A	RBM35A	NM_001034915.1	ILMN_5931
ILMN_1802743	1.76e-23	1.8e-24	9.97397	up	-0.884844	2.43332	3.31817	9.97397	MLL2	MLL2	NM_003482.3	ILMN_171437
ILMN_1787813	3.13e-22	3.89e-23	9.96868	up	-0.88464	2.43276	3.3174	9.96868	SLC5A3	SLC5A3	NM_006933.4	ILMN_183546
ILMN_1688178	6.46e-24	6.17e-25	9.95676	up	-0.884181	2.4315	3.31568	9.95676	CGI-96	CGI-96	NM_015703.3	ILMN_12816
ILMN_1735453	6.13e-24	5.83e-25	9.93041	up	-0.883162	2.42869	3.31185	9.93041	FAM98A	FAM98A	NM_015475.3	ILMN_16819
ILMN_1753111	1.85e-22	2.21e-23	9.88306	up	-0.881323	2.42364	3.30496	9.88306	NAMPT	NAMPT	NM_005746.2	ILMN_170702
ILMN_1786125	3.8e-26	2.54e-27	9.84301	up	-0.87976	2.41934	3.2991	9.84301	CCNA2	CCNA2	NM_001237.2	ILMN_16427
ILMN_1757387	5.04e-12	2.09e-12	9.83025	up	-0.879262	2.41797	3.29723	9.83025	UCHL1	UCHL1	NM_004181.3	ILMN_9422
ILMN_1710408	9.19e-20	1.62e-20	9.81167	up	-0.878535	2.41596	3.2945	9.81167	LGR4	LGR4	NM_018490.1	ILMN_9102
ILMN_1782403	4.05e-24	3.73e-25	9.80436	up	-0.878246	2.41518	3.29342	9.80436	PRR11	PRR11	NM_018304.2	ILMN_32619
ILMN_2375386	1.33e-30	3.68e-32	9.7875	up	-0.877584	2.41336	3.29094	9.7875	RNPS1	RNPS1	NM_080594.1	ILMN_2250
ILMN_1708064	1.72e-30	4.83e-32	9.77337	up	-0.877028	2.41183	3.28886	9.77337	MAP4	MAP4	NM_002375.3	ILMN_165139
ILMN_1758548	6.39e-24	6.09e-25	9.74203	up	-0.875792	2.40843	3.28422	9.74203	NEK7	NEK7	NM_133494.1	ILMN_23490
ILMN_2312606	5.17e-16	1.43e-16	9.73957	up	-0.875695	2.40816	3.28386	9.73957	IRF5	IRF5	NM_002200.3	ILMN_169183
ILMN_2135175	4.12e-26	2.77e-27	9.7084	up	-0.874462	2.40477	3.27923	9.7084	SNORD36A	SNORD36A	NR_002448.1	ILMN_20691
ILMN_1774063	9.25e-28	4.66e-29	9.70265	up	-0.874233	2.40415	3.27838	9.70265	EDEM3	EDEM3	NM_025191.2	ILMN_15796
ILMN_2112580	3.18e-24	2.89e-25	9.70021	up	-0.874137	2.40388	3.27802	9.70021	FCGR3A	FCGR3A	NM_000569.6	ILMN_181791
ILMN_2381257	1.31e-20	2.06e-21	9.67026	up	-0.872947	2.40061	3.27355	9.67026	DSC2	DSC2	NM_024422.2	ILMN_21438
ILMN_1736568	1.07e-33	1.6e-35	9.6363	up	-0.871595	2.39688	3.26848	9.6363	CASP2	CASP2	NM_032983.2	ILMN_16232
ILMN_1719870	1.95e-21	2.72e-22	9.63176	up	-0.871412	2.39639	3.2678	9.63176	GCUD2	GCUD2	NM_207418.2	ILMN_19354
ILMN_1688373	1.33e-26	8.19e-28	9.62499	up	-0.871142	2.39564	3.26679	9.62499	LST1	LST1	NM_205839.1	ILMN_22632
ILMN_1808781	1.65e-25	1.22e-26	9.617	up	-0.870822	2.39477	3.26559	9.617	PHF12	PHF12	NM_001033561.1	ILMN_9038
ILMN_1658626	1.15e-27	5.88e-29	9.57879	up	-0.86929	2.39055	3.25984	9.57879	RREB1	RREB1	NM_002955.4	ILMN_180576
ILMN_1686516	1.12e-24	9.39e-26	9.57469	up	-0.869127	2.3901	3.25923	9.57469	CUGBP1	CUGBP1	NM_001025596.1	ILMN_22192
ILMN_1668979	9.13e-31	2.49e-32	9.54872	up	-0.868081	2.38723	3.25531	9.54872	DNAJB14	DNAJB14	NM_001031723.1	ILMN_9854
ILMN_2362545	5.88e-23	6.45e-24	9.54459	up	-0.867916	2.38677	3.25468	9.54459	ZWINT	ZWINT	NM_001005413.1	ILMN_23487
ILMN_1796523	2.86e-27	1.58e-28	9.54411	up	-0.867896	2.38672	3.25461	9.54411	FNIP1	FNIP1	NM_133372.2	ILMN_178028
ILMN_2296057	3.08e-21	4.42e-22	9.5299	up	-0.867324	2.38514	3.25246	9.5299	CASP2	CASP2	NM_032982.2	ILMN_7084
ILMN_1713935	3.35e-25	2.6e-26	9.5018	up	-0.866187	2.38201	3.2482	9.5018	C3orf33	C3ORF33	NM_173657.1	ILMN_22126
ILMN_1769517	1.69e-33	2.65e-35	9.48448	up	-0.865485	2.38008	3.24557	9.48448	PRKDC	PRKDC	NM_001081640.1	ILMN_180402
ILMN_1690465	4.06e-23	4.35e-24	9.45589	up	-0.864324	2.37689	3.24121	9.45589	ANKRD11	ANKRD11	NM_013275.4	ILMN_28595
ILMN_1655577	1.98e-25	1.49e-26	9.45525	up	-0.864298	2.37682	3.24112	9.45525	TIAM1	TIAM1	NM_003253.2	ILMN_175349
ILMN_1714402	2.21e-24	1.94e-25	9.44426	up	-0.86385	2.37559	3.23944	9.44427	ZCCHC2	ZCCHC2	NM_017742.3	ILMN_1201
ILMN_1782389	2.36e-13	8.56e-14	9.39013	up	-0.861639	2.36951	3.23115	9.39013	LAD1	LAD1	NM_005558.3	ILMN_164491
ILMN_1771799	1.37e-26	8.52e-28	9.37021	up	-0.860821	2.36726	3.22808	9.37021	ZNF708	ZNF708	NM_021269.2	ILMN_12160
ILMN_2302947	1.68e-18	3.46e-19	9.36956	up	-0.860796	2.36719	3.22798	9.36956	CSF1	CSF1	NM_000757.3	ILMN_20353
ILMN_2353161	4.87e-10	2.41e-10	9.36651	up	-0.860671	2.36684	3.22751	9.36651	MSLN	MSLN	NM_013404.3	ILMN_29095
ILMN_1757631	7.73e-19	1.52e-19	9.35463	up	-0.860182	2.3655	3.22568	9.35463	DBNDD1	DBNDD1	NM_001042610.1	ILMN_176098
ILMN_1716553	2.67e-21	3.81e-22	9.2907	up	-0.857543	2.35824	3.21579	9.2907	KIF23	KIF23	NM_138555.1	ILMN_13891
ILMN_2340565	1.14e-28	4.95e-30	9.29021	up	-0.857523	2.35819	3.21571	9.29021	ATP2C1	ATP2C1	NM_001001486.1	ILMN_22601
ILMN_2258958	6.12e-25	4.91e-26	9.28975	up	-0.857506	2.35813	3.21564	9.28975	SEPT10	SEPT10	NM_144710.2	ILMN_5056
ILMN_1709333	8.1e-17	2.05e-17	9.28824	up	-0.857441	2.35797	3.21541	9.28824	OAS2	OAS2	NM_016817.2	ILMN_5994
ILMN_2165762	7.23e-27	4.26e-28	9.25214	up	-0.855943	2.35384	3.20979	9.25214	SNORD34	SNORD34	NR_000019.1	ILMN_2130
ILMN_1799622	6.54e-30	2.12e-31	9.25151	up	-0.855916	2.35377	3.20969	9.25151	ZFYVE9	ZFYVE9	NM_004799.2	ILMN_183636
ILMN_1677747	2.1e-25	1.58e-26	9.19077	up	-0.853382	2.3468	3.20019	9.19077	TMPO	TMPO	NM_003276.1	ILMN_12700
ILMN_1694479	8.25e-29	3.5e-30	9.18235	up	-0.853029	2.34583	3.19886	9.18235	WDR18	WDR18	NM_024100.3	ILMN_23247
ILMN_1779677	1.04e-29	3.55e-31	9.18135	up	-0.852987	2.34572	3.19871	9.18135	ZCCHC6	ZCCHC6	NM_024617.2	ILMN_22366
ILMN_1765547	7.98e-33	1.44e-34	9.12472	up	-0.850607	2.33917	3.18978	9.12472	IRF2	IRF2	NM_002199.3	ILMN_20338
ILMN_2354211	1.98e-21	2.77e-22	9.11991	up	-0.850406	2.33861	3.18902	9.11991	RCC1	RCC1	NM_001269.3	ILMN_14892
ILMN_1705301	6.34e-31	1.69e-32	9.10559	up	-0.849802	2.33695	3.18675	9.1056	TEAD4	TEAD4	NM_201443.1	ILMN_21735
ILMN_1710723	1.7e-20	2.73e-21	9.09243	up	-0.849245	2.33542	3.18467	9.09243	ROBO1	ROBO1	NM_133631.1	ILMN_21474
ILMN_1658337	2.7e-26	1.77e-27	9.0911	up	-0.849189	2.33527	3.18446	9.0911	C1orf108	C1ORF108	NM_024595.1	ILMN_6070
ILMN_1740524	5.49e-22	7.08e-23	9.08053	up	-0.848742	2.33404	3.18278	9.08053	NEU3	NEU3	NM_006656.4	ILMN_11997
ILMN_1686097	1.8e-17	4.2e-18	9.07286	up	-0.848415	2.33314	3.18156	9.07286	TOP2A	TOP2A	NM_001067.2	ILMN_19849
ILMN_2379835	6.56e-27	3.85e-28	9.0703	up	-0.848306	2.33284	3.18115	9.0703	SUMO1	SUMO1	NM_003352.4	ILMN_14949
ILMN_1791933	3.38e-29	1.3e-30	9.06107	up	-0.847915	2.33177	3.17968	9.06107	CCDC82	CCDC82	NM_024725.2	ILMN_16296
ILMN_1742324	4.87e-25	3.87e-26	9.05111	up	-0.847492	2.3306	3.1781	9.05111	C1orf9	C1ORF9	NM_014283.2	ILMN_9240
ILMN_2151168	9.62e-23	1.1e-23	9.04305	up	-0.84715	2.32966	3.17681	9.04305	SLC30A6	SLC30A6	NM_017964.2	ILMN_11820
ILMN_1702568	3.8e-26	2.53e-27	9.04094	up	-0.847061	2.32941	3.17647	9.04094	FAM125B	FAM125B	NM_001011703.1	ILMN_20868
ILMN_1662358	6.06e-17	1.5e-17	9.04037	up	-0.847037	2.32934	3.17638	9.04037	MX1	MX1	NM_002462.2	ILMN_16332
ILMN_1696028	6.97e-30	2.3e-31	9.03873	up	-0.846966	2.32915	3.17612	9.03873	ETNK1	ETNK1	NM_018638.4	ILMN_36758
ILMN_2330213	5.59e-24	5.28e-25	9.0371	up	-0.846896	2.32896	3.17586	9.0371	CUX1	CUX1	NM_001913.2	ILMN_8630
ILMN_2094587	1.68e-24	1.45e-25	9.00571	up	-0.845556	2.32528	3.17084	9.00571	USP8	USP8	NM_005154.2	ILMN_15425
ILMN_1696921	1.59e-26	9.96e-28	8.98646	up	-0.844733	2.32302	3.16775	8.98646	LATS1	LATS1	NM_004690.2	ILMN_26841
ILMN_2077160	4.87e-24	4.55e-25	8.98544	up	-0.84469	2.3229	3.16759	8.98544	C9orf41	C9ORF41	NM_152420.1	ILMN_13662
ILMN_1716195	2.55e-15	7.57e-16	8.98522	up	-0.84468	2.32287	3.16755	8.98522	HIST1H2BG	HIST1H2BG	NM_003518.3	ILMN_21089
ILMN_1782429	1.16e-19	2.08e-20	8.96462	up	-0.843799	2.32044	3.16424	8.96462	TMEM56	TMEM56	NM_152487.1	ILMN_22868
ILMN_1699358	8.02e-26	5.64e-27	8.95551	up	-0.843406	2.31937	3.16278	8.95551	GNA12	GNA12	NM_007353.2	ILMN_11787
ILMN_1688865	2.81e-24	2.52e-25	8.94078	up	-0.842774	2.31763	3.1604	8.94078	PPP1R9B	PPP1R9B	NM_032595.3	ILMN_7103
ILMN_1796949	3.4e-26	2.26e-27	8.93944	up	-0.842716	2.31747	3.16019	8.93944	TPX2	TPX2	NM_012112.4	ILMN_20208
ILMN_1809477	5.89e-23	6.47e-24	8.93463	up	-0.842509	2.3169	3.15941	8.93463	CARHSP1	CARHSP1	NM_001042476.1	ILMN_164906
ILMN_1680192	2.25e-11	9.93e-12	8.92411	up	-0.842055	2.31565	3.15771	8.92411	APOBEC3A	APOBEC3A	NM_145699.2	ILMN_162271
ILMN_1666269	4.4e-24	4.08e-25	8.91382	up	-0.841611	2.31443	3.15604	8.91382	CTSZ	CTSZ	NM_001336.2	ILMN_23976
ILMN_2384216	1.76e-23	1.81e-24	8.90018	up	-0.841024	2.31281	3.15383	8.90018	XRN1	XRN1	NM_001042604.1	ILMN_164210
ILMN_2184007	7.71e-27	4.58e-28	8.8992	up	-0.84098	2.3127	3.15367	8.8992	LOC440354	LOC440354	NR_002473.2	ILMN_28404
ILMN_1814985	8.04e-24	7.81e-25	8.88081	up	-0.840184	2.31051	3.15069	8.88081	PDLIM7	PDLIM7	NM_005451.3	ILMN_28275
ILMN_1744795	5.81e-31	1.53e-32	8.87847	up	-0.840082	2.31023	3.15031	8.87847	TBL1X	TBL1X	NM_005647.2	ILMN_24329
ILMN_1753524	1.34e-24	1.14e-25	8.87833	up	-0.840077	2.31021	3.15029	8.87833	HIST1H2AB	HIST1H2AB	NM_003513.2	ILMN_16144
ILMN_2345015	2e-28	9.08e-30	8.86717	up	-0.839594	2.30888	3.14847	8.86717	PTGES2	PTGES2	NM_198938.1	ILMN_18393
ILMN_2092516	1.86e-25	1.39e-26	8.86117	up	-0.839333	2.30816	3.1475	8.86117	HSP90B3P	HSP90B3P	NR_003130.1	ILMN_183589
ILMN_1664030	5.1e-30	1.63e-31	8.84776	up	-0.838751	2.30656	3.14531	8.84776	RAB1B	RAB1B	NM_030981.2	ILMN_7922
ILMN_2112357	4.78e-20	8.18e-21	8.83445	up	-0.838171	2.30497	3.14314	8.83445	CD300LF	CD300LF	NM_139018.2	ILMN_4334
ILMN_1651286	5.72e-21	8.56e-22	8.82607	up	-0.837804	2.30397	3.14177	8.82607	GRHL1	GRHL1	NM_014552.2	ILMN_27448
ILMN_2248970	2.42e-18	5.06e-19	8.79967	up	-0.836654	2.3008	3.13745	8.79967	OAS2	OAS2	NM_001032731.1	ILMN_6116
ILMN_1657810	3.24e-26	2.14e-27	8.78513	up	-0.836017	2.29905	3.13506	8.78513	PPM1M	PPM1M	NM_144641.1	ILMN_4690
ILMN_1723111	1.17e-22	1.36e-23	8.76592	up	-0.835174	2.29673	3.13191	8.76592	HIST1H4A	HIST1H4A	NM_003538.3	ILMN_29457
ILMN_1693987	2.06e-22	2.49e-23	8.75839	up	-0.834846	2.29582	3.13067	8.75839	MLXIP	MLXIP	NM_014938.3	ILMN_23878
ILMN_1666553	1.29e-26	7.92e-28	8.74972	up	-0.834462	2.29477	3.12924	8.74972	SLC25A19	SLC25A19	NM_021734.3	ILMN_11882
ILMN_1759084	1.42e-25	1.04e-26	8.74506	up	-0.834259	2.29421	3.12847	8.74506	INTS8	INTS8	NM_017864.2	ILMN_4992
ILMN_1774973	3.11e-28	1.46e-29	8.73817	up	-0.833953	2.29338	3.12733	8.73816	SNORD21	SNORD21	NR_000006.8	ILMN_542
ILMN_1730325	4.21e-22	5.35e-23	8.70557	up	-0.832517	2.28942	3.12194	8.70557	FLAD1	FLAD1	NM_025207.3	ILMN_16974
ILMN_2373062	7.64e-25	6.2e-26	8.69609	up	-0.832098	2.28827	3.12037	8.69609	RHBDF2	RHBDF2	NM_024599.3	ILMN_177760
ILMN_1771039	3.01e-20	5.03e-21	8.66692	up	-0.830806	2.28471	3.11552	8.66692	GTSE1	GTSE1	NM_016426.4	ILMN_23841
ILMN_1673917	1.81e-24	1.57e-25	8.63678	up	-0.829465	2.28103	3.11049	8.63678	GTF2I	GTF2I	NM_033001.1	ILMN_3161
ILMN_1734544	1.87e-28	8.49e-30	8.62469	up	-0.828926	2.27955	3.10847	8.62469	WTAP	WTAP	NM_004906.3	ILMN_24202
ILMN_1656303	4.96e-29	1.99e-30	8.60824	up	-0.828191	2.27753	3.10572	8.60824	SNORD28	SNORD28	NR_002562.1	ILMN_21380
ILMN_2383290	2.92e-22	3.6e-23	8.60442	up	-0.828022	2.27706	3.10508	8.60442	TRIM14	TRIM14	NM_033221.1	ILMN_24510
ILMN_1747613	3.42e-19	6.47e-20	8.59347	up	-0.82753	2.27571	3.10324	8.59347	KCNC3	KCNC3	NM_004977.2	ILMN_9225
ILMN_1784799	2.04e-30	5.85e-32	8.58778	up	-0.827276	2.27501	3.10229	8.58778	TRIM59	TRIM59	NM_173084.2	ILMN_33422
ILMN_1788351	7.7e-27	4.57e-28	8.56621	up	-0.826308	2.27235	3.09866	8.56621	MAP4	MAP4	NM_030884.2	ILMN_20470
ILMN_2403823	1.78e-26	1.12e-27	8.55411	up	-0.825765	2.27085	3.09662	8.55411	ZMYM2	ZMYM2	NM_197968.1	ILMN_25401
ILMN_1683674	9.05e-27	5.45e-28	8.55322	up	-0.825724	2.27074	3.09647	8.55322	SCYL3	SCYL3	NM_181093.1	ILMN_8041
ILMN_1721963	4.12e-30	1.29e-31	8.52358	up	-0.824388	2.26707	3.09146	8.52358	MEN1	MEN1	NM_130801.1	ILMN_2572
ILMN_1724407	5.02e-28	2.43e-29	8.49967	up	-0.82331	2.2641	3.08741	8.49967	TACC3	TACC3	NM_006342.1	ILMN_1770
ILMN_2398664	1.9e-25	1.42e-26	8.49669	up	-0.823173	2.26373	3.0869	8.49669	RNF34	RNF34	NM_025126.2	ILMN_16571
ILMN_1676237	1.9e-27	1.01e-28	8.48137	up	-0.82248	2.26182	3.0843	8.48137	ZNF460	ZNF460	NM_006635.3	ILMN_11760
ILMN_2094942	2.29e-21	3.25e-22	8.47798	up	-0.822324	2.2614	3.08372	8.47798	MARCH1	MARCH1	NM_017923.2	ILMN_30212
ILMN_2349831	1.62e-22	1.92e-23	8.47768	up	-0.822312	2.26136	3.08367	8.47768	DICER1	DICER1	NM_030621.2	ILMN_1996
ILMN_1764314	1.05e-27	5.31e-29	8.41923	up	-0.819651	2.25404	3.07369	8.41923	FGD1	FGD1	NM_004463.2	ILMN_20342
ILMN_1674250	5.87e-27	3.42e-28	8.38814	up	-0.818227	2.25013	3.06835	8.38814	NCKAP1L	NCKAP1L	NM_005337.4	ILMN_16799
ILMN_1701581	3.84e-21	5.6e-22	8.37667	up	-0.817702	2.24868	3.06638	8.37667	LAD1	LAD1	NM_005558.3	ILMN_164491
ILMN_1699217	1.34e-24	1.13e-25	8.36533	up	-0.81718	2.24724	3.06442	8.36533	C1orf96	C1ORF96	NM_145257.2	ILMN_16058
ILMN_2404625	5.49e-28	2.67e-29	8.35908	up	-0.816892	2.24645	3.06334	8.35908	LAT	LAT	NM_001014987.1	ILMN_30259
ILMN_1702056	3.71e-22	4.65e-23	8.34818	up	-0.816391	2.24507	3.06146	8.34818	C1orf2	C1ORF2	NM_006589.2	ILMN_20176
ILMN_1740331	9.42e-20	1.67e-20	8.33982	up	-0.816005	2.24401	3.06002	8.33982	LOC642782	LOC642782	XM_931704.1	ILMN_37590
ILMN_1756860	5.16e-26	3.53e-27	8.33132	up	-0.815611	2.24293	3.05855	8.33132	TXNL1	TXNL1	NM_004786.1	ILMN_7321
ILMN_1806093	1.42e-27	7.44e-29	8.32514	up	-0.815326	2.24215	3.05747	8.32514	IFRG15	IFRG15	NM_022347.1	ILMN_20058
ILMN_1657701	2.51e-20	4.13e-21	8.30932	up	-0.814597	2.24013	3.05473	8.30932	TMEM137	TMEM137	XR_017971.1	ILMN_170622
ILMN_2356559	1.26e-24	1.06e-25	8.29829	up	-0.814085	2.23873	3.05281	8.29829	WTAP	WTAP	NM_152858.1	ILMN_8224
ILMN_1752226	8.06e-22	1.07e-22	8.29578	up	-0.813968	2.23841	3.05238	8.29578	P2RY11	P2RY11	NM_002566.4	ILMN_12237
ILMN_1786195	1.02e-24	8.49e-26	8.27138	up	-0.812832	2.2353	3.04813	8.27138	PRKACA	PRKACA	NM_207518.1	ILMN_2344
ILMN_2388507	2.47e-29	9.15e-31	8.26912	up	-0.812729	2.235	3.04773	8.26912	AKT1	AKT1	NM_001014432.1	ILMN_4841
ILMN_1677765	5.28e-21	7.87e-22	8.25503	up	-0.812073	2.2332	3.04527	8.25503	LRP8	LRP8	NM_017522.3	ILMN_18319
ILMN_1657158	6.22e-24	5.92e-25	8.24828	up	-0.811758	2.23233	3.04409	8.24828	RNF168	RNF168	NM_152617.2	ILMN_728
ILMN_1737627	4.27e-24	3.94e-25	8.2356	up	-0.811167	2.23071	3.04187	8.2356	MAPK14	MAPK14	NM_001315.1	ILMN_21850
ILMN_2230178	1.11e-20	1.73e-21	8.22303	up	-0.810579	2.22909	3.03967	8.22304	DAND5	DAND5	NM_152654.2	ILMN_10342
ILMN_2054145	5.34e-22	6.88e-23	8.22035	up	-0.810454	2.22875	3.0392	8.22035	PAK1IP1	PAK1IP1	NM_017906.2	ILMN_24423
ILMN_1753064	2.58e-26	1.68e-27	8.19615	up	-0.809318	2.22563	3.03495	8.19615	TTC13	TTC13	NM_024525.2	ILMN_164005
ILMN_2408908	3.02e-24	2.73e-25	8.18872	up	-0.80897	2.22467	3.03364	8.18872	MAP4K5	MAP4K5	NM_006575.3	ILMN_10246
ILMN_1808768	2.88e-18	6.07e-19	8.18593	up	-0.80884	2.22431	3.03315	8.18593	ROCK1	ROCK1	NM_005406.2	ILMN_183770
ILMN_1702806	2.45e-33	3.9e-35	8.18458	up	-0.808775	2.22413	3.03291	8.18458	PDCL3	PDCL3	NM_024065.3	ILMN_30010
ILMN_2049423	4.16e-22	5.28e-23	8.18391	up	-0.808744	2.22405	3.03279	8.18391	KLHL11	KLHL11	NM_018143.1	ILMN_3094
ILMN_2229950	5.12e-26	3.5e-27	8.17968	up	-0.808544	2.2235	3.03204	8.17968	MPHOSPH10	MPHOSPH10	NM_005791.1	ILMN_161971
ILMN_1755758	2.12e-24	1.85e-25	8.1674	up	-0.807968	2.22191	3.02988	8.16739	RIF1	RIF1	NM_018151.3	ILMN_171812
ILMN_1660871	4.07e-29	1.59e-30	8.13717	up	-0.806539	2.21799	3.02453	8.13717	NEK6	NEK6	NM_014397.3	ILMN_16991
ILMN_1781345	1.42e-24	1.21e-25	8.12683	up	-0.806052	2.21664	3.02269	8.12683	RAD52	RAD52	NM_134424.2	ILMN_19885
ILMN_1668378	4.74e-23	5.14e-24	8.11216	up	-0.805358	2.21473	3.02009	8.11216	SFT2D2	SFT2D2	NM_199344.1	ILMN_1826
ILMN_2408240	6.14e-27	3.59e-28	8.09754	up	-0.804663	2.21282	3.01748	8.09753	DTNBP1	DTNBP1	NM_183041.1	ILMN_1047
ILMN_1720930	2.72e-23	2.87e-24	8.09654	up	-0.804617	2.21269	3.01731	8.09654	CMTM4	CMTM4	NM_181521.2	ILMN_13186
ILMN_2410924	5.97e-18	1.32e-18	8.09217	up	-0.804407	2.21212	3.01653	8.09217	PLOD2	PLOD2	NM_000935.2	ILMN_25982
ILMN_2330410	2.03e-21	2.85e-22	8.07306	up	-0.803497	2.20962	3.01312	8.07306	EIF3C	EIF3C	NM_001037808.1	ILMN_5799
ILMN_2257749	4.79e-24	4.47e-25	8.07262	up	-0.803476	2.20956	3.01304	8.07262	MARCH8	MARCH8	NM_001002265.1	ILMN_6980
ILMN_1700031	5.74e-10	2.87e-10	8.07257	up	-0.803475	2.20955	3.01303	8.07257	PRAME	PRAME	NM_206955.1	ILMN_24135
ILMN_1666739	2.76e-29	1.04e-30	8.06617	up	-0.803169	2.20872	3.01188	8.06617	RBM15	RBM15	NM_022768.4	ILMN_1342
ILMN_2374449	1.75e-09	9.13e-10	8.05851	up	-0.802804	2.20771	3.01051	8.05851	SPP1	SPP1	NM_001040058.1	ILMN_162506
ILMN_2134224	5.97e-28	2.91e-29	8.05361	up	-0.802568	2.20707	3.00964	8.05361	ATP13A1	ATP13A1	NM_020410.1	ILMN_12379
ILMN_1692160	7.24e-22	9.49e-23	8.05072	up	-0.802431	2.20669	3.00912	8.05072	C6orf114	C6ORF114	NM_033069.2	ILMN_7456
ILMN_1659843	8.09e-27	4.84e-28	8.04624	up	-0.802217	2.2061	3.00831	8.04624	DNAJC3	DNAJC3	NM_006260.2	ILMN_26093
ILMN_1777325	2.82e-26	1.86e-27	8.04194	up	-0.802011	2.20553	3.00754	8.04194	STAT1	STAT1	NM_007315.2	ILMN_163602
ILMN_1675693	5.61e-24	5.3e-25	8.02646	up	-0.801271	2.20349	3.00476	8.02646	PPP2CB	PPP2CB	NM_001009552.1	ILMN_22922
ILMN_2377862	6.74e-24	6.46e-25	8.01545	up	-0.800742	2.20204	3.00278	8.01545	RAB6A	RAB6A	NM_198896.1	ILMN_26006
ILMN_1759488	8.55e-19	1.69e-19	8.00462	up	-0.800222	2.20061	3.00083	8.00462	DUSP10	DUSP10	NM_144728.1	ILMN_14599
ILMN_1672417	3.49e-22	4.35e-23	7.98649	up	-0.799351	2.19821	2.99756	7.98649	PTPRCAP	PTPRCAP	NM_005608.2	ILMN_8267
ILMN_2377536	4.2e-25	3.29e-26	7.98435	up	-0.799247	2.19793	2.99717	7.98434	CDKL5	CDKL5	NM_003159.2	ILMN_10273
ILMN_1683774	7.63e-19	1.5e-19	7.96201	up	-0.798167	2.19496	2.99313	7.96201	IL2RA	IL2RA	NM_000417.1	ILMN_24627
ILMN_2366998	4.12e-25	3.22e-26	7.94105	up	-0.797156	2.19217	2.98933	7.94105	CTF8	CTF8	NM_001040144.1	ILMN_179225
ILMN_1671108	2.96e-24	2.67e-25	7.89854	up	-0.79509	2.1865	2.98159	7.89854	PIP5K3	PIP5K3	NM_015040.3	ILMN_177767
ILMN_1656321	1.08e-23	1.07e-24	7.89543	up	-0.794938	2.18608	2.98102	7.89543	LTBP1	LTBP1	NM_206943.1	ILMN_18654
ILMN_1784436	3.11e-17	7.48e-18	7.88594	up	-0.794476	2.18481	2.97928	7.88594	KIAA1688	KIAA1688	NM_025251.1	ILMN_28510
ILMN_2232177	1.74e-31	4.13e-33	7.88357	up	-0.79436	2.18449	2.97885	7.88357	ACTN1	ACTN1	NM_001102.2	ILMN_28160
ILMN_1768816	4.31e-23	4.63e-24	7.8643	up	-0.793419	2.1819	2.97532	7.8643	TMPO	TMPO	NM_003276.1	ILMN_12700
ILMN_2072391	7.55e-25	6.12e-26	7.85803	up	-0.793113	2.18106	2.97417	7.85803	SNORD31	SNORD31	NR_002560.1	ILMN_21164
ILMN_1804461	4.56e-17	1.12e-17	7.846	up	-0.792524	2.17943	2.97196	7.846	MYH14	MYH14	NM_001077186.1	ILMN_175791
ILMN_1787477	1.14e-20	1.78e-21	7.83791	up	-0.792125	2.17835	2.97047	7.83792	CENPO	CENPO	NM_024322.1	ILMN_23918
ILMN_1747016	5.69e-24	5.39e-25	7.82723	up	-0.7916	2.1769	2.9685	7.82723	CEP55	CEP55	NM_018131.3	ILMN_6470
ILMN_1737728	5.51e-20	9.49e-21	7.8095	up	-0.790728	2.1745	2.96523	7.8095	CDCA3	CDCA3	NM_031299.3	ILMN_18763
ILMN_1770911	2.79e-25	2.14e-26	7.80947	up	-0.790726	2.1745	2.96522	7.80947	NRSN2	NRSN2	NM_024958.1	ILMN_9804
ILMN_2380101	7.06e-21	1.07e-21	7.79189	up	-0.789859	2.17211	2.96197	7.79189	PHACTR4	PHACTR4	NM_023923.3	ILMN_174211
ILMN_1734991	4.05e-25	3.16e-26	7.79017	up	-0.789774	2.17188	2.96165	7.79017	PPM1B	PPM1B	NM_001033556.1	ILMN_29403
ILMN_1698646	1.3e-20	2.05e-21	7.78413	up	-0.789475	2.17106	2.96054	7.78413	TUBG1	TUBG1	NM_001070.3	ILMN_176354
ILMN_1784380	2.47e-14	8.1e-15	7.77418	up	-0.788983	2.16971	2.95869	7.77418	DTX3L	DTX3L	NM_138287.2	ILMN_14733
ILMN_1721563	8.7e-32	1.9e-33	7.77329	up	-0.788939	2.16959	2.95853	7.77329	TMEM127	TMEM127	NM_017849.1	ILMN_25136
ILMN_1740430	1.59e-25	1.17e-26	7.76454	up	-0.788507	2.16839	2.9569	7.76454	SLC2A4RG	SLC2A4RG	NM_020062.3	ILMN_11640
ILMN_1808633	3.76e-23	4.02e-24	7.76077	up	-0.788319	2.16788	2.9562	7.76077	C20orf96	C20ORF96	NM_153269.1	ILMN_3102
ILMN_1708006	2.29e-26	1.48e-27	7.75434	up	-0.788001	2.167	2.955	7.75434	MICB	MICB	NM_005931.2	ILMN_2469
ILMN_2064132	7.58e-18	1.7e-18	7.75319	up	-0.787943	2.16685	2.95479	7.75319	NANP	NANP	NM_152667.1	ILMN_27532
ILMN_1794306	2.64e-27	1.45e-28	7.73577	up	-0.78708	2.16446	2.95154	7.73577	USP28	USP28	NM_020886.2	ILMN_183549
ILMN_1692041	9.04e-25	7.45e-26	7.72978	up	-0.78678	2.16365	2.95043	7.72978	POT1	POT1	NR_003103.1	ILMN_168719
ILMN_1721046	6.75e-26	4.7e-27	7.71664	up	-0.786125	2.16185	2.94797	7.71664	PTMS	PTMS	NM_002824.4	ILMN_12889
ILMN_1669268	5.18e-29	2.1e-30	7.7163	up	-0.786109	2.1618	2.94791	7.7163	MEX3D	MEX3D	NM_001085363.1	ILMN_307190
ILMN_1671843	1.11e-21	1.5e-22	7.71515	up	-0.786051	2.16164	2.94769	7.71515	PSRC1	PSRC1	NM_001032290.1	ILMN_9176
ILMN_2337551	2.94e-22	3.63e-23	7.70131	up	-0.78536	2.15974	2.9451	7.70131	HIPK3	HIPK3	NM_001048200.1	ILMN_182823
ILMN_1653652	3.35e-21	4.85e-22	7.69831	up	-0.78521	2.15933	2.94454	7.69831	PTPRC	PTPRC	NM_080923.2	ILMN_6501
ILMN_2306077	9.78e-25	8.11e-26	7.69638	up	-0.785115	2.15906	2.94418	7.69638	USP33	USP33	NM_201624.1	ILMN_2902
ILMN_1691757	4.67e-26	3.18e-27	7.69104	up	-0.784848	2.15833	2.94318	7.69104	C2CD3	C2CD3	NM_015531.4	ILMN_25733
ILMN_1720498	8.9e-21	1.37e-21	7.68347	up	-0.784469	2.15729	2.94176	7.68347	TMEM120B	TMEM120B	NM_001080825.1	ILMN_166612
ILMN_1792455	7.44e-12	3.14e-12	7.67869	up	-0.784231	2.15663	2.94086	7.67869	TMEM158	TMEM158	NM_015444.2	ILMN_13668
ILMN_2180239	3.85e-24	3.54e-25	7.67598	up	-0.784093	2.15626	2.94035	7.67598	DOPEY2	DOPEY2	NM_005128.2	ILMN_164626
ILMN_1662166	3.96e-18	8.49e-19	7.66611	up	-0.783599	2.1549	2.9385	7.66611	PTK7	PTK7	NM_152882.2	ILMN_898
ILMN_1676191	1.81e-17	4.24e-18	7.65604	up	-0.783092	2.15351	2.9366	7.65604	DARS2	DARS2	NM_018122.3	ILMN_183877
ILMN_1784627	1.07e-25	7.66e-27	7.64403	up	-0.782488	2.15184	2.93433	7.64403	CDC42BPA	CDC42BPA	NM_003607.3	ILMN_182895
ILMN_1672554	1.58e-23	1.61e-24	7.64391	up	-0.782482	2.15183	2.93431	7.64391	C17orf81	C17ORF81	NM_203413.1	ILMN_165507
ILMN_2355738	2.5e-19	4.66e-20	7.63894	up	-0.782235	2.15114	2.93337	7.63894	INCENP	INCENP	NM_001040694.1	ILMN_168809
ILMN_1738093	5.5e-18	1.21e-18	7.63705	up	-0.782137	2.15088	2.93302	7.63705	TMEM118	TMEM118	NM_032814.2	ILMN_21714
ILMN_1706645	4.12e-24	3.8e-25	7.63205	up	-0.781886	2.15018	2.93207	7.63205	C6orf150	C6ORF150	NM_138441.2	ILMN_18812
ILMN_2402558	2.41e-24	2.13e-25	7.63029	up	-0.781796	2.14994	2.93174	7.63029	ZHX1	ZHX1	NM_007222.3	ILMN_11409
ILMN_1667791	3.89e-20	6.57e-21	7.62999	up	-0.781781	2.1499	2.93168	7.62999	PPFIA4	PPFIA4	NM_015053.1	ILMN_3563
ILMN_2326793	3.37e-31	8.48e-33	7.6176	up	-0.781157	2.14818	2.92934	7.6176	NUP98	NUP98	NM_005387.4	ILMN_24361
ILMN_1747943	1.58e-16	4.13e-17	7.616	up	-0.781076	2.14796	2.92903	7.616	ZNF695	ZNF695	NM_020394.2	ILMN_11705
ILMN_1791466	3.29e-26	2.18e-27	7.61564	up	-0.781057	2.14791	2.92897	7.61564	HMGB1	HMGB1	NM_002128.4	ILMN_23421
ILMN_1665428	2.8e-31	6.88e-33	7.60949	up	-0.780748	2.14705	2.9278	7.60949	GSDMDC1	GSDMDC1	NM_024736.5	ILMN_4469
ILMN_1752877	1.17e-26	7.13e-28	7.60941	up	-0.780744	2.14704	2.92779	7.60941	PHF1	PHF1	NM_024165.1	ILMN_18332
ILMN_1797693	7.06e-19	1.38e-19	7.60656	up	-0.780599	2.14665	2.92724	7.60656	BRI3BP	BRI3BP	NM_080626.5	ILMN_15799
ILMN_2110084	1.09e-20	1.7e-21	7.60354	up	-0.780446	2.14623	2.92667	7.60354	ZNF124	ZNF124	NM_003431.2	ILMN_19934
ILMN_1682599	9.76e-17	2.49e-17	7.59977	up	-0.780255	2.1457	2.92596	7.59977	GPRC5A	GPRC5A	NM_003979.3	ILMN_23940
ILMN_1749032	3.91e-24	3.59e-25	7.59472	up	-0.779999	2.145	2.925	7.59472	CREB3L1	CREB3L1	NM_052854.2	ILMN_23950
ILMN_2371590	6.85e-21	1.04e-21	7.58415	up	-0.779463	2.14352	2.92299	7.58415	DDX17	DDX17	NM_030881.2	ILMN_28024
ILMN_2393968	1.47e-28	6.55e-30	7.58328	up	-0.779421	2.1434	2.92282	7.58328	SYNJ1	SYNJ1	NM_003895.2	ILMN_20478
ILMN_2355004	1.84e-22	2.2e-23	7.56981	up	-0.778733	2.14152	2.92026	7.56981	HMGN3	HMGN3	NM_004242.2	ILMN_21974
ILMN_1787064	1.06e-36	8.05e-39	7.56113	up	-0.778294	2.14031	2.9186	7.56113	ANKRD17	ANKRD17	NM_032217.3	ILMN_178632
ILMN_2284998	4.15e-28	1.99e-29	7.55858	up	-0.778163	2.13995	2.91812	7.55858	SP100	SP100	NM_001080391.1	ILMN_176690
ILMN_1774027	2.31e-22	2.8e-23	7.55703	up	-0.778084	2.13973	2.91782	7.55703	ZNF37A	ZNF37A	NM_003421.1	ILMN_16186
ILMN_2060891	4.99e-24	4.67e-25	7.55154	up	-0.777805	2.13897	2.91677	7.55154	PPP4R2	PPP4R2	NM_174907.1	ILMN_16030
ILMN_2409451	4.3e-21	6.29e-22	7.54717	up	-0.777582	2.13835	2.91594	7.54717	NCKAP1	NCKAP1	NM_205842.1	ILMN_8043
ILMN_1686948	1.22e-21	1.66e-22	7.53726	up	-0.777079	2.13696	2.91404	7.53725	CASC4	CASC4	NM_138423.2	ILMN_15514
ILMN_1759184	4.71e-21	6.94e-22	7.53621	up	-0.777024	2.13682	2.91384	7.53621	C19orf48	C19ORF48	NM_199250.1	ILMN_17977
ILMN_1795852	2.84e-22	3.5e-23	7.52823	up	-0.776618	2.13569	2.91231	7.52823	CCNE1	CCNE1	NM_057182.1	ILMN_16108
ILMN_2302075	1.05e-21	1.41e-22	7.51072	up	-0.775721	2.13323	2.90895	7.51072	MSI2	MSI2	NM_138962.2	ILMN_525
ILMN_1801216	7.81e-08	4.68e-08	7.50015	up	-0.77518	2.13174	2.90692	7.50015	S100P	S100P	NM_005980.2	ILMN_23476
ILMN_1799939	1.78e-31	4.24e-33	7.49867	up	-0.775104	2.13153	2.90663	7.49867	TAF1L	TAF1L	NM_153809.2	ILMN_24571
ILMN_1765248	6.56e-21	9.88e-22	7.48691	up	-0.774497	2.12987	2.90437	7.48691	EFS	EFS	NM_005864.2	ILMN_184051
ILMN_2063114	4.41e-27	2.51e-28	7.48078	up	-0.774183	2.129	2.90319	7.48078	JOSD3	JOSD3	NM_024116.2	ILMN_12732
ILMN_1654890	4.03e-29	1.58e-30	7.48023	up	-0.774154	2.12893	2.90308	7.48023	LENG8	LENG8	NM_052925.1	ILMN_9235
ILMN_1788711	9.92e-24	9.75e-25	7.47907	up	-0.774095	2.12876	2.90286	7.47907	HSN2	HSN2	NM_213655.1	ILMN_170353
ILMN_2198823	2.34e-24	2.06e-25	7.47656	up	-0.773967	2.12841	2.90238	7.47656	H6PD	H6PD	NM_004285.3	ILMN_182713
ILMN_2415786	4.53e-21	6.66e-22	7.47272	up	-0.773769	2.12786	2.90163	7.47272	CD96	CD96	NM_005816.4	ILMN_3661
ILMN_2331701	7.25e-35	8.33e-37	7.45653	up	-0.772935	2.12557	2.89851	7.45653	GABPB2	GABPB2	NM_002041.3	ILMN_18311
ILMN_1807277	8.08e-26	5.68e-27	7.4472	up	-0.772451	2.12425	2.8967	7.4472	IFI30	IFI30	NM_006332.3	ILMN_23180
ILMN_2352917	1.27e-22	1.48e-23	7.44616	up	-0.7724	2.1241	2.8965	7.44616	LTBP4	LTBP4	NM_003573.2	ILMN_174435
ILMN_1718830	1.56e-28	6.94e-30	7.43786	up	-0.77197	2.12292	2.89489	7.43786	NARG2	NARG2	NM_024611.4	ILMN_23712
ILMN_1679401	1.63e-21	2.26e-22	7.43441	up	-0.771791	2.12243	2.89422	7.43441	TRPM4	TRPM4	NM_017636.2	ILMN_23519
ILMN_1749591	1.42e-19	2.58e-20	7.43342	up	-0.77174	2.12229	2.89403	7.43342	ITGAL	ITGAL	NM_002209.1	ILMN_163425
ILMN_2366634	9.45e-24	9.27e-25	7.42712	up	-0.771414	2.12139	2.8928	7.42712	PKM2	PKM2	NM_182471.1	ILMN_12007
ILMN_1788005	2.06e-21	2.88e-22	7.42535	up	-0.771321	2.12114	2.89246	7.42535	PLEC1	PLEC1	NM_201378.1	ILMN_26417
ILMN_1657634	1.48e-22	1.74e-23	7.41918	up	-0.771002	2.12026	2.89126	7.41918	FANCD2	FANCD2	NM_033084.3	ILMN_12871
ILMN_2329885	4e-23	4.29e-24	7.36558	up	-0.768212	2.11259	2.8808	7.36558	CEP170	CEP170	NM_001042404.1	ILMN_165905
ILMN_2339284	4.42e-34	6.13e-36	7.31921	up	-0.765785	2.1059	2.87169	7.31921	CHD2	CHD2	NM_001042572.2	ILMN_164624
ILMN_2149400	4.02e-25	3.14e-26	7.30746	up	-0.765166	2.1042	2.86937	7.30746	SPC25	SPC25	NM_020675.3	ILMN_915
ILMN_1723018	3.72e-23	3.98e-24	7.3012	up	-0.764836	2.1033	2.86813	7.3012	ZNF117	ZNF117	NM_015852.3	ILMN_4703
ILMN_2311497	1.81e-17	4.25e-18	7.29417	up	-0.764465	2.10228	2.86674	7.29417	SNHG3-RCC1	SNHG3-RCC1	NM_001048198.1	ILMN_167484
ILMN_1805161	1e-27	5.08e-29	7.29065	up	-0.764281	2.10177	2.86605	7.29065	LZTR1	LZTR1	NM_006767.3	ILMN_18977
ILMN_2261627	1.05e-17	2.38e-18	7.26303	up	-0.762818	2.09775	2.86057	7.26303	CTLA4	CTLA4	NM_005214.3	ILMN_167471
ILMN_2382687	9.65e-17	2.46e-17	7.26181	up	-0.762754	2.09757	2.86033	7.26181	NR4A3	NR4A3	NM_006981.2	ILMN_21176
ILMN_1750861	3.85e-20	6.5e-21	7.25093	up	-0.762177	2.09599	2.85817	7.25093	PML	PML	NM_033239.2	ILMN_11765
ILMN_1763260	1.1e-24	9.24e-26	7.24998	up	-0.762128	2.09585	2.85798	7.24998	HIF1A	HIF1A	NM_001530.2	ILMN_166425
ILMN_2196734	2.5e-23	2.62e-24	7.24723	up	-0.761981	2.09545	2.85743	7.24723	HRB	HRB	NM_004504.3	ILMN_168342
ILMN_2288915	5.08e-27	2.92e-28	7.24453	up	-0.761838	2.09505	2.85689	7.24453	DNAJB14	DNAJB14	NM_024920.3	ILMN_12080
ILMN_1794147	2.19e-27	1.18e-28	7.24208	up	-0.761707	2.0947	2.8564	7.24208	SMCR8	SMCR8	NM_144775.2	ILMN_30054
ILMN_1802418	3.24e-22	4.03e-23	7.23992	up	-0.761591	2.09438	2.85597	7.23992	SDC3	SDC3	NM_014654.2	ILMN_17892
ILMN_1704537	7.26e-29	3e-30	7.23737	up	-0.761457	2.09401	2.85546	7.23737	PHGDH	PHGDH	NM_006623.2	ILMN_5800
ILMN_1654545	2.22e-25	1.69e-26	7.23562	up	-0.761364	2.09375	2.85512	7.23562	CPSF1	CPSF1	NM_013291.2	ILMN_22094
ILMN_1705364	8.58e-35	1.01e-36	7.21935	up	-0.760498	2.09137	2.85187	7.21935	BAT3	BAT3	NM_080702.2	ILMN_4429
ILMN_1790136	4.01e-23	4.3e-24	7.21409	up	-0.760216	2.0906	2.85082	7.21409	C20orf20	C20ORF20	NM_018270.3	ILMN_178100
ILMN_1791759	5.29e-15	1.62e-15	7.21104	up	-0.760054	2.09015	2.85021	7.21104	CXCL10	CXCL10	NM_001565.2	ILMN_5066
ILMN_1716400	3.89e-21	5.67e-22	7.2037	up	-0.759664	2.08907	2.84874	7.2037	FOXM1	FOXM1	NM_202003.1	ILMN_10352
ILMN_1685313	6.33e-21	9.52e-22	7.19938	up	-0.759433	2.08844	2.84787	7.19938	PLEC1	PLEC1	NM_201379.1	ILMN_25265
ILMN_1674609	7.22e-32	1.55e-33	7.19395	up	-0.75914	2.08764	2.84678	7.19395	CLTB	CLTB	NM_007097.2	ILMN_19099
ILMN_2340202	4.68e-18	1.02e-18	7.18338	up	-0.758578	2.08609	2.84466	7.18338	CASZ1	CASZ1	NM_001079843.1	ILMN_175224
ILMN_1726222	1.1e-33	1.66e-35	7.16742	up	-0.757723	2.08373	2.84145	7.16742	FLOT2	FLOT2	NM_004475.2	ILMN_168007
ILMN_1662147	7.76e-19	1.53e-19	7.16312	up	-0.75749	2.0831	2.84059	7.16312	MANEAL	MANEAL	NM_001031740.1	ILMN_11393
ILMN_1708105	1.09e-24	9.16e-26	7.16049	up	-0.757349	2.08271	2.84006	7.16049	EZH2	EZH2	NM_152998.1	ILMN_20896
ILMN_1790987	3.96e-27	2.23e-28	7.16002	up	-0.757322	2.08264	2.83996	7.16002	HUWE1	HUWE1	NM_031407.3	ILMN_17173
ILMN_2260833	8.43e-23	9.55e-24	7.15691	up	-0.757156	2.08218	2.83934	7.15691	CCNB1IP1	CCNB1IP1	NM_182851.1	ILMN_173981
ILMN_1815205	2.07e-10	9.89e-11	7.14678	up	-0.756613	2.08068	2.83729	7.14678	LYZ	LYZ	NM_000239.1	ILMN_4879
ILMN_1777483	1.86e-25	1.39e-26	7.14381	up	-0.756452	2.08024	2.83669	7.14381	APOOL	APOOL	NM_198450.3	ILMN_23257
ILMN_1659122	1.06e-16	2.73e-17	7.1299	up	-0.755704	2.07818	2.83388	7.12991	KLF10	KLF10	NM_005655.1	ILMN_2466
ILMN_1749213	8.98e-24	8.77e-25	7.12255	up	-0.755304	2.07709	2.83239	7.12255	SDF2L1	SDF2L1	NM_022044.2	ILMN_29496
ILMN_1675844	2.28e-26	1.47e-27	7.11893	up	-0.755109	2.07655	2.83166	7.11893	WDR1	WDR1	NM_017491.3	ILMN_14280
ILMN_1714569	1.48e-18	3.01e-19	7.11864	up	-0.755094	2.07651	2.8316	7.11864	PCTK1	PCTK1	NM_006201.3	ILMN_11214
ILMN_1710985	6.02e-19	1.17e-19	7.11227	up	-0.75475	2.07556	2.83031	7.11227	GLIS2	GLIS2	NM_032575.2	ILMN_3031
ILMN_2048011	1.18e-23	1.18e-24	7.10881	up	-0.754563	2.07504	2.82961	7.10881	ST8SIA1	ST8SIA1	NM_003034.2	ILMN_181880
ILMN_2379527	1.02e-21	1.38e-22	7.1071	up	-0.754469	2.07479	2.82926	7.1071	ELMO1	ELMO1	NM_001039459.1	ILMN_33751
ILMN_1768783	3.23e-18	6.87e-19	7.10374	up	-0.754288	2.07429	2.82858	7.10374	ATP11A	ATP11A	NM_032189.3	ILMN_13123
ILMN_1768877	9.49e-24	9.31e-25	7.07759	up	-0.75287	2.07039	2.82326	7.07759	CCDC7	CCDC7	NM_145023.4	ILMN_12205
ILMN_1779015	5.26e-19	1.01e-19	7.07325	up	-0.752635	2.06974	2.82237	7.07325	ZNF467	ZNF467	NM_207336.1	ILMN_11856
ILMN_1738263	7.19e-24	6.93e-25	7.06774	up	-0.752335	2.06891	2.82125	7.06774	PIGU	PIGU	NM_080476.4	ILMN_28239
ILMN_2054827	1.94e-27	1.04e-28	7.02649	up	-0.750082	2.06272	2.8128	7.02649	ZNF407	ZNF407	NM_017757.1	ILMN_12747
ILMN_1785960	7.03e-24	6.76e-25	7.02145	up	-0.749806	2.06196	2.81177	7.02145	ZBTB37	ZBTB37	NM_032522.2	ILMN_25899
ILMN_1718206	6.49e-21	9.76e-22	7.02142	up	-0.749804	2.06196	2.81176	7.02142	KIAA0100	KIAA0100	NM_014680.2	ILMN_13719
ILMN_1671051	3.25e-23	3.45e-24	7.012	up	-0.749287	2.06054	2.80983	7.012	CD276	CD276	NM_025240.2	ILMN_766
ILMN_2368718	3.02e-20	5.04e-21	7.00611	up	-0.748963	2.05965	2.80861	7.00611	CENPM	CENPM	NM_001002876.1	ILMN_12351
ILMN_2412281	1.33e-25	9.67e-27	6.99585	up	-0.748402	2.0581	2.8065	6.99584	PDLIM5	PDLIM5	NM_001011515.1	ILMN_11791
ILMN_1715584	1.44e-21	1.98e-22	6.98688	up	-0.747906	2.05674	2.80465	6.98688	SOCS5	SOCS5	NM_144949.2	ILMN_164963
ILMN_1688670	4.55e-25	3.59e-26	6.97673	up	-0.747348	2.0552	2.80255	6.97673	CDCP1	CDCP1	NM_178181.1	ILMN_26838
ILMN_2273609	2.14e-19	3.97e-20	6.97102	up	-0.747032	2.05434	2.80137	6.97102	KIAA1543	KIAA1543	NM_001080429.1	ILMN_171009
ILMN_1757742	7.28e-23	8.15e-24	6.96802	up	-0.746867	2.05388	2.80075	6.96802	ZRANB1	ZRANB1	NM_017580.2	ILMN_22536
ILMN_1678841	8e-11	3.69e-11	6.96399	up	-0.746642	2.05327	2.79991	6.96399	UBD	UBD	NM_006398.2	ILMN_161963
ILMN_1685433	5.02e-11	2.28e-11	6.96164	up	-0.746515	2.05291	2.79943	6.96164	COL8A1	COL8A1	NM_020351.2	ILMN_10408
ILMN_1766541	3.78e-24	3.46e-25	6.96114	up	-0.746486	2.05284	2.79932	6.96114	BCL2L11	BCL2L11	NM_006538.3	ILMN_13745
ILMN_2058347	5.97e-23	6.57e-24	6.95947	up	-0.746393	2.05258	2.79898	6.95947	NT5DC1	NT5DC1	NM_152729.2	ILMN_168245
ILMN_2334765	2.92e-25	2.24e-26	6.95785	up	-0.746305	2.05234	2.79864	6.95785	ARMCX3	ARMCX3	NM_177947.2	ILMN_15168
ILMN_1691539	3.6e-28	1.72e-29	6.94351	up	-0.745511	2.05015	2.79567	6.94351	LAT	LAT	NM_001014987.1	ILMN_30259
ILMN_1666111	3.77e-30	1.16e-31	6.94244	up	-0.745453	2.04999	2.79544	6.94244	YTHDC1	YTHDC1	NM_001031732.2	ILMN_14576
ILMN_2395043	4.03e-26	2.7e-27	6.94155	up	-0.745401	2.04986	2.79526	6.94155	HSPA4	HSPA4	NM_198431.1	ILMN_25293
ILMN_2195914	1.54e-17	3.58e-18	6.92651	up	-0.744568	2.04756	2.79213	6.92651	GGH	GGH	NM_003878.1	ILMN_9870
ILMN_2071641	4.11e-25	3.22e-26	6.9228	up	-0.744361	2.047	2.79136	6.9228	KCNK1	KCNK1	NM_002245.2	ILMN_26460
ILMN_1782329	4.74e-23	5.15e-24	6.91736	up	-0.74406	2.04616	2.79022	6.91736	HIST1H4L	HIST1H4L	NM_003546.2	ILMN_811
ILMN_1701213	2.77e-22	3.4e-23	6.91286	up	-0.743809	2.04547	2.78928	6.91286	PIP4K2B	PIP4K2B	NM_003559.4	ILMN_175255
ILMN_2335302	2.37e-22	2.88e-23	6.89592	up	-0.742866	2.04288	2.78574	6.89592	ABCC1	ABCC1	NM_019901.1	ILMN_11956
ILMN_2319544	9.25e-22	1.23e-22	6.89367	up	-0.742739	2.04253	2.78527	6.89367	CAMK2D	CAMK2D	NM_172128.1	ILMN_12473
ILMN_1793302	7.45e-23	8.35e-24	6.89281	up	-0.742691	2.0424	2.78509	6.89281	WDR4	WDR4	NM_018669.4	ILMN_3238
ILMN_2310295	2.4e-20	3.92e-21	6.8869	up	-0.742361	2.04149	2.78386	6.8869	C21orf58	C21ORF58	NM_199071.2	ILMN_27743
ILMN_1800152	1.91e-22	2.3e-23	6.8856	up	-0.742287	2.0413	2.78358	6.8856	KIAA1271	KIAA1271	NM_020746.1	ILMN_138982
ILMN_1733757	1.73e-40	5.37e-43	6.87493	up	-0.74169	2.03965	2.78134	6.87493	LOC374395	LOC374395	NM_199337.1	ILMN_26788
ILMN_2112460	1.56e-22	1.84e-23	6.86763	up	-0.741282	2.03853	2.77981	6.86763	MAD2L1	MAD2L1	NM_002358.2	ILMN_23985
ILMN_1716913	4.8e-29	1.92e-30	6.85802	up	-0.740746	2.03705	2.77779	6.85802	TRAPPC1	TRAPPC1	NM_021210.3	ILMN_8184
ILMN_1747281	2.85e-32	5.64e-34	6.85682	up	-0.740676	2.03686	2.77754	6.85682	EVI5L	EVI5L	NM_145245.2	ILMN_18815
ILMN_1691485	4.01e-22	5.06e-23	6.85127	up	-0.740366	2.03601	2.77637	6.85127	GTF2H2	GTF2H2	NM_001515.3	ILMN_13371
ILMN_1744959	5.74e-30	1.85e-31	6.83704	up	-0.739566	2.03381	2.77337	6.83704	NFX1	NFX1	NM_002504.3	ILMN_23749
ILMN_1697703	1.62e-14	5.2e-15	6.83422	up	-0.739407	2.03337	2.77278	6.83422	HPDL	HPDL	NM_032756.2	ILMN_27879
ILMN_1786345	6.29e-23	6.96e-24	6.83076	up	-0.739212	2.03283	2.77205	6.83076	KIAA1967	KIAA1967	NM_199205.1	ILMN_15274
ILMN_2234605	2.11e-15	6.18e-16	6.82814	up	-0.739064	2.03243	2.77149	6.82814	AGRN	AGRN	NM_198576.2	ILMN_29539
ILMN_1678998	3.26e-34	4.34e-36	6.82794	up	-0.739053	2.0324	2.77145	6.82794	LRRC14	LRRC14	NM_014665.1	ILMN_166093
ILMN_1683355	6.05e-22	7.84e-23	6.82454	up	-0.738862	2.03187	2.77073	6.82454	LRSAM1	LRSAM1	NM_001005373.1	ILMN_21346
ILMN_2206151	1.84e-24	1.6e-25	6.82428	up	-0.738849	2.03183	2.77068	6.82428	NEDD1	NEDD1	NM_152905.2	ILMN_4251
ILMN_1694269	7.46e-21	1.14e-21	6.82045	up	-0.738631	2.03124	2.76987	6.82045	FLJ10996	FLJ10996	NM_019044.2	ILMN_139328
ILMN_1805910	1.84e-23	1.9e-24	6.81967	up	-0.738587	2.03111	2.7697	6.81967	MIER3	MIER3	NM_152622.3	ILMN_20832
ILMN_1787981	1.99e-14	6.46e-15	6.81543	up	-0.738347	2.03046	2.76881	6.81544	MFAP2	MFAP2	NM_017459.1	ILMN_14313
ILMN_1804137	1.29e-19	2.33e-20	6.80534	up	-0.737779	2.02889	2.76667	6.80535	ATP11C	ATP11C	NM_001010986.1	ILMN_4082
ILMN_1720181	7.88e-24	7.63e-25	6.80424	up	-0.737716	2.02872	2.76643	6.80424	CLSTN1	CLSTN1	NM_001009566.1	ILMN_29098
ILMN_2225135	2.13e-21	2.99e-22	6.79692	up	-0.737303	2.02758	2.76488	6.79692	GCNT1	GCNT1	NM_001490.3	ILMN_164463
ILMN_1750101	2.51e-28	1.17e-29	6.79687	up	-0.737299	2.02757	2.76487	6.79687	S100A11	S100A11	NM_005620.1	ILMN_15522
ILMN_2406501	4.9e-17	1.21e-17	6.78899	up	-0.736853	2.02634	2.7632	6.78899	SOD2	SOD2	NM_001024466.1	ILMN_20239
ILMN_1790577	8.23e-29	3.48e-30	6.77157	up	-0.735866	2.02363	2.75949	6.77157	SLC35F2	SLC35F2	NM_017515.3	ILMN_14505
ILMN_1730825	8.01e-21	1.23e-21	6.76357	up	-0.735408	2.02238	2.75778	6.76357	SGOL1	SGOL1	NM_138484.2	ILMN_14008
ILMN_1702604	1.99e-20	3.21e-21	6.74912	up	-0.734587	2.02011	2.7547	6.74912	KCNA3	KCNA3	NM_002232.3	ILMN_32813
ILMN_1726720	3.31e-18	7.04e-19	6.73658	up	-0.733868	2.01815	2.75202	6.73658	NUSAP1	NUSAP1	NM_018454.5	ILMN_26193
ILMN_2114568	1.53e-22	1.8e-23	6.73342	up	-0.73369	2.01765	2.75134	6.73342	GBP5	GBP5	NM_052942.2	ILMN_24462
ILMN_1813975	6.06e-23	6.67e-24	6.72933	up	-0.733457	2.01701	2.75046	6.72933	ADI1	ADI1	NM_018269.1	ILMN_29081
ILMN_1676709	1.04e-21	1.41e-22	6.72421	up	-0.733164	2.0162	2.74936	6.72421	SDK2	SDK2	NM_019064.3	ILMN_26428
ILMN_2409220	5.98e-19	1.16e-19	6.7183	up	-0.732826	2.01527	2.7481	6.7183	HMMR	HMMR	NM_012484.1	ILMN_17450
ILMN_1783954	1.37e-22	1.6e-23	6.70218	up	-0.731902	2.01273	2.74463	6.70218	FOXN3	FOXN3	NM_001085471.1	ILMN_307317
ILMN_1658010	1.32e-26	8.13e-28	6.69836	up	-0.731681	2.01213	2.74381	6.69836	CENPI	CENPI	NM_006733.2	ILMN_165825
ILMN_2292875	6.1e-26	4.22e-27	6.69077	up	-0.731247	2.01092	2.74217	6.69077	EFTUD1	EFTUD1	NM_024580.5	ILMN_25441
ILMN_1801899	9.69e-19	1.93e-19	6.69054	up	-0.731233	2.01089	2.74212	6.69054	PLEC1	PLEC1	NM_201380.2	ILMN_163011
ILMN_1781764	1.18e-22	1.36e-23	6.68989	up	-0.731196	2.01079	2.74198	6.68989	HNRNPH2	HNRNPH2	NM_001032393.1	ILMN_12101
ILMN_2188374	5.7e-23	6.24e-24	6.6793	up	-0.730586	2.00911	2.7397	6.6793	XPOT	XPOT	NM_007235.3	ILMN_183632
ILMN_2126706	8.61e-22	1.14e-22	6.67881	up	-0.730559	2.00903	2.73959	6.67881	LMNB1	LMNB1	NM_005573.2	ILMN_4100
ILMN_1796085	2.03e-21	2.84e-22	6.67768	up	-0.730493	2.00885	2.73935	6.67768	PPM1B	PPM1B	NM_002706.4	ILMN_29525
ILMN_2060145	3.03e-17	7.27e-18	6.67309	up	-0.730229	2.00813	2.73836	6.67309	GRHL2	GRHL2	NM_024915.1	ILMN_18346
ILMN_2088990	9.91e-23	1.13e-23	6.65013	up	-0.728901	2.00448	2.73338	6.65013	CXorf21	CXORF21	NM_025159.1	ILMN_13782
ILMN_1807379	6.85e-26	4.78e-27	6.639	up	-0.728257	2.00271	2.73097	6.639	WHSC1L1	WHSC1L1	NM_023034.1	ILMN_5463
ILMN_1739103	1.21e-23	1.21e-24	6.63896	up	-0.728255	2.0027	2.73096	6.63896	MPZL1	MPZL1	NM_003953.4	ILMN_11056
ILMN_1785324	2.58e-22	3.15e-23	6.63849	up	-0.728229	2.00263	2.73086	6.63849	MTHFD1	MTHFD1	NM_005956.2	ILMN_10026
ILMN_2055700	1.48e-24	1.27e-25	6.62826	up	-0.727634	2.001	2.72863	6.62826	SLBP	SLBP	NM_006527.2	ILMN_3687
ILMN_1758623	2.56e-17	6.09e-18	6.62661	up	-0.72754	2.00073	2.72827	6.62661	HIST1H2BD	HIST1H2BD	NM_138720.1	ILMN_17622
ILMN_1744050	2.14e-22	2.59e-23	6.62504	up	-0.727447	2.00048	2.72793	6.62504	ASB7	ASB7	NM_024708.2	ILMN_25462
ILMN_2289887	4.3e-25	3.37e-26	6.6218	up	-0.727259	1.99996	2.72722	6.62179	SEPN1	SEPN1	NM_020451.2	ILMN_179740
ILMN_1748358	3.26e-25	2.52e-26	6.61086	up	-0.726625	1.99821	2.72484	6.61086	MBNL1	MBNL1	NM_207293.1	ILMN_10373
ILMN_1796074	1.21e-22	1.4e-23	6.59985	up	-0.725982	1.99645	2.72243	6.59985	C18orf56	C18ORF56	NM_001012716.1	ILMN_21911
ILMN_1748271	7.27e-29	3.01e-30	6.59636	up	-0.72578	1.99589	2.72167	6.59636	ATF2	ATF2	NM_001880.2	ILMN_12901
ILMN_1673380	4.77e-21	7.05e-22	6.59491	up	-0.725694	1.99566	2.72135	6.59491	GNG12	GNG12	NM_018841.4	ILMN_163761
ILMN_2252813	4.94e-19	9.47e-20	6.59138	up	-0.725489	1.99509	2.72058	6.59138	TAF5L	TAF5L	NM_014409.3	ILMN_6872
ILMN_2137084	1.67e-22	1.97e-23	6.58649	up	-0.725202	1.99431	2.71951	6.58649	LIN9	LIN9	NM_173083.2	ILMN_16229
ILMN_1659800	2.28e-13	8.24e-14	6.5765	up	-0.724618	1.9927	2.71732	6.5765	BCL11A	BCL11A	NM_022893.3	ILMN_17359
ILMN_1681283	6.56e-26	4.56e-27	6.57618	up	-0.7246	1.99265	2.71725	6.57618	HIF1A	HIF1A	NM_001530.2	ILMN_166425
ILMN_1696029	9.71e-23	1.11e-23	6.56779	up	-0.72411	1.9913	2.71541	6.56779	FLJ36031	FLJ36031	NM_175884.3	ILMN_181268
ILMN_1789624	2.49e-16	6.66e-17	6.56739	up	-0.724085	1.99123	2.71532	6.56739	TPM2	TPM2	NM_003289.3	ILMN_20117
ILMN_1732921	2.36e-16	6.28e-17	6.56474	up	-0.723928	1.99081	2.71474	6.56474	ITGB8	ITGB8	NM_002214.2	ILMN_3761
ILMN_1753008	1.98e-25	1.48e-26	6.55981	up	-0.723641	1.99001	2.71365	6.55981	REXO1	REXO1	NM_020695.3	ILMN_20923
ILMN_1797236	1.54e-16	4.01e-17	6.55946	up	-0.72362	1.98996	2.71358	6.55946	TGM2	TGM2	NM_198951.1	ILMN_8134
ILMN_1793563	4.61e-30	1.46e-31	6.55801	up	-0.723535	1.98972	2.71326	6.55801	DCTN1	DCTN1	NM_004082.2	ILMN_17255
ILMN_1789059	3.59e-25	2.79e-26	6.55776	up	-0.723523	1.98968	2.7132	6.55776	GDAP2	GDAP2	NM_017686.2	ILMN_24247
ILMN_1660793	2.4e-22	2.92e-23	6.55554	up	-0.72339	1.98932	2.71271	6.55554	PAQR4	PAQR4	NM_152341.2	ILMN_20105
ILMN_1707591	8.34e-17	2.11e-17	6.55147	up	-0.723151	1.98867	2.71182	6.55147	TNIP3	TNIP3	NM_024873.3	ILMN_27836
ILMN_2367681	6.34e-22	8.25e-23	6.53943	up	-0.722443	1.98672	2.70917	6.53943	SPAG1	SPAG1	NM_003114.3	ILMN_178027
ILMN_2361478	1.2e-23	1.19e-24	6.53539	up	-0.722206	1.98607	2.70827	6.53539	PDLIM5	PDLIM5	NM_001011516.1	ILMN_12605
ILMN_1698139	6.49e-21	9.78e-22	6.53285	up	-0.722056	1.98566	2.70771	6.53285	TCEA1	TCEA1	NM_006756.2	ILMN_15877
ILMN_1661000	2.4e-29	8.87e-31	6.52245	up	-0.721445	1.98397	2.70541	6.52245	RPS6KC1	RPS6KC1	NM_012424.2	ILMN_165437
ILMN_2368318	3.65e-20	6.15e-21	6.52177	up	-0.721403	1.98386	2.70526	6.52177	FGR	FGR	NM_001042729.1	ILMN_181026
ILMN_1659749	2.47e-23	2.58e-24	6.52034	up	-0.721318	1.98363	2.70495	6.52034	DSP	DSP	NM_001008844.1	ILMN_29112
ILMN_1707467	7.3e-29	3.03e-30	6.52017	up	-0.72131	1.9836	2.70491	6.52017	CLCN3	CLCN3	NM_173872.2	ILMN_12827
ILMN_1690545	5.84e-28	2.84e-29	6.51395	up	-0.720942	1.98259	2.70353	6.51395	TAF11	TAF11	NM_005643.2	ILMN_23779
ILMN_1809590	4.7e-18	1.02e-18	6.50656	up	-0.720506	1.98139	2.7019	6.50656	GINS2	GINS2	NM_016095.1	ILMN_26854
ILMN_1726175	1.82e-22	2.18e-23	6.50499	up	-0.720414	1.98113	2.70155	6.50499	ITGAX	ITGAX	NM_000887.3	ILMN_7741
ILMN_1722688	9.07e-28	4.57e-29	6.50363	up	-0.720331	1.98091	2.70124	6.50363	ALG2	ALG2	NM_197973.2	ILMN_27137
ILMN_1784655	1.22e-19	2.2e-20	6.50362	up	-0.720332	1.98091	2.70124	6.50362	TLCD1	TLCD1	NM_138463.2	ILMN_16042
ILMN_1812523	5.7e-19	1.1e-19	6.48903	up	-0.719468	1.97853	2.698	6.48903	DYX1C1	DYX1C1	NM_001033560.1	ILMN_24732
ILMN_1669189	7.5e-22	9.83e-23	6.48501	up	-0.719229	1.97788	2.69711	6.48501	RASSF5	RASSF5	NM_182665.2	ILMN_2837
ILMN_2276504	1.28e-20	2e-21	6.48461	up	-0.719205	1.97782	2.69702	6.48461	SCMH1	SCMH1	NM_001031694.1	ILMN_5778
ILMN_1777233	1.13e-19	2.02e-20	6.48366	up	-0.71915	1.97766	2.69681	6.48366	E2F2	E2F2	NM_004091.2	ILMN_19730
ILMN_1767320	1.74e-32	3.28e-34	6.48364	up	-0.719147	1.97766	2.6968	6.48364	MAPK1	MAPK1	NM_138957.2	ILMN_1351
ILMN_1695579	2.95e-21	4.24e-22	6.48005	up	-0.718935	1.97707	2.69601	6.48005	CIT	CIT	NM_007174.1	ILMN_2839
ILMN_1758542	2.18e-22	2.64e-23	6.48	up	-0.718932	1.97706	2.69599	6.47999	BMP1	BMP1	NM_006131.1	ILMN_660
ILMN_1678729	7.89e-21	1.21e-21	6.471	up	-0.718397	1.97559	2.69399	6.471	SIL1	SIL1	NM_001037633.1	ILMN_10838
ILMN_1693421	3.43e-24	3.13e-25	6.46755	up	-0.718191	1.97503	2.69322	6.46755	RPN2	RPN2	NM_002951.2	ILMN_30123
ILMN_1680465	4.31e-20	7.32e-21	6.46681	up	-0.718147	1.97491	2.69305	6.46681	ARL5B	ARL5B	NM_178815.3	ILMN_7087
ILMN_1768357	3.36e-19	6.34e-20	6.46036	up	-0.717765	1.97385	2.69161	6.46036	RTN1	RTN1	NM_021136.2	ILMN_174587
ILMN_1674533	1.34e-11	5.76e-12	6.45972	up	-0.717727	1.97375	2.69147	6.45972	TRPV6	TRPV6	NM_018646.2	ILMN_29216
ILMN_1672661	2.94e-20	4.88e-21	6.44941	up	-0.717113	1.97206	2.68917	6.44941	SP110	SP110	NM_004510.2	ILMN_1026
ILMN_1723439	2.08e-15	6.11e-16	6.44492	up	-0.716841	1.97132	2.68816	6.44491	ZYG11A	ZYG11A	XM_001133615.1	ILMN_172411
ILMN_1725247	6.6e-26	4.59e-27	6.43902	up	-0.71649	1.97035	2.68684	6.43902	GTF2A1	GTF2A1	NM_201595.1	ILMN_25873
ILMN_1727605	1.98e-18	4.09e-19	6.43866	up	-0.716471	1.97029	2.68676	6.43866	FRK	FRK	NM_002031.2	ILMN_29306
ILMN_2056074	2.29e-16	6.08e-17	6.43322	up	-0.716144	1.9694	2.68554	6.43322	RGPD2	RGPD2	NM_001078170.1	ILMN_175732
ILMN_1687958	1.67e-19	3.05e-20	6.4249	up	-0.715646	1.96803	2.68367	6.4249	SLC25A22	SLC25A22	NM_024698.4	ILMN_13935
ILMN_2226753	6.1e-20	1.06e-20	6.42288	up	-0.715527	1.96769	2.68322	6.42288	ZC3HAV1L	ZC3HAV1L	NM_080660.2	ILMN_27499
ILMN_1708416	2.11e-29	7.71e-31	6.42089	up	-0.715406	1.96737	2.68277	6.42089	ARL6IP1	ARL6IP1	NM_015161.1	ILMN_4103
ILMN_2198499	1.52e-15	4.41e-16	6.40757	up	-0.714609	1.96517	2.67978	6.40757	MCART1	MCART1	NM_033412.2	ILMN_22327
ILMN_1735594	2.38e-21	3.37e-22	6.40352	up	-0.714365	1.9645	2.67887	6.40352	CDC42SE2	CDC42SE2	NM_020240.2	ILMN_28606
ILMN_1709953	3.15e-22	3.92e-23	6.40165	up	-0.714251	1.96419	2.67844	6.40165	DONSON	DONSON	NM_017613.2	ILMN_13130
ILMN_1735364	1.43e-28	6.34e-30	6.40089	up	-0.714206	1.96407	2.67827	6.40089	ANKFY1	ANKFY1	NM_016376.3	ILMN_8333
ILMN_1806305	1.47e-24	1.25e-25	6.40024	up	-0.714167	1.96396	2.67813	6.40024	FLJ23356	FLJ23356	NM_032237.2	ILMN_183662
ILMN_1749639	3.05e-25	2.35e-26	6.39864	up	-0.714071	1.96369	2.67776	6.39864	PDE4DIP	PDE4DIP	NM_014644.3	ILMN_164366
ILMN_1800619	5.86e-23	6.43e-24	6.39703	up	-0.713974	1.96343	2.6774	6.39703	BRI3BP	BRI3BP	NM_080626.5	ILMN_15799
ILMN_1656452	8.67e-20	1.53e-20	6.3922	up	-0.713683	1.96263	2.67631	6.3922	C16orf59	C16ORF59	NM_025108.2	ILMN_21011
ILMN_1669102	7.23e-21	1.1e-21	6.38811	up	-0.713436	1.96195	2.67539	6.38811	ATP5G2	ATP5G2	NM_005176.5	ILMN_29767
ILMN_1684278	9.83e-25	8.16e-26	6.38724	up	-0.713383	1.96181	2.67519	6.38724	SNORD38A	SNORD38A	NR_001456.1	ILMN_6737
ILMN_2357471	2.31e-25	1.76e-26	6.38661	up	-0.713348	1.9617	2.67505	6.38661	CASC5	CASC5	NM_144508.2	ILMN_8473
ILMN_1706590	3.57e-20	6e-21	6.38545	up	-0.713279	1.96151	2.67479	6.38545	MLLT1	MLLT1	NM_005934.3	ILMN_178969
ILMN_2329744	3.17e-23	3.36e-24	6.37469	up	-0.71263	1.95972	2.67235	6.37468	PMS2	PMS2	NM_000535.4	ILMN_173417
ILMN_1779376	2.39e-27	1.3e-28	6.37295	up	-0.712521	1.95944	2.67196	6.37295	GSK3B	GSK3B	NM_002093.2	ILMN_7421
ILMN_1745583	4.8e-27	2.75e-28	6.36547	up	-0.712072	1.95819	2.67027	6.36547	EXOC1	EXOC1	NM_001024924.1	ILMN_28295
ILMN_1694699	4.82e-21	7.15e-22	6.36479	up	-0.712029	1.95808	2.67011	6.36479	HIST1H2AK	HIST1H2AK	NM_003510.2	ILMN_26266
ILMN_1708103	1.9e-21	2.64e-22	6.36255	up	-0.711897	1.95771	2.66961	6.36255	GAN	GAN	NM_022041.2	ILMN_25306
ILMN_2391959	2.08e-16	5.51e-17	6.36249	up	-0.711891	1.9577	2.66959	6.36249	PCDHGB2	PCDHGB2	NM_032096.1	ILMN_3682
ILMN_1748093	7.92e-18	1.78e-18	6.35558	up	-0.711474	1.95655	2.66802	6.35558	PAFAH1B3	PAFAH1B3	NM_002573.2	ILMN_16697
ILMN_1658695	6.66e-21	1.01e-21	6.35169	up	-0.711237	1.9559	2.66714	6.35169	NUF2	NUF2	NM_031423.3	ILMN_16808
ILMN_2206722	6.97e-14	2.4e-14	6.33404	up	-0.710166	1.95296	2.66313	6.33404	FER1L4	FER1L4	NR_001442.2	ILMN_10223
ILMN_2351916	3.91e-22	4.93e-23	6.33311	up	-0.710111	1.9528	2.66291	6.33311	EXO1	EXO1	NM_006027.3	ILMN_25997
ILMN_1773459	3.1e-10	1.51e-10	6.32334	up	-0.709518	1.95117	2.66069	6.32334	SOX11	SOX11	NM_003108.3	ILMN_28038
ILMN_1683888	2.27e-28	1.04e-29	6.31249	up	-0.708856	1.94935	2.65821	6.31249	SRP72	SRP72	NM_006947.3	ILMN_182551
ILMN_1695658	3.48e-17	8.42e-18	6.30813	up	-0.70859	1.94862	2.65721	6.30813	KIF20A	KIF20A	NM_005733.1	ILMN_14100
ILMN_2361186	8.09e-25	6.6e-26	6.30672	up	-0.708503	1.94839	2.65689	6.30672	PHF20L1	PHF20L1	NM_198513.1	ILMN_1584
ILMN_1750400	8.74e-25	7.18e-26	6.30274	up	-0.708262	1.94772	2.65598	6.30274	FLJ11286	FLJ11286	NM_018381.2	ILMN_20169
ILMN_1761577	8.3e-17	2.1e-17	6.29878	up	-0.708019	1.94705	2.65507	6.29878	STEAP3	STEAP3	NM_182915.2	ILMN_28778
ILMN_2366795	8.69e-20	1.53e-20	6.29413	up	-0.707735	1.94627	2.65401	6.29413	KIF27	KIF27	NM_017576.1	ILMN_15132
ILMN_1666910	1.94e-25	1.45e-26	6.29248	up	-0.707636	1.94599	2.65363	6.29248	GAB1	GAB1	NM_207123.1	ILMN_17932
ILMN_2229170	6.7e-24	6.42e-25	6.28762	up	-0.707337	1.94518	2.65251	6.28762	CRSP9	CRSP9	NM_004270.3	ILMN_8760
ILMN_1792270	2.83e-22	3.48e-23	6.2679	up	-0.706129	1.94185	2.64798	6.2679	C10orf46	C10ORF46	NM_153810.4	ILMN_14628
ILMN_1738909	2.51e-23	2.63e-24	6.26762	up	-0.70611	1.94181	2.64792	6.26762	TROVE2	TROVE2	NM_004600.4	ILMN_4319
ILMN_1673586	7.34e-21	1.12e-21	6.26206	up	-0.70577	1.94087	2.64664	6.26206	SLC6A6	SLC6A6	NM_003043.3	ILMN_25763
ILMN_1746020	2.81e-24	2.52e-25	6.2469	up	-0.704838	1.9383	2.64314	6.2469	MDM4	MDM4	NM_002393.2	ILMN_38635
ILMN_1687073	2.34e-22	2.85e-23	6.2465	up	-0.704812	1.93824	2.64305	6.2465	C20orf117	C20ORF117	NM_199181.2	ILMN_3738
ILMN_1675671	2.96e-29	1.12e-30	6.23932	up	-0.704371	1.93702	2.64139	6.23932	ICOSLG	ICOSLG	NM_015259.4	ILMN_28135
ILMN_1710598	3.29e-28	1.56e-29	6.23402	up	-0.704043	1.93612	2.64016	6.23402	SKI	SKI	NM_003036.1	ILMN_440
ILMN_1740744	3.42e-11	1.53e-11	6.23207	up	-0.703923	1.93579	2.63971	6.23207	PRAME	PRAME	NM_206953.1	ILMN_8154
ILMN_2152095	8.1e-20	1.42e-20	6.21469	up	-0.702847	1.93283	2.63568	6.21469	RNASEN	RNASEN	NM_013235.2	ILMN_11283
ILMN_1711470	1.74e-22	2.07e-23	6.21025	up	-0.702574	1.93208	2.63465	6.21025	UBE2T	UBE2T	NM_014176.2	ILMN_9573
ILMN_1704236	1.28e-23	1.28e-24	6.20909	up	-0.702502	1.93188	2.63438	6.20908	MAX	MAX	NM_145112.1	ILMN_28514
ILMN_1796316	4.78e-09	2.59e-09	6.20743	up	-0.702399	1.9316	2.634	6.20743	MMP9	MMP9	NM_004994.2	ILMN_28136
ILMN_1744239	1.48e-29	5.26e-31	6.19224	up	-0.701456	1.929	2.63046	6.19223	FEM1B	FEM1B	NM_015322.3	ILMN_27350
ILMN_1688094	5.38e-23	5.86e-24	6.19081	up	-0.701367	1.92876	2.63013	6.19081	ORC5L	ORC5L	NM_002553.2	ILMN_6212
ILMN_1661428	1.56e-18	3.19e-19	6.16715	up	-0.699894	1.92471	2.6246	6.16715	ATP11C	ATP11C	NM_173694.3	ILMN_169690
ILMN_2340217	5.84e-19	1.13e-19	6.15887	up	-0.699378	1.92329	2.62267	6.15887	PTPRC	PTPRC	NM_080921.2	ILMN_5094
ILMN_1697567	6.35e-23	7.03e-24	6.1581	up	-0.69933	1.92315	2.62248	6.1581	TPM3	TPM3	NM_152263.2	ILMN_5807
ILMN_1672157	1.56e-17	3.63e-18	6.14672	up	-0.698619	1.9212	2.61982	6.14672	PUS1	PUS1	NM_025215.4	ILMN_6169
ILMN_1706031	1.01e-19	1.79e-20	6.13548	up	-0.697913	1.91926	2.61718	6.13548	KANK1	KANK1	NM_015158.2	ILMN_4666
ILMN_1673892	9.86e-25	8.2e-26	6.13494	up	-0.697879	1.91917	2.61705	6.13494	GK5	GK5	NM_001039547.1	ILMN_31126
ILMN_1685547	2.78e-24	2.49e-25	6.11164	up	-0.696417	1.91514	2.61156	6.11164	ZXDB	ZXDB	NM_007157.3	ILMN_4827
ILMN_1693941	1.47e-14	4.71e-15	6.10042	up	-0.69571	1.9132	2.60891	6.10042	IGSF9	IGSF9	NM_020789.2	ILMN_22415
ILMN_2313330	5.97e-24	5.67e-25	6.09734	up	-0.695515	1.91267	2.60818	6.09734	FAM98B	FAM98B	NM_173611.2	ILMN_181452
ILMN_1742143	7.63e-25	6.19e-26	6.09676	up	-0.695478	1.91256	2.60804	6.09676	HIST1H2AD	HIST1H2AD	NM_021065.2	ILMN_1931
ILMN_2280911	7.38e-22	9.68e-23	6.09624	up	-0.695446	1.91247	2.60792	6.09624	VPS41	VPS41	NM_014396.3	ILMN_2386
ILMN_1690327	3.22e-19	6.06e-20	6.09333	up	-0.695262	1.91197	2.60723	6.09333	CLCN5	CLCN5	NM_000084.2	ILMN_1401
ILMN_2219351	1.28e-21	1.75e-22	6.09253	up	-0.695211	1.91183	2.60704	6.09253	CENPO	CENPO	NM_024322.1	ILMN_23918
ILMN_2355953	1.65e-18	3.38e-19	6.09008	up	-0.695057	1.91141	2.60646	6.09008	LILRB4	LILRB4	NM_001081438.1	ILMN_184012
ILMN_1767135	6.49e-22	8.46e-23	6.08919	up	-0.694999	1.91125	2.60625	6.08919	SOS1	SOS1	NM_005633.2	ILMN_11376
ILMN_1690105	8.29e-19	1.64e-19	6.08647	up	-0.694829	1.91078	2.60561	6.08647	STAT1	STAT1	NM_007315.2	ILMN_163602
ILMN_1665508	5.7e-20	9.84e-21	6.0814	up	-0.694507	1.9099	2.6044	6.0814	C10orf12	C10ORF12	NM_015652.2	ILMN_15899
ILMN_1763347	4.51e-25	3.56e-26	6.08069	up	-0.694463	1.90977	2.60424	6.08069	PIK3CB	PIK3CB	NM_006219.1	ILMN_22394
ILMN_1702635	1.15e-25	8.31e-27	6.07816	up	-0.694303	1.90933	2.60363	6.07816	KIAA0265	KIAA0265	NM_014997.2	ILMN_23322
ILMN_1798475	2.45e-17	5.82e-18	6.06996	up	-0.693783	1.9079	2.60169	6.06996	CSF2RB	CSF2RB	NM_000395.1	ILMN_5898
ILMN_2374425	1.15e-18	2.32e-19	6.05923	up	-0.693103	1.90603	2.59914	6.05923	CCNE1	CCNE1	NM_001238.1	ILMN_6049
ILMN_1747824	2.25e-21	3.18e-22	6.05668	up	-0.692941	1.90559	2.59853	6.05668	ZNF85	ZNF85	NM_003429.2	ILMN_22203
ILMN_1681437	2.63e-22	3.22e-23	6.05499	up	-0.692834	1.90529	2.59812	6.05499	DCXR	DCXR	NM_016286.2	ILMN_17437
ILMN_1783852	5.02e-24	4.71e-25	6.04475	up	-0.692183	1.9035	2.59568	6.04475	CD164	CD164	NM_006016.3	ILMN_22810
ILMN_1690136	8.57e-28	4.29e-29	6.0401	up	-0.691886	1.90269	2.59457	6.0401	NIPBL	NIPBL	NM_133433.2	ILMN_6163
ILMN_2376484	3.29e-17	7.92e-18	6.03874	up	-0.691801	1.90245	2.59425	6.03874	NRP2	NRP2	NM_018534.3	ILMN_23292
ILMN_1688299	1.95e-20	3.14e-21	6.0381	up	-0.691756	1.90234	2.59409	6.0381	RCAN3	RCAN3	NM_013441.2	ILMN_26881
ILMN_1652780	4.45e-22	5.68e-23	6.03495	up	-0.691558	1.90178	2.59334	6.03495	TMOD2	TMOD2	NM_014548.2	ILMN_12247
ILMN_2229464	6.56e-21	9.89e-22	6.03256	up	-0.691405	1.90137	2.59277	6.03256	LRRC37A2	LRRC37A2	NM_001006607.2	ILMN_6366
ILMN_1653578	3.33e-17	8.03e-18	6.02855	up	-0.691149	1.90066	2.59181	6.02855	XYLT1	XYLT1	NM_022166.2	ILMN_22131
ILMN_1754757	4.55e-21	6.69e-22	6.02312	up	-0.690804	1.89971	2.59051	6.02312	SCNN1D	SCNN1D	NM_002978.2	ILMN_8248
ILMN_2370160	9.34e-20	1.65e-20	6.02289	up	-0.690788	1.89967	2.59046	6.02289	HERC4	HERC4	NM_015601.2	ILMN_5477
ILMN_2367638	9.34e-20	1.65e-20	6.01767	up	-0.690455	1.89875	2.58921	6.01767	CAMKK2	CAMKK2	NM_172215.1	ILMN_9437
ILMN_2301083	3.77e-16	1.02e-16	6.01398	up	-0.690218	1.8981	2.58832	6.01398	UBE2C	UBE2C	NM_181800.1	ILMN_25999
ILMN_2217955	5.8e-21	8.69e-22	6.01198	up	-0.690089	1.89775	2.58784	6.01198	TTC21B	TTC21B	NM_024753.3	ILMN_24489
ILMN_1673222	3.28e-21	4.73e-22	6.01168	up	-0.690072	1.8977	2.58777	6.01168	ZBTB10	ZBTB10	NM_023929.2	ILMN_22883
ILMN_1773505	4.11e-19	7.82e-20	6.00552	up	-0.68968	1.89661	2.58629	6.00552	USP4	USP4	NM_003363.2	ILMN_172465
ILMN_1800654	9.44e-20	1.67e-20	6.00436	up	-0.689604	1.89641	2.58601	6.00436	MCM7	MCM7	NM_182776.1	ILMN_1133
ILMN_2131936	8.73e-19	1.73e-19	6.00196	up	-0.689447	1.89599	2.58543	6.00196	ATAD3B	ATAD3B	NM_031921.4	ILMN_15482
ILMN_1703906	2.6e-22	3.19e-23	5.9915	up	-0.688777	1.89414	2.58292	5.9915	HJURP	HJURP	NM_018410.3	ILMN_29337
ILMN_1666715	3.53e-19	6.68e-20	5.99031	up	-0.688701	1.89393	2.58263	5.99031	WHSC1L1	WHSC1L1	NM_017778.2	ILMN_11003
ILMN_1693985	4e-22	5.05e-23	5.9871	up	-0.688496	1.89336	2.58186	5.9871	JPH1	JPH1	NM_020647.2	ILMN_15354
ILMN_1712803	7.19e-17	1.8e-17	5.98252	up	-0.688201	1.89255	2.58075	5.98252	CCNB1	CCNB1	NM_031966.2	ILMN_177161
ILMN_1730729	6.59e-17	1.65e-17	5.98144	up	-0.688131	1.89236	2.58049	5.98144	C1orf75	C1ORF75	NM_018252.1	ILMN_5459
ILMN_2377025	9.87e-20	1.75e-20	5.97797	up	-0.687906	1.89175	2.57966	5.97797	TCOF1	TCOF1	NM_001008656.1	ILMN_18903
ILMN_1799076	1.31e-11	5.63e-12	5.97564	up	-0.687759	1.89133	2.57909	5.97564	SIX3	SIX3	NM_005413.1	ILMN_26476
ILMN_1734021	1.09e-18	2.18e-19	5.97446	up	-0.687684	1.89112	2.57881	5.97446	CLSTN3	CLSTN3	NM_014718.3	ILMN_167142
ILMN_1807873	1.03e-23	1.02e-24	5.9729	up	-0.687582	1.89085	2.57843	5.97291	SNX6	SNX6	NM_152233.2	ILMN_32877
ILMN_1738671	7.77e-18	1.74e-18	5.97251	up	-0.687556	1.89078	2.57834	5.97251	LOC731085	LOC731085	XM_001131268.1	ILMN_163120
ILMN_2042941	4.57e-24	4.25e-25	5.97242	up	-0.687551	1.89077	2.57832	5.97242	TMEM159	TMEM159	NM_020422.3	ILMN_19384
ILMN_2386040	2.9e-20	4.81e-21	5.97177	up	-0.687509	1.89065	2.57816	5.97177	MYO19	MYO19	NM_001033580.1	ILMN_23150
ILMN_1809582	3.37e-20	5.66e-21	5.97046	up	-0.687425	1.89042	2.57784	5.97046	VPS13C	VPS13C	NM_017684.3	ILMN_6453
ILMN_1782129	8.23e-25	6.74e-26	5.96207	up	-0.686884	1.88893	2.57581	5.96207	ZBED4	ZBED4	NM_014838.2	ILMN_8641
ILMN_2062524	2.25e-21	3.18e-22	5.94916	up	-0.686051	1.88664	2.57269	5.94916	RBBP4	RBBP4	NM_005610.1	ILMN_14658
ILMN_1762330	2.56e-21	3.65e-22	5.94342	up	-0.685678	1.88562	2.57129	5.94342	C1D	C1D	NM_006333.2	ILMN_25521
ILMN_1742872	5.16e-21	7.68e-22	5.94251	up	-0.685619	1.88545	2.57107	5.94251	UBA2	UBA2	NM_005499.2	ILMN_11668
ILMN_2230530	5.19e-26	3.56e-27	5.94243	up	-0.685615	1.88544	2.57105	5.94243	PHF8	PHF8	NM_015107.1	ILMN_24368
ILMN_1759297	1.01e-19	1.81e-20	5.93924	up	-0.685408	1.88487	2.57028	5.93924	PATZ1	PATZ1	NM_014323.2	ILMN_6488
ILMN_2402936	6.68e-30	2.19e-31	5.93732	up	-0.685285	1.88453	2.56981	5.93732	LOC440926	LOC440926	NR_002315.1	ILMN_19720
ILMN_1685898	3.4e-17	8.21e-18	5.93032	up	-0.684831	1.88328	2.56811	5.93032	SRC	SRC	NM_198291.1	ILMN_15256
ILMN_2410516	1.37e-24	1.17e-25	5.9254	up	-0.68451	1.8824	2.56691	5.9254	PPM1A	PPM1A	NM_177952.1	ILMN_10552
ILMN_2410826	7.98e-15	2.49e-15	5.92224	up	-0.684305	1.88184	2.56614	5.92224	OAS1	OAS1	NM_001032409.1	ILMN_2717
ILMN_1814737	2.49e-21	3.55e-22	5.90262	up	-0.683029	1.87833	2.56136	5.90262	LNPEP	LNPEP	NM_175920.3	ILMN_25061
ILMN_1678605	2.41e-24	2.13e-25	5.90021	up	-0.682873	1.87789	2.56077	5.90021	CDC123	CDC123	NM_006023.1	ILMN_11650
ILMN_1728048	3.63e-20	6.1e-21	5.88814	up	-0.682083	1.87573	2.55781	5.88814	LOC158160	LOC158160	NM_001031744.1	ILMN_21155
ILMN_1725276	0.000163	0.000134	5.88694	up	-0.682005	1.87551	2.55752	5.88694	C4orf7	C4ORF7	NM_152997.2	ILMN_27804
ILMN_2131103	7.99e-21	1.22e-21	5.88425	up	-0.681829	1.87503	2.55686	5.88425	PPP1R3B	PPP1R3B	NM_024607.1	ILMN_9571
ILMN_2345353	3.56e-22	4.45e-23	5.88418	up	-0.681826	1.87502	2.55684	5.88418	LST1	LST1	NM_205840.1	ILMN_22867
ILMN_1729868	1.13e-29	3.89e-31	5.87903	up	-0.681489	1.87409	2.55558	5.87903	SPRYD4	SPRYD4	NM_207344.2	ILMN_28886
ILMN_1791002	6.21e-26	4.31e-27	5.87812	up	-0.681428	1.87393	2.55535	5.87812	SKP2	SKP2	NM_005983.2	ILMN_27439
ILMN_1738691	1.48e-09	7.67e-10	5.87615	up	-0.681299	1.87357	2.55487	5.87615	POU4F1	POU4F1	NM_006237.3	ILMN_168171
ILMN_1776080	1.98e-22	2.39e-23	5.87545	up	-0.681253	1.87345	2.5547	5.87545	GTPBP6	GTPBP6	NM_012227.1	ILMN_9441
ILMN_2054554	2.06e-21	2.89e-22	5.87365	up	-0.681135	1.87312	2.55426	5.87365	DTWD2	DTWD2	NM_173666.1	ILMN_25915
ILMN_1680246	1.01e-19	1.8e-20	5.85787	up	-0.6801	1.87028	2.55038	5.85787	MAT2B	MAT2B	NM_013283.3	ILMN_18923
ILMN_1727287	1.6e-21	2.21e-22	5.84919	up	-0.67953	1.86871	2.54824	5.84919	PHF20L1	PHF20L1	NM_032205.3	ILMN_25591
ILMN_1664111	1.54e-21	2.13e-22	5.84179	up	-0.679042	1.86737	2.54641	5.84179	RFFL	RFFL	NM_001017368.1	ILMN_18313
ILMN_1715437	2.72e-21	3.89e-22	5.8368	up	-0.678714	1.86646	2.54518	5.8368	CASC5	CASC5	NM_144508.3	ILMN_8473
ILMN_1718972	1.19e-17	2.72e-18	5.83511	up	-0.678601	1.86616	2.54476	5.83511	MFSD3	MFSD3	NM_138431.1	ILMN_22771
ILMN_2175114	4.67e-15	1.42e-15	5.82698	up	-0.678065	1.86468	2.54275	5.82698	KCNS3	KCNS3	NM_002252.3	ILMN_11225
ILMN_1771652	4.08e-16	1.11e-16	5.82415	up	-0.67788	1.86417	2.54205	5.82415	BAIAP2L2	BAIAP2L2	NM_025045.4	ILMN_21982
ILMN_1796589	1.97e-21	2.75e-22	5.82326	up	-0.677821	1.86401	2.54183	5.82326	TRIP13	TRIP13	NM_004237.2	ILMN_15061
ILMN_2246083	3.6e-12	1.47e-12	5.82111	up	-0.677679	1.86362	2.54129	5.82111	C7orf28B	C7ORF28B	NM_198097.1	ILMN_8655
ILMN_1694367	8.83e-19	1.75e-19	5.81139	up	-0.677034	1.86185	2.53888	5.81139	SNORD35B	SNORD35B	NR_001285.1	ILMN_4969
ILMN_2404906	4.6e-20	7.87e-21	5.79821	up	-0.676162	1.85945	2.53561	5.79821	SGOL1	SGOL1	NM_001012413.1	ILMN_14464
ILMN_2179873	7.51e-23	8.43e-24	5.79219	up	-0.675763	1.85835	2.53411	5.79219	PHC3	PHC3	NM_024947.2	ILMN_23676
ILMN_1759628	3.06e-19	5.76e-20	5.78406	up	-0.675222	1.85686	2.53208	5.78406	ATP1B3	ATP1B3	XM_001133534.1	ILMN_163124
ILMN_2166524	7.77e-27	4.62e-28	5.78239	up	-0.675112	1.85655	2.53167	5.78239	CCNYL1	CCNYL1	NM_152523.1	ILMN_15457
ILMN_1684205	2.38e-32	4.61e-34	5.78018	up	-0.674964	1.85615	2.53111	5.78018	CIB1	CIB1	NM_006384.2	ILMN_11794
ILMN_1736829	3.78e-18	8.08e-19	5.77547	up	-0.674651	1.85529	2.52994	5.77547	MDM2	MDM2	NM_002392.2	ILMN_21265
ILMN_1681203	1.33e-20	2.09e-21	5.7641	up	-0.673891	1.8532	2.52709	5.7641	TWF1	TWF1	NM_002822.3	ILMN_13976
ILMN_1789781	2.32e-18	4.84e-19	5.75927	up	-0.67357	1.85232	2.52589	5.75927	PIM3	PIM3	NM_001001852.2	ILMN_165494
ILMN_2106994	2.3e-22	2.79e-23	5.75533	up	-0.673306	1.85159	2.5249	5.75533	RABIF	RABIF	NM_002871.3	ILMN_174399
ILMN_2351548	4.93e-18	1.07e-18	5.75533	up	-0.673306	1.85159	2.5249	5.75533	FAIM	FAIM	NM_001033032.1	ILMN_29507
ILMN_1729367	3.44e-17	8.33e-18	5.75382	up	-0.673206	1.85131	2.52452	5.75382	SLC7A5P1	SLC7A5P1	NR_002593.1	ILMN_7550
ILMN_1783805	1.21e-13	4.26e-14	5.75198	up	-0.673081	1.85098	2.52406	5.75198	PNMA3	PNMA3	NM_013364.4	ILMN_16752
ILMN_1705218	4.83e-20	8.27e-21	5.74822	up	-0.672831	1.85028	2.52312	5.74822	TRAPPC2	TRAPPC2	NM_001011658.1	ILMN_19285
ILMN_2147863	4.6e-22	5.88e-23	5.74093	up	-0.672341	1.84894	2.52128	5.74093	QSER1	QSER1	NM_001076786.1	ILMN_167598
ILMN_1686237	8.07e-17	2.04e-17	5.74092	up	-0.672343	1.84894	2.52128	5.74092	CBX2	CBX2	NM_032647.2	ILMN_7088
ILMN_2150654	2.31e-15	6.83e-16	5.73519	up	-0.671958	1.84788	2.51984	5.73519	ZSWIM4	ZSWIM4	NM_023072.1	ILMN_167043
ILMN_1741165	1.67e-12	6.58e-13	5.73305	up	-0.671813	1.84749	2.5193	5.73305	SLC11A1	SLC11A1	NM_000578.3	ILMN_21861
ILMN_2077406	6.37e-23	7.06e-24	5.73284	up	-0.671799	1.84745	2.51925	5.73284	CCDC18	CCDC18	NM_206886.2	ILMN_183202
ILMN_1712122	5.92e-22	7.67e-23	5.7192	up	-0.670884	1.84493	2.51581	5.7192	FANCD2	FANCD2	NM_033084.3	ILMN_12871
ILMN_1657891	6.2e-22	8.05e-23	5.71635	up	-0.670691	1.8444	2.51509	5.71635	TNKS	TNKS	NM_003747.2	ILMN_35899
ILMN_1811114	2.22e-16	5.88e-17	5.7161	up	-0.670675	1.84436	2.51503	5.7161	SDS	SDS	NM_006843.2	ILMN_22338
ILMN_1761463	4.78e-18	1.04e-18	5.71169	up	-0.670379	1.84354	2.51392	5.71169	EFHD2	EFHD2	NM_024329.4	ILMN_13273
ILMN_2124064	7.34e-21	1.12e-21	5.71093	up	-0.670327	1.8434	2.51372	5.71093	REL	REL	NM_002908.2	ILMN_163516
ILMN_1736533	5.68e-12	2.37e-12	5.71018	up	-0.670274	1.84326	2.51354	5.71018	RND2	RND2	NM_005440.3	ILMN_21614
ILMN_1674633	4.37e-18	9.45e-19	5.70822	up	-0.670145	1.8429	2.51304	5.70822	UBE2H	UBE2H	NM_003344.2	ILMN_163352
ILMN_1762080	6.98e-23	7.77e-24	5.70604	up	-0.669998	1.84249	2.51249	5.70604	JMY	JMY	NM_152405.2	ILMN_18491
ILMN_1682501	3.24e-24	2.95e-25	5.70552	up	-0.669961	1.8424	2.51236	5.70552	CNOT1	CNOT1	NM_206999.1	ILMN_25765
ILMN_1811765	2.26e-14	7.38e-15	5.70535	up	-0.669951	1.84236	2.51231	5.70535	ADAMTS2	ADAMTS2	NM_021599.1	ILMN_20566
ILMN_1695468	3.39e-31	8.58e-33	5.70378	up	-0.669845	1.84207	2.51192	5.70378	SRPK2	SRPK2	NM_182692.1	ILMN_30159
ILMN_1793203	4.62e-29	1.85e-30	5.70346	up	-0.669821	1.84202	2.51184	5.70346	SMCR7L	SMCR7L	NM_019008.4	ILMN_28305
ILMN_1792538	2.37e-18	4.94e-19	5.69862	up	-0.669496	1.84112	2.51061	5.69862	CD7	CD7	NM_006137.6	ILMN_25321
ILMN_1666986	1.85e-17	4.34e-18	5.69804	up	-0.669458	1.84101	2.51047	5.69804	GCNT2	GCNT2	NM_145649.2	ILMN_138964
ILMN_1753063	5.43e-21	8.11e-22	5.69094	up	-0.668977	1.83969	2.50867	5.69094	KIF15	KIF15	NM_020242.1	ILMN_6188
ILMN_2385191	3.97e-20	6.71e-21	5.67867	up	-0.668147	1.83741	2.50555	5.67867	QRICH1	QRICH1	NM_017730.2	ILMN_175197
ILMN_2367300	3.83e-22	4.82e-23	5.67311	up	-0.667771	1.83637	2.50414	5.67311	ANKRD5	ANKRD5	NM_198798.1	ILMN_10046
ILMN_1697790	1.81e-19	3.33e-20	5.6704	up	-0.667586	1.83587	2.50345	5.6704	AGPAT1	AGPAT1	NM_006411.2	ILMN_5338
ILMN_1743505	1.64e-21	2.28e-22	5.65862	up	-0.666788	1.83366	2.50045	5.65863	VPS24	VPS24	NM_016079.2	ILMN_15069
ILMN_1715526	2.84e-20	4.71e-21	5.65068	up	-0.666245	1.83218	2.49842	5.65068	ZDHHC21	ZDHHC21	NM_178566.2	ILMN_16147
ILMN_1670881	5.02e-12	2.08e-12	5.64504	up	-0.665862	1.83112	2.49698	5.64504	CHST6	CHST6	NM_021615.4	ILMN_20817
ILMN_1724059	7.17e-25	5.79e-26	5.64333	up	-0.665747	1.8308	2.49655	5.64333	GAS2L1	GAS2L1	NM_152236.1	ILMN_5172
ILMN_1724837	4.53e-22	5.78e-23	5.63665	up	-0.665288	1.82955	2.49484	5.63665	ZC3HAV1	ZC3HAV1	NM_020119.3	ILMN_13243
ILMN_1799139	6.88e-13	2.61e-13	5.62523	up	-0.66451	1.8274	2.49191	5.62523	PLOD2	PLOD2	NM_182943.2	ILMN_14675
ILMN_1751289	3.43e-23	3.65e-24	5.62313	up	-0.664367	1.82701	2.49137	5.62313	DERPC	DERPC	NM_017804.3	ILMN_25110
ILMN_2108029	2.15e-24	1.89e-25	5.62127	up	-0.664241	1.82666	2.4909	5.62128	LATS1	LATS1	NM_004690.2	ILMN_26841
ILMN_1685445	4.56e-20	7.77e-21	5.61011	up	-0.663475	1.82455	2.48803	5.61011	NOTCH2NL	NOTCH2NL	NM_203458.3	ILMN_11879
ILMN_2408179	2.95e-31	7.35e-33	5.59915	up	-0.662722	1.82249	2.48521	5.59915	BAT2	BAT2	NM_080686.1	ILMN_6888
ILMN_1691892	8.69e-24	8.47e-25	5.59604	up	-0.662508	1.8219	2.48441	5.59604	TAGLN2	TAGLN2	NM_003564.1	ILMN_14546
ILMN_2129273	3.12e-23	3.31e-24	5.58857	up	-0.661993	1.82049	2.48248	5.58857	STRN	STRN	NM_003162.2	ILMN_170426
ILMN_2295747	5.67e-11	2.58e-11	5.58611	up	-0.661825	1.82002	2.48184	5.58611	OR2A7	OR2A7	NM_001005328.1	ILMN_5880
ILMN_1803192	9.19e-21	1.42e-21	5.58557	up	-0.661789	1.81992	2.48171	5.58557	WDR76	WDR76	NM_024908.2	ILMN_13035
ILMN_1770822	9.37e-22	1.25e-22	5.58524	up	-0.661765	1.81985	2.48162	5.58524	RPS6KA3	RPS6KA3	XM_944112.1	ILMN_137549
ILMN_1669031	1.05e-22	1.21e-23	5.58424	up	-0.661696	1.81967	2.48136	5.58424	LYST	LYST	NM_000081.2	ILMN_22965
ILMN_1719993	2.85e-24	2.56e-25	5.58312	up	-0.661618	1.81945	2.48107	5.58312	LOC440295	LOC440295	NM_198181.1	ILMN_27938
ILMN_1659255	4.81e-21	7.12e-22	5.56381	up	-0.660287	1.81579	2.47607	5.56381	RP2	RP2	NM_006915.1	ILMN_28618
ILMN_2298624	8.35e-22	1.11e-22	5.55888	up	-0.659944	1.81485	2.47479	5.55888	RREB1	RREB1	NM_001003699.1	ILMN_908
ILMN_1677032	2.24e-19	4.16e-20	5.55071	up	-0.659381	1.81329	2.47267	5.55071	DSP	DSP	NM_004415.2	ILMN_13183
ILMN_2043845	1.78e-21	2.47e-22	5.54824	up	-0.659208	1.81282	2.47203	5.54824	IMPACT	IMPACT	NM_018439.1	ILMN_182121
ILMN_1801101	1.18e-26	7.23e-28	5.5468	up	-0.659109	1.81255	2.47166	5.5468	ZBTB48	ZBTB48	NM_005341.1	ILMN_29232
ILMN_2394975	7.01e-22	9.16e-23	5.54652	up	-0.659091	1.81249	2.47158	5.54652	OTUD4	OTUD4	NM_017493.4	ILMN_25869
ILMN_1720526	6.58e-22	8.58e-23	5.54266	up	-0.658819	1.81176	2.47058	5.54266	CENPN	CENPN	NM_018455.3	ILMN_10665
ILMN_2412768	7.16e-24	6.89e-25	5.53316	up	-0.658161	1.80994	2.4681	5.53316	HIPK1	HIPK1	NM_198268.1	ILMN_174496
ILMN_2359627	7.29e-20	1.27e-20	5.53255	up	-0.658118	1.80983	2.46794	5.53255	BCL2L11	BCL2L11	NM_006538.3	ILMN_13745
ILMN_1768732	4.48e-26	3.03e-27	5.52965	up	-0.657917	1.80927	2.46719	5.52965	SPAG16	SPAG16	NM_001025436.1	ILMN_15880
ILMN_1651339	2.29e-23	2.38e-24	5.52303	up	-0.657458	1.808	2.46546	5.52303	UHRF1BP1L	UHRF1BP1L	NM_015054.1	ILMN_25035
ILMN_1793712	1.52e-29	5.4e-31	5.52256	up	-0.657424	1.80791	2.46534	5.52256	SCAMP3	SCAMP3	NM_005698.2	ILMN_12257
ILMN_1757627	1.67e-25	1.24e-26	5.52124	up	-0.657332	1.80766	2.46499	5.52124	ZMYND19	ZMYND19	NM_138462.2	ILMN_797
ILMN_1743753	3.89e-22	4.9e-23	5.52008	up	-0.65725	1.80744	2.46469	5.52008	IFT81	IFT81	NM_014055.2	ILMN_23654
ILMN_1757270	9.91e-17	2.53e-17	5.51977	up	-0.657229	1.80738	2.46461	5.51977	DBN1	DBN1	NM_004395.2	ILMN_26584
ILMN_2303912	1.73e-13	6.18e-14	5.51632	up	-0.656989	1.80672	2.46371	5.51632	SCD5	SCD5	NM_001037582.1	ILMN_11190
ILMN_1717780	8.51e-20	1.5e-20	5.51478	up	-0.656882	1.80642	2.4633	5.51477	PLEC1	PLEC1	NM_201383.1	ILMN_24790
ILMN_1693394	1.37e-27	7.16e-29	5.51443	up	-0.656857	1.80635	2.46321	5.51443	BCKDK	BCKDK	NM_005881.1	ILMN_13829
ILMN_1730176	1.77e-19	3.25e-20	5.51056	up	-0.656586	1.80561	2.4622	5.51055	ITGAX	ITGAX	XM_001127869.1	ILMN_177396
ILMN_1767433	4.72e-23	5.12e-24	5.50958	up	-0.656519	1.80542	2.46194	5.50958	TBC1D5	TBC1D5	NM_014744.1	ILMN_181691
ILMN_1666179	3.29e-16	8.9e-17	5.50957	up	-0.656518	1.80542	2.46194	5.50957	HIST2H3C	HIST2H3C	NM_021059.2	ILMN_21512
ILMN_2368721	1.06e-17	2.41e-18	5.50717	up	-0.656353	1.80496	2.46131	5.50718	CENPM	CENPM	NM_001002876.1	ILMN_12351
ILMN_1710676	1.01e-24	8.39e-26	5.49861	up	-0.655751	1.80332	2.45907	5.49861	FBXO5	FBXO5	NM_012177.2	ILMN_9763
ILMN_2373830	1.53e-20	2.44e-21	5.4973	up	-0.655661	1.80306	2.45872	5.4973	ATN1	ATN1	NM_001940.3	ILMN_10627
ILMN_1653861	1.19e-29	4.13e-31	5.49064	up	-0.655195	1.80178	2.45697	5.49064	SCMH1	SCMH1	NM_001031694.1	ILMN_5778
ILMN_2129102	1.41e-23	1.43e-24	5.48626	up	-0.654886	1.80094	2.45582	5.48626	FLJ40453	FLJ40453	NM_001007542.1	ILMN_164641
ILMN_1777528	1.63e-24	1.4e-25	5.48351	up	-0.654693	1.80041	2.4551	5.48351	NCBP1	NCBP1	NM_002486.4	ILMN_23411
ILMN_1749044	2.65e-13	9.65e-14	5.48308	up	-0.654663	1.80032	2.45499	5.48308	PVRL4	PVRL4	NM_030916.1	ILMN_8510
ILMN_1780460	1.08e-20	1.67e-21	5.47423	up	-0.654043	1.79861	2.45266	5.47423	C9orf41	C9ORF41	NM_152420.1	ILMN_13662
ILMN_2379675	3.17e-20	5.31e-21	5.47259	up	-0.653926	1.7983	2.45222	5.47259	PDE7A	PDE7A	NM_002603.1	ILMN_13515
ILMN_1719392	4.43e-24	4.11e-25	5.46835	up	-0.653627	1.79748	2.45111	5.46835	FH	FH	NM_000143.2	ILMN_5911
ILMN_2147133	9.05e-27	5.45e-28	5.46737	up	-0.653558	1.79729	2.45085	5.46737	NBPF15	NBPF15	NM_173638.2	ILMN_1276
ILMN_1749676	2.21e-24	1.94e-25	5.46525	up	-0.653409	1.79688	2.45029	5.46525	KIAA1704	KIAA1704	NM_018559.2	ILMN_5352
ILMN_2388090	9.66e-24	9.49e-25	5.46325	up	-0.653269	1.79649	2.44976	5.46325	MAPK14	MAPK14	NM_139013.1	ILMN_17267
ILMN_1670064	6.59e-17	1.65e-17	5.46267	up	-0.65323	1.79638	2.44961	5.46267	C1orf210	C1ORF210	NM_182517.2	ILMN_181250
ILMN_2051373	1.92e-14	6.24e-15	5.4528	up	-0.652534	1.79446	2.447	5.4528	NEK2	NEK2	NM_002497.2	ILMN_14211
ILMN_2085525	2.85e-15	8.5e-16	5.44822	up	-0.652209	1.79357	2.44578	5.44822	SNORA32	SNORA32	NR_003032.1	ILMN_182719
ILMN_1730940	2.42e-27	1.32e-28	5.4467	up	-0.652103	1.79328	2.44538	5.4467	KLHDC3	KLHDC3	NM_057161.2	ILMN_6711
ILMN_1693045	5.09e-28	2.46e-29	5.44589	up	-0.652045	1.79312	2.44517	5.44589	TMED1	TMED1	NM_006858.2	ILMN_170663
ILMN_1663327	4.31e-18	9.33e-19	5.44441	up	-0.651941	1.79284	2.44478	5.44441	SOX6	SOX6	NM_017508.1	ILMN_18791
ILMN_1656310	1.59e-11	6.92e-12	5.43581	up	-0.651334	1.79116	2.4425	5.43581	INDO	INDO	NM_002164.3	ILMN_7704
ILMN_1780465	2.65e-16	7.09e-17	5.43572	up	-0.651326	1.79115	2.44247	5.43573	CLEC5A	CLEC5A	NM_013252.2	ILMN_18708
ILMN_1782581	2.12e-22	2.56e-23	5.43415	up	-0.651217	1.79084	2.44206	5.43415	DUSP7	DUSP7	NM_001947.2	ILMN_779
ILMN_2072598	4.46e-23	4.81e-24	5.43167	up	-0.651041	1.79036	2.4414	5.43167	LOC401357	LOC401357	NM_001013685.1	ILMN_29013
ILMN_2151277	4.31e-17	1.05e-17	5.43121	up	-0.651004	1.79027	2.44127	5.4312	LPGAT1	LPGAT1	NM_014873.1	ILMN_776
ILMN_1662021	1.13e-19	2.03e-20	5.42926	up	-0.650869	1.78989	2.44076	5.42926	ZNF326	ZNF326	NM_182976.1	ILMN_20165
ILMN_1688666	1.66e-16	4.35e-17	5.42444	up	-0.650525	1.78895	2.43947	5.42444	HIST1H2BH	HIST1H2BH	NM_003524.2	ILMN_27829
ILMN_2399036	1.03e-26	6.23e-28	5.41438	up	-0.649812	1.78698	2.4368	5.41438	SEPN1	SEPN1	NM_020451.2	ILMN_179740
ILMN_1807970	7.35e-18	1.64e-18	5.41406	up	-0.649791	1.78692	2.43671	5.41406	GCNT2	GCNT2	NM_001491.2	ILMN_165919
ILMN_1726448	1.82e-12	7.23e-13	5.40837	up	-0.649385	1.78581	2.4352	5.40837	MMP1	MMP1	NM_002421.2	ILMN_26214
ILMN_1735301	9.83e-17	2.51e-17	5.39589	up	-0.648495	1.78337	2.43186	5.39589	DGKD	DGKD	NM_152879.2	ILMN_172843
ILMN_1669928	1.18e-22	1.37e-23	5.38672	up	-0.647842	1.78156	2.42941	5.38672	ARHGEF16	ARHGEF16	NM_014448.2	ILMN_3096
ILMN_1694194	3.74e-26	2.49e-27	5.38063	up	-0.647406	1.78037	2.42778	5.38063	SCAF1	SCAF1	NM_021228.1	ILMN_4134
ILMN_1742808	1.35e-20	2.13e-21	5.37787	up	-0.64721	1.77982	2.42703	5.37787	SF1	SF1	NM_201997.1	ILMN_2017
ILMN_1737945	6.28e-22	8.16e-23	5.37404	up	-0.646934	1.77907	2.42601	5.37403	ALG2	ALG2	NM_033087.3	ILMN_9291
ILMN_2362293	3.52e-18	7.5e-19	5.37286	up	-0.64685	1.77884	2.42569	5.37286	FBXO38	FBXO38	NM_030793.3	ILMN_4373
ILMN_1669066	1.03e-14	3.25e-15	5.36816	up	-0.646514	1.77791	2.42443	5.36816	RUNX2	RUNX2	NM_004348.3	ILMN_21030
ILMN_1769290	5.05e-18	1.1e-18	5.36317	up	-0.646156	1.77693	2.42309	5.36317	C9orf52	C9ORF52	NM_152574.1	ILMN_7334
ILMN_1701455	1.08e-22	1.24e-23	5.35922	up	-0.645874	1.77615	2.42202	5.35922	FBXO6	FBXO6	NM_018438.4	ILMN_164802
ILMN_1683049	9.31e-19	1.85e-19	5.35702	up	-0.645715	1.77572	2.42143	5.35702	SNRP70	SNRP70	NM_001009820.1	ILMN_22033
ILMN_2295318	2.57e-16	6.88e-17	5.35599	up	-0.645642	1.77551	2.42115	5.35599	RGPD5	RGPD5	NM_032260.2	ILMN_25673
ILMN_1666361	1.53e-24	1.31e-25	5.35472	up	-0.645551	1.77526	2.42081	5.35472	SLC23A2	SLC23A2	NM_005116.5	ILMN_3444
ILMN_1679646	3.81e-13	1.41e-13	5.35444	up	-0.645529	1.77521	2.42073	5.35444	FTCD	FTCD	NM_006657.2	ILMN_5295
ILMN_1783304	4.8e-21	7.1e-22	5.35305	up	-0.645427	1.77493	2.42036	5.35305	ATP1B3	ATP1B3	XM_001133534.1	ILMN_163124
ILMN_1702218	2.16e-21	3.05e-22	5.34945	up	-0.64517	1.77422	2.41939	5.34945	POLI	POLI	NM_007195.2	ILMN_17089
ILMN_1758728	1.03e-22	1.18e-23	5.34814	up	-0.645077	1.77396	2.41904	5.34814	FANCG	FANCG	NM_004629.1	ILMN_23865
ILMN_2101928	3.15e-20	5.26e-21	5.33287	up	-0.643977	1.77094	2.41491	5.33287	HNRPH1	HNRPH1	NM_005520.1	ILMN_4782
ILMN_2159044	2.92e-20	4.86e-21	5.33178	up	-0.643899	1.77072	2.41462	5.33178	PDF	PDF	NM_022341.1	ILMN_29982
ILMN_1719797	4.99e-21	7.41e-22	5.32906	up	-0.643702	1.77018	2.41388	5.32905	MESDC2	MESDC2	NM_015154.1	ILMN_1178
ILMN_1734702	2.28e-20	3.71e-21	5.32815	up	-0.643636	1.77	2.41363	5.32815	MANEA	MANEA	NM_024641.2	ILMN_6991
ILMN_1662523	3e-14	9.92e-15	5.32762	up	-0.643599	1.76989	2.41349	5.32762	C3	C3	NM_000064.2	ILMN_5682
ILMN_2359345	3.69e-21	5.36e-22	5.32318	up	-0.643276	1.76901	2.41229	5.32318	NET1	NET1	NM_005863.3	ILMN_8604
ILMN_1741253	4.38e-30	1.38e-31	5.31855	up	-0.642941	1.76809	2.41103	5.31855	UBR5	UBR5	NM_015902.4	ILMN_178959
ILMN_1691290	6.07e-16	1.69e-16	5.3169	up	-0.642824	1.76776	2.41059	5.3169	CELSR3	CELSR3	NM_001407.2	ILMN_162782
ILMN_1754880	1.42e-19	2.57e-20	5.31541	up	-0.642714	1.76747	2.41018	5.31541	HERC2P2	HERC2P2	NR_002824.2	ILMN_16689
ILMN_1714165	1.05e-20	1.63e-21	5.31351	up	-0.642576	1.76709	2.40966	5.31351	ST3GAL2	ST3GAL2	NM_006927.3	ILMN_11577
ILMN_1684158	5.15e-14	1.75e-14	5.31124	up	-0.642412	1.76664	2.40905	5.31124	GPT2	GPT2	NM_133443.1	ILMN_5354
ILMN_1769926	4.23e-18	9.13e-19	5.30671	up	-0.642084	1.76573	2.40782	5.30671	DBN1	DBN1	NM_004395.2	ILMN_26584
ILMN_2072973	1.73e-20	2.77e-21	5.30608	up	-0.642041	1.76561	2.40765	5.30608	TOP3A	TOP3A	NM_004618.3	ILMN_167915
ILMN_1809267	3.67e-29	1.43e-30	5.29983	up	-0.641586	1.76436	2.40595	5.29983	CLCC1	CLCC1	NM_015127.2	ILMN_19789
ILMN_1660125	7.22e-16	2.03e-16	5.29669	up	-0.641358	1.76373	2.40509	5.29669	SFMBT2	SFMBT2	NM_001029880.1	ILMN_5290
ILMN_2186715	1.27e-19	2.29e-20	5.29617	up	-0.641321	1.76363	2.40495	5.29617	CENPH	CENPH	NM_022909.3	ILMN_163931
ILMN_1664516	9.42e-15	2.96e-15	5.29605	up	-0.641314	1.7636	2.40492	5.29605	CENPF	CENPF	NM_016343.3	ILMN_176772
ILMN_1757794	2.27e-21	3.22e-22	5.29318	up	-0.641103	1.76303	2.40414	5.29318	BRWD3	BRWD3	NM_153252.3	ILMN_6030
ILMN_1695414	1.23e-17	2.81e-18	5.29257	up	-0.641057	1.76291	2.40397	5.29257	ASF1B	ASF1B	NM_018154.2	ILMN_26148
ILMN_1769503	2.85e-21	4.07e-22	5.28939	up	-0.640826	1.76228	2.4031	5.28939	ZNRF2	ZNRF2	NM_147128.3	ILMN_964
ILMN_2184250	3.05e-21	4.38e-22	5.28603	up	-0.640583	1.7616	2.40219	5.28603	SERPINB9	SERPINB9	NM_004155.3	ILMN_162722
ILMN_1806483	3.86e-27	2.16e-28	5.2848	up	-0.640494	1.76136	2.40185	5.2848	ZWILCH	ZWILCH	NM_017975.3	ILMN_3475
ILMN_2412244	2.03e-23	2.1e-24	5.27176	up	-0.639542	1.75874	2.39828	5.27176	NF2	NF2	NM_181828.1	ILMN_27070
ILMN_1662556	9.27e-19	1.84e-19	5.26909	up	-0.639348	1.75821	2.39755	5.26909	GALNT10	GALNT10	NM_198321.2	ILMN_6457
ILMN_1664706	5.98e-17	1.48e-17	5.25542	up	-0.638347	1.75546	2.39381	5.25542	LOC653604	LOC653604	XM_497711.2	ILMN_40991
ILMN_2382126	3.61e-29	1.4e-30	5.25401	up	-0.638244	1.75517	2.39342	5.25401	PPFIA1	PPFIA1	NM_177423.1	ILMN_28981
ILMN_1658962	4.38e-22	5.59e-23	5.25362	up	-0.638218	1.7551	2.39331	5.25362	LCP2	LCP2	NM_005565.3	ILMN_6971
ILMN_1740957	4.8e-24	4.48e-25	5.25232	up	-0.638121	1.75483	2.39295	5.25232	NVL	NVL	NM_002533.2	ILMN_179294
ILMN_2192683	2.33e-21	3.3e-22	5.25192	up	-0.638092	1.75475	2.39285	5.25193	DHX37	DHX37	NM_032656.2	ILMN_173217
ILMN_1749396	1.49e-18	3.03e-19	5.25063	up	-0.637996	1.75449	2.39249	5.25063	LSR	LSR	NM_205835.2	ILMN_2781
ILMN_1681583	4.88e-27	2.8e-28	5.24188	up	-0.637356	1.75273	2.39008	5.24188	BACH1	BACH1	NM_206866.1	ILMN_179385
ILMN_1730005	1.68e-28	7.52e-30	5.24099	up	-0.63729	1.75255	2.38984	5.24099	RFP	RFP	NM_030950.2	ILMN_4751
ILMN_1713088	6.18e-26	4.28e-27	5.23398	up	-0.636775	1.75113	2.38791	5.23398	MSI2	MSI2	NM_138962.2	ILMN_525
ILMN_2404850	3.33e-09	1.78e-09	5.2307	up	-0.636535	1.75047	2.38701	5.2307	RPL14	RPL14	NM_001034996.1	ILMN_2719
ILMN_1749239	4.96e-20	8.52e-21	5.2296	up	-0.636453	1.75025	2.3867	5.2296	LRRFIP2	LRRFIP2	NM_006309.1	ILMN_5592
ILMN_1743208	1.76e-22	2.1e-23	5.22816	up	-0.636349	1.74995	2.3863	5.22816	NEDD1	NEDD1	NM_152905.2	ILMN_4251
ILMN_1815102	7.43e-25	6.01e-26	5.22658	up	-0.636232	1.74963	2.38587	5.22658	LCAT	LCAT	NM_000229.1	ILMN_29730
ILMN_2336335	2.38e-14	7.8e-15	5.22201	up	-0.635894	1.74871	2.3846	5.22201	MARCH8	MARCH8	NM_145021.4	ILMN_555
ILMN_1754489	2.57e-25	1.96e-26	5.22174	up	-0.635876	1.74866	2.38453	5.22174	FBXL20	FBXL20	NM_032875.1	ILMN_11563
ILMN_1655684	8.87e-22	1.18e-22	5.21255	up	-0.635197	1.74679	2.38199	5.21255	SARS2	SARS2	NM_017827.2	ILMN_20962
ILMN_1765165	2.98e-24	2.69e-25	5.209	up	-0.634935	1.74607	2.38101	5.209	VPS13B	VPS13B	NM_015243.2	ILMN_16559
ILMN_1725471	1.13e-31	2.58e-33	5.20813	up	-0.634872	1.74589	2.38077	5.20813	GK	GK	NM_000167.3	ILMN_10128
ILMN_1692831	1.44e-12	5.64e-13	5.20768	up	-0.634837	1.7458	2.38064	5.20768	HIST1H1A	HIST1H1A	NM_005325.2	ILMN_4959
ILMN_2364700	4.45e-22	5.68e-23	5.20445	up	-0.634599	1.74515	2.37974	5.20445	ENSA	ENSA	NM_207168.1	ILMN_11669
ILMN_1717946	1.67e-20	2.67e-21	5.20292	up	-0.634485	1.74484	2.37932	5.20292	DGKE	DGKE	NM_003647.1	ILMN_7556
ILMN_1761968	1.92e-13	6.9e-14	5.19642	up	-0.634003	1.74351	2.37752	5.19642	PPP1R14A	PPP1R14A	NM_033256.1	ILMN_20916
ILMN_2330307	2.14e-19	3.95e-20	5.18794	up	-0.633378	1.74178	2.37516	5.18794	SLC43A3	SLC43A3	NM_017611.2	ILMN_12326
ILMN_1683129	3.15e-17	7.57e-18	5.18672	up	-0.633286	1.74154	2.37482	5.18672	CCNL1	CCNL1	NM_020307.2	ILMN_14683
ILMN_1684534	2.1e-16	5.55e-17	5.18472	up	-0.633136	1.74113	2.37427	5.18472	EPB41L1	EPB41L1	NM_177996.1	ILMN_22376
ILMN_1746604	3.57e-16	9.67e-17	5.18451	up	-0.633123	1.74108	2.37421	5.18451	IL6ST	IL6ST	NM_002184.2	ILMN_28402
ILMN_1693702	4.47e-21	6.56e-22	5.18223	up	-0.632953	1.74062	2.37357	5.18223	MRFAP1L1	MRFAP1L1	NM_203462.1	ILMN_9584
ILMN_1709851	1.9e-20	3.06e-21	5.18199	up	-0.632935	1.74057	2.37351	5.18199	TCEA1	TCEA1	NM_006756.2	ILMN_15877
ILMN_1790659	2.63e-18	5.53e-19	5.17763	up	-0.632611	1.73968	2.37229	5.17763	GNL3	GNL3	NM_206825.1	ILMN_13040
ILMN_1663569	1.31e-12	5.12e-13	5.17735	up	-0.63259	1.73962	2.37221	5.17735	FTCD	FTCD	NM_206965.1	ILMN_8918
ILMN_1806710	1.13e-10	5.28e-11	5.17332	up	-0.632291	1.7388	2.37109	5.17332	ESPN	ESPN	NM_031475.1	ILMN_7287
ILMN_2385318	9.76e-22	1.31e-22	5.16549	up	-0.631709	1.73719	2.3689	5.16548	ARMC8	ARMC8	NM_014154.2	ILMN_20531
ILMN_2387452	9.56e-23	1.09e-23	5.16219	up	-0.631463	1.73652	2.36798	5.16219	MBD2	MBD2	NM_015832.3	ILMN_13743
ILMN_2296335	1.37e-19	2.49e-20	5.16042	up	-0.63133	1.73616	2.36749	5.16042	WHSC1	WHSC1	NM_001042424.1	ILMN_176865
ILMN_1660364	6.9e-15	2.14e-15	5.15979	up	-0.631284	1.73603	2.36731	5.15979	PSCD4	PSCD4	NM_013385.2	ILMN_16536
ILMN_1692938	1.07e-15	3.07e-16	5.15971	up	-0.631278	1.73601	2.36729	5.15971	PSAT1	PSAT1	NM_021154.3	ILMN_17460
ILMN_1658247	1.97e-12	7.87e-13	5.1534	up	-0.630807	1.73472	2.36553	5.1534	OAS1	OAS1	NM_002534.2	ILMN_2829
ILMN_1702407	2.48e-22	3.02e-23	5.15304	up	-0.63078	1.73464	2.36543	5.15304	SPIN1	SPIN1	NM_006717.2	ILMN_23742
ILMN_1743421	1.42e-23	1.44e-24	5.14703	up	-0.630331	1.73341	2.36374	5.14703	RCOR1	RCOR1	NM_015156.2	ILMN_21195
ILMN_2192469	1.88e-20	3.03e-21	5.14639	up	-0.630282	1.73328	2.36356	5.14639	UNK	UNK	NM_001080419.1	ILMN_165760
ILMN_2226751	5.42e-22	6.99e-23	5.1448	up	-0.630163	1.73295	2.36311	5.1448	ZC3HAV1L	ZC3HAV1L	NM_080660.2	ILMN_27499
ILMN_2225548	1.17e-12	4.56e-13	5.14222	up	-0.629972	1.73242	2.36239	5.14222	ZNF521	ZNF521	NM_015461.1	ILMN_22533
ILMN_1790249	9.78e-25	8.11e-26	5.14189	up	-0.629946	1.73235	2.3623	5.14189	F8A1	F8A1	NM_012151.3	ILMN_23293
ILMN_1792955	5.26e-19	1.01e-19	5.13143	up	-0.629163	1.7302	2.35936	5.13143	IRGQ	IRGQ	NM_001007561.1	ILMN_5031
ILMN_1814208	1.7e-22	2.02e-23	5.12918	up	-0.628995	1.72973	2.35873	5.12918	MDM2	MDM2	NM_002392.2	ILMN_21265
ILMN_1788022	1.32e-20	2.08e-21	5.12659	up	-0.628802	1.7292	2.358	5.12659	CDKAL1	CDKAL1	NM_017774.2	ILMN_26274
ILMN_1673673	9.62e-15	3.03e-15	5.126	up	-0.628756	1.72908	2.35783	5.126	PBK	PBK	NM_018492.2	ILMN_174875
ILMN_1754655	1.24e-29	4.31e-31	5.12513	up	-0.62869	1.7289	2.35759	5.12513	TTLL5	TTLL5	NM_015072.3	ILMN_166332
ILMN_1656144	9.5e-20	1.69e-20	5.12172	up	-0.628434	1.72819	2.35663	5.12172	MAPKAPK2	MAPKAPK2	NM_004759.3	ILMN_175667
ILMN_2048507	1.94e-19	3.57e-20	5.12072	up	-0.628359	1.72799	2.35635	5.12072	KLF3	KLF3	NM_016531.3	ILMN_20320
ILMN_1727050	1.62e-27	8.54e-29	5.11997	up	-0.628302	1.72783	2.35614	5.11997	PPFIA1	PPFIA1	NM_177423.1	ILMN_28981
ILMN_1774689	1.88e-15	5.5e-16	5.1179	up	-0.628146	1.72741	2.35555	5.1179	TUSC3	TUSC3	NM_006765.2	ILMN_2352
ILMN_1783946	3.17e-21	4.56e-22	5.11674	up	-0.628059	1.72716	2.35522	5.11674	MRC2	MRC2	NM_006039.3	ILMN_20561
ILMN_1790781	1.5e-17	3.47e-18	5.11431	up	-0.627876	1.72666	2.35454	5.11431	DHRS13	DHRS13	NM_144683.3	ILMN_16193
ILMN_1776490	3.34e-23	3.55e-24	5.11287	up	-0.627768	1.72636	2.35413	5.11287	C17orf53	C17ORF53	NM_024032.2	ILMN_17950
ILMN_2267535	1.71e-20	2.75e-21	5.10346	up	-0.62706	1.72442	2.35148	5.10346	NET1	NET1	NM_005863.3	ILMN_8604
ILMN_2222163	4.5e-21	6.61e-22	5.10317	up	-0.627039	1.72435	2.35139	5.10317	HIST1H3B	HIST1H3B	NM_003537.3	ILMN_30162
ILMN_1708619	1.26e-28	5.51e-30	5.09695	up	-0.626569	1.72306	2.34963	5.09695	SEH1L	SEH1L	NM_001013437.1	ILMN_1506
ILMN_1655068	4.01e-19	7.62e-20	5.0955	up	-0.62646	1.72276	2.34922	5.0955	TOM1L2	TOM1L2	NM_001082968.1	ILMN_308546
ILMN_2363426	4.92e-23	5.35e-24	5.09134	up	-0.626146	1.7219	2.34804	5.09134	MAX	MAX	NM_002382.3	ILMN_7406
ILMN_1669584	2.1e-25	1.58e-26	5.09031	up	-0.62607	1.72168	2.34775	5.09031	ILF3	ILF3	NM_004516.2	ILMN_12252
ILMN_1724422	2.62e-14	8.63e-15	5.0814	up	-0.625393	1.71983	2.34522	5.0814	SELL	SELL	NM_000655.3	ILMN_6951
ILMN_2276461	9.19e-13	3.54e-13	5.07866	up	-0.625186	1.71926	2.34445	5.07866	MAP2	MAP2	NM_001039538.1	ILMN_38710
ILMN_1747730	4.43e-21	6.5e-22	5.07534	up	-0.624935	1.71857	2.3435	5.07534	NOTCH2NL	NOTCH2NL	NM_203458.2	ILMN_11879
ILMN_2222786	9.25e-21	1.43e-21	5.07082	up	-0.624591	1.71763	2.34222	5.07082	ZNF192	ZNF192	NM_006298.2	ILMN_172908
ILMN_1747159	4.54e-19	8.67e-20	5.06757	up	-0.624345	1.71695	2.34129	5.06757	OGDH	OGDH	NM_001003941.1	ILMN_16577
ILMN_1777555	2.38e-22	2.9e-23	5.06393	up	-0.624068	1.71619	2.34026	5.06393	ESF1	ESF1	NM_016649.3	ILMN_17845
ILMN_1692342	4.08e-18	8.78e-19	5.06172	up	-0.623901	1.71573	2.33963	5.06172	CDC42BPG	CDC42BPG	NM_017525.1	ILMN_25416
ILMN_1764201	4.95e-11	2.24e-11	5.06014	up	-0.623781	1.7154	2.33918	5.06014	MAP2	MAP2	NM_031845.2	ILMN_38825
ILMN_1770682	1.18e-17	2.69e-18	5.05433	up	-0.623337	1.71418	2.33752	5.05433	TEP1	TEP1	NM_007110.3	ILMN_2454
ILMN_1711786	1.86e-10	8.89e-11	5.05353	up	-0.623278	1.71401	2.33729	5.05353	NFE2	NFE2	NM_006163.1	ILMN_177430
ILMN_2383727	5.12e-21	7.62e-22	5.05201	up	-0.623162	1.7137	2.33686	5.05201	ATG4C	ATG4C	NM_032852.2	ILMN_29828
ILMN_1674231	1.48e-18	3.01e-19	5.05192	up	-0.623155	1.71368	2.33683	5.05192	CHAF1B	CHAF1B	NM_005441.2	ILMN_165317
ILMN_1801697	3.85e-12	1.58e-12	5.05134	up	-0.623111	1.71355	2.33667	5.05134	C19orf46	C19ORF46	NM_001039876.1	ILMN_41808
ILMN_1759743	8.88e-19	1.76e-19	5.05059	up	-0.623053	1.7134	2.33645	5.05059	SLC38A10	SLC38A10	NM_138570.2	ILMN_29687
ILMN_1736729	1.98e-11	8.67e-12	5.04968	up	-0.622985	1.71321	2.33619	5.04968	OAS2	OAS2	NM_002535.2	ILMN_7054
ILMN_2332368	4.12e-23	4.42e-24	5.04854	up	-0.622898	1.71297	2.33587	5.04854	VPS13B	VPS13B	NM_152564.3	ILMN_6024
ILMN_1699179	8.51e-19	1.69e-19	5.03409	up	-0.621796	1.70994	2.33173	5.03409	BPTF	BPTF	NM_182641.3	ILMN_161954
ILMN_1719755	5.64e-08	3.34e-08	5.03396	up	-0.621784	1.70991	2.33169	5.03396	FBN3	FBN3	NM_032447.3	ILMN_29974
ILMN_1770927	1.35e-20	2.12e-21	5.03053	up	-0.621522	1.70919	2.33071	5.03053	KIAA1026	KIAA1026	NM_001018000.2	ILMN_3555
ILMN_2293322	5.93e-26	4.09e-27	5.02994	up	-0.621478	1.70906	2.33054	5.02994	MTHFD2	MTHFD2	NM_001040409.1	ILMN_167475
ILMN_1671374	2.48e-33	3.98e-35	5.02752	up	-0.621292	1.70855	2.32985	5.02752	C19orf53	C19ORF53	NM_014047.2	ILMN_24668
ILMN_2396011	3.5e-22	4.37e-23	5.0257	up	-0.621153	1.70817	2.32932	5.0257	CEP63	CEP63	NM_001042384.1	ILMN_175397
ILMN_1765532	7.75e-25	6.3e-26	5.02277	up	-0.620929	1.70755	2.32848	5.02277	RDBP	RDBP	NM_002904.5	ILMN_13522
ILMN_1728478	1.05e-14	3.32e-15	5.02122	up	-0.62081	1.70723	2.32804	5.02122	CXCL16	CXCL16	NM_022059.1	ILMN_29805
ILMN_1723912	1.81e-08	1.03e-08	5.0206	up	-0.620761	1.7071	2.32786	5.0206	IFI44L	IFI44L	NM_006820.1	ILMN_9752
ILMN_1756784	3.55e-23	3.78e-24	5.02031	up	-0.62074	1.70704	2.32778	5.02031	FREQ	FREQ	NM_014286.2	ILMN_163950
ILMN_2387078	9.73e-16	2.77e-16	5.01782	up	-0.620548	1.70651	2.32706	5.01782	MPZL2	MPZL2	NM_144765.1	ILMN_23446
ILMN_1691849	1.58e-20	2.51e-21	5.01727	up	-0.620507	1.7064	2.3269	5.01727	LIN7C	LIN7C	NM_018362.2	ILMN_19875
ILMN_1723198	3.29e-10	1.61e-10	5.01044	up	-0.619983	1.70495	2.32494	5.01044	CDKN2B	CDKN2B	NM_004936.3	ILMN_20356
ILMN_1694404	1.06e-14	3.35e-15	5.00606	up	-0.619647	1.70403	2.32367	5.00606	RASA4	RASA4	NM_006989.4	ILMN_162222
ILMN_1753040	3.03e-18	6.41e-19	5.00502	up	-0.619568	1.70381	2.32338	5.00502	ASB7	ASB7	NM_198243.1	ILMN_13798
ILMN_1802390	4.26e-17	1.04e-17	4.99542	up	-0.618829	1.70178	2.32061	4.99542	PIGA	PIGA	NM_002641.2	ILMN_7877
ILMN_1811102	3.66e-25	2.85e-26	4.99063	up	-0.618459	1.70076	2.31922	4.99063	LRSAM1	LRSAM1	NM_138361.3	ILMN_21244
ILMN_1781537	1.4e-22	1.65e-23	4.98814	up	-0.618267	1.70024	2.3185	4.98814	AOF1	AOF1	NM_153042.3	ILMN_25272
ILMN_1687149	1.62e-18	3.3e-19	4.98677	up	-0.618165	1.69994	2.31811	4.98677	BDP1	BDP1	NM_018429.2	ILMN_13496
ILMN_1742307	2.54e-14	8.36e-15	4.9837	up	-0.617924	1.69929	2.31722	4.9837	MEST	MEST	NM_177525.1	ILMN_8727
ILMN_1671067	1.72e-23	1.77e-24	4.98331	up	-0.617896	1.69921	2.3171	4.98331	MED13	MED13	NM_005121.2	ILMN_6847
ILMN_1685289	1.49e-32	2.8e-34	4.98035	up	-0.617666	1.69858	2.31625	4.98035	C16orf58	C16ORF58	NM_022744.1	ILMN_23463
ILMN_1696657	1.32e-12	5.18e-13	4.97868	up	-0.617536	1.69823	2.31576	4.97868	LRRN2	LRRN2	NM_201630.1	ILMN_21516
ILMN_2041971	1.96e-21	2.73e-22	4.97793	up	-0.61748	1.69807	2.31555	4.97793	CXorf34	CXORF34	NM_024917.4	ILMN_181255
ILMN_1751839	3.66e-16	9.96e-17	4.97743	up	-0.61744	1.69796	2.3154	4.97743	RUNX3	RUNX3	NM_001031680.2	ILMN_8960
ILMN_1773687	2.57e-20	4.22e-21	4.97694	up	-0.617404	1.69786	2.31526	4.97694	YIF1B	YIF1B	NM_001031731.1	ILMN_10933
ILMN_1765829	1.75e-29	6.29e-31	4.97544	up	-0.617288	1.69754	2.31482	4.97544	NUFIP2	NUFIP2	NM_020772.1	ILMN_19967
ILMN_1692133	4.67e-16	1.29e-16	4.97387	up	-0.617165	1.6972	2.31437	4.97387	ZNF226	ZNF226	NM_001032372.1	ILMN_18391
ILMN_2253648	4.09e-20	6.93e-21	4.97173	up	-0.616999	1.69675	2.31375	4.97173	PRKDC	PRKDC	NM_006904.6	ILMN_169762
ILMN_1735608	1.22e-22	1.41e-23	4.9667	up	-0.61661	1.69568	2.31229	4.9667	C19orf47	C19ORF47	NM_178830.2	ILMN_11163
ILMN_1663786	2.53e-22	3.1e-23	4.96559	up	-0.616522	1.69544	2.31196	4.96559	EPB41	EPB41	NM_203342.1	ILMN_165423
ILMN_1780291	6.2e-19	1.2e-19	4.96377	up	-0.616382	1.69505	2.31144	4.96377	NFAT5	NFAT5	NM_138713.2	ILMN_4678
ILMN_1779404	1.82e-25	1.36e-26	4.96347	up	-0.616361	1.69499	2.31135	4.96347	PUF60	PUF60	NM_014281.3	ILMN_14897
ILMN_1661674	1.03e-23	1.02e-24	4.95598	up	-0.61578	1.69339	2.30917	4.95598	VCL	VCL	NM_014000.2	ILMN_27566
ILMN_2090607	1.34e-22	1.57e-23	4.95526	up	-0.615722	1.69324	2.30896	4.95526	IRF2	IRF2	NM_002199.2	ILMN_180679
ILMN_1679501	7.03e-19	1.37e-19	4.95312	up	-0.615557	1.69278	2.30834	4.95312	CSNK2A1	CSNK2A1	NM_177559.2	ILMN_30267
ILMN_1685052	1.33e-22	1.55e-23	4.94975	up	-0.615294	1.69206	2.30735	4.94975	DNAH1	DNAH1	NM_015512.3	ILMN_180672
ILMN_1797861	7.69e-18	1.72e-18	4.94972	up	-0.615292	1.69205	2.30735	4.94972	IL6ST	IL6ST	NM_002184.2	ILMN_28402
ILMN_1772055	8.2e-20	1.44e-20	4.9489	up	-0.615228	1.69188	2.30711	4.9489	VARS	VARS	XM_001133527.1	ILMN_167588
ILMN_2176063	3.6e-17	8.73e-18	4.94817	up	-0.615171	1.69172	2.30689	4.94816	FCGR1A	FCGR1A	NM_000566.2	ILMN_2377
ILMN_1773696	1.12e-20	1.74e-21	4.94657	up	-0.615047	1.69138	2.30643	4.94657	RGMB	RGMB	NM_173670.2	ILMN_13578
ILMN_1655915	5.8e-15	1.78e-15	4.94618	up	-0.615017	1.6913	2.30631	4.94618	MMP11	MMP11	NM_005940.3	ILMN_16214
ILMN_1682491	1.45e-22	1.71e-23	4.94511	up	-0.614933	1.69107	2.306	4.94511	PRDM15	PRDM15	NM_001040424.1	ILMN_174011
ILMN_1658798	2.87e-18	6.03e-19	4.93647	up	-0.61426	1.68922	2.30348	4.93647	MEGF9	MEGF9	NM_001080497.1	ILMN_181618
ILMN_1663667	9.09e-27	5.48e-28	4.93436	up	-0.614096	1.68877	2.30286	4.93436	FLAD1	FLAD1	NM_201398.1	ILMN_17093
ILMN_2365549	7.74e-23	8.69e-24	4.93345	up	-0.614026	1.68857	2.3026	4.93345	BRPF1	BRPF1	NM_004634.2	ILMN_17537
ILMN_2377093	3.12e-18	6.6e-19	4.9232	up	-0.613227	1.68637	2.2996	4.9232	SLC38A10	SLC38A10	NM_001037984.1	ILMN_29554
ILMN_1803412	3.24e-21	4.67e-22	4.92076	up	-0.613034	1.68585	2.29888	4.92076	LARGE	LARGE	NM_004737.3	ILMN_5209
ILMN_1660345	5.14e-20	8.83e-21	4.92034	up	-0.613003	1.68575	2.29876	4.92034	NGRN	NGRN	NM_016645.2	ILMN_14282
ILMN_1724668	3.91e-17	9.51e-18	4.91961	up	-0.612945	1.6856	2.29854	4.91961	REPS2	REPS2	NM_004726.2	ILMN_21036
ILMN_1703263	3.73e-15	1.13e-15	4.91907	up	-0.612902	1.68548	2.29838	4.91907	SP140	SP140	NM_001005176.1	ILMN_6500
ILMN_1779632	6.95e-19	1.36e-19	4.91731	up	-0.612764	1.6851	2.29787	4.91731	TMEM1	TMEM1	NM_001001723.1	ILMN_9846
ILMN_1681301	1.09e-16	2.81e-17	4.91466	up	-0.612558	1.68453	2.29709	4.91466	AIM2	AIM2	NM_004833.1	ILMN_10231
ILMN_1791403	2.62e-24	2.33e-25	4.91249	up	-0.612388	1.68407	2.29645	4.91249	MTIF2	MTIF2	NM_001005369.1	ILMN_165311
ILMN_1686261	2.88e-19	5.41e-20	4.90574	up	-0.611858	1.68261	2.29447	4.90574	TOM1L2	TOM1L2	NM_001082968.1	ILMN_308546
ILMN_1723520	3.13e-09	1.67e-09	4.90001	up	-0.611409	1.68137	2.29278	4.90001	CD1A	CD1A	NM_001763.2	ILMN_171894
ILMN_1701169	7.03e-24	6.76e-25	4.89487	up	-0.611006	1.68026	2.29127	4.89487	HP1BP3	HP1BP3	NM_016287.3	ILMN_29502
ILMN_1801572	7.49e-25	6.06e-26	4.893	up	-0.61086	1.67986	2.29072	4.893	C19orf44	C19ORF44	NM_032207.2	ILMN_21329
ILMN_1739943	2.53e-19	4.72e-20	4.8924	up	-0.610812	1.67973	2.29054	4.8924	SBNO1	SBNO1	NM_018183.2	ILMN_12636
ILMN_2102580	2.24e-17	5.31e-18	4.88934	up	-0.610571	1.67907	2.28964	4.88934	UTP20	UTP20	NM_014503.2	ILMN_7277
ILMN_1741628	1.38e-16	3.58e-17	4.88534	up	-0.610255	1.67821	2.28846	4.88534	ABL2	ABL2	NM_007314.2	ILMN_8230
ILMN_2377733	7.15e-21	1.08e-21	4.88396	up	-0.610148	1.6779	2.28805	4.88396	CASP8	CASP8	NM_033355.3	ILMN_637
ILMN_1652992	3.58e-20	6.03e-21	4.87217	up	-0.609217	1.67535	2.28456	4.87217	PRDM2	PRDM2	NM_015866.3	ILMN_12483
ILMN_1687947	6.91e-16	1.93e-16	4.87179	up	-0.609188	1.67526	2.28445	4.87179	HIST1H2BE	HIST1H2BE	NM_003523.2	ILMN_7909
ILMN_2392803	1.05e-15	2.99e-16	4.87124	up	-0.609145	1.67514	2.28429	4.87124	COL11A1	COL11A1	NM_080629.2	ILMN_162953
ILMN_2362982	1.16e-21	1.58e-22	4.86912	up	-0.608974	1.67469	2.28366	4.86912	ARID4B	ARID4B	NM_016374.5	ILMN_162934
ILMN_2226343	3.5e-16	9.47e-17	4.86858	up	-0.608934	1.67457	2.2835	4.86858	RASSF3	RASSF3	NM_178169.2	ILMN_20097
ILMN_1695856	2.77e-22	3.41e-23	4.86659	up	-0.608775	1.67414	2.28291	4.86659	FAM44A	FAM44A	NM_148894.1	ILMN_139124
ILMN_1798256	3.88e-18	8.32e-19	4.86636	up	-0.608756	1.67409	2.28284	4.86636	UPP1	UPP1	NM_003364.2	ILMN_21817
ILMN_1793514	3.42e-17	8.27e-18	4.86332	up	-0.608518	1.67342	2.28194	4.86332	KIAA1303	KIAA1303	NM_020761.2	ILMN_176433
ILMN_1682930	4.29e-29	1.69e-30	4.86069	up	-0.608311	1.67285	2.28116	4.86069	SIPA1	SIPA1	NM_006747.2	ILMN_18448
ILMN_1671693	1e-21	1.35e-22	4.85577	up	-0.607919	1.67178	2.2797	4.85577	C18orf10	C18ORF10	NM_015476.2	ILMN_27643
ILMN_2406532	2e-22	2.4e-23	4.85438	up	-0.60781	1.67148	2.27929	4.85438	F11R	F11R	NM_016946.3	ILMN_29770
ILMN_1673886	1.6e-09	8.31e-10	4.85412	up	-0.60779	1.67142	2.27921	4.85412	SIM2	SIM2	NM_005069.2	ILMN_13995
ILMN_2376050	3.71e-13	1.38e-13	4.85361	up	-0.607749	1.67131	2.27906	4.85361	FXYD3	FXYD3	NM_005971.2	ILMN_25095
ILMN_1659926	1.7e-16	4.45e-17	4.85167	up	-0.607596	1.67089	2.27848	4.85167	ST7L	ST7L	NM_138729.2	ILMN_24639
ILMN_2202637	1.09e-16	2.79e-17	4.8516	up	-0.60759	1.67087	2.27846	4.8516	CRY1	CRY1	NM_004075.2	ILMN_6263
ILMN_2368530	3.31e-20	5.55e-21	4.85057	up	-0.607508	1.67064	2.27815	4.85057	IL32	IL32	NM_001012633.1	ILMN_17936
ILMN_1691550	1.94e-20	3.13e-21	4.84942	up	-0.607417	1.67039	2.27781	4.84942	SNORD26	SNORD26	NR_002564.1	ILMN_21627
ILMN_2409898	2.82e-17	6.74e-18	4.84857	up	-0.607349	1.67021	2.27756	4.84857	AFG3L1	AFG3L1	NR_003228.1	ILMN_166820
ILMN_1758057	9.99e-29	4.31e-30	4.84831	up	-0.607329	1.67015	2.27748	4.84831	TOR1AIP2	TOR1AIP2	NM_145034.2	ILMN_12227
ILMN_2042771	6.42e-18	1.42e-18	4.84481	up	-0.60705	1.66939	2.27644	4.84481	PTTG1	PTTG1	NM_004219.2	ILMN_11067
ILMN_1806510	1.24e-19	2.23e-20	4.84347	up	-0.606946	1.6691	2.27604	4.84347	VPS53	VPS53	NM_018289.2	ILMN_13618
ILMN_2388547	3.84e-15	1.16e-15	4.84301	up	-0.606908	1.669	2.2759	4.84301	EPSTI1	EPSTI1	NM_033255.2	ILMN_27754
ILMN_1780298	4.87e-21	7.22e-22	4.83497	up	-0.606268	1.66724	2.27351	4.83497	FAM86A	FAM86A	NM_201598.1	ILMN_24696
ILMN_1662658	2.14e-20	3.46e-21	4.83269	up	-0.606088	1.66674	2.27283	4.83269	PUS1	PUS1	NM_001002019.1	ILMN_13055
ILMN_1701998	1.6e-23	1.63e-24	4.82984	up	-0.605861	1.66611	2.27198	4.82984	AFAP1	AFAP1	NM_198595.2	ILMN_5058
ILMN_1726426	3.59e-24	3.28e-25	4.82278	up	-0.605299	1.66457	2.26986	4.82278	PHF2	PHF2	NM_005392.3	ILMN_169028
ILMN_1776845	1.06e-13	3.7e-14	4.81604	up	-0.60476	1.66309	2.26785	4.81604	HIST1H3A	HIST1H3A	NM_003529.2	ILMN_28422
ILMN_2187058	4.15e-21	6.07e-22	4.81347	up	-0.604554	1.66252	2.26708	4.81347	LOC93349	LOC93349	NM_138402.3	ILMN_171177
ILMN_1784036	1.54e-13	5.47e-14	4.81311	up	-0.604524	1.66244	2.26697	4.81311	CDH15	CDH15	NM_004933.2	ILMN_164645
ILMN_1699365	2.98e-22	3.69e-23	4.81029	up	-0.604299	1.66183	2.26613	4.81029	SLC30A6	SLC30A6	NM_017964.2	ILMN_11820
ILMN_1784532	3.14e-08	1.82e-08	4.80762	up	-0.604087	1.66124	2.26532	4.80762	COL22A1	COL22A1	NM_152888.1	ILMN_18096
ILMN_2195482	1.71e-22	2.03e-23	4.80638	up	-0.603986	1.66096	2.26495	4.80638	CACNB3	CACNB3	NM_000725.2	ILMN_14379
ILMN_2361181	7.07e-17	1.77e-17	4.80254	up	-0.60368	1.66012	2.2638	4.80254	C1QTNF6	C1QTNF6	NM_182486.1	ILMN_26169
ILMN_1661627	2.08e-30	6.02e-32	4.79627	up	-0.603176	1.65874	2.26191	4.79627	LZIC	LZIC	NM_032368.3	ILMN_17648
ILMN_2089340	1.74e-22	2.07e-23	4.79315	up	-0.602926	1.65805	2.26097	4.79315	FAM127B	FAM127B	NM_001078172.1	ILMN_175648
ILMN_2357682	1.32e-20	2.07e-21	4.79251	up	-0.602875	1.65791	2.26078	4.79251	CCNT2	CCNT2	NM_001241.2	ILMN_11186
ILMN_2278512	6.56e-19	1.28e-19	4.78962	up	-0.602642	1.65727	2.25991	4.78962	NFATC2IP	NFATC2IP	NM_032815.3	ILMN_176069
ILMN_1654421	1.18e-24	9.9e-26	4.78817	up	-0.602527	1.65695	2.25948	4.78817	MPHOSPH9	MPHOSPH9	NM_022782.2	ILMN_28070
ILMN_2410145	5.82e-08	3.45e-08	4.78799	up	-0.60251	1.65691	2.25942	4.78799	NR4A1	NR4A1	NM_173158.1	ILMN_26109
ILMN_1778478	1.66e-22	1.97e-23	4.7858	up	-0.602337	1.65642	2.25876	4.7858	CCDC28B	CCDC28B	NM_024296.2	ILMN_26263
ILMN_1743319	7.41e-20	1.29e-20	4.78316	up	-0.602124	1.65584	2.25796	4.78316	PAFAH1B2	PAFAH1B2	NM_002572.2	ILMN_25341
ILMN_1742618	6.16e-14	2.11e-14	4.77815	up	-0.601722	1.65473	2.25645	4.77815	XAF1	XAF1	NM_199139.1	ILMN_11175
ILMN_1764098	4.57e-20	7.8e-21	4.77747	up	-0.601667	1.65458	2.25625	4.77747	TRNT1	TRNT1	NM_182916.1	ILMN_183268
ILMN_1711060	1.29e-19	2.32e-20	4.77437	up	-0.601415	1.65389	2.25531	4.77437	FLJ25006	FLJ25006	NM_144610.1	ILMN_17614
ILMN_2276820	5.62e-18	1.24e-18	4.77169	up	-0.601201	1.6533	2.2545	4.77169	NSL1	NSL1	NM_001042549.1	ILMN_164300
ILMN_1786326	7.18e-19	1.41e-19	4.77141	up	-0.601177	1.65324	2.25441	4.77141	KCTD15	KCTD15	NM_024076.1	ILMN_7565
ILMN_2200880	1.32e-16	3.42e-17	4.7645	up	-0.60062	1.65171	2.25233	4.7645	ZNF367	ZNF367	NM_153695.2	ILMN_23631
ILMN_2296290	1.2e-21	1.63e-22	4.7633	up	-0.600524	1.65144	2.25196	4.7633	ATG9A	ATG9A	NM_001077198.1	ILMN_162226
ILMN_1698252	2.39e-17	5.67e-18	4.76143	up	-0.600373	1.65102	2.2514	4.76143	FANCB	FANCB	NM_152633.2	ILMN_1522
ILMN_1719876	5.93e-17	1.47e-17	4.75495	up	-0.599848	1.64958	2.24943	4.75495	KIAA1804	KIAA1804	NM_032435.1	ILMN_26766
ILMN_1694799	2.73e-24	2.45e-25	4.75112	up	-0.599537	1.64873	2.24827	4.75112	PIAS2	PIAS2	NM_004671.2	ILMN_11308
ILMN_2323491	3.32e-21	4.79e-22	4.74616	up	-0.599137	1.64762	2.24676	4.74616	NUP62	NUP62	NM_153719.2	ILMN_675
ILMN_1719938	1.18e-19	2.11e-20	4.74459	up	-0.599009	1.64727	2.24628	4.74459	FGF11	FGF11	NM_004112.2	ILMN_8195
ILMN_2124790	7.72e-19	1.52e-19	4.73927	up	-0.598578	1.64609	2.24466	4.73927	dJ222E13.2	DJ222E13.2	NR_002184.1	ILMN_21268
ILMN_1702211	2.2e-16	5.83e-17	4.73885	up	-0.598543	1.64599	2.24454	4.73885	TGIF1	TGIF1	NM_003244.2	ILMN_9308
ILMN_2043007	1.01e-21	1.36e-22	4.73527	up	-0.598252	1.64519	2.24345	4.73527	DDI2	DDI2	NM_032341.3	ILMN_27420
ILMN_2415776	2.49e-20	4.09e-21	4.73266	up	-0.598042	1.64461	2.24265	4.73266	WWOX	WWOX	NM_130844.1	ILMN_21204
ILMN_1670676	3.35e-21	4.85e-22	4.7301	up	-0.597831	1.64404	2.24187	4.7301	TBRG1	TBRG1	NM_032811.1	ILMN_4946
ILMN_2382717	1.34e-17	3.09e-18	4.72882	up	-0.597729	1.64375	2.24148	4.72882	OPN3	OPN3	NM_001030011.1	ILMN_26676
ILMN_2138856	9.61e-18	2.17e-18	4.72829	up	-0.597686	1.64363	2.24132	4.72829	YOD1	YOD1	NM_018566.3	ILMN_182198
ILMN_1813703	6.04e-18	1.33e-18	4.72786	up	-0.597649	1.64354	2.24119	4.72786	RALGPS2	RALGPS2	NM_152663.2	ILMN_17213
ILMN_2082314	4.92e-23	5.35e-24	4.7271	up	-0.597589	1.64337	2.24096	4.7271	TOM1	TOM1	NM_005488.1	ILMN_27313
ILMN_1710738	1.21e-27	6.24e-29	4.71225	up	-0.596378	1.64004	2.23642	4.71225	RC3H2	RC3H2	NM_018835.1	ILMN_19899
ILMN_1779616	5.55e-22	7.16e-23	4.71189	up	-0.596351	1.63996	2.23631	4.71189	SUCLG1	SUCLG1	NM_003849.2	ILMN_20951
ILMN_2338565	2.72e-20	4.5e-21	4.71129	up	-0.596299	1.63982	2.23612	4.71129	DBNDD2	DBNDD2	NM_001048221.1	ILMN_168203
ILMN_1666713	1.58e-20	2.51e-21	4.70243	up	-0.595575	1.63783	2.2334	4.70243	LYPLA1	LYPLA1	NM_006330.2	ILMN_177345
ILMN_1801313	3.94e-26	2.64e-27	4.70177	up	-0.59552	1.63768	2.2332	4.70177	SIAH2	SIAH2	NM_005067.5	ILMN_164208
ILMN_1675398	2.13e-15	6.25e-16	4.69803	up	-0.595217	1.63684	2.23206	4.69803	ALDH1B1	ALDH1B1	NM_000692.3	ILMN_182653
ILMN_1789596	2.75e-15	8.17e-16	4.69781	up	-0.595197	1.63679	2.23199	4.69781	ETV6	ETV6	NM_001987.4	ILMN_175744
ILMN_2082762	8.11e-22	1.07e-22	4.69103	up	-0.594642	1.63526	2.2299	4.69103	SNORD68	SNORD68	NR_002450.1	ILMN_25967
ILMN_1753286	3.3e-19	6.23e-20	4.68925	up	-0.594494	1.63486	2.22936	4.68925	MYO19	MYO19	NM_025109.4	ILMN_4834
ILMN_1738712	6.84e-19	1.34e-19	4.68898	up	-0.594472	1.6348	2.22927	4.68898	GPR180	GPR180	NM_180989.4	ILMN_180407
ILMN_2196232	8.8e-16	2.49e-16	4.68652	up	-0.594271	1.63424	2.22852	4.68652	C1orf210	C1ORF210	NM_182517.1	ILMN_181250
ILMN_1691508	4.77e-16	1.31e-16	4.6858	up	-0.594213	1.63408	2.2283	4.6858	PLAUR	PLAUR	NM_001005376.1	ILMN_24538
ILMN_1715809	2.16e-18	4.49e-19	4.67696	up	-0.593486	1.63209	2.22557	4.67696	OGFRL1	OGFRL1	NM_024576.3	ILMN_162668
ILMN_1751079	5.2e-17	1.28e-17	4.67557	up	-0.593372	1.63177	2.22514	4.67557	TAP1	TAP1	NM_000593.5	ILMN_17479
ILMN_1737644	1.38e-17	3.2e-18	4.66754	up	-0.592709	1.62995	2.22266	4.66754	LOC124446	LOC124446	NM_001083613.1	ILMN_306735
ILMN_1742781	9.84e-12	4.19e-12	4.66659	up	-0.592633	1.62974	2.22237	4.66659	KIRREL	KIRREL	NM_018240.4	ILMN_12756
ILMN_1670809	7.01e-20	1.22e-20	4.66316	up	-0.592351	1.62896	2.22131	4.66316	NRM	NRM	NM_007243.1	ILMN_2910
ILMN_2204826	8.8e-15	2.76e-15	4.66287	up	-0.592326	1.62889	2.22122	4.66287	SEPP1	SEPP1	NM_005410.2	ILMN_27164
ILMN_1775008	1.58e-18	3.22e-19	4.66254	up	-0.592298	1.62882	2.22112	4.66254	NCAPD2	NCAPD2	NM_014865.2	ILMN_26621
ILMN_2367258	8.18e-14	2.83e-14	4.66168	up	-0.592228	1.62862	2.22085	4.66168	SMOX	SMOX	NM_175840.1	ILMN_14642
ILMN_1662432	8.4e-19	1.66e-19	4.66044	up	-0.592125	1.62834	2.22047	4.66044	OPA3	OPA3	NM_025136.1	ILMN_11296
ILMN_1684964	1.54e-16	4.03e-17	4.6596	up	-0.592053	1.62815	2.2202	4.6596	ZNF212	ZNF212	NM_012256.2	ILMN_14026
ILMN_1755462	4.28e-24	3.96e-25	4.65752	up	-0.591884	1.62768	2.21956	4.65752	UGCGL1	UGCGL1	NM_020120.2	ILMN_17794
ILMN_1712766	4.81e-18	1.05e-18	4.65406	up	-0.591598	1.62689	2.21849	4.65406	ERGIC2	ERGIC2	NM_016570.2	ILMN_24083
ILMN_1664960	1.02e-17	2.32e-18	4.65264	up	-0.59148	1.62657	2.21805	4.65264	KIAA0284	KIAA0284	NM_015005.1	ILMN_19362
ILMN_1760922	4.18e-30	1.31e-31	4.65262	up	-0.591478	1.62657	2.21804	4.65262	GIT2	GIT2	NM_014776.2	ILMN_14065
ILMN_1717834	4e-17	9.75e-18	4.65183	up	-0.591414	1.62639	2.2178	4.65183	EIF1AD	EIF1AD	NM_032325.2	ILMN_25705
ILMN_2269564	2.7e-20	4.46e-21	4.64146	up	-0.590556	1.62402	2.21458	4.64146	ARID4B	ARID4B	NM_016374.5	ILMN_162934
ILMN_1767020	1.35e-16	3.48e-17	4.63887	up	-0.59034	1.62343	2.21377	4.63887	DENND1C	DENND1C	NM_024898.2	ILMN_16949
ILMN_1703314	2.07e-27	1.11e-28	4.63863	up	-0.590319	1.62338	2.2137	4.63863	C16orf44	C16ORF44	NM_024731.2	ILMN_2072
ILMN_1764185	2.39e-19	4.43e-20	4.63607	up	-0.590107	1.6228	2.2129	4.63607	CDC37L1	CDC37L1	NM_017913.2	ILMN_559
ILMN_1797853	4.24e-20	7.2e-21	4.63326	up	-0.589875	1.62215	2.21203	4.63326	ZNF789	ZNF789	NM_001013258.1	ILMN_11535
ILMN_1796216	2.5e-23	2.62e-24	4.62884	up	-0.589506	1.62114	2.21065	4.62884	VASH1	VASH1	NM_014909.3	ILMN_164012
ILMN_1788160	1.41e-21	1.94e-22	4.62652	up	-0.589314	1.62061	2.20993	4.62652	KIF5B	KIF5B	NM_004521.1	ILMN_7777
ILMN_1690880	1.27e-22	1.48e-23	4.62535	up	-0.589218	1.62034	2.20956	4.62535	CTAGE5	CTAGE5	NM_203356.1	ILMN_162322
ILMN_1763467	1.31e-20	2.06e-21	4.62478	up	-0.589167	1.62022	2.20938	4.62478	LY6G5C	LY6G5C	NM_025262.2	ILMN_25292
ILMN_2191167	5.38e-18	1.18e-18	4.62464	up	-0.589159	1.62018	2.20934	4.62464	SLC30A4	SLC30A4	NM_013309.4	ILMN_175041
ILMN_1663975	1.25e-21	1.71e-22	4.62398	up	-0.589102	1.62003	2.20914	4.62398	CNNM2	CNNM2	NM_199077.1	ILMN_10168
ILMN_1676721	4.04e-20	6.83e-21	4.6201	up	-0.588781	1.61914	2.20792	4.6201	NF2	NF2	NM_000268.2	ILMN_3554
ILMN_2222688	2.74e-17	6.54e-18	4.61934	up	-0.588717	1.61897	2.20769	4.61934	TMSB4X	TMSB4X	NM_021109.2	ILMN_19668
ILMN_2148150	1.57e-19	2.86e-20	4.61909	up	-0.588695	1.61891	2.20761	4.61909	CHAC2	CHAC2	NM_001008708.1	ILMN_1763
ILMN_2364574	1.21e-17	2.76e-18	4.61859	up	-0.588654	1.6188	2.20745	4.61859	MAPK8	MAPK8	NM_002750.2	ILMN_8712
ILMN_2106107	2.21e-20	3.58e-21	4.617	up	-0.588522	1.61843	2.20696	4.617	FAM127C	FAM127C	NM_001078173.1	ILMN_169025
ILMN_1760109	1.58e-14	5.06e-15	4.61593	up	-0.588432	1.61819	2.20662	4.61593	SLAMF6	SLAMF6	NM_052931.3	ILMN_21943
ILMN_2393450	2.67e-21	3.82e-22	4.61458	up	-0.588318	1.61788	2.2062	4.61458	C14orf173	C14ORF173	NM_022489.2	ILMN_41230
ILMN_1683450	1.17e-18	2.35e-19	4.61004	up	-0.587942	1.61684	2.20478	4.61004	CDCA5	CDCA5	NM_080668.2	ILMN_3057
ILMN_1753010	5.19e-24	4.89e-25	4.60786	up	-0.587759	1.61634	2.2041	4.60786	PET112L	PET112L	NM_004564.1	ILMN_7557
ILMN_1783843	2.64e-24	2.35e-25	4.60727	up	-0.587712	1.6162	2.20391	4.60727	IIP45	IIP45	NM_021933.2	ILMN_12937
ILMN_1728353	3.25e-20	5.44e-21	4.60663	up	-0.587656	1.61606	2.20371	4.60663	EYA3	EYA3	NM_001990.2	ILMN_28895
ILMN_1664071	2.81e-14	9.29e-15	4.60661	up	-0.587656	1.61605	2.2037	4.60661	TNNT2	TNNT2	NM_000364.2	ILMN_23932
ILMN_1660654	2.02e-16	5.33e-17	4.60445	up	-0.587475	1.61555	2.20303	4.60445	CDCA2	CDCA2	NM_152562.2	ILMN_19331
ILMN_1770293	2.45e-12	9.87e-13	4.59906	up	-0.587025	1.61431	2.20134	4.59906	KLF5	KLF5	NM_001730.3	ILMN_17499
ILMN_1725130	1.88e-27	1e-28	4.597	up	-0.586855	1.61384	2.20069	4.597	FAM50A	FAM50A	NM_004699.1	ILMN_16371
ILMN_1795876	3.63e-29	1.41e-30	4.5936	up	-0.586567	1.61306	2.19963	4.5936	GPS1	GPS1	NM_004127.4	ILMN_1418
ILMN_1687419	8.82e-26	6.25e-27	4.59346	up	-0.586555	1.61302	2.19958	4.59346	DHX8	DHX8	NM_004941.1	ILMN_8161
ILMN_1737964	4.87e-19	9.34e-20	4.59304	up	-0.586522	1.61293	2.19945	4.59304	HIATL1	HIATL1	NM_032558.2	ILMN_445
ILMN_2221046	9.54e-20	1.69e-20	4.59142	up	-0.586382	1.61256	2.19894	4.59142	GM2A	GM2A	NM_000405.3	ILMN_8836
ILMN_2189869	1.03e-20	1.59e-21	4.59063	up	-0.586317	1.61237	2.19869	4.59063	FCF1	FCF1	NM_015962.4	ILMN_3510
ILMN_1733970	7.92e-21	1.21e-21	4.59022	up	-0.586286	1.61228	2.19856	4.59022	BAG1	BAG1	NM_004323.4	ILMN_174073
ILMN_2246134	2.87e-18	6.04e-19	4.58952	up	-0.586226	1.61212	2.19834	4.58952	PDE4DIP	PDE4DIP	NM_001002811.1	ILMN_11160
ILMN_1808047	1.09e-23	1.07e-24	4.58942	up	-0.586216	1.6121	2.19831	4.58942	PHC2	PHC2	NM_004427.3	ILMN_28897
ILMN_2211003	2.75e-20	4.54e-21	4.58643	up	-0.585963	1.61141	2.19737	4.58643	GAS2L3	GAS2L3	NM_174942.1	ILMN_5609
ILMN_1674874	2.1e-26	1.35e-27	4.58588	up	-0.585919	1.61128	2.1972	4.58588	MFSD10	MFSD10	NM_001120.3	ILMN_6565
ILMN_2135991	9.72e-21	1.5e-21	4.58495	up	-0.585842	1.61106	2.19691	4.58495	C16orf69	C16ORF69	NM_153261.3	ILMN_20778
ILMN_1806037	8.81e-14	3.06e-14	4.58172	up	-0.58557	1.61032	2.19589	4.58172	TK1	TK1	NM_003258.2	ILMN_30154
ILMN_2387995	6.84e-18	1.52e-18	4.58013	up	-0.585437	1.60995	2.19539	4.58013	ANTXR1	ANTXR1	NM_053034.1	ILMN_24001
ILMN_2278686	3.68e-18	7.86e-19	4.57969	up	-0.5854	1.60985	2.19525	4.57969	HISPPD2A	HISPPD2A	NM_014659.3	ILMN_24102
ILMN_2187206	1.99e-21	2.79e-22	4.57954	up	-0.585387	1.60982	2.1952	4.57954	STYK1	STYK1	NM_018423.1	ILMN_182051
ILMN_2388484	5.09e-11	2.31e-11	4.57782	up	-0.585242	1.60942	2.19466	4.57782	MAP2	MAP2	NM_002374.3	ILMN_38764
ILMN_1659346	4.81e-21	7.12e-22	4.57465	up	-0.584977	1.60868	2.19366	4.57464	PPARA	PPARA	NM_001001928.2	ILMN_7270
ILMN_1764794	2.99e-23	3.16e-24	4.57299	up	-0.584836	1.6083	2.19314	4.57299	PSMB2	PSMB2	NM_002794.3	ILMN_4753
ILMN_2386732	2.92e-16	7.85e-17	4.56921	up	-0.584518	1.60743	2.19195	4.56921	RCHY1	RCHY1	NM_001009922.1	ILMN_6437
ILMN_1780188	1.56e-23	1.59e-24	4.56373	up	-0.584058	1.60616	2.19021	4.56373	B3GALNT2	B3GALNT2	NM_152490.1	ILMN_22440
ILMN_2393296	1.09e-19	1.94e-20	4.56314	up	-0.584007	1.60602	2.19003	4.56314	GK	GK	NM_203391.1	ILMN_28282
ILMN_1672930	1.38e-22	1.62e-23	4.56299	up	-0.583996	1.60598	2.18998	4.56299	SLC26A11	SLC26A11	NM_173626.2	ILMN_177673
ILMN_1765258	1.53e-16	3.99e-17	4.55846	up	-0.583611	1.60494	2.18855	4.55846	HLA-E	HLA-E	NM_005516.4	ILMN_2073
ILMN_1775744	7.11e-23	7.93e-24	4.55555	up	-0.583367	1.60426	2.18762	4.55555	MRPS16	MRPS16	NM_016065.3	ILMN_166087
ILMN_1675626	7.52e-24	7.27e-25	4.55486	up	-0.583309	1.6041	2.18741	4.55486	PRPF38A	PRPF38A	NM_032864.3	ILMN_14856
ILMN_1702933	2.91e-17	6.97e-18	4.55485	up	-0.583307	1.60409	2.1874	4.55485	ADM2	ADM2	NM_024866.4	ILMN_182047
ILMN_1706345	4.12e-18	8.86e-19	4.55196	up	-0.583063	1.60343	2.18649	4.55196	TCTN2	TCTN2	NM_024809.2	ILMN_29519
ILMN_2402131	3.84e-19	7.29e-20	4.55174	up	-0.583045	1.60337	2.18642	4.55174	TAF15	TAF15	NM_003487.2	ILMN_18165
ILMN_1685616	3.23e-13	1.19e-13	4.54843	up	-0.582766	1.6026	2.18537	4.54843	EFNA5	EFNA5	NM_001962.1	ILMN_3412
ILMN_1684623	5.03e-18	1.1e-18	4.54618	up	-0.582573	1.60208	2.18466	4.54618	ZNF197	ZNF197	NM_006991.3	ILMN_890
ILMN_1698231	5.7e-16	1.58e-16	4.54296	up	-0.582302	1.60133	2.18363	4.54296	RRM2B	RRM2B	NM_015713.3	ILMN_11053
ILMN_1787115	7.57e-18	1.7e-18	4.54278	up	-0.582287	1.60129	2.18358	4.54278	WWTR1	WWTR1	NM_015472.3	ILMN_24248
ILMN_1814044	8.41e-25	6.89e-26	4.54142	up	-0.582172	1.60097	2.18314	4.54142	CABIN1	CABIN1	NM_012295.2	ILMN_11059
ILMN_1698472	8.05e-24	7.81e-25	4.53797	up	-0.58188	1.60017	2.18205	4.53797	MLL3	MLL3	NM_170606.1	ILMN_14020
ILMN_1651496	4.93e-11	2.23e-11	4.53645	up	-0.581753	1.59981	2.18156	4.53645	HIST1H2BD	HIST1H2BD	NM_138720.1	ILMN_17622
ILMN_1733964	9.52e-17	2.42e-17	4.53416	up	-0.581556	1.59928	2.18083	4.53416	GTF3C4	GTF3C4	NM_012204.1	ILMN_7794
ILMN_1785393	1.1e-16	2.82e-17	4.53347	up	-0.581496	1.59912	2.18062	4.53347	ADAM12	ADAM12	NM_003474.3	ILMN_29694
ILMN_1811515	2.17e-17	5.11e-18	4.52582	up	-0.580847	1.59733	2.17818	4.52582	DLG3	DLG3	NM_021120.2	ILMN_8485
ILMN_1671028	3.04e-27	1.68e-28	4.52428	up	-0.580717	1.59697	2.17769	4.52428	THRAP3	THRAP3	NM_005119.2	ILMN_5104
ILMN_1708714	1.5e-15	4.33e-16	4.5236	up	-0.580659	1.59681	2.17747	4.5236	C1orf215	C1ORF215	NM_152497.1	ILMN_23368
ILMN_1798543	4.22e-18	9.11e-19	4.52019	up	-0.580368	1.59602	2.17638	4.52019	STK17B	STK17B	NM_004226.2	ILMN_24781
ILMN_2148679	8.87e-18	2e-18	4.51889	up	-0.580257	1.59571	2.17597	4.51889	SDHAP3	SDHAP3	NR_003263.1	ILMN_175112
ILMN_1813685	5.15e-18	1.13e-18	4.51727	up	-0.580119	1.59533	2.17545	4.51727	RAB7L1	RAB7L1	NM_003929.1	ILMN_27192
ILMN_2344971	1.31e-15	3.76e-16	4.51445	up	-0.57988	1.59467	2.17455	4.51445	FOXM1	FOXM1	NM_021953.2	ILMN_10218
ILMN_1684385	5.73e-28	2.79e-29	4.51353	up	-0.579803	1.59445	2.17426	4.51353	COPB2	COPB2	NM_004766.1	ILMN_20604
ILMN_2288740	9.93e-22	1.33e-22	4.50995	up	-0.579496	1.59361	2.17311	4.50995	ZNF266	ZNF266	NM_006631.2	ILMN_12055
ILMN_1781942	8.37e-16	2.36e-16	4.50752	up	-0.579288	1.59305	2.17233	4.50752	HMMR	HMMR	NM_012485.1	ILMN_16900
ILMN_1732023	4.51e-19	8.61e-20	4.50433	up	-0.579017	1.59229	2.17131	4.50433	PRDM7	PRDM7	NM_001098173.1	ILMN_307242
ILMN_1777740	4.88e-19	9.36e-20	4.5021	up	-0.578826	1.59177	2.1706	4.5021	C8orf55	C8ORF55	NM_016647.2	ILMN_25304
ILMN_1761334	1.27e-22	1.47e-23	4.4974	up	-0.578424	1.59067	2.16909	4.4974	ARID4B	ARID4B	NM_016374.5	ILMN_162934
ILMN_2378670	1.23e-22	1.43e-23	4.49642	up	-0.57834	1.59044	2.16878	4.49642	SNX15	SNX15	NM_013306.3	ILMN_1967
ILMN_1806758	7.83e-19	1.54e-19	4.49631	up	-0.57833	1.59041	2.16874	4.49631	C9orf85	C9ORF85	NM_182505.3	ILMN_855
ILMN_2204664	2.63e-19	4.92e-20	4.49285	up	-0.578037	1.5896	2.16763	4.49285	NBPF14	NBPF14	NM_015383.1	ILMN_29315
ILMN_2268409	1.96e-21	2.73e-22	4.49052	up	-0.577836	1.58905	2.16688	4.49052	VPS13B	VPS13B	NM_017890.3	ILMN_182950
ILMN_1720076	1.1e-17	2.51e-18	4.49036	up	-0.577821	1.58901	2.16683	4.49036	PVRL1	PVRL1	NM_002855.4	ILMN_44233
ILMN_1656902	1.7e-24	1.47e-25	4.48606	up	-0.577453	1.588	2.16545	4.48606	HECTD3	HECTD3	NM_024602.4	ILMN_24184
ILMN_2372379	1.3e-27	6.76e-29	4.47943	up	-0.576885	1.58643	2.16332	4.47944	MGA	MGA	NM_001080541.1	ILMN_179390
ILMN_1793220	8.12e-25	6.64e-26	4.47924	up	-0.576868	1.58639	2.16325	4.47924	GART	GART	NM_175085.1	ILMN_19282
ILMN_1773312	2.58e-19	4.82e-20	4.47028	up	-0.576097	1.58427	2.16036	4.47028	INADL	INADL	NM_176877.2	ILMN_3069
ILMN_1809484	5.16e-21	7.69e-22	4.46698	up	-0.575814	1.58349	2.1593	4.46698	TMOD3	TMOD3	NM_014547.3	ILMN_28026
ILMN_2127605	1.83e-20	2.95e-21	4.46618	up	-0.575744	1.5833	2.15904	4.46618	LRP3	LRP3	NM_002333.1	ILMN_12327
ILMN_1722025	3.8e-16	1.03e-16	4.46554	up	-0.575691	1.58314	2.15883	4.46554	CPEB4	CPEB4	NM_030627.1	ILMN_5007
ILMN_1735093	2.58e-27	1.41e-28	4.46519	up	-0.57566	1.58306	2.15872	4.46519	TIMELESS	TIMELESS	NM_003920.2	ILMN_21369
ILMN_1685044	1.16e-16	2.98e-17	4.46352	up	-0.575515	1.58267	2.15818	4.46352	MTUS1	MTUS1	NM_001001931.1	ILMN_11550
ILMN_1786065	3.01e-18	6.35e-19	4.45549	up	-0.574822	1.58076	2.15558	4.45549	UHRF1	UHRF1	NM_001048201.1	ILMN_162952
ILMN_2070477	3.12e-17	7.5e-18	4.45511	up	-0.57479	1.58067	2.15546	4.45511	TAF8	TAF8	NM_138572.2	ILMN_25567
ILMN_1689965	1.69e-20	2.7e-21	4.45479	up	-0.574764	1.58059	2.15536	4.45479	KIAA1432	KIAA1432	NM_020829.1	ILMN_26728
ILMN_1695549	2.84e-14	9.37e-15	4.45345	up	-0.574644	1.58028	2.15492	4.45345	PVRL1	PVRL1	NM_203285.1	ILMN_12109
ILMN_2136615	6.94e-20	1.21e-20	4.45321	up	-0.574626	1.58022	2.15485	4.45321	HUS1	HUS1	NM_004507.2	ILMN_12495
ILMN_1766593	1.7e-14	5.46e-15	4.45318	up	-0.574624	1.58021	2.15484	4.45318	KIAA1542	KIAA1542	NM_020901.1	ILMN_22314
ILMN_1666399	1.78e-22	2.13e-23	4.45156	up	-0.57448	1.57983	2.15431	4.45156	RING1	RING1	NM_002931.3	ILMN_24295
ILMN_1748578	1.04e-21	1.4e-22	4.45102	up	-0.574436	1.5797	2.15414	4.45102	RAD21	RAD21	NM_006265.1	ILMN_171453
ILMN_2288175	4.55e-16	1.25e-16	4.44888	up	-0.574252	1.57919	2.15344	4.44888	AGPAT3	AGPAT3	NM_020132.4	ILMN_15513
ILMN_1813795	9.63e-17	2.45e-17	4.44868	up	-0.574234	1.57914	2.15338	4.44868	RASSF5	RASSF5	NM_182665.2	ILMN_2837
ILMN_1716342	1.27e-19	2.29e-20	4.44678	up	-0.574071	1.57869	2.15276	4.44678	CCDC132	CCDC132	NM_017667.2	ILMN_20804
ILMN_1694504	2.4e-26	1.56e-27	4.44628	up	-0.574027	1.57857	2.1526	4.44628	C1orf164	C1ORF164	NM_018150.2	ILMN_11157
ILMN_1660886	7.28e-18	1.63e-18	4.44488	up	-0.573906	1.57824	2.15214	4.44488	ELK4	ELK4	NM_001973.2	ILMN_7899
ILMN_1734878	7.4e-08	4.42e-08	4.44302	up	-0.573747	1.5778	2.15154	4.44302	CD79A	CD79A	NM_021601.3	ILMN_37677
ILMN_2109489	8.06e-14	2.79e-14	4.4392	up	-0.573413	1.57689	2.1503	4.4392	GZMB	GZMB	NM_004131.3	ILMN_23555
ILMN_1669215	2.44e-19	4.56e-20	4.43896	up	-0.573393	1.57683	2.15022	4.43896	SRPK2	SRPK2	NM_182692.1	ILMN_30159
ILMN_1701315	7.41e-17	1.86e-17	4.43792	up	-0.573301	1.57658	2.14988	4.43792	KIAA0467	KIAA0467	NM_015284.2	ILMN_25115
ILMN_1731612	2.92e-22	3.6e-23	4.43739	up	-0.573257	1.57646	2.14971	4.43739	UCHL5	UCHL5	NM_015984.2	ILMN_3370
ILMN_1783712	5.56e-21	8.31e-22	4.4361	up	-0.573145	1.57615	2.14929	4.4361	LOC400506	LOC400506	NM_001012991.1	ILMN_24954
ILMN_1779373	5.57e-15	1.71e-15	4.43437	up	-0.572994	1.57573	2.14873	4.43437	HIST1H2BF	HIST1H2BF	NM_003522.3	ILMN_27586
ILMN_1670298	9.39e-18	2.12e-18	4.43392	up	-0.572956	1.57563	2.14858	4.43392	KIN	KIN	NM_012311.2	ILMN_17930
ILMN_1704398	5.65e-12	2.36e-12	4.43363	up	-0.57293	1.57556	2.14849	4.43363	FZD9	FZD9	NM_003508.2	ILMN_27569
ILMN_1752249	3.82e-17	9.28e-18	4.43254	up	-0.572835	1.5753	2.14813	4.43254	FAM38A	FAM38A	NM_014745.1	ILMN_176266
ILMN_2270607	1.61e-17	3.75e-18	4.43133	up	-0.572732	1.57501	2.14774	4.43133	RGP1	RGP1	NM_001080496.1	ILMN_181023
ILMN_1752273	2.86e-21	4.1e-22	4.42501	up	-0.572181	1.5735	2.14568	4.42501	KIAA1143	KIAA1143	NM_020696.2	ILMN_17840
ILMN_1807833	9.01e-25	7.43e-26	4.42426	up	-0.572114	1.57332	2.14544	4.42426	HM13	HM13	NM_178580.1	ILMN_20556
ILMN_1791186	2.21e-16	5.86e-17	4.41775	up	-0.571549	1.57176	2.14331	4.41775	ARHGAP18	ARHGAP18	NM_033515.2	ILMN_28314
ILMN_1710524	9.5e-17	2.42e-17	4.41409	up	-0.571232	1.57088	2.14212	4.41409	PARD3	PARD3	NM_019619.2	ILMN_22090
ILMN_1670185	4.7e-21	6.93e-22	4.40999	up	-0.570874	1.5699	2.14077	4.40999	SSH3	SSH3	NM_017857.2	ILMN_179016
ILMN_2127416	1.23e-21	1.68e-22	4.40585	up	-0.570512	1.56891	2.13942	4.40585	GSR	GSR	NM_000637.2	ILMN_14467
ILMN_1727574	4.5e-21	6.6e-22	4.4043	up	-0.570378	1.56853	2.13891	4.4043	ZNF827	ZNF827	NM_178835.3	ILMN_183458
ILMN_1689652	8.53e-21	1.31e-21	4.40017	up	-0.570014	1.56754	2.13756	4.40017	RNMTL1	RNMTL1	NM_018146.2	ILMN_1405
ILMN_1741244	4.32e-22	5.5e-23	4.40007	up	-0.570007	1.56752	2.13753	4.40007	PRR8	PRR8	NM_053043.1	ILMN_25238
ILMN_2145044	8.5e-21	1.3e-21	4.39853	up	-0.569875	1.56715	2.13702	4.39853	LOC134145	LOC134145	NM_199133.1	ILMN_12441
ILMN_1725612	1.33e-26	8.21e-28	4.39824	up	-0.569847	1.56708	2.13693	4.39824	NUP50	NUP50	NM_007172.3	ILMN_25336
ILMN_2296697	1.35e-17	3.11e-18	4.39679	up	-0.569719	1.56673	2.13645	4.39678	MAP3K3	MAP3K3	NM_203351.1	ILMN_170574
ILMN_1659359	6.27e-13	2.37e-13	4.39534	up	-0.569594	1.56638	2.13598	4.39534	SCUBE3	SCUBE3	NM_152753.2	ILMN_844
ILMN_2364022	7.59e-20	1.33e-20	4.39443	up	-0.569514	1.56616	2.13568	4.39443	SLC16A3	SLC16A3	NM_004207.2	ILMN_16135
ILMN_1763419	2.65e-20	4.37e-21	4.3908	up	-0.569197	1.56529	2.13448	4.3908	TOP1	TOP1	NM_003286.2	ILMN_13071
ILMN_1678680	1.3e-16	3.35e-17	4.38612	up	-0.568786	1.56416	2.13295	4.38612	DBR1	DBR1	NM_016216.2	ILMN_19003
ILMN_1674706	3.99e-18	8.57e-19	4.386	up	-0.568775	1.56413	2.13291	4.386	MTHFD2	MTHFD2	NM_006636.3	ILMN_23782
ILMN_1681721	2.29e-11	1.01e-11	4.3819	up	-0.568415	1.56314	2.13156	4.3819	OASL	OASL	NM_003733.2	ILMN_4735
ILMN_2183216	4.38e-18	9.49e-19	4.37968	up	-0.568219	1.56261	2.13083	4.37968	TTRAP	TTRAP	NM_016614.2	ILMN_22153
ILMN_1797451	1.63e-22	1.93e-23	4.37807	up	-0.568079	1.56222	2.13029	4.37807	SRGAP2	SRGAP2	NM_015326.1	ILMN_7259
ILMN_1798083	8.47e-24	8.25e-25	4.37531	up	-0.567838	1.56155	2.12939	4.37531	CHERP	CHERP	NM_006387.5	ILMN_162071
ILMN_1719205	3.2e-18	6.78e-19	4.37439	up	-0.567754	1.56133	2.12908	4.37439	FBL	FBL	NM_001436.2	ILMN_14351
ILMN_2412807	2.07e-33	3.27e-35	4.37337	up	-0.567665	1.56108	2.12875	4.37337	DCTN1	DCTN1	NM_023019.1	ILMN_1271
ILMN_2408877	6.43e-17	1.6e-17	4.37102	up	-0.567458	1.56051	2.12797	4.37102	MLL3	MLL3	NM_170606.2	ILMN_14020
ILMN_1718734	7.01e-21	1.06e-21	4.37095	up	-0.567452	1.56049	2.12795	4.37095	MLLT6	MLLT6	NM_005937.3	ILMN_1605
ILMN_1775861	2.16e-19	4e-20	4.37002	up	-0.56737	1.56027	2.12764	4.37002	DDI2	DDI2	NM_032341.3	ILMN_27420
ILMN_1723123	1.16e-06	7.68e-07	4.36991	up	-0.56736	1.56024	2.1276	4.36991	FGFR3	FGFR3	NM_022965.1	ILMN_25429
ILMN_2120917	1.6e-17	3.72e-18	4.36799	up	-0.567192	1.55978	2.12697	4.36799	CTR9	CTR9	NM_014633.2	ILMN_27590
ILMN_1750052	1.39e-24	1.18e-25	4.36562	up	-0.566982	1.5592	2.12619	4.36562	NOL14	NOL14	NM_003703.1	ILMN_10925
ILMN_1689515	1.62e-10	7.71e-11	4.36549	up	-0.566972	1.55917	2.12614	4.36549	CPLX3	CPLX3	NM_001030005.2	ILMN_19503
ILMN_1794692	3.3e-21	4.76e-22	4.36348	up	-0.566794	1.55869	2.12548	4.36348	DNMT3B	DNMT3B	NM_006892.3	ILMN_182605
ILMN_1742197	2.83e-21	4.05e-22	4.36212	up	-0.566674	1.55836	2.12503	4.36212	PIP5K3	PIP5K3	NM_152671.3	ILMN_27812
ILMN_2245223	1.53e-22	1.81e-23	4.35791	up	-0.566303	1.55733	2.12364	4.35791	CENTG2	CENTG2	NM_001037131.1	ILMN_6276
ILMN_2402556	5.09e-18	1.11e-18	4.35375	up	-0.565936	1.55632	2.12226	4.35375	ZHX1	ZHX1	NM_007222.3	ILMN_11409
ILMN_1725260	1.21e-17	2.76e-18	4.35308	up	-0.565877	1.55616	2.12204	4.35308	CDC25C	CDC25C	NM_022809.2	ILMN_29228
ILMN_2352609	4.07e-27	2.29e-28	4.35284	up	-0.565854	1.5561	2.12196	4.35284	OGG1	OGG1	NM_016821.1	ILMN_23735
ILMN_1779855	8.45e-15	2.65e-15	4.3516	up	-0.565746	1.5558	2.12154	4.3516	HSD17B6	HSD17B6	NM_003725.2	ILMN_26397
ILMN_1770281	7.22e-23	8.07e-24	4.35123	up	-0.565712	1.55571	2.12142	4.35122	ERC1	ERC1	NM_178040.1	ILMN_20233
ILMN_1720794	2.21e-17	5.23e-18	4.34899	up	-0.565516	1.55517	2.12068	4.34899	SNORD4B	SNORD4B	NR_000009.1	ILMN_902
ILMN_1663145	2.75e-15	8.19e-16	4.34661	up	-0.565303	1.55459	2.11989	4.34661	NOMO3	NOMO3	NM_001004067.2	ILMN_174515
ILMN_1768076	3.11e-21	4.47e-22	4.34385	up	-0.56506	1.55391	2.11897	4.34385	ZC3H14	ZC3H14	NM_207662.2	ILMN_23512
ILMN_2222008	5.75e-18	1.27e-18	4.34379	up	-0.565054	1.5539	2.11895	4.34379	KIFC1	KIFC1	NM_002263.2	ILMN_8595
ILMN_1719202	6.4e-19	1.24e-19	4.3426	up	-0.564947	1.55361	2.11856	4.3426	ZNF174	ZNF174	NM_001032292.1	ILMN_9056
ILMN_2292178	3.44e-12	1.4e-12	4.34162	up	-0.564862	1.55337	2.11823	4.34162	CLEC12A	CLEC12A	NM_138337.4	ILMN_21950
ILMN_1670238	1.96e-13	7.04e-14	4.33941	up	-0.564666	1.55283	2.1175	4.33941	CDC45L	CDC45L	NM_003504.3	ILMN_25781
ILMN_2366330	2.55e-17	6.06e-18	4.33727	up	-0.564477	1.55231	2.11679	4.33727	FERMT3	FERMT3	NM_031471.4	ILMN_1259
ILMN_1751081	4.79e-24	4.47e-25	4.33579	up	-0.564344	1.55195	2.11629	4.33579	EHMT2	EHMT2	NM_025256.4	ILMN_18874
ILMN_2385298	3.42e-15	1.03e-15	4.3347	up	-0.564249	1.55168	2.11593	4.33469	PFKFB2	PFKFB2	NM_001018053.1	ILMN_10692
ILMN_1751086	1.54e-25	1.13e-26	4.32943	up	-0.563781	1.5504	2.11418	4.32943	ATL3	ATL3	NM_015459.3	ILMN_20827
ILMN_2402972	3.61e-23	3.85e-24	4.32927	up	-0.563767	1.55036	2.11412	4.32927	GGA3	GGA3	NM_014001.2	ILMN_25218
ILMN_2387285	1.73e-21	2.4e-22	4.3241	up	-0.563308	1.54909	2.1124	4.3241	MSL3L1	MSL3L1	NM_078630.1	ILMN_29469
ILMN_1745242	7.68e-14	2.65e-14	4.32235	up	-0.563151	1.54867	2.11182	4.32235	PLSCR1	PLSCR1	NM_021105.1	ILMN_4441
ILMN_2048700	3.71e-19	7.03e-20	4.32194	up	-0.563112	1.54857	2.11168	4.32194	ATAD2	ATAD2	NM_014109.2	ILMN_172027
ILMN_1768533	4.16e-15	1.26e-15	4.31841	up	-0.5628	1.5477	2.1105	4.31842	CACNA2D1	CACNA2D1	NM_000722.2	ILMN_181271
ILMN_1765021	3e-24	2.71e-25	4.3161	up	-0.562593	1.54714	2.10973	4.3161	TOP3B	TOP3B	NM_003935.3	ILMN_25533
ILMN_1661888	5.64e-22	7.29e-23	4.31592	up	-0.562577	1.54709	2.10967	4.31592	MEF2A	MEF2A	NM_005587.1	ILMN_17271
ILMN_1712759	6.84e-07	4.43e-07	4.31547	up	-0.562538	1.54698	2.10952	4.31547	SBSN	SBSN	NM_198538.1	ILMN_1498
ILMN_1795344	4.06e-22	5.14e-23	4.31511	up	-0.562504	1.54689	2.1094	4.31511	GOLPH4	GOLPH4	NM_014498.2	ILMN_179486
ILMN_1746206	1.81e-21	2.52e-22	4.31419	up	-0.562425	1.54667	2.10909	4.31419	AZI1	AZI1	NM_014984.2	ILMN_3856
ILMN_1732452	3.72e-19	7.06e-20	4.31261	up	-0.562284	1.54628	2.10856	4.31261	MAPKAPK3	MAPKAPK3	NM_004635.3	ILMN_21372
ILMN_1674128	2.89e-18	6.1e-19	4.31232	up	-0.562257	1.54621	2.10846	4.31232	KIAA1604	KIAA1604	NM_020943.2	ILMN_26371
ILMN_1805519	1.16e-09	5.97e-10	4.30835	up	-0.561905	1.54523	2.10714	4.30835	CD24	CD24	NM_013230.2	ILMN_28723
ILMN_1741056	1.4e-14	4.47e-15	4.3063	up	-0.56172	1.54473	2.10645	4.3063	CXXC6	CXXC6	NM_030625.1	ILMN_166435
ILMN_2135984	4.03e-15	1.22e-15	4.30493	up	-0.561598	1.54439	2.10599	4.30493	MASTL	MASTL	NM_032844.1	ILMN_7073
ILMN_2377210	3.48e-17	8.43e-18	4.30157	up	-0.561297	1.54357	2.10486	4.30157	PPM1B	PPM1B	NM_177969.2	ILMN_29298
ILMN_1703049	3.08e-17	7.39e-18	4.30036	up	-0.561188	1.54327	2.10446	4.30036	AKAP7	AKAP7	NM_016377.2	ILMN_21017
ILMN_1757378	1.68e-15	4.91e-16	4.3003	up	-0.561183	1.54326	2.10444	4.3003	PLEC1	PLEC1	NM_000445.2	ILMN_27233
ILMN_1692163	7.37e-23	8.26e-24	4.2974	up	-0.560925	1.54254	2.10346	4.2974	NSDHL	NSDHL	NM_015922.1	ILMN_13529
ILMN_1776582	9.67e-16	2.75e-16	4.29621	up	-0.560816	1.54225	2.10306	4.29621	PDK3	PDK3	NM_005391.2	ILMN_15297
ILMN_1757106	4.74e-19	9.07e-20	4.29131	up	-0.560377	1.54104	2.10142	4.29131	MARCH6	MARCH6	NM_005885.2	ILMN_174083
ILMN_2389851	4.08e-20	6.9e-21	4.2895	up	-0.560216	1.54059	2.10081	4.2895	MDM2	MDM2	NM_006879.2	ILMN_22160
ILMN_1670807	2.33e-14	7.6e-15	4.28509	up	-0.55982	1.53951	2.09933	4.28509	FAM84B	FAM84B	NM_174911.3	ILMN_182774
ILMN_1658110	3.08e-18	6.52e-19	4.28372	up	-0.559698	1.53916	2.09886	4.28372	C18orf19	C18ORF19	NM_152352.1	ILMN_17843
ILMN_1749403	2.39e-18	5e-19	4.28033	up	-0.559393	1.53833	2.09772	4.28033	TSPAN33	TSPAN33	NM_178562.2	ILMN_23089
ILMN_1704079	3.5e-18	7.46e-19	4.27967	up	-0.559335	1.53817	2.0975	4.27967	RBM38	RBM38	NM_017495.4	ILMN_19507
ILMN_1812062	1.92e-14	6.23e-15	4.27939	up	-0.559309	1.5381	2.0974	4.27939	SGPP2	SGPP2	XM_001128702.1	ILMN_165934
ILMN_1756358	7.71e-15	2.4e-15	4.27752	up	-0.559139	1.53763	2.09677	4.27752	FBXO36	FBXO36	NM_174899.4	ILMN_18820
ILMN_1661010	1.12e-15	3.21e-16	4.277	up	-0.559093	1.53751	2.0966	4.277	ZMAT1	ZMAT1	NM_001011656.1	ILMN_9378
ILMN_1660749	3.08e-24	2.79e-25	4.27601	up	-0.559005	1.53726	2.09626	4.27601	ASPSCR1	ASPSCR1	NM_024083.2	ILMN_9446
ILMN_1712375	5.96e-19	1.15e-19	4.27465	up	-0.55888	1.53692	2.0958	4.27464	NCAPH2	NCAPH2	NM_014551.4	ILMN_14918
ILMN_1804332	1.69e-28	7.58e-30	4.27383	up	-0.558809	1.53672	2.09553	4.27383	GPR137	GPR137	NM_020155.2	ILMN_24699
ILMN_1790761	6.52e-07	4.22e-07	4.26601	up	-0.558103	1.53479	2.09289	4.26601	POSTN	POSTN	NM_006475.1	ILMN_7238
ILMN_1665647	4.46e-17	1.09e-17	4.26571	up	-0.558076	1.53471	2.09278	4.26571	CD180	CD180	NM_005582.1	ILMN_183043
ILMN_1784294	2.99e-11	1.33e-11	4.26506	up	-0.558018	1.53455	2.09257	4.26506	CPA4	CPA4	NM_016352.2	ILMN_164642
ILMN_1748018	5.65e-29	2.29e-30	4.26491	up	-0.558002	1.53451	2.09252	4.26491	GORASP2	GORASP2	NM_015530.3	ILMN_14087
ILMN_1698323	5.05e-21	7.5e-22	4.26271	up	-0.557804	1.53396	2.09177	4.2627	PLEKHB2	PLEKHB2	NM_001031706.1	ILMN_179121
ILMN_2154094	1.65e-20	2.64e-21	4.2618	up	-0.557723	1.53374	2.09146	4.2618	STX7	STX7	NM_003569.1	ILMN_23974
ILMN_1663858	1.66e-13	5.94e-14	4.26113	up	-0.557662	1.53357	2.09123	4.26113	ZNF286A	ZNF286A	NM_020652.1	ILMN_16483
ILMN_2090782	9.71e-18	2.2e-18	4.26107	up	-0.557658	1.53356	2.09122	4.26107	GCSH	GCSH	NM_004483.3	ILMN_24106
ILMN_1759973	3.49e-22	4.35e-23	4.25932	up	-0.557499	1.53312	2.09062	4.25932	NDUFA5	NDUFA5	NM_005000.2	ILMN_175394
ILMN_2067032	1.25e-23	1.25e-24	4.2578	up	-0.557363	1.53274	2.09011	4.2578	TRAF3IP1	TRAF3IP1	NM_015650.2	ILMN_18861
ILMN_1718770	2.51e-16	6.71e-17	4.25685	up	-0.557277	1.53251	2.08979	4.25685	FLJ36070	FLJ36070	NM_182574.1	ILMN_162307
ILMN_1750029	3.11e-22	3.86e-23	4.25639	up	-0.557235	1.5324	2.08963	4.25639	GABPA	GABPA	NM_002040.2	ILMN_28392
ILMN_2071826	3.49e-14	1.16e-14	4.25563	up	-0.557165	1.53221	2.08937	4.25563	RNF152	RNF152	NM_173557.2	ILMN_12862
ILMN_1776094	8.88e-23	1.01e-23	4.24867	up	-0.556536	1.53048	2.08701	4.24867	PPCS	PPCS	NM_024664.2	ILMN_25951
ILMN_1741356	1.94e-16	5.11e-17	4.24852	up	-0.556524	1.53043	2.08696	4.24851	PRICKLE1	PRICKLE1	NM_153026.1	ILMN_15149
ILMN_1681101	1.02e-18	2.04e-19	4.24554	up	-0.556253	1.52969	2.08595	4.24554	MARCH1	MARCH1	NM_017923.2	ILMN_30212
ILMN_1752455	1.54e-15	4.47e-16	4.24056	up	-0.555801	1.52845	2.08425	4.24056	DOCK5	DOCK5	NM_024940.6	ILMN_181144
ILMN_1815882	1.84e-23	1.89e-24	4.24017	up	-0.555765	1.52836	2.08412	4.24017	HNRNPA1	HNRNPA1	NM_031157.2	ILMN_14643
ILMN_1655961	2.83e-22	3.49e-23	4.23928	up	-0.555684	1.52813	2.08382	4.23928	C7orf54	C7ORF54	NM_014411.2	ILMN_164816
ILMN_1736806	1.06e-18	2.12e-19	4.23899	up	-0.555658	1.52806	2.08372	4.23899	PAG1	PAG1	NM_018440.3	ILMN_20316
ILMN_2393775	4.14e-15	1.26e-15	4.23674	up	-0.555454	1.5275	2.08295	4.23674	PCDHGA3	PCDHGA3	NM_032011.1	ILMN_16839
ILMN_2196335	2.81e-19	5.28e-20	4.23125	up	-0.554956	1.52613	2.08109	4.23125	C12orf11	C12ORF11	NM_018164.1	ILMN_14707
ILMN_1780913	1.08e-15	3.08e-16	4.23002	up	-0.554843	1.52582	2.08066	4.23002	PPP2R5C	PPP2R5C	NM_002719.2	ILMN_162908
ILMN_2255133	2.89e-08	1.67e-08	4.22987	up	-0.554829	1.52578	2.08061	4.22987	BCL11A	BCL11A	NM_022893.2	ILMN_178467
ILMN_1671351	3.04e-18	6.42e-19	4.22966	up	-0.55481	1.52573	2.08054	4.22966	MAP3K7IP3	MAP3K7IP3	NM_152787.3	ILMN_7891
ILMN_1653553	1.43e-16	3.71e-17	4.22807	up	-0.554667	1.52533	2.08	4.22807	C14orf80	C14ORF80	NM_173608.1	ILMN_22897
ILMN_1658027	1.82e-16	4.77e-17	4.22168	up	-0.554087	1.52373	2.07782	4.22167	RAD54L	RAD54L	NM_003579.2	ILMN_181399
ILMN_1716060	2.14e-18	4.44e-19	4.22072	up	-0.553995	1.52349	2.07749	4.22072	ERC1	ERC1	NM_178038.1	ILMN_18774
ILMN_1756022	5.07e-17	1.25e-17	4.22029	up	-0.553957	1.52338	2.07734	4.22029	HIST1H2AM	HIST1H2AM	NM_003514.2	ILMN_26622
ILMN_1693431	7.67e-20	1.34e-20	4.21535	up	-0.553507	1.52215	2.07565	4.21535	C13orf31	C13ORF31	NM_153218.1	ILMN_29054
ILMN_1796235	3.27e-28	1.54e-29	4.21528	up	-0.553499	1.52213	2.07563	4.21528	CIRH1A	CIRH1A	NM_032830.1	ILMN_2574
ILMN_1674719	9.16e-13	3.53e-13	4.21461	up	-0.553439	1.52196	2.0754	4.21461	NID1	NID1	NM_002508.2	ILMN_3650
ILMN_2293744	1.57e-19	2.85e-20	4.21447	up	-0.553427	1.52192	2.07535	4.21447	MARVELD2	MARVELD2	NM_001038603.1	ILMN_8278
ILMN_1751627	5.29e-27	3.07e-28	4.21107	up	-0.553115	1.52107	2.07419	4.21107	TRAPPC3	TRAPPC3	NM_014408.3	ILMN_23547
ILMN_1655229	5.66e-20	9.77e-21	4.21096	up	-0.553106	1.52104	2.07415	4.21096	SLC7A11	SLC7A11	NM_014331.3	ILMN_23296
ILMN_1731412	9.07e-23	1.03e-23	4.21029	up	-0.553046	1.52087	2.07392	4.21029	UBTD2	UBTD2	NM_152277.2	ILMN_6162
ILMN_1687960	3.91e-17	9.53e-18	4.20467	up	-0.552533	1.51946	2.07199	4.20467	LIMK2	LIMK2	NM_016733.2	ILMN_163517
ILMN_2330371	2.49e-22	3.04e-23	4.20456	up	-0.552523	1.51943	2.07196	4.20456	TATDN3	TATDN3	NM_001042552.1	ILMN_173666
ILMN_2342250	6.1e-17	1.51e-17	4.19946	up	-0.552054	1.51815	2.0702	4.19946	ZXDA	ZXDA	NM_007156.3	ILMN_178031
ILMN_2357031	5.42e-15	1.66e-15	4.19888	up	-0.552003	1.518	2.07001	4.19888	AADAT	AADAT	NM_182662.1	ILMN_16077
ILMN_1704383	2.48e-23	2.6e-24	4.19767	up	-0.55189	1.5177	2.06959	4.19767	TRIM37	TRIM37	NM_015294.2	ILMN_11907
ILMN_1682737	1.16e-06	7.67e-07	4.19611	up	-0.551749	1.5173	2.06905	4.19611	CHRDL2	CHRDL2	NM_015424.3	ILMN_22294
ILMN_1743032	2.36e-18	4.92e-19	4.19512	up	-0.551656	1.51705	2.06871	4.19512	CTSS	CTSS	NM_004079.3	ILMN_178498
ILMN_2219002	1.33e-07	8.1e-08	4.19391	up	-0.551545	1.51675	2.06829	4.19391	KRT6A	KRT6A	NM_005554.3	ILMN_20473
ILMN_1780060	1.24e-13	4.38e-14	4.191	up	-0.551279	1.51602	2.06729	4.191	FCN3	FCN3	NM_003665.2	ILMN_26081
ILMN_1658684	4.1e-21	6e-22	4.19083	up	-0.551263	1.51597	2.06723	4.19083	ATP9B	ATP9B	NM_198531.3	ILMN_180314
ILMN_1656118	3.63e-15	1.09e-15	4.18729	up	-0.550936	1.51508	2.06602	4.18729	ZBTB7A	ZBTB7A	NM_015898.2	ILMN_24981
ILMN_1806867	2.32e-23	2.42e-24	4.18645	up	-0.550861	1.51487	2.06573	4.18645	PPM1G	PPM1G	NM_002707.3	ILMN_3981
ILMN_1696546	7.1e-18	1.58e-18	4.18465	up	-0.550695	1.51441	2.06511	4.18465	FZD1	FZD1	NM_003505.1	ILMN_11061
ILMN_2182348	1.61e-17	3.75e-18	4.18456	up	-0.550687	1.51439	2.06508	4.18456	SMC3	SMC3	NM_005445.3	ILMN_176780
ILMN_1660426	2.1e-25	1.59e-26	4.18085	up	-0.550346	1.51345	2.0638	4.18085	CPSF4	CPSF4	NM_001081559.1	ILMN_178236
ILMN_1750088	1.53e-18	3.12e-19	4.17906	up	-0.550181	1.513	2.06318	4.17906	VRK2	VRK2	NM_006296.3	ILMN_178290
ILMN_2292696	3.64e-17	8.82e-18	4.17854	up	-0.550134	1.51286	2.063	4.17854	COX15	COX15	NM_078470.2	ILMN_13504
ILMN_1702447	3.32e-07	2.1e-07	4.1771	up	-0.55	1.5125	2.0625	4.1771	IGF2BP2	IGF2BP2	NM_006548.4	ILMN_165229
ILMN_1790228	2.1e-19	3.89e-20	4.17573	up	-0.549874	1.51216	2.06203	4.17573	FURIN	FURIN	NM_002569.2	ILMN_165409
ILMN_1696591	1.36e-17	3.14e-18	4.17549	up	-0.549852	1.51209	2.06195	4.17549	RB1	RB1	NM_000321.2	ILMN_4636
ILMN_1765122	1.58e-20	2.51e-21	4.17405	up	-0.54972	1.51173	2.06145	4.17405	MAP3K2	MAP3K2	XM_001128799.1	ILMN_168977
ILMN_2330806	2.25e-17	5.32e-18	4.17117	up	-0.549452	1.511	2.06045	4.17116	MYO18A	MYO18A	NM_078471.3	ILMN_11210
ILMN_2319077	1.45e-13	5.15e-14	4.16926	up	-0.549279	1.51051	2.05979	4.16926	FAS	FAS	NM_152877.1	ILMN_19273
ILMN_1763604	8.17e-20	1.44e-20	4.16908	up	-0.54926	1.51047	2.05973	4.16908	CACNB1	CACNB1	NM_199247.1	ILMN_7465
ILMN_1753165	1.84e-22	2.2e-23	4.16654	up	-0.549028	1.50982	2.05885	4.16654	WNK1	WNK1	NM_018979.2	ILMN_6043
ILMN_1656546	4.02e-18	8.64e-19	4.16602	up	-0.548978	1.50969	2.05867	4.16602	ARHGEF11	ARHGEF11	NM_198236.1	ILMN_2135
ILMN_2410421	7.11e-17	1.78e-17	4.1657	up	-0.548949	1.50961	2.05856	4.1657	NBPF1	NBPF1	NM_017940.2	ILMN_163270
ILMN_2212156	2.51e-21	3.57e-22	4.16491	up	-0.548875	1.50941	2.05828	4.16491	PPIG	PPIG	NM_004792.2	ILMN_24595
ILMN_1700074	1.19e-14	3.76e-15	4.1648	up	-0.548865	1.50938	2.05825	4.1648	SNORA62	SNORA62	NR_002324.1	ILMN_19266
ILMN_2275533	4.52e-15	1.38e-15	4.16237	up	-0.548642	1.50876	2.0574	4.16237	DIAPH3	DIAPH3	NM_001042517.1	ILMN_165589
ILMN_1686697	4.5e-19	8.59e-20	4.16227	up	-0.548631	1.50874	2.05737	4.16227	FBXO38	FBXO38	NM_205836.1	ILMN_178622
ILMN_1711823	1.64e-19	3e-20	4.16104	up	-0.548518	1.50842	2.05694	4.16104	C17orf70	C17ORF70	NM_025161.3	ILMN_178717
ILMN_2415235	9.56e-23	1.09e-23	4.15401	up	-0.547868	1.50664	2.05451	4.15401	CSNK1E	CSNK1E	NM_152221.2	ILMN_175309
ILMN_1783621	6.45e-12	2.71e-12	4.1532	up	-0.547792	1.50643	2.05422	4.1532	CMPK2	CMPK2	NM_207315.2	ILMN_3648
ILMN_2347541	4.81e-25	3.81e-26	4.1526	up	-0.547736	1.50628	2.05401	4.1526	NIN	NIN	NM_182945.1	ILMN_28042
ILMN_1704196	1.58e-17	3.66e-18	4.15116	up	-0.547606	1.50591	2.05352	4.15116	DSG2	DSG2	NM_001943.2	ILMN_161923
ILMN_1720266	4.65e-17	1.14e-17	4.14775	up	-0.547287	1.50504	2.05233	4.14775	LOC91431	LOC91431	NM_001099776.1	ILMN_309683
ILMN_1744560	2.79e-17	6.68e-18	4.14709	up	-0.547226	1.50487	2.0521	4.14709	ULK1	ULK1	NM_003565.1	ILMN_2158
ILMN_1716859	1.08e-12	4.18e-13	4.14359	up	-0.546903	1.50398	2.05088	4.14359	TDO2	TDO2	NM_005651.1	ILMN_16602
ILMN_1755677	7.76e-18	1.74e-18	4.14171	up	-0.546727	1.5035	2.05023	4.14171	C14orf122	C14ORF122	NM_016049.3	ILMN_6095
ILMN_1755290	2.46e-24	2.17e-25	4.13976	up	-0.546545	1.503	2.04955	4.13976	CEP170	CEP170	NM_014812.2	ILMN_892
ILMN_2357770	6.93e-18	1.55e-18	4.13877	up	-0.546455	1.50275	2.0492	4.13877	TCEA1	TCEA1	NM_201437.1	ILMN_9423
ILMN_2397028	5.93e-15	1.82e-15	4.13753	up	-0.546339	1.50243	2.04877	4.13754	SERPINB8	SERPINB8	NM_002640.3	ILMN_11827
ILMN_1691717	2.41e-20	3.94e-21	4.13685	up	-0.546276	1.50226	2.04853	4.13685	RHBDF2	RHBDF2	NM_001005498.2	ILMN_23030
ILMN_2128770	7.69e-18	1.72e-18	4.13553	up	-0.546151	1.50192	2.04807	4.13553	CDR2L	CDR2L	NM_014603.1	ILMN_26231
ILMN_2313079	4.44e-13	1.66e-13	4.13216	up	-0.54584	1.50106	2.0469	4.13216	NLRP1	NLRP1	NM_033007.3	ILMN_28628
ILMN_1728802	8.32e-17	2.11e-17	4.13104	up	-0.545735	1.50077	2.0465	4.13104	SDCCAG8	SDCCAG8	NM_006642.2	ILMN_24496
ILMN_1736623	1.87e-23	1.93e-24	4.13069	up	-0.545702	1.50068	2.04638	4.13069	NCKIPSD	NCKIPSD	NM_184231.1	ILMN_15946
ILMN_1704055	4.02e-24	3.7e-25	4.1299	up	-0.545631	1.50048	2.04611	4.1299	HSPC111	HSPC111	NM_016391.3	ILMN_15694
ILMN_1731206	1.18e-09	6.04e-10	4.12774	up	-0.545427	1.49993	2.04535	4.12774	NKD2	NKD2	NM_033120.2	ILMN_23021
ILMN_1757882	1.07e-20	1.66e-21	4.12656	up	-0.545316	1.49962	2.04494	4.12656	PPP1R16A	PPP1R16A	NM_032902.5	ILMN_27430
ILMN_1748831	4.19e-16	1.15e-16	4.12649	up	-0.545311	1.4996	2.04491	4.12649	PPP1R13B	PPP1R13B	NM_015316.2	ILMN_13872
ILMN_1673936	1.46e-23	1.48e-24	4.12642	up	-0.545305	1.49959	2.04489	4.12642	KHSRP	KHSRP	NM_003685.2	ILMN_173590
ILMN_2174296	2.35e-16	6.26e-17	4.12537	up	-0.545206	1.49932	2.04452	4.12537	ZRF1	ZRF1	NM_014377.1	ILMN_168524
ILMN_1756878	8.82e-16	2.5e-16	4.12363	up	-0.545044	1.49887	2.04391	4.12363	SLC39A9	SLC39A9	NM_018375.2	ILMN_2302
ILMN_1796773	5.53e-20	9.54e-21	4.12264	up	-0.544951	1.49862	2.04357	4.12264	BTBD8	BTBD8	NM_183242.2	ILMN_26511
ILMN_1732198	7.22e-14	2.49e-14	4.12182	up	-0.544874	1.49841	2.04328	4.12182	UTS2	UTS2	NM_021995.1	ILMN_28044
ILMN_1799024	1.42e-25	1.04e-26	4.12155	up	-0.544849	1.49834	2.04319	4.12155	VAC14	VAC14	NM_018052.3	ILMN_30132
ILMN_2205695	1.34e-17	3.1e-18	4.11962	up	-0.544671	1.49784	2.04251	4.11962	C4orf28	C4ORF28	NM_145048.2	ILMN_20873
ILMN_2154115	2.72e-15	8.1e-16	4.11898	up	-0.54461	1.49768	2.04229	4.11898	PSD4	PSD4	NM_012455.2	ILMN_513
ILMN_2382127	2.53e-23	2.65e-24	4.1187	up	-0.544585	1.49761	2.04219	4.1187	PPFIA1	PPFIA1	NM_177423.1	ILMN_28981
ILMN_1733390	1.88e-21	2.61e-22	4.11509	up	-0.544246	1.49668	2.04093	4.11509	LARP2	LARP2	NM_032239.2	ILMN_9962
ILMN_2115752	6.09e-15	1.88e-15	4.11065	up	-0.54383	1.49554	2.03937	4.11065	MEFV	MEFV	NM_000243.1	ILMN_164970
ILMN_1780667	9.54e-19	1.9e-19	4.10347	up	-0.543159	1.49369	2.03685	4.10347	WDR51A	WDR51A	NM_015426.2	ILMN_23579
ILMN_1756328	6.33e-17	1.58e-17	4.10234	up	-0.543052	1.4934	2.03645	4.10234	SETD3	SETD3	NM_199123.1	ILMN_27724
ILMN_1705663	2.89e-16	7.78e-17	4.10154	up	-0.542978	1.49319	2.03617	4.10154	DMXL2	DMXL2	NM_015263.2	ILMN_167644
ILMN_2396691	4.95e-20	8.5e-21	4.10153	up	-0.542978	1.49318	2.03616	4.10153	AKAP9	AKAP9	NM_147166.1	ILMN_17048
ILMN_1809604	1.46e-11	6.32e-12	4.10048	up	-0.542878	1.49291	2.03579	4.10048	MFAP3L	MFAP3L	NM_021647.6	ILMN_22921
ILMN_1794386	4.47e-15	1.36e-15	4.10005	up	-0.542838	1.4928	2.03564	4.10005	IL2RG	IL2RG	NM_000206.1	ILMN_16342
ILMN_1653871	2.66e-16	7.13e-17	4.09954	up	-0.542789	1.49267	2.03546	4.09954	NAMPT	NAMPT	NM_005746.2	ILMN_170702
ILMN_2401844	4.51e-14	1.52e-14	4.09747	up	-0.542596	1.49214	2.03473	4.09747	PATZ1	PATZ1	NM_032050.1	ILMN_5553
ILMN_2106002	2.51e-21	3.58e-22	4.09261	up	-0.542138	1.49088	2.03302	4.09261	ACBD7	ACBD7	NM_001039844.2	ILMN_32820
ILMN_2150787	2.58e-06	1.77e-06	4.09246	up	-0.542125	1.49084	2.03297	4.09246	HLA-C	HLA-C	NM_002117.4	ILMN_23822
ILMN_1659259	9.69e-22	1.3e-22	4.09166	up	-0.542052	1.49064	2.03269	4.09166	PRPF6	PRPF6	NM_012469.3	ILMN_176851
ILMN_2151075	5.15e-24	4.84e-25	4.09124	up	-0.542012	1.49053	2.03254	4.09124	ZNF821	ZNF821	NM_017530.1	ILMN_22894
ILMN_2232712	2.87e-20	4.75e-21	4.09076	up	-0.541965	1.4904	2.03237	4.09076	MYO10	MYO10	NM_012334.1	ILMN_28857
ILMN_2324561	5.88e-13	2.22e-13	4.08955	up	-0.541851	1.49009	2.03194	4.08955	SLC7A6	SLC7A6	NM_001076785.1	ILMN_168130
ILMN_2058975	3.89e-21	5.67e-22	4.08901	up	-0.5418	1.48995	2.03175	4.08901	KIAA0776	KIAA0776	NM_015323.2	ILMN_26630
ILMN_1808501	2.84e-15	8.46e-16	4.0862	up	-0.541536	1.48922	2.03076	4.0862	SH3KBP1	SH3KBP1	NM_031892.1	ILMN_18782
ILMN_1670518	1.55e-19	2.83e-20	4.08323	up	-0.541257	1.48845	2.02971	4.08323	WDFY3	WDFY3	NM_014991.3	ILMN_12455
ILMN_1700611	5.55e-21	8.29e-22	4.08307	up	-0.541241	1.48841	2.02965	4.08307	CDK10	CDK10	NM_003674.2	ILMN_17244
ILMN_1734736	5.68e-22	7.33e-23	4.082	up	-0.541139	1.48814	2.02928	4.082	VPS16	VPS16	NM_022575.2	ILMN_11344
ILMN_1715131	1.3e-11	5.6e-12	4.08181	up	-0.541122	1.48809	2.02921	4.08181	CCR7	CCR7	NM_001838.2	ILMN_162866
ILMN_1666545	7.01e-19	1.37e-19	4.07872	up	-0.54083	1.48729	2.02812	4.07872	GCNT1	GCNT1	NM_001097635.1	ILMN_306727
ILMN_1769140	3.89e-15	1.18e-15	4.07792	up	-0.540755	1.48708	2.02783	4.07792	KIAA1958	KIAA1958	NM_133465.2	ILMN_17353
ILMN_2145280	1.47e-19	2.67e-20	4.07738	up	-0.540704	1.48694	2.02764	4.07738	DEF6	DEF6	NM_022047.2	ILMN_27305
ILMN_1746708	2.01e-14	6.52e-15	4.07688	up	-0.540657	1.48681	2.02746	4.07688	PCDHGB3	PCDHGB3	NM_018924.2	ILMN_21978
ILMN_1790062	3.32e-26	2.2e-27	4.07473	up	-0.540454	1.48625	2.0267	4.07473	FAM105B	FAM105B	NM_138348.4	ILMN_13657
ILMN_1698365	7.89e-22	1.04e-22	4.07343	up	-0.540332	1.48591	2.02624	4.07343	NHLRC3	NHLRC3	NM_001012754.2	ILMN_18759
ILMN_1795181	2.8e-15	8.33e-16	4.07065	up	-0.54007	1.48519	2.02526	4.07065	DDX60	DDX60	NM_017631.4	ILMN_17673
ILMN_1803256	1.23e-11	5.27e-12	4.06528	up	-0.539561	1.48379	2.02336	4.06528	STOX2	STOX2	NM_020225.1	ILMN_5597
ILMN_1798181	4.56e-14	1.54e-14	4.0644	up	-0.539477	1.48357	2.02304	4.0644	IRF7	IRF7	NM_004029.2	ILMN_10848
ILMN_2321339	7.78e-15	2.43e-15	4.06387	up	-0.539429	1.48343	2.02286	4.06388	POLR3H	POLR3H	NM_001018050.1	ILMN_10325
ILMN_1785831	5.75e-15	1.77e-15	4.06215	up	-0.539265	1.48298	2.02224	4.06215	ZDHHC13	ZDHHC13	NM_001001483.1	ILMN_22693
ILMN_1702175	3.67e-27	2.05e-28	4.05608	up	-0.538688	1.4814	2.02009	4.05608	ST7	ST7	NM_018412.3	ILMN_16575
ILMN_1773117	2.31e-22	2.8e-23	4.05348	up	-0.538445	1.48072	2.01916	4.05348	BCOR	BCOR	NM_017745.4	ILMN_165939
ILMN_2319000	2.74e-13	1e-13	4.0534	up	-0.538434	1.4807	2.01913	4.0534	MATK	MATK	NM_139354.2	ILMN_11424
ILMN_1751760	2.32e-20	3.79e-21	4.05137	up	-0.538243	1.48017	2.01841	4.05137	BCAS2	BCAS2	NM_005872.2	ILMN_11203
ILMN_1677542	2.25e-15	6.63e-16	4.05119	up	-0.538227	1.48012	2.01835	4.05119	TRIM14	TRIM14	NM_033220.1	ILMN_14772
ILMN_2414325	9.83e-16	2.8e-16	4.04977	up	-0.538091	1.47975	2.01784	4.04977	TNFAIP8	TNFAIP8	NM_001077654.1	ILMN_167014
ILMN_1792910	1.26e-23	1.26e-24	4.04466	up	-0.537605	1.47841	2.01602	4.04466	MNT	MNT	NM_020310.2	ILMN_21283
ILMN_1705733	2.41e-28	1.12e-29	4.04226	up	-0.537374	1.47779	2.01516	4.04226	KIAA0460	KIAA0460	NM_015203.2	ILMN_19323
ILMN_1724738	9.67e-13	3.73e-13	4.04046	up	-0.537206	1.47731	2.01452	4.04046	TFR2	TFR2	NM_003227.3	ILMN_173667
ILMN_1718754	4.84e-09	2.63e-09	4.03803	up	-0.536974	1.47668	2.01365	4.03803	CD207	CD207	NM_015717.2	ILMN_17693
ILMN_1699496	1.24e-23	1.24e-24	4.03748	up	-0.536921	1.47654	2.01346	4.03748	PHF21A	PHF21A	NM_016621.2	ILMN_28019
ILMN_1799062	6.6e-16	1.85e-16	4.03603	up	-0.536781	1.47615	2.01294	4.03602	NFKB2	NFKB2	NM_001077493.1	ILMN_167932
ILMN_1737576	6.54e-20	1.14e-20	4.03472	up	-0.536659	1.47581	2.01247	4.03473	RASA1	RASA1	NM_002890.1	ILMN_26241
ILMN_1720916	8.34e-17	2.11e-17	4.03471	up	-0.536656	1.47581	2.01246	4.03471	SETD7	SETD7	NM_030648.2	ILMN_165422
ILMN_1676575	3.74e-13	1.39e-13	4.03149	up	-0.53635	1.47496	2.01131	4.03149	IKZF1	IKZF1	NM_006060.3	ILMN_22185
ILMN_1737805	1.1e-16	2.83e-17	4.02954	up	-0.536165	1.47445	2.01062	4.02954	TPCN1	TPCN1	NM_017901.3	ILMN_3327
ILMN_1690891	6.12e-21	9.19e-22	4.02889	up	-0.536103	1.47428	2.01038	4.02889	TRERF1	TRERF1	NM_033502.1	ILMN_13610
ILMN_1693270	3.46e-11	1.55e-11	4.02843	up	-0.536059	1.47416	2.01022	4.02843	SUSD2	SUSD2	NM_019601.3	ILMN_13115
ILMN_1775328	1.08e-16	2.78e-17	4.02514	up	-0.535746	1.47329	2.00904	4.02514	MTG1	MTG1	NM_138384.2	ILMN_19544
ILMN_1769458	1.03e-15	2.93e-16	4.02409	up	-0.535644	1.47302	2.00866	4.02409	SPIN2B	SPIN2B	NM_001006681.1	ILMN_164014
ILMN_2102787	2.36e-16	6.27e-17	4.02273	up	-0.535514	1.47266	2.00818	4.02273	HDAC10	HDAC10	NM_032019.4	ILMN_176841
ILMN_1758337	1.16e-21	1.58e-22	4.02215	up	-0.535458	1.47251	2.00797	4.02215	ZNF213	ZNF213	NM_004220.1	ILMN_19299
ILMN_1769168	1.92e-17	4.51e-18	4.01679	up	-0.534945	1.4711	2.00604	4.01679	ARL10	ARL10	NM_173664.4	ILMN_168762
ILMN_1731785	1.05e-06	6.97e-07	4.01668	up	-0.534934	1.47107	2.006	4.01668	ORM2	ORM2	NM_000608.2	ILMN_16361
ILMN_1671387	1.81e-18	3.72e-19	4.01406	up	-0.534682	1.47038	2.00506	4.01406	C3orf23	C3ORF23	NM_001029840.2	ILMN_11048
ILMN_1798588	7.15e-14	2.46e-14	4.01177	up	-0.534464	1.46978	2.00424	4.01177	HLTF	HLTF	NM_003071.3	ILMN_1136
ILMN_2245814	9.64e-19	1.92e-19	4.01114	up	-0.534403	1.46961	2.00401	4.01114	RUFY2	RUFY2	NM_001042417.1	ILMN_167837
ILMN_1805111	3.47e-15	1.04e-15	4.00981	up	-0.534274	1.46926	2.00353	4.00981	BRWD1	BRWD1	NM_001007246.1	ILMN_28841
ILMN_1736165	6e-16	1.67e-16	4.0095	up	-0.534245	1.46918	2.00342	4.0095	MLL3	MLL3	NM_170606.2	ILMN_14020
ILMN_1698258	3.08e-32	6.15e-34	4.00856	up	-0.534157	1.46893	2.00308	4.00856	DNAJC8	DNAJC8	NM_014280.2	ILMN_27459
ILMN_1809147	5.47e-10	2.73e-10	4.00778	up	-0.53408	1.46872	2.0028	4.00778	FAM118A	FAM118A	NM_017911.1	ILMN_29127
ILMN_2341626	1.59e-15	4.63e-16	4.00713	up	-0.534017	1.46855	2.00257	4.00712	MARCH8	MARCH8	NM_001002265.1	ILMN_6980
ILMN_1774074	7.29e-28	3.6e-29	4.00703	up	-0.53401	1.46852	2.00253	4.00703	RXRB	RXRB	NM_021976.3	ILMN_162235
ILMN_1688067	1.75e-15	5.09e-16	4.00576	up	-0.533887	1.46819	2.00208	4.00576	SEPT5	SEPT5	NM_002688.4	ILMN_38941
ILMN_1670899	4.82e-09	2.61e-09	4.00519	up	-0.533834	1.46804	2.00187	4.00519	FBN2	FBN2	NM_001999.3	ILMN_22082
ILMN_1668285	1.76e-13	6.31e-14	4.00471	up	-0.533786	1.46791	2.0017	4.00471	APBA1	APBA1	NM_001163.2	ILMN_10233
ILMN_1715401	6.36e-11	2.91e-11	4.00334	up	-0.533657	1.46755	2.0012	4.00334	MT1G	MT1G	NM_005950.1	ILMN_22286
ILMN_1789283	3.55e-21	5.15e-22	4.00307	up	-0.533627	1.46748	2.00111	4.00307	PPP2R5C	PPP2R5C	NM_178588.1	ILMN_14010
ILMN_1703222	3.05e-18	6.45e-19	4.00292	up	-0.533615	1.46744	2.00105	4.00292	FRS2	FRS2	NM_006654.3	ILMN_18281
ILMN_1807181	3.69e-22	4.63e-23	4.00186	up	-0.533512	1.46716	2.00067	4.00186	BACH1	BACH1	NM_001011545.1	ILMN_19165
ILMN_1704238	1.79e-11	7.82e-12	4.00052	up	-0.533384	1.4668	2.00019	4.00052	C14orf126	C14ORF126	NM_080664.2	ILMN_43387
ILMN_1708414	2.97e-17	7.12e-18	3.99889	up	-0.533227	1.46637	1.9996	3.99889	GNL3L	GNL3L	NM_019067.4	ILMN_181682
ILMN_1696845	6.48e-16	1.81e-16	3.99689	up	-0.533035	1.46584	1.99888	3.9969	GRLF1	GRLF1	NM_004491.4	ILMN_36895
ILMN_1705848	8.7e-23	9.87e-24	3.99591	up	-0.532939	1.46558	1.99852	3.99591	FAM104B	FAM104B	NM_138362.2	ILMN_5436
ILMN_1811478	1.79e-17	4.2e-18	3.99496	up	-0.532848	1.46533	1.99818	3.99496	MFI2	MFI2	NM_033316.3	ILMN_1398
ILMN_2110271	3.7e-10	1.82e-10	3.9945	up	-0.532805	1.46521	1.99802	3.9945	OLFM2	OLFM2	NM_058164.1	ILMN_14024
ILMN_1788700	1.04e-22	1.2e-23	3.98983	up	-0.532354	1.46397	1.99633	3.98983	ZNF710	ZNF710	NM_198526.1	ILMN_23540
ILMN_2330382	1.05e-13	3.68e-14	3.98738	up	-0.532119	1.46332	1.99544	3.98738	PAQR6	PAQR6	NM_198406.1	ILMN_22170
ILMN_1716384	2.44e-16	6.51e-17	3.98573	up	-0.531958	1.46288	1.99484	3.98573	ARL6IP2	ARL6IP2	NM_022374.1	ILMN_18684
ILMN_1746699	6.84e-18	1.52e-18	3.98521	up	-0.531907	1.46275	1.99465	3.98521	SGOL2	SGOL2	NM_152524.3	ILMN_743
ILMN_2319952	1.16e-12	4.51e-13	3.9836	up	-0.531753	1.46232	1.99407	3.9836	VDR	VDR	NM_000376.2	ILMN_7771
ILMN_1717138	6.98e-23	7.77e-24	3.98194	up	-0.531594	1.46188	1.99347	3.98194	CLSTN1	CLSTN1	NM_001009566.1	ILMN_29098
ILMN_2396991	1.23e-13	4.34e-14	3.98102	up	-0.531505	1.46163	1.99314	3.98102	HCST	HCST	NM_014266.3	ILMN_8098
ILMN_1803219	2.39e-10	1.15e-10	3.97962	up	-0.531368	1.46126	1.99263	3.97962	TMC4	TMC4	NM_144686.1	ILMN_10294
ILMN_1738992	1.66e-13	5.95e-14	3.97928	up	-0.531336	1.46117	1.99251	3.97928	MNDA	MNDA	NM_002432.1	ILMN_4451
ILMN_1670565	3.93e-24	3.61e-25	3.97747	up	-0.53116	1.46069	1.99185	3.97747	STCH	STCH	NM_006948.4	ILMN_163590
ILMN_1739594	3.15e-09	1.68e-09	3.9761	up	-0.531027	1.46033	1.99135	3.9761	ACOT11	ACOT11	NM_147161.2	ILMN_17170
ILMN_2122420	7.33e-27	4.34e-28	3.97581	up	-0.530999	1.46025	1.99125	3.97581	HMGCL	HMGCL	NM_000191.2	ILMN_18301
ILMN_2246882	8.04e-14	2.78e-14	3.9751	up	-0.530931	1.46006	1.99099	3.9751	SP140	SP140	NM_001005176.1	ILMN_6500
ILMN_1667224	1.01e-10	4.71e-11	3.97433	up	-0.530856	1.45985	1.99071	3.97433	SLAMF8	SLAMF8	NM_020125.2	ILMN_26221
ILMN_1673757	1.55e-17	3.6e-18	3.97167	up	-0.5306	1.45915	1.98975	3.97167	CASP8	CASP8	NM_001080125.1	ILMN_177516
ILMN_1749162	8.93e-12	3.79e-12	3.97014	up	-0.530449	1.45874	1.98919	3.97014	DIO2	DIO2	NM_013989.3	ILMN_165420
ILMN_1705468	3.52e-15	1.06e-15	3.96806	up	-0.530249	1.45819	1.98843	3.96806	PIK3CA	PIK3CA	NM_006218.2	ILMN_163805
ILMN_1677955	2.44e-14	8.01e-15	3.96718	up	-0.530164	1.45795	1.98811	3.96718	ENTPD6	ENTPD6	NM_001247.1	ILMN_17684
ILMN_1763834	1.44e-09	7.43e-10	3.9665	up	-0.530098	1.45777	1.98787	3.9665	APLP1	APLP1	NM_001024807.1	ILMN_22853
ILMN_1711254	4.39e-15	1.33e-15	3.96479	up	-0.529932	1.45731	1.98725	3.96479	WDR3	WDR3	NM_006784.1	ILMN_173263
ILMN_1752559	3.75e-24	3.43e-25	3.96468	up	-0.529921	1.45728	1.9872	3.96468	FBS1	FBS1	NM_022452.1	ILMN_9916
ILMN_1766613	8.94e-15	2.81e-15	3.96413	up	-0.529867	1.45714	1.98701	3.96413	ZNF121	ZNF121	NM_001008727.1	ILMN_12429
ILMN_2078141	1.76e-17	4.12e-18	3.96108	up	-0.529573	1.45632	1.98589	3.96108	ZNF587	ZNF587	NM_032828.2	ILMN_15675
ILMN_1731446	1.08e-16	2.76e-17	3.96076	up	-0.529541	1.45624	1.98578	3.96076	COL11A1	COL11A1	NM_001854.2	ILMN_3994
ILMN_1718960	9.14e-16	2.59e-16	3.95846	up	-0.529316	1.45562	1.98494	3.95846	SERPINB8	SERPINB8	NM_198833.1	ILMN_12057
ILMN_1783610	2.94e-19	5.54e-20	3.95299	up	-0.528785	1.45416	1.98295	3.95299	HELLS	HELLS	NM_018063.3	ILMN_164061
ILMN_1710644	1.33e-08	7.49e-09	3.952	up	-0.52869	1.45389	1.98258	3.952	MARVELD3	MARVELD3	NM_001017967.2	ILMN_174077
ILMN_1791400	3.05e-18	6.46e-19	3.94861	up	-0.52836	1.45299	1.98135	3.94861	ATE1	ATE1	NM_001001976.1	ILMN_26324
ILMN_1716909	1.93e-17	4.52e-18	3.94695	up	-0.528198	1.45254	1.98074	3.94695	ADAMDEC1	ADAMDEC1	NM_014479.2	ILMN_5537
ILMN_1740010	1.82e-25	1.35e-26	3.94602	up	-0.528106	1.45229	1.9804	3.94602	PCNX	PCNX	NM_014982.2	ILMN_4895
ILMN_1809272	4.79e-19	9.17e-20	3.9426	up	-0.527772	1.45138	1.97915	3.9426	MGAT4B	MGAT4B	NM_054013.2	ILMN_14669
ILMN_1791884	2.89e-24	2.6e-25	3.94066	up	-0.527582	1.45086	1.97844	3.94066	SNHG11	SNHG11	NR_003239.1	ILMN_165269
ILMN_1796243	3.6e-12	1.47e-12	3.94052	up	-0.52757	1.45082	1.97839	3.94052	SLC13A3	SLC13A3	NM_001011554.1	ILMN_180748
ILMN_1717854	2.59e-24	2.31e-25	3.94051	up	-0.52757	1.45081	1.97838	3.94051	TRMT11	TRMT11	NM_001031712.2	ILMN_8801
ILMN_1661178	1.75e-08	9.93e-09	3.93983	up	-0.527502	1.45063	1.97813	3.93983	NR4A1	NR4A1	NM_002135.3	ILMN_3180
ILMN_1672776	6.7e-12	2.81e-12	3.93839	up	-0.527364	1.45024	1.97761	3.93839	COL10A1	COL10A1	NM_000493.3	ILMN_165502
ILMN_1691881	6.21e-17	1.54e-17	3.93837	up	-0.527358	1.45024	1.9776	3.93837	IL4R	IL4R	NM_001008699.1	ILMN_18742
ILMN_1768973	7.29e-11	3.35e-11	3.93802	up	-0.527326	1.45015	1.97747	3.93802	HIST2H2AC	HIST2H2AC	NM_003517.2	ILMN_13493
ILMN_1680091	1.46e-26	9.08e-28	3.93596	up	-0.527125	1.44959	1.97672	3.93596	POP7	POP7	NM_005837.2	ILMN_13296
ILMN_2131493	7.38e-19	1.45e-19	3.93171	up	-0.526708	1.44845	1.97516	3.93171	VISA	VISA	NM_020746.2	ILMN_22608
ILMN_1743643	1.08e-24	8.99e-26	3.93162	up	-0.526698	1.44843	1.97512	3.93162	ZXDC	ZXDC	NM_025112.3	ILMN_27398
ILMN_2376205	7.49e-14	2.58e-14	3.92951	up	-0.526494	1.44786	1.97435	3.92951	LTB	LTB	NM_002341.1	ILMN_3542
ILMN_1657153	1.98e-15	5.8e-16	3.92779	up	-0.526327	1.44739	1.97372	3.92779	ACTR3	ACTR3	NM_005721.3	ILMN_11792
ILMN_1814270	4.08e-08	2.39e-08	3.92774	up	-0.526321	1.44738	1.9737	3.92774	LY6D	LY6D	NM_003695.2	ILMN_3971
ILMN_1668369	6.56e-36	5.91e-38	3.92625	up	-0.526175	1.44698	1.97315	3.92625	CDC37	CDC37	NM_007065.3	ILMN_19197
ILMN_1679687	2.19e-16	5.8e-17	3.92495	up	-0.526046	1.44663	1.97267	3.92495	EXOC6	EXOC6	NM_019053.3	ILMN_6683
ILMN_1763907	2.24e-17	5.29e-18	3.92462	up	-0.526012	1.44654	1.97255	3.92462	C6orf173	C6ORF173	NM_001012507.1	ILMN_25405
ILMN_1765801	1.33e-21	1.82e-22	3.92448	up	-0.526002	1.4465	1.9725	3.92448	GAA	GAA	NM_000152.3	ILMN_168417
ILMN_1657627	1.08e-12	4.19e-13	3.92386	up	-0.52594	1.44633	1.97227	3.92386	CBFA2T3	CBFA2T3	NM_005187.4	ILMN_11754
ILMN_2165753	0.00599264	0.00594317	3.92318	up	-0.525873	1.44615	1.97202	3.92318	HLA-A29.1	HLA-A29.1	NM_001080840.1	ILMN_168174
ILMN_2297824	1.85e-16	4.88e-17	3.91975	up	-0.525536	1.44523	1.97076	3.91975	UBE2G2	UBE2G2	NM_182688.1	ILMN_22176
ILMN_1812096	4.17e-13	1.55e-13	3.917	up	-0.525267	1.44448	1.96975	3.917	CADM4	CADM4	NM_145296.1	ILMN_19958
ILMN_1678517	6.08e-16	1.69e-16	3.91571	up	-0.525139	1.44414	1.96928	3.91571	ACSL5	ACSL5	NM_016234.3	ILMN_6741
ILMN_1763137	4.16e-20	7.05e-21	3.91444	up	-0.525014	1.44379	1.96881	3.91444	INVS	INVS	NM_014425.2	ILMN_28126
ILMN_1693242	2.74e-12	1.11e-12	3.91431	up	-0.525003	1.44376	1.96876	3.91431	ZNF342	ZNF342	NM_145288.1	ILMN_7933
ILMN_1768870	8.93e-21	1.37e-21	3.91333	up	-0.524908	1.44349	1.9684	3.91333	CAPZA2	CAPZA2	NM_006136.2	ILMN_178270
ILMN_1799743	9.22e-11	4.28e-11	3.91319	up	-0.524892	1.44345	1.96835	3.91319	MYBPC2	MYBPC2	NM_004533.3	ILMN_16419
ILMN_1665260	5.23e-08	3.08e-08	3.91284	up	-0.524858	1.44336	1.96822	3.91284	FLJ25996	FLJ25996	NM_001001699.1	ILMN_12671
ILMN_1811481	1.04e-16	2.66e-17	3.91268	up	-0.524842	1.44331	1.96816	3.91268	BRD9	BRD9	NM_023924.3	ILMN_12952
ILMN_1709775	2.74e-17	6.54e-18	3.91195	up	-0.52477	1.44312	1.96789	3.91195	CS	CS	NM_198324.1	ILMN_169937
ILMN_1778587	1.02e-25	7.26e-27	3.91164	up	-0.524742	1.44303	1.96777	3.91164	PPP2R2D	PPP2R2D	NM_001003656.1	ILMN_22461
ILMN_1720578	4.58e-21	6.75e-22	3.91089	up	-0.524666	1.44283	1.9675	3.91089	PRAF2	PRAF2	NM_007213.1	ILMN_29780
ILMN_1722834	2.9e-24	2.61e-25	3.91003	up	-0.524583	1.4426	1.96718	3.91003	RGS12	RGS12	NM_002926.3	ILMN_161894
ILMN_2222651	1.15e-13	4.05e-14	3.9075	up	-0.524333	1.44191	1.96625	3.9075	MAK10	MAK10	NM_024635.2	ILMN_173571
ILMN_1768115	5.65e-13	2.13e-13	3.90717	up	-0.524298	1.44182	1.96612	3.90717	TSPAN12	TSPAN12	NM_012338.3	ILMN_20999
ILMN_1735958	5.44e-15	1.67e-15	3.90647	up	-0.52423	1.44164	1.96587	3.90647	METTL2B	METTL2B	NM_018396.2	ILMN_16836
ILMN_2363097	1.06e-20	1.64e-21	3.90557	up	-0.524142	1.44139	1.96553	3.90557	SLC9A6	SLC9A6	NM_001042537.1	ILMN_183311
ILMN_1727646	3.69e-13	1.37e-13	3.90229	up	-0.52382	1.4405	1.96432	3.90229	CCDC144A	CCDC144A	NM_014695.1	ILMN_306819
ILMN_1814789	1.51e-19	2.74e-20	3.89936	up	-0.523528	1.43971	1.96324	3.89936	UBAP2L	UBAP2L	NM_014847.2	ILMN_163836
ILMN_1785107	3.77e-17	9.14e-18	3.8969	up	-0.523288	1.43904	1.96233	3.8969	NXT2	NXT2	NM_018698.3	ILMN_168294
ILMN_1688580	7.01e-06	5e-06	3.89597	up	-0.523196	1.43879	1.96198	3.89597	CAMP	CAMP	NM_004345.3	ILMN_19677
ILMN_1678075	1.29e-24	1.09e-25	3.893	up	-0.522903	1.43798	1.96088	3.893	CDYL	CDYL	NM_170751.1	ILMN_174383
ILMN_1774856	1.45e-19	2.63e-20	3.89293	up	-0.522896	1.43796	1.96086	3.89293	LRSAM1	LRSAM1	NM_138361.3	ILMN_21244
ILMN_1787193	5.59e-15	1.72e-15	3.89143	up	-0.522747	1.43755	1.9603	3.89143	CYP2S1	CYP2S1	NM_030622.6	ILMN_1069
ILMN_1791771	1.38e-14	4.4e-15	3.8876	up	-0.522367	1.43651	1.95888	3.8876	HCK	HCK	NM_002110.2	ILMN_165328
ILMN_2089073	2.76e-18	5.8e-19	3.88654	up	-0.522262	1.43623	1.95849	3.88654	ATP9A	ATP9A	NM_006045.1	ILMN_176431
ILMN_2073758	1.45e-08	8.17e-09	3.88434	up	-0.522044	1.43562	1.95767	3.88434	MMP12	MMP12	NM_002426.2	ILMN_176589
ILMN_1712887	5.72e-22	7.4e-23	3.8809	up	-0.521703	1.43469	1.95639	3.8809	SLC10A3	SLC10A3	NM_019848.2	ILMN_162950
ILMN_2326712	4.5e-20	7.68e-21	3.88005	up	-0.521622	1.43445	1.95607	3.88005	BACE2	BACE2	NM_138991.1	ILMN_12258
ILMN_2358540	3.5e-21	5.08e-22	3.87713	up	-0.521329	1.43366	1.95499	3.87713	RBMS1	RBMS1	NM_002897.3	ILMN_18726
ILMN_1661083	1.09e-18	2.18e-19	3.87661	up	-0.52128	1.43352	1.9548	3.87661	NFATC2	NFATC2	NM_012340.3	ILMN_3912
ILMN_1791575	9.79e-23	1.12e-23	3.87654	up	-0.521272	1.4335	1.95477	3.87654	HNRPLL	HNRPLL	NM_138394.2	ILMN_4564
ILMN_1661307	9.65e-19	1.92e-19	3.87227	up	-0.520847	1.43233	1.95318	3.87227	JRK	JRK	NM_003724.2	ILMN_11460
ILMN_2412384	1.89e-13	6.78e-14	3.86817	up	-0.520441	1.43121	1.95165	3.86817	CCNE2	CCNE2	NM_057735.1	ILMN_27299
ILMN_1764364	3.92e-08	2.29e-08	3.86785	up	-0.520408	1.43112	1.95153	3.86785	FAM19A3	FAM19A3	NM_182759.2	ILMN_3622
ILMN_1677794	2.88e-16	7.75e-17	3.86336	up	-0.51996	1.4299	1.94986	3.86336	BRCA2	BRCA2	NM_000059.3	ILMN_181359
ILMN_1761939	1.51e-18	3.08e-19	3.86166	up	-0.519792	1.42943	1.94922	3.86166	TIPIN	TIPIN	NM_017858.1	ILMN_15662
ILMN_1725760	2.88e-15	8.6e-16	3.86119	up	-0.519745	1.4293	1.94905	3.86119	YTHDC2	YTHDC2	NM_022828.2	ILMN_23803
ILMN_1673682	1.98e-26	1.26e-27	3.86108	up	-0.519737	1.42927	1.94901	3.86108	GATAD2A	GATAD2A	NM_017660.2	ILMN_1801
ILMN_1672876	6.96e-14	2.39e-14	3.8602	up	-0.519647	1.42903	1.94867	3.8602	MFI2	MFI2	NM_005929.4	ILMN_774
ILMN_1705151	2.3e-20	3.74e-21	3.8555	up	-0.519178	1.42774	1.94692	3.8555	SF3A3	SF3A3	NM_006802.2	ILMN_27798
ILMN_1798224	3.7e-31	9.4e-33	3.85438	up	-0.519067	1.42743	1.9465	3.85438	JARID1C	JARID1C	NM_004187.2	ILMN_175217
ILMN_1764850	2.43e-23	2.54e-24	3.85208	up	-0.518837	1.4268	1.94564	3.85208	HPCAL1	HPCAL1	NM_134421.1	ILMN_12582
ILMN_1744574	6.49e-16	1.81e-16	3.85011	up	-0.518639	1.42626	1.9449	3.85011	TRUB1	TRUB1	NM_139169.4	ILMN_26216
ILMN_1764927	2.26e-16	6.02e-17	3.84878	up	-0.518508	1.42589	1.9444	3.84878	CDC42EP1	CDC42EP1	NM_152243.1	ILMN_9329
ILMN_1801215	2.84e-15	8.46e-16	3.84868	up	-0.518496	1.42587	1.94436	3.84868	PDDC1	PDDC1	NM_182612.1	ILMN_26571
ILMN_1779076	1.04e-17	2.35e-18	3.84737	up	-0.518367	1.42551	1.94387	3.84737	HINT3	HINT3	NM_138571.3	ILMN_23568
ILMN_1675927	3.5e-12	1.43e-12	3.84566	up	-0.518195	1.42504	1.94323	3.84566	NEBL	NEBL	NM_213569.1	ILMN_7901
ILMN_1653251	1.38e-17	3.19e-18	3.84498	up	-0.518127	1.42485	1.94298	3.84498	HIST1H1B	HIST1H1B	NM_005322.2	ILMN_10990
ILMN_1803691	1.35e-14	4.28e-15	3.83688	up	-0.517318	1.42262	1.93994	3.83688	ARTN	ARTN	NM_057091.1	ILMN_20917
ILMN_1749376	2.94e-15	8.78e-16	3.83601	up	-0.51723	1.42238	1.93961	3.83601	TMEM201	TMEM201	NM_001010866.1	ILMN_29509
ILMN_1704015	3.98e-17	9.69e-18	3.83245	up	-0.516871	1.4214	1.93827	3.83245	SYNGAP1	SYNGAP1	NM_006772.1	ILMN_178960
ILMN_2275126	2.21e-16	5.87e-17	3.83226	up	-0.516852	1.42134	1.9382	3.83226	RHBDF2	RHBDF2	NM_024599.3	ILMN_177760
ILMN_1792679	3.04e-15	9.11e-16	3.83088	up	-0.516712	1.42097	1.93768	3.83088	ITGA5	ITGA5	NM_002205.2	ILMN_165321
ILMN_1756650	3.12e-15	9.34e-16	3.83078	up	-0.516707	1.42093	1.93764	3.83078	DGKH	DGKH	NM_178009.2	ILMN_16767
ILMN_1677572	1.86e-17	4.36e-18	3.83046	up	-0.516672	1.42085	1.93752	3.83046	FSD1CL	FSD1CL	NM_207647.1	ILMN_136950
ILMN_1687107	1.26e-22	1.46e-23	3.82713	up	-0.516336	1.41993	1.93626	3.82713	RFWD3	RFWD3	NM_018124.3	ILMN_180243
ILMN_2280480	4.79e-18	1.04e-18	3.82685	up	-0.516309	1.41985	1.93616	3.82685	TCF19	TCF19	NM_007109.2	ILMN_19561
ILMN_2122760	8.23e-18	1.85e-18	3.82497	up	-0.51612	1.41933	1.93545	3.82497	TTC22	TTC22	NM_017904.1	ILMN_4344
ILMN_1709334	1.82e-22	2.17e-23	3.82353	up	-0.515974	1.41893	1.93491	3.82353	TM9SF1	TM9SF1	NM_006405.5	ILMN_1249
ILMN_2368576	3.34e-14	1.11e-14	3.82348	up	-0.515968	1.41892	1.93489	3.82348	UBA52	UBA52	NM_003333.3	ILMN_27795
ILMN_2086143	1.36e-16	3.52e-17	3.822	up	-0.515821	1.41851	1.93433	3.822	CCR4	CCR4	NM_005508.4	ILMN_10745
ILMN_1685275	5.28e-12	2.19e-12	3.82197	up	-0.515818	1.4185	1.93432	3.82197	MCAM	MCAM	NM_006500.2	ILMN_27822
ILMN_2125562	9.64e-15	3.04e-15	3.8197	up	-0.515589	1.41787	1.93346	3.8197	MOBK1B	MOBK1B	NM_018221.1	ILMN_12322
ILMN_2189406	1.8e-19	3.31e-20	3.8174	up	-0.515358	1.41723	1.93259	3.8174	C15orf38	C15ORF38	NM_182616.1	ILMN_18724
ILMN_1788778	3.15e-13	1.16e-13	3.81702	up	-0.515318	1.41713	1.93245	3.81702	SEPT11	SEPT11	NM_018243.2	ILMN_27161
ILMN_1813775	2.81e-20	4.66e-21	3.8158	up	-0.515196	1.41679	1.93199	3.8158	GAK	GAK	NM_005255.1	ILMN_21151
ILMN_1731023	9.08e-14	3.16e-14	3.81517	up	-0.515133	1.41661	1.93175	3.81517	REPIN1	REPIN1	NM_014374.3	ILMN_1054
ILMN_2390299	4.05e-14	1.36e-14	3.81416	up	-0.515033	1.41633	1.93137	3.81416	PSMB8	PSMB8	NM_004159.4	ILMN_179384
ILMN_1697777	3.84e-17	9.34e-18	3.81168	up	-0.51478	1.41565	1.93043	3.81168	TSTA3	TSTA3	NM_003313.2	ILMN_20146
ILMN_1680111	4.85e-21	7.18e-22	3.80924	up	-0.514534	1.41497	1.9295	3.80924	AHDC1	AHDC1	NM_001029882.1	ILMN_5406
ILMN_1756355	8.92e-31	2.43e-32	3.80659	up	-0.514268	1.41423	1.9285	3.80659	NDUFS3	NDUFS3	NM_004551.1	ILMN_6465
ILMN_1786899	4.08e-15	1.24e-15	3.80536	up	-0.514142	1.41389	1.92803	3.80536	AMPD2	AMPD2	NM_139156.2	ILMN_21639
ILMN_1687873	9.64e-16	2.74e-16	3.80211	up	-0.513815	1.41299	1.9268	3.80211	KLC4	KLC4	NM_201523.1	ILMN_9463
ILMN_1728083	6.69e-21	1.01e-21	3.80169	up	-0.513772	1.41287	1.92664	3.80169	EIF4EBP2	EIF4EBP2	NM_004096.3	ILMN_16446
ILMN_1692169	5.23e-20	8.99e-21	3.80168	up	-0.513771	1.41287	1.92664	3.80168	NAT5	NAT5	NM_181527.2	ILMN_43091
ILMN_1754562	1.65e-25	1.22e-26	3.80104	up	-0.513707	1.41269	1.92639	3.80104	ARHGEF17	ARHGEF17	NM_014786.2	ILMN_166117
ILMN_1682675	9.2e-20	1.62e-20	3.79775	up	-0.513371	1.41177	1.92514	3.79775	TWF1	TWF1	NM_002822.3	ILMN_13976
ILMN_2394750	4.37e-23	4.71e-24	3.79736	up	-0.513333	1.41166	1.925	3.79736	EXOC4	EXOC4	NM_001037126.1	ILMN_29454
ILMN_1767839	3.58e-14	1.2e-14	3.79517	up	-0.513112	1.41105	1.92416	3.79517	ZFP41	ZFP41	NM_173832.3	ILMN_20887
ILMN_1664773	2.59e-18	5.43e-19	3.79408	up	-0.512999	1.41075	1.92375	3.79408	C11orf49	C11ORF49	NM_024113.3	ILMN_29771
ILMN_2301163	9.49e-22	1.27e-22	3.79362	up	-0.512955	1.41062	1.92357	3.79362	C10orf78	C10ORF78	NM_145247.4	ILMN_1251
ILMN_1698159	7.1e-16	1.99e-16	3.79303	up	-0.512892	1.41046	1.92335	3.79303	ANKRD6	ANKRD6	NM_014942.3	ILMN_4620
ILMN_1658853	2.15e-18	4.46e-19	3.79167	up	-0.512755	1.41008	1.92283	3.79167	ARHGAP25	ARHGAP25	NM_001007231.1	ILMN_1674
ILMN_1682270	7.62e-10	3.85e-10	3.79024	up	-0.512611	1.40968	1.92229	3.79024	FGFR2	FGFR2	NM_022970.2	ILMN_23879
ILMN_1656361	1.5e-13	5.34e-14	3.78697	up	-0.512278	1.40877	1.92104	3.78697	LOC201175	LOC201175	NM_174919.2	ILMN_164017
ILMN_1785252	4.45e-20	7.57e-21	3.78694	up	-0.512275	1.40876	1.92103	3.78694	SLC26A6	SLC26A6	NM_134426.2	ILMN_5076
ILMN_1805024	2.17e-22	2.62e-23	3.7814	up	-0.511713	1.40721	1.91892	3.7814	ERBB2IP	ERBB2IP	NM_018695.2	ILMN_26248
ILMN_1676423	1.02e-22	1.17e-23	3.78131	up	-0.511702	1.40719	1.91889	3.78131	CCNC	CCNC	NM_005190.3	ILMN_11667
ILMN_2399140	9.69e-21	1.5e-21	3.78079	up	-0.51165	1.40704	1.91869	3.78079	RAB5C	RAB5C	NM_004583.2	ILMN_14169
ILMN_1745397	1.1e-10	5.16e-11	3.77796	up	-0.511361	1.40625	1.91761	3.77796	OAS3	OAS3	NM_006187.2	ILMN_15689
ILMN_1656335	4.22e-24	3.89e-25	3.77696	up	-0.511259	1.40597	1.91723	3.77696	RIT1	RIT1	NM_006912.4	ILMN_8608
ILMN_1744508	2.2e-20	3.57e-21	3.77403	up	-0.510962	1.40514	1.91611	3.77403	FAM53C	FAM53C	NM_016605.1	ILMN_11637
ILMN_1780894	1.11e-15	3.17e-16	3.77344	up	-0.5109	1.40498	1.91588	3.77344	ANTXR1	ANTXR1	NM_032208.1	ILMN_14947
ILMN_1800634	7.47e-17	1.88e-17	3.7724	up	-0.510795	1.40469	1.91548	3.7724	NME4	NME4	NM_005009.2	ILMN_8180
ILMN_1799796	3.65e-16	9.92e-17	3.7718	up	-0.510733	1.40452	1.91525	3.7718	DIS3	DIS3	NM_014953.2	ILMN_177007
ILMN_2223130	1.03e-18	2.05e-19	3.769	up	-0.510449	1.40373	1.91418	3.769	SMARCA5	SMARCA5	NM_003601.2	ILMN_173755
ILMN_1770290	3.14e-16	8.47e-17	3.76888	up	-0.510438	1.4037	1.91414	3.76888	CNN2	CNN2	NM_201277.1	ILMN_9368
ILMN_1779010	7.77e-24	7.52e-25	3.76794	up	-0.510342	1.40343	1.91378	3.76794	MAP3K3	MAP3K3	NM_203351.1	ILMN_426
ILMN_1809034	9.69e-21	1.5e-21	3.76729	up	-0.510273	1.40325	1.91353	3.76729	GATC	GATC	NM_176818.1	ILMN_16367
ILMN_1712657	2e-16	5.29e-17	3.76453	up	-0.509992	1.40248	1.91247	3.76453	FALZ	FALZ	NM_004459.5	ILMN_27450
ILMN_2316778	4.09e-22	5.17e-23	3.76428	up	-0.509968	1.4024	1.91237	3.76428	ETNK1	ETNK1	NM_001039481.1	ILMN_37183
ILMN_1757439	2.19e-22	2.66e-23	3.76413	up	-0.509951	1.40237	1.91232	3.76413	RBM4	RBM4	NM_002896.1	ILMN_11057
ILMN_2106931	1.12e-15	3.21e-16	3.76333	up	-0.50987	1.40214	1.91201	3.76333	PPP1R15B	PPP1R15B	NM_032833.2	ILMN_9582
ILMN_1686920	1.78e-17	4.16e-18	3.76261	up	-0.509797	1.40194	1.91173	3.76261	CCDC58	CCDC58	NM_001017928.2	ILMN_27140
ILMN_1712513	6.76e-15	2.09e-15	3.75887	up	-0.509413	1.40088	1.9103	3.75887	DDX11	DDX11	NM_152438.1	ILMN_306817
ILMN_1789990	7.08e-22	9.27e-23	3.7586	up	-0.509386	1.40081	1.9102	3.7586	ARFGEF2	ARFGEF2	NM_006420.2	ILMN_9645
ILMN_2354334	7.38e-18	1.65e-18	3.75716	up	-0.509237	1.4004	1.90964	3.75716	ATXN2L	ATXN2L	NM_017492.2	ILMN_15430
ILMN_1748393	4.78e-17	1.18e-17	3.75678	up	-0.509201	1.4003	1.9095	3.75678	MARCH9	MARCH9	NM_138396.4	ILMN_16648
ILMN_1809613	7.02e-10	3.53e-10	3.75544	up	-0.509063	1.39992	1.90898	3.75544	NGEF	NGEF	NM_019850.1	ILMN_166344
ILMN_1795340	9.88e-21	1.53e-21	3.75389	up	-0.508903	1.39948	1.90839	3.75389	TMPO	TMPO	NM_001032283.1	ILMN_14099
ILMN_1697418	1.82e-17	4.26e-18	3.75112	up	-0.508618	1.3987	1.90732	3.75112	RBM9	RBM9	NM_001082576.1	ILMN_307545
ILMN_1811006	2.64e-18	5.55e-19	3.74687	up	-0.508183	1.3975	1.90568	3.74687	E2F8	E2F8	NM_024680.2	ILMN_24725
ILMN_2152465	4.09e-22	5.17e-23	3.74487	up	-0.507977	1.39694	1.90491	3.74487	PIP5K2A	PIP5K2A	NM_005028.3	ILMN_6957
ILMN_2255382	3.16e-15	9.47e-16	3.74432	up	-0.507923	1.39678	1.9047	3.74432	PVRL2	PVRL2	NM_001042724.1	ILMN_170510
ILMN_2349992	7.24e-16	2.03e-16	3.74147	up	-0.507629	1.39598	1.90361	3.74147	PMS2CL	PMS2CL	NR_002217.1	ILMN_14459
ILMN_1787794	1.54e-24	1.32e-25	3.73901	up	-0.507376	1.39528	1.90266	3.73901	BMF	BMF	NM_033503.3	ILMN_17261
ILMN_1706100	1.79e-27	9.48e-29	3.73856	up	-0.507329	1.39516	1.90248	3.73856	DICER1	DICER1	NM_030621.2	ILMN_1996
ILMN_1805606	1.87e-17	4.4e-18	3.73807	up	-0.507277	1.39502	1.90229	3.73807	PLEKHG1	PLEKHG1	NM_001029884.1	ILMN_176922
ILMN_2361427	1.44e-18	2.93e-19	3.73662	up	-0.50713	1.3946	1.90173	3.73662	PMS2L3	PMS2L3	NM_001003686.1	ILMN_21460
ILMN_1726815	3.21e-10	1.57e-10	3.73221	up	-0.506675	1.39335	1.90003	3.73221	HIST1H3G	HIST1H3G	NM_003534.2	ILMN_29118
ILMN_1788223	1.18e-19	2.11e-20	3.73174	up	-0.506628	1.39322	1.89985	3.73174	RSPH3	RSPH3	NM_031924.3	ILMN_20992
ILMN_1707277	2.99e-15	8.95e-16	3.73056	up	-0.506506	1.39289	1.89939	3.73056	CCDC144A	CCDC144A	NM_014695.1	ILMN_306819
ILMN_2141650	8.4e-17	2.13e-17	3.73035	up	-0.506483	1.39283	1.89931	3.73035	MALAT1	MALAT1	NR_002819.1	ILMN_16418
ILMN_1773119	5.01e-17	1.24e-17	3.72934	up	-0.506379	1.39254	1.89892	3.72934	CCNF	CCNF	NM_001761.1	ILMN_27253
ILMN_1780758	5.36e-16	1.48e-16	3.72736	up	-0.506173	1.39198	1.89815	3.72736	POLR1A	POLR1A	NM_015425.3	ILMN_170136
ILMN_1654916	2.31e-11	1.02e-11	3.72552	up	-0.505984	1.39146	1.89744	3.72552	KIF7	KIF7	NM_198525.1	ILMN_2591
ILMN_1760757	1.86e-15	5.45e-16	3.72414	up	-0.505843	1.39106	1.89691	3.72414	BRIP1	BRIP1	NM_032043.1	ILMN_13291
ILMN_1716488	1.41e-23	1.43e-24	3.72323	up	-0.505746	1.39081	1.89656	3.72323	PACS1	PACS1	NM_018026.2	ILMN_16215
ILMN_2385647	2.09e-21	2.93e-22	3.72215	up	-0.505637	1.3905	1.89614	3.72215	ALAS1	ALAS1	NM_199166.1	ILMN_21043
ILMN_1815184	4.08e-14	1.37e-14	3.71665	up	-0.505065	1.38894	1.894	3.71665	ASPM	ASPM	NM_018136.3	ILMN_408
ILMN_1813264	1.35e-20	2.14e-21	3.71575	up	-0.504975	1.38868	1.89365	3.71575	ZMAT1	ZMAT1	NM_032441.1	ILMN_9028
ILMN_2127477	3.69e-22	4.62e-23	3.7128	up	-0.504669	1.38784	1.89251	3.7128	G6PC3	G6PC3	NM_138387.2	ILMN_15706
ILMN_1808383	5.43e-18	1.19e-18	3.71253	up	-0.504642	1.38776	1.8924	3.71253	ARL11	ARL11	NM_138450.4	ILMN_29421
ILMN_1693471	4.85e-12	2.01e-12	3.71064	up	-0.504446	1.38722	1.89167	3.71064	FLJ33790	FLJ33790	NM_001039548.1	ILMN_31184
ILMN_1787256	9.97e-23	1.14e-23	3.71058	up	-0.504439	1.38721	1.89165	3.71058	HCN3	HCN3	NM_020897.1	ILMN_20127
ILMN_2231051	4.98e-15	1.52e-15	3.70944	up	-0.504321	1.38688	1.8912	3.70944	TCP11L2	TCP11L2	NM_152772.1	ILMN_21615
ILMN_1680343	2.7e-17	6.44e-18	3.70932	up	-0.504308	1.38685	1.89115	3.70932	AGL	AGL	NM_000642.2	ILMN_11688
ILMN_1671929	3.48e-19	6.59e-20	3.70609	up	-0.503973	1.38593	1.8899	3.70609	GPR52	GPR52	NM_005684.3	ILMN_18020
ILMN_2225718	3.07e-17	7.37e-18	3.70457	up	-0.503815	1.38549	1.8893	3.70457	CENPE	CENPE	NM_001813.2	ILMN_171982
ILMN_1706593	1.93e-17	4.52e-18	3.70361	up	-0.503718	1.38522	1.88893	3.70361	PPHLN1	PPHLN1	NM_016488.5	ILMN_6863
ILMN_1774211	3.27e-17	7.89e-18	3.70147	up	-0.503493	1.38461	1.8881	3.70147	FLJ45032	FLJ45032	NM_001039770.1	ILMN_45458
ILMN_1767992	2.5e-21	3.55e-22	3.70021	up	-0.503363	1.38425	1.88761	3.70021	SLC12A6	SLC12A6	NM_001042496.1	ILMN_162068
ILMN_1740759	6.17e-16	1.72e-16	3.70009	up	-0.50335	1.38421	1.88756	3.70009	MAMDC4	MAMDC4	NM_206920.2	ILMN_25627
ILMN_1745154	2.79e-13	1.02e-13	3.69952	up	-0.503288	1.38405	1.88734	3.69952	PARD6B	PARD6B	NM_032521.2	ILMN_24366
ILMN_1660306	6.66e-14	2.29e-14	3.69606	up	-0.502931	1.38306	1.88599	3.69606	ITGA8	ITGA8	NM_003638.1	ILMN_162670
ILMN_1791366	5.52e-18	1.21e-18	3.6947	up	-0.502789	1.38267	1.88546	3.6947	RCOR2	RCOR2	NM_173587.2	ILMN_28567
ILMN_1669286	4.02e-12	1.65e-12	3.69205	up	-0.502511	1.38191	1.88442	3.69205	YWHAZ	YWHAZ	NM_003406.2	ILMN_11028
ILMN_2329263	1.79e-15	5.21e-16	3.69184	up	-0.50249	1.38185	1.88434	3.69184	NFIC	NFIC	NM_005597.2	ILMN_22526
ILMN_1762631	4.36e-20	7.41e-21	3.68995	up	-0.502295	1.38131	1.8836	3.68995	TSC2	TSC2	NM_000548.3	ILMN_178546
ILMN_2083833	8.48e-26	5.99e-27	3.68466	up	-0.501741	1.37979	1.88153	3.68466	CNOT6L	CNOT6L	NM_144571.2	ILMN_18210
ILMN_1796629	6.62e-17	1.65e-17	3.68202	up	-0.501467	1.37903	1.8805	3.68202	EDNRA	EDNRA	NM_001957.1	ILMN_8606
ILMN_2226015	3.03e-17	7.27e-18	3.6817	up	-0.501433	1.37894	1.88037	3.6817	LRRK2	LRRK2	NM_198578.2	ILMN_21291
ILMN_1810785	5.65e-19	1.09e-19	3.6813	up	-0.501389	1.37883	1.88022	3.6813	RNF11	RNF11	NM_014372.3	ILMN_164003
ILMN_1775753	4.78e-26	3.26e-27	3.67967	up	-0.50122	1.37836	1.87958	3.67967	FBXW2	FBXW2	NM_012164.2	ILMN_28252
ILMN_1686283	1.63e-16	4.27e-17	3.67882	up	-0.501133	1.37811	1.87924	3.67882	CECR1	CECR1	NM_017424.2	ILMN_10713
ILMN_1740903	1.21e-22	1.41e-23	3.67641	up	-0.500878	1.37742	1.8783	3.67641	C7orf49	C7ORF49	NM_024033.1	ILMN_9001
ILMN_1698731	1.5e-16	3.9e-17	3.674	up	-0.500627	1.37672	1.87735	3.674	SEC31B	SEC31B	NM_015490.3	ILMN_24649
ILMN_1652378	2.73e-15	8.14e-16	3.6735	up	-0.500575	1.37658	1.87715	3.6735	IPO7	IPO7	NM_006391.1	ILMN_28842
ILMN_2384496	7.55e-15	2.35e-15	3.67262	up	-0.500484	1.37633	1.87681	3.67262	ST6GAL1	ST6GAL1	NM_173216.1	ILMN_17530
ILMN_1778078	8.19e-22	1.08e-22	3.67251	up	-0.500469	1.3763	1.87676	3.67251	VPS16	VPS16	NM_022575.2	ILMN_11344
ILMN_2342174	1.13e-13	3.95e-14	3.66932	up	-0.500136	1.37538	1.87551	3.66932	WASF1	WASF1	NM_003931.2	ILMN_180675
ILMN_1707872	9.38e-24	9.18e-25	3.66911	up	-0.500114	1.37532	1.87543	3.66911	RUFY2	RUFY2	NM_017987.4	ILMN_16413
ILMN_1737640	0.000103	8.27e-05	3.66857	up	-0.500059	1.37516	1.87522	3.66857	CSAG1	CSAG1	NM_153479.1	ILMN_15324
ILMN_1697189	5.94e-14	2.03e-14	3.66813	up	-0.500012	1.37503	1.87504	3.66813	PNCK	PNCK	NM_001039582.1	ILMN_37055
ILMN_1685928	2.28e-20	3.7e-21	3.66732	up	-0.499928	1.3748	1.87473	3.66732	WDR34	WDR34	NM_052844.3	ILMN_25161
ILMN_1718898	2.34e-14	7.64e-15	3.66606	up	-0.499796	1.37444	1.87423	3.66606	HOXC9	HOXC9	NM_006897.1	ILMN_10637
ILMN_1774066	1.66e-20	2.65e-21	3.66493	up	-0.499677	1.37411	1.87379	3.66493	TMEM141	TMEM141	NM_032928.2	ILMN_27026
ILMN_1690259	1.61e-16	4.19e-17	3.6626	up	-0.499434	1.37343	1.87287	3.6626	RAE1	RAE1	NM_003610.3	ILMN_24358
ILMN_1739601	4.77e-10	2.36e-10	3.66106	up	-0.49927	1.37299	1.87226	3.66106	MSI1	MSI1	NM_002442.2	ILMN_165735
ILMN_1671906	2.45e-16	6.55e-17	3.65906	up	-0.499058	1.37242	1.87147	3.65906	MND1	MND1	NM_032117.2	ILMN_28552
ILMN_2287911	6.34e-17	1.58e-17	3.65798	up	-0.498946	1.3721	1.87105	3.65798	CMTM1	CMTM1	NM_181289.1	ILMN_7289
ILMN_1653263	9.21e-15	2.9e-15	3.65768	up	-0.498916	1.37201	1.87093	3.65768	GPRIN1	GPRIN1	NM_052899.2	ILMN_15887
ILMN_1688479	2.29e-23	2.38e-24	3.65638	up	-0.498779	1.37164	1.87042	3.65638	LRRC42	LRRC42	NM_052940.3	ILMN_8345
ILMN_1807169	9.08e-15	2.85e-15	3.64834	up	-0.497929	1.36931	1.86724	3.64834	TINAGL1	TINAGL1	NM_022164.1	ILMN_28140
ILMN_1728199	7.94e-23	8.94e-24	3.64803	up	-0.497899	1.36922	1.86712	3.64803	POLE	POLE	NM_006231.2	ILMN_18431
ILMN_1782944	3.71e-15	1.12e-15	3.64695	up	-0.497785	1.36891	1.86669	3.64695	GPR37L1	GPR37L1	NM_004767.3	ILMN_27850
ILMN_2085844	1.71e-12	6.76e-13	3.64335	up	-0.497404	1.36786	1.86527	3.64335	GLT8D4	GLT8D4	NM_001080393.1	ILMN_168010
ILMN_1794677	1.35e-20	2.13e-21	3.64313	up	-0.49738	1.3678	1.86518	3.64313	TMC6	TMC6	NM_007267.5	ILMN_19035
ILMN_2115421	3.93e-16	1.07e-16	3.64115	up	-0.497172	1.36722	1.8644	3.64115	SLC25A16	SLC25A16	NM_152707.2	ILMN_165967
ILMN_2382974	3.22e-16	8.7e-17	3.63973	up	-0.497022	1.36681	1.86383	3.63973	CCDC7	CCDC7	NM_001026383.1	ILMN_11867
ILMN_2199926	6.25e-16	1.74e-16	3.63609	up	-0.496636	1.36575	1.86239	3.63609	OR7E37P	OR7E37P	NR_002163.2	ILMN_22262
ILMN_1670609	1.52e-17	3.51e-18	3.636	up	-0.496628	1.36572	1.86235	3.636	ATOX1	ATOX1	NM_004045.3	ILMN_8255
ILMN_1725320	6.28e-11	2.88e-11	3.63425	up	-0.496444	1.36522	1.86166	3.63425	SIGLEC1	SIGLEC1	NM_023068.3	ILMN_34388
ILMN_1651370	9.62e-19	1.92e-19	3.63318	up	-0.496328	1.36491	1.86123	3.63318	USP21	USP21	NM_001014443.2	ILMN_18137
ILMN_1684563	2.75e-13	1e-13	3.6329	up	-0.496298	1.36482	1.86112	3.6329	SPIN4	SPIN4	NM_001012968.2	ILMN_4105
ILMN_2178186	3.85e-16	1.05e-16	3.6328	up	-0.496288	1.36479	1.86108	3.6328	PIGW	PIGW	NM_178517.3	ILMN_162681
ILMN_2340877	8.04e-22	1.06e-22	3.63261	up	-0.496267	1.36474	1.86101	3.63261	MEN1	MEN1	NM_130799.1	ILMN_5184
ILMN_2141030	1.63e-15	4.73e-16	3.63259	up	-0.496266	1.36473	1.861	3.63259	LOC641522	LOC641522	NM_001039083.1	ILMN_19721
ILMN_1685002	5.04e-25	4e-26	3.63037	up	-0.496033	1.36408	1.86012	3.63037	RCE1	RCE1	NM_001032279.1	ILMN_9401
ILMN_2400030	2.09e-22	2.53e-23	3.62799	up	-0.495779	1.36339	1.85917	3.62799	PTPN2	PTPN2	NM_080422.1	ILMN_21507
ILMN_2327655	3.29e-16	8.89e-17	3.62794	up	-0.495773	1.36338	1.85915	3.62794	KIF18B	KIF18B	NM_001080443.1	ILMN_172485
ILMN_1791902	1.64e-16	4.3e-17	3.62777	up	-0.495756	1.36333	1.85908	3.62777	RARA	RARA	NM_001024809.2	ILMN_29880
ILMN_1726266	3.06e-14	1.02e-14	3.62275	up	-0.495223	1.36186	1.85709	3.62275	ADAM12	ADAM12	NM_021641.2	ILMN_29338
ILMN_2172091	1.53e-10	7.22e-11	3.62239	up	-0.495186	1.36176	1.85694	3.62239	TDO2	TDO2	NM_005651.1	ILMN_16602
ILMN_2367469	4.87e-19	9.33e-20	3.62223	up	-0.495166	1.36171	1.85688	3.62223	CARS	CARS	NM_001014438.1	ILMN_172747
ILMN_1787081	3.05e-18	6.46e-19	3.62217	up	-0.495163	1.36169	1.85686	3.62217	TADA2L	TADA2L	NM_001488.3	ILMN_30221
ILMN_1664089	5.58e-15	1.71e-15	3.62137	up	-0.495079	1.36146	1.85654	3.62137	LOC286076	LOC286076	NM_001024610.1	ILMN_19971
ILMN_1652650	5.45e-16	1.51e-16	3.61804	up	-0.494722	1.36049	1.85521	3.61804	SH3KBP1	SH3KBP1	NM_001024666.1	ILMN_22300
ILMN_1710070	1.19e-13	4.19e-14	3.61622	up	-0.49453	1.35995	1.85448	3.61622	PCSK6	PCSK6	NM_138320.1	ILMN_10127
ILMN_1806333	1.65e-14	5.29e-15	3.61355	up	-0.494242	1.35917	1.85342	3.61355	ZNF793	ZNF793	NM_001013659.1	ILMN_16768
ILMN_1679520	2.1e-25	1.58e-26	3.61204	up	-0.494083	1.35873	1.85281	3.61204	AGPAT1	AGPAT1	NM_006411.2	ILMN_5338
ILMN_1658376	6.48e-13	2.45e-13	3.612	up	-0.49408	1.35872	1.8528	3.612	CCDC114	CCDC114	NM_144577.1	ILMN_16523
ILMN_1666173	8.02e-14	2.77e-14	3.61154	up	-0.49403	1.35858	1.85261	3.61154	TCF20	TCF20	NM_005650.1	ILMN_165917
ILMN_1722742	7.79e-20	1.36e-20	3.61095	up	-0.493967	1.35841	1.85238	3.61094	SCLY	SCLY	NM_016510.3	ILMN_30239
ILMN_1811593	1.2e-11	5.15e-12	3.61046	up	-0.493913	1.35827	1.85218	3.61046	NPAL1	NPAL1	NM_207330.1	ILMN_15363
ILMN_1737738	1.91e-18	3.94e-19	3.60624	up	-0.493465	1.35703	1.8505	3.60624	NDUFA12	NDUFA12	NM_018838.3	ILMN_26981
ILMN_1652906	3.93e-18	8.42e-19	3.60525	up	-0.493358	1.35674	1.8501	3.60525	GBGT1	GBGT1	NM_021996.3	ILMN_18833
ILMN_1698048	1.91e-20	3.08e-21	3.60512	up	-0.493346	1.3567	1.85005	3.60512	ZNF619	ZNF619	NM_173656.1	ILMN_6902
ILMN_1777765	5.55e-22	7.17e-23	3.60387	up	-0.493211	1.35634	1.84955	3.60387	C12orf10	C12ORF10	NM_021640.3	ILMN_29960
ILMN_1748272	3.9e-15	1.18e-15	3.60288	up	-0.493105	1.35604	1.84915	3.60288	MAP3K7IP3	MAP3K7IP3	NM_152787.3	ILMN_7891
ILMN_1795937	7.63e-11	3.52e-11	3.60043	up	-0.492847	1.35532	1.84817	3.60043	VIL2	VIL2	NM_003379.3	ILMN_2940
ILMN_2362832	2.13e-21	3e-22	3.60037	up	-0.492839	1.35531	1.84814	3.60037	STAG3L1	STAG3L1	NM_001002840.1	ILMN_28502
ILMN_1657619	1.58e-15	4.58e-16	3.59988	up	-0.492787	1.35516	1.84795	3.59988	DNAJB14	DNAJB14	NM_001031723.1	ILMN_9854
ILMN_1735004	4.04e-15	1.22e-15	3.5977	up	-0.492553	1.35452	1.84707	3.5977	FLJ11184	FLJ11184	NM_018352.2	ILMN_19458
ILMN_1762142	1.5e-17	3.48e-18	3.59736	up	-0.492518	1.35442	1.84694	3.59736	CDCA7	CDCA7	NM_031942.4	ILMN_33249
ILMN_1742547	2.2e-14	7.16e-15	3.59655	up	-0.492431	1.35418	1.84661	3.59655	NRP1	NRP1	NM_001024629.1	ILMN_16360
ILMN_1772540	1.82e-22	2.18e-23	3.5956	up	-0.492329	1.3539	1.84623	3.5956	ATMIN	ATMIN	NM_015251.2	ILMN_543
ILMN_2395981	5.2e-12	2.16e-12	3.5941	up	-0.492169	1.35346	1.84563	3.5941	PYHIN1	PYHIN1	NM_152501.3	ILMN_729
ILMN_2106449	2.54e-15	7.55e-16	3.59353	up	-0.492108	1.35329	1.8454	3.59353	PLEKHF2	PLEKHF2	NM_024613.2	ILMN_179796
ILMN_2041577	2.86e-20	4.74e-21	3.59252	up	-0.492	1.353	1.845	3.59252	GPR172A	GPR172A	NM_024531.3	ILMN_22128
ILMN_1656436	5.32e-22	6.84e-23	3.59229	up	-0.491974	1.35293	1.8449	3.59229	RBMS1	RBMS1	NM_016839.2	ILMN_162138
ILMN_1660222	1.05e-13	3.67e-14	3.58787	up	-0.491501	1.35163	1.84313	3.58787	MTBP	MTBP	NM_022045.3	ILMN_23111
ILMN_2405534	2.72e-18	5.71e-19	3.58599	up	-0.491299	1.35107	1.84237	3.58599	GAB1	GAB1	NM_002039.2	ILMN_27560
ILMN_1746435	7.85e-18	1.76e-18	3.58587	up	-0.491287	1.35104	1.84232	3.58587	HIST1H1E	HIST1H1E	NM_005321.2	ILMN_9520
ILMN_1776552	1.02e-22	1.17e-23	3.58134	up	-0.490797	1.3497	1.8405	3.58134	FUBP1	FUBP1	NM_003902.3	ILMN_24930
ILMN_1792820	5.39e-19	1.04e-19	3.58005	up	-0.490662	1.34932	1.83998	3.58005	NOC2L	NOC2L	NM_015658.1	ILMN_10357
ILMN_1760332	1.57e-19	2.86e-20	3.57501	up	-0.490121	1.34783	1.83795	3.57501	PIGL	PIGL	NM_004278.3	ILMN_27690
ILMN_1717722	2.18e-14	7.12e-15	3.57436	up	-0.490048	1.34764	1.83769	3.57436	PDZK3	PDZK3	NM_178140.1	ILMN_137237
ILMN_1684663	3.68e-19	6.98e-20	3.57389	up	-0.489998	1.3475	1.8375	3.5739	ZDHHC13	ZDHHC13	NM_001001483.1	ILMN_22693
ILMN_1761122	9.55e-11	4.44e-11	3.56874	up	-0.489445	1.34597	1.83542	3.56874	CSAG3B	CSAG3B	NM_001080848.1	ILMN_167646
ILMN_1712236	7.02e-16	1.97e-16	3.56705	up	-0.489262	1.34547	1.83473	3.56705	PPP1R3B	PPP1R3B	NM_024607.2	ILMN_9571
ILMN_1729288	3.84e-17	9.34e-18	3.56677	up	-0.48923	1.34539	1.83462	3.56677	C1QTNF6	C1QTNF6	NM_031910.3	ILMN_25919
ILMN_1737124	6.82e-19	1.33e-19	3.56615	up	-0.489164	1.3452	1.83437	3.56615	PRPF4B	PRPF4B	NM_176800.1	ILMN_138798
ILMN_1809193	3.11e-16	8.39e-17	3.56611	up	-0.489158	1.34519	1.83435	3.56611	PSEN1	PSEN1	NM_000021.2	ILMN_28849
ILMN_1751816	1.74e-11	7.6e-12	3.56602	up	-0.489152	1.34516	1.83432	3.56602	MCTS1	MCTS1	NM_014060.1	ILMN_13725
ILMN_2392261	6.96e-08	4.15e-08	3.56309	up	-0.488834	1.34429	1.83313	3.56309	FABP6	FABP6	NM_001445.2	ILMN_12939
ILMN_2278636	1e-20	1.55e-21	3.56159	up	-0.488672	1.34385	1.83252	3.56159	CUTL1	CUTL1	NM_181552.1	ILMN_172477
ILMN_1807298	3.38e-13	1.24e-13	3.56137	up	-0.488648	1.34378	1.83243	3.56137	NR4A3	NR4A3	NM_173198.1	ILMN_26721
ILMN_1800711	7.03e-17	1.76e-17	3.56086	up	-0.488593	1.34363	1.83222	3.56086	DEPDC5	DEPDC5	NM_001007188.1	ILMN_26325
ILMN_1705144	3.56e-17	8.61e-18	3.55997	up	-0.488499	1.34336	1.83186	3.55997	ULK1	ULK1	NM_003565.1	ILMN_2158
ILMN_1692390	9.25e-22	1.23e-22	3.55915	up	-0.48841	1.34312	1.83153	3.55915	CCNT1	CCNT1	NM_001240.2	ILMN_1033
ILMN_1799601	1.29e-21	1.78e-22	3.55799	up	-0.488282	1.34278	1.83106	3.55799	UHRF1BP1L	UHRF1BP1L	NM_001006947.1	ILMN_24682
ILMN_2162799	3.64e-18	7.76e-19	3.55757	up	-0.488237	1.34265	1.83089	3.55757	AHR	AHR	NM_001621.3	ILMN_174431
ILMN_1796830	2.42e-19	4.5e-20	3.55563	up	-0.488029	1.34207	1.8301	3.55563	UBE2L3	UBE2L3	NM_198157.1	ILMN_9533
ILMN_1782813	1.56e-16	4.07e-17	3.55412	up	-0.487864	1.34163	1.82949	3.55412	DHFR	DHFR	NM_000791.3	ILMN_182154
ILMN_2172202	1.81e-16	4.75e-17	3.55369	up	-0.487817	1.3415	1.82932	3.55369	NUDT15	NUDT15	NM_018283.1	ILMN_9527
ILMN_1801476	1.16e-11	4.97e-12	3.55182	up	-0.487615	1.34094	1.82856	3.55182	CDS1	CDS1	NM_001263.2	ILMN_20950
ILMN_1707596	3.56e-14	1.19e-14	3.55176	up	-0.487609	1.34093	1.82853	3.55176	ZNF37A	ZNF37A	NM_001007094.1	ILMN_24916
ILMN_1684045	1.4e-21	1.92e-22	3.54504	up	-0.48688	1.33892	1.8258	3.54504	CDCA4	CDCA4	NM_145701.1	ILMN_5601
ILMN_1795454	1.33e-23	1.34e-24	3.54493	up	-0.486869	1.33889	1.82576	3.54493	CPSF6	CPSF6	NM_007007.1	ILMN_28274
ILMN_2339234	9.73e-15	3.07e-15	3.54445	up	-0.486818	1.33874	1.82556	3.54445	TRIM16	TRIM16	NM_006470.3	ILMN_30058
ILMN_1768491	1.31e-20	2.05e-21	3.5429	up	-0.486649	1.33828	1.82493	3.5429	TBC1D25	TBC1D25	NM_002536.2	ILMN_170649
ILMN_2362902	3.14e-18	6.66e-19	3.54258	up	-0.486613	1.33819	1.8248	3.54258	RASSF5	RASSF5	NM_182664.2	ILMN_690
ILMN_1651354	9.71e-06	7.03e-06	3.54242	up	-0.486595	1.33814	1.82473	3.54242	SPP1	SPP1	NM_000582.2	ILMN_9394
ILMN_2075065	4.05e-09	2.18e-09	3.5408	up	-0.48642	1.33766	1.82408	3.5408	FADS2	FADS2	NM_004265.2	ILMN_18999
ILMN_1726387	8.1e-25	6.61e-26	3.53716	up	-0.486023	1.33657	1.82259	3.53716	NF1	NF1	NM_001042492.1	ILMN_173677
ILMN_2413898	2.49e-14	8.19e-15	3.53597	up	-0.485893	1.33621	1.8221	3.53597	MCM10	MCM10	NM_018518.3	ILMN_2483
ILMN_1787127	7.93e-20	1.39e-20	3.53131	up	-0.485387	1.33481	1.8202	3.53131	SLC43A2	SLC43A2	NM_152346.1	ILMN_26932
ILMN_1663447	6.35e-19	1.23e-19	3.5289	up	-0.485124	1.33409	1.81922	3.5289	HNRNPA1	HNRNPA1	NM_031157.2	ILMN_14643
ILMN_2148452	2.4e-17	5.7e-18	3.52858	up	-0.48509	1.334	1.81909	3.52858	BCAS2	BCAS2	NM_005872.2	ILMN_11203
ILMN_1772241	1.19e-16	3.05e-17	3.52781	up	-0.485005	1.33377	1.81877	3.52781	SQLE	SQLE	NM_003129.3	ILMN_521
ILMN_1681193	1.97e-13	7.08e-14	3.52498	up	-0.484698	1.33292	1.81762	3.52498	EPS8L1	EPS8L1	NM_017729.3	ILMN_25455
ILMN_1703916	8.96e-19	1.78e-19	3.52468	up	-0.484664	1.33283	1.81749	3.52468	MKKS	MKKS	NM_018848.2	ILMN_164034
ILMN_2412475	6.06e-14	2.07e-14	3.5232	up	-0.484503	1.33238	1.81689	3.5232	ARHGAP8	ARHGAP8	NM_001017526.1	ILMN_29217
ILMN_1804531	5.72e-10	2.85e-10	3.52162	up	-0.484331	1.33191	1.81624	3.52162	CLDN6	CLDN6	NM_021195.4	ILMN_23166
ILMN_1775050	1.76e-17	4.12e-18	3.52081	up	-0.484242	1.33166	1.81591	3.52081	PRKCZ	PRKCZ	NM_002744.4	ILMN_21284
ILMN_1776778	7.34e-17	1.84e-17	3.51789	up	-0.483924	1.33079	1.81471	3.51789	PARP15	PARP15	NM_152615.1	ILMN_3312
ILMN_1656979	5.6e-10	2.8e-10	3.51642	up	-0.483764	1.33035	1.81411	3.51642	ABO	ABO	NM_020469.2	ILMN_29925
ILMN_2077886	9.47e-22	1.26e-22	3.51478	up	-0.483583	1.32985	1.81343	3.51478	C1orf109	C1ORF109	NM_017850.1	ILMN_27592
ILMN_2374244	2.11e-18	4.37e-19	3.51475	up	-0.48358	1.32984	1.81342	3.51475	DYRK2	DYRK2	NM_003583.2	ILMN_3688
ILMN_1762260	1.22e-07	7.45e-08	3.51167	up	-0.483241	1.32891	1.81216	3.51167	C3	C3	NM_000064.1	ILMN_5682
ILMN_2206282	1.11e-15	3.18e-16	3.51112	up	-0.483183	1.32875	1.81193	3.51112	GEN1	GEN1	NM_182625.2	ILMN_8594
ILMN_2352042	3.24e-21	4.68e-22	3.50825	up	-0.482866	1.32788	1.81075	3.50825	MRPL4	MRPL4	NM_146387.1	ILMN_13422
ILMN_1746832	3.28e-18	6.97e-19	3.50706	up	-0.482737	1.32753	1.81026	3.50706	CEP290	CEP290	NM_025114.2	ILMN_4007
ILMN_1769150	1.22e-18	2.45e-19	3.50649	up	-0.482673	1.32736	1.81003	3.50649	THAP5	THAP5	NM_182529.1	ILMN_2413
ILMN_1717063	4.02e-16	1.1e-16	3.50625	up	-0.482649	1.32728	1.80993	3.50625	FBXO9	FBXO9	NM_033480.2	ILMN_162984
ILMN_2202948	1.49e-12	5.86e-13	3.50592	up	-0.482613	1.32718	1.80979	3.50592	BUB1	BUB1	NM_004336.2	ILMN_10590
ILMN_2109708	1.2e-17	2.73e-18	3.50558	up	-0.482575	1.32708	1.80965	3.50558	ECGF1	ECGF1	NM_001953.2	ILMN_18760
ILMN_1708890	1.35e-16	3.5e-17	3.50558	up	-0.482573	1.32708	1.80965	3.50558	RASSF4	RASSF4	NM_032023.3	ILMN_2116
ILMN_2075507	4.16e-16	1.14e-16	3.50421	up	-0.482426	1.32666	1.80909	3.50421	MAN1A2	MAN1A2	NM_006699.3	ILMN_29605
ILMN_1673457	5.36e-13	2.01e-13	3.50354	up	-0.48235	1.32647	1.80882	3.50354	MECR	MECR	NM_001024732.1	ILMN_29501
ILMN_1721977	8.52e-22	1.13e-22	3.50046	up	-0.482012	1.32553	1.80754	3.50046	ARD1A	ARD1A	NM_003491.2	ILMN_20137
ILMN_1675583	1.99e-20	3.22e-21	3.49801	up	-0.481741	1.32479	1.80653	3.49801	SPG7	SPG7	NM_199367.1	ILMN_26564
ILMN_2130409	5.64e-14	1.92e-14	3.49615	up	-0.481537	1.32423	1.80577	3.49615	PEX26	PEX26	NM_017929.3	ILMN_2784
ILMN_1765779	1.26e-19	2.28e-20	3.49595	up	-0.481516	1.32417	1.80568	3.49595	ADAM17	ADAM17	NM_003183.4	ILMN_165100
ILMN_1726989	1.07e-15	3.05e-16	3.49589	up	-0.481509	1.32415	1.80566	3.49589	C1orf86	C1ORF86	NM_182533.1	ILMN_2880
ILMN_2413615	3.71e-11	1.66e-11	3.4955	up	-0.481468	1.32403	1.8055	3.4955	LLGL2	LLGL2	NM_001015002.1	ILMN_17586
ILMN_1721732	6.07e-08	3.6e-08	3.49508	up	-0.481419	1.32391	1.80532	3.49508	MLZE	MLZE	NM_031415.2	ILMN_15792
ILMN_1729123	1.25e-13	4.42e-14	3.49401	up	-0.481303	1.32358	1.80488	3.49401	PPP2R4	PPP2R4	NM_021131.3	ILMN_20930
ILMN_1663873	1.08e-09	5.51e-10	3.49252	up	-0.481137	1.32313	1.80427	3.49252	MMP13	MMP13	NM_002427.2	ILMN_18653
ILMN_1775182	6.35e-18	1.41e-18	3.49143	up	-0.481017	1.3228	1.80382	3.49143	GSR	GSR	NM_000637.2	ILMN_14467
ILMN_1654488	8.05e-22	1.06e-22	3.49127	up	-0.481002	1.32275	1.80375	3.49127	UTX	UTX	NM_021140.1	ILMN_13785
ILMN_1678799	4.7e-14	1.59e-14	3.49115	up	-0.480989	1.32271	1.8037	3.49115	RAPGEF1	RAPGEF1	NM_198679.1	ILMN_177243
ILMN_1811437	1.12e-12	4.35e-13	3.49097	up	-0.480967	1.32266	1.80363	3.49097	C11orf9	C11ORF9	NM_013279.1	ILMN_22426
ILMN_2043452	6.8e-19	1.33e-19	3.48877	up	-0.480724	1.322	1.80272	3.48877	FANCE	FANCE	NM_021922.2	ILMN_13688
ILMN_1770087	6.55e-17	1.63e-17	3.48801	up	-0.480641	1.32176	1.8024	3.48801	MOCS2	MOCS2	NM_004531.3	ILMN_28268
ILMN_2348448	1.85e-16	4.85e-17	3.48661	up	-0.480486	1.32134	1.80183	3.48661	SRGAP2	SRGAP2	NM_015326.2	ILMN_7259
ILMN_1690329	1.48e-18	3.02e-19	3.48632	up	-0.480455	1.32125	1.8017	3.48632	FAM118B	FAM118B	NM_024556.2	ILMN_17083
ILMN_1798975	2.98e-19	5.61e-20	3.48611	up	-0.480432	1.32119	1.80162	3.48611	EGFR	EGFR	NM_005228.3	ILMN_164647
ILMN_2094938	7.64e-17	1.92e-17	3.48598	up	-0.480417	1.32115	1.80156	3.48598	OMA1	OMA1	NM_145243.3	ILMN_29719
ILMN_1773262	6.92e-14	2.38e-14	3.48526	up	-0.480339	1.32093	1.80127	3.48526	ESM1	ESM1	NM_007036.2	ILMN_138415
ILMN_1805788	2.42e-26	1.57e-27	3.48427	up	-0.480228	1.32063	1.80086	3.48427	PPHLN1	PPHLN1	NM_201438.1	ILMN_19023
ILMN_1790896	1.23e-14	3.91e-15	3.48271	up	-0.480056	1.32016	1.80021	3.48271	LOC284009	LOC284009	NM_001025459.1	ILMN_23630
ILMN_1736096	4.82e-08	2.83e-08	3.4827	up	-0.480054	1.32015	1.8002	3.4827	DLL3	DLL3	NM_016941.2	ILMN_21363
ILMN_1705477	2.37e-12	9.53e-13	3.48264	up	-0.480047	1.32013	1.80018	3.48263	CAMK1D	CAMK1D	NM_020397.2	ILMN_24447
ILMN_1781803	3.62e-23	3.86e-24	3.48143	up	-0.479915	1.31976	1.79968	3.48143	FIZ1	FIZ1	NM_032836.1	ILMN_20322
ILMN_2219712	1.42e-15	4.11e-16	3.48073	up	-0.479836	1.31955	1.79939	3.48073	HMGB2	HMGB2	NM_002129.2	ILMN_3200
ILMN_2085760	2.91e-15	8.7e-16	3.47878	up	-0.479622	1.31896	1.79858	3.47878	ARPC1B	ARPC1B	NM_005720.2	ILMN_15741
ILMN_2294411	1.54e-15	4.48e-16	3.47814	up	-0.479551	1.31876	1.79831	3.47814	CTDP1	CTDP1	NM_004715.3	ILMN_176182
ILMN_1741350	3.23e-20	5.41e-21	3.47721	up	-0.479447	1.31848	1.79793	3.47721	CEP70	CEP70	NM_024491.2	ILMN_17733
ILMN_2289576	6e-11	2.74e-11	3.47654	up	-0.479374	1.31828	1.79765	3.47654	VWA1	VWA1	NM_022834.3	ILMN_4293
ILMN_1689711	5.16e-13	1.94e-13	3.476	up	-0.479314	1.31811	1.79743	3.476	CHKB	CHKB	NM_152253.1	ILMN_2520
ILMN_1652631	9.34e-11	4.34e-11	3.47492	up	-0.479195	1.31778	1.79698	3.47492	C9orf19	C9ORF19	NM_022343.2	ILMN_12810
ILMN_1715814	2.93e-16	7.88e-17	3.47298	up	-0.478979	1.31719	1.79617	3.47298	LMAN1	LMAN1	NM_005570.2	ILMN_26805
ILMN_1708132	3.98e-14	1.34e-14	3.47101	up	-0.478762	1.31659	1.79535	3.47101	NUP50	NUP50	NM_153645.2	ILMN_25442
ILMN_1774890	4.67e-23	5.05e-24	3.47094	up	-0.478755	1.31657	1.79533	3.47094	LAS1L	LAS1L	NM_031206.3	ILMN_10798
ILMN_1796229	1.05e-10	4.89e-11	3.47019	up	-0.478672	1.31634	1.79502	3.47019	FGFR1	FGFR1	NM_023106.2	ILMN_9730
ILMN_1806502	8.18e-15	2.55e-15	3.46956	up	-0.478601	1.31615	1.79475	3.46956	ZNF165	ZNF165	NM_003447.2	ILMN_177343
ILMN_1716563	6.39e-13	2.42e-13	3.46936	up	-0.478578	1.31609	1.79467	3.46936	PRKCB1	PRKCB1	NM_212535.1	ILMN_12900
ILMN_1662578	2.17e-15	6.39e-16	3.46856	up	-0.478489	1.31585	1.79434	3.46856	C1GALT1	C1GALT1	NM_020156.1	ILMN_20257
ILMN_2408730	7.18e-16	2.01e-16	3.46735	up	-0.478356	1.31548	1.79384	3.46735	GCC2	GCC2	NM_014635.3	ILMN_11554
ILMN_2136495	1.46e-07	8.98e-08	3.46447	up	-0.478037	1.3146	1.79263	3.46447	A2ML1	A2ML1	NM_144670.2	ILMN_17375
ILMN_1768840	1.33e-21	1.82e-22	3.46234	up	-0.477799	1.31395	1.79175	3.46234	ST7OT4	ST7OT4	NR_002329.1	ILMN_19871
ILMN_1711327	1.11e-20	1.72e-21	3.45846	up	-0.477367	1.31276	1.79013	3.45846	TRIM37	TRIM37	NM_001005207.1	ILMN_11439
ILMN_1705617	1.69e-23	1.73e-24	3.45613	up	-0.477108	1.31205	1.78916	3.45613	CFL1	CFL1	NM_005507.2	ILMN_4867
ILMN_1717403	4.1e-15	1.24e-15	3.456	up	-0.477095	1.31201	1.7891	3.456	C9orf100	C9ORF100	NM_032818.2	ILMN_34868
ILMN_1657204	1.4e-20	2.22e-21	3.45561	up	-0.477051	1.31189	1.78894	3.45561	SAE1	SAE1	NM_005500.1	ILMN_1993
ILMN_2406267	1.24e-15	3.55e-16	3.45417	up	-0.47689	1.31145	1.78834	3.45417	MARVELD2	MARVELD2	NM_001038603.1	ILMN_8278
ILMN_1760509	4.6e-11	2.08e-11	3.4535	up	-0.476815	1.31124	1.78806	3.4535	EOMES	EOMES	NM_005442.2	ILMN_19998
ILMN_2332795	9.96e-20	1.77e-20	3.45278	up	-0.476733	1.31102	1.78776	3.45278	ZNF16	ZNF16	NM_006958.2	ILMN_17198
ILMN_2195397	3.91e-18	8.38e-19	3.45148	up	-0.476591	1.31062	1.78721	3.45148	C19orf55	C19ORF55	NM_001039887.1	ILMN_37652
ILMN_1794976	1.47e-16	3.81e-17	3.45065	up	-0.476498	1.31037	1.78687	3.45065	NUDT4P1	NUDT4P1	NR_002212.1	ILMN_17264
ILMN_1719089	1.19e-16	3.05e-17	3.44898	up	-0.476312	1.30986	1.78617	3.44898	EXO1	EXO1	NM_130398.2	ILMN_27437
ILMN_1697989	1.71e-16	4.49e-17	3.44886	up	-0.476298	1.30982	1.78612	3.44886	SNORD101	SNORD101	NR_002434.1	ILMN_10497
ILMN_1701413	8.05e-22	1.06e-22	3.44798	up	-0.476201	1.30955	1.78575	3.44798	PIGQ	PIGQ	NM_004204.2	ILMN_14952
ILMN_1798577	9.88e-11	4.59e-11	3.44542	up	-0.475917	1.30876	1.78468	3.44542	SLC6A11	SLC6A11	NM_014229.1	ILMN_24011
ILMN_1712161	2.45e-16	6.54e-17	3.44536	up	-0.47591	1.30875	1.78466	3.44536	BCOR	BCOR	NM_017745.4	ILMN_165939
ILMN_1655642	3.66e-13	1.35e-13	3.44535	up	-0.475908	1.30874	1.78465	3.44535	FANCI	FANCI	NM_018193.2	ILMN_15143
ILMN_2164242	1.04e-23	1.02e-24	3.44453	up	-0.475814	1.30849	1.78431	3.44453	UBE2F	UBE2F	NM_080678.1	ILMN_781
ILMN_1685431	8.97e-15	2.82e-15	3.44312	up	-0.475657	1.30806	1.78372	3.44312	DZIP1	DZIP1	NM_198968.2	ILMN_170368
ILMN_1750792	3.1e-17	7.44e-18	3.44296	up	-0.475641	1.30801	1.78365	3.44296	VAC14	VAC14	XM_001125720.1	ILMN_161940
ILMN_1713235	1.99e-11	8.71e-12	3.44216	up	-0.47555	1.30777	1.78332	3.44216	MGC12965	MGC12965	NM_198519.1	ILMN_164110
ILMN_1782618	5.57e-16	1.54e-16	3.44101	up	-0.475422	1.30741	1.78283	3.44101	C9orf16	C9ORF16	NM_024112.3	ILMN_14849
ILMN_1706845	1.87e-15	5.46e-16	3.43926	up	-0.475227	1.30687	1.7821	3.43927	OPHN1	OPHN1	NM_002547.1	ILMN_18411
ILMN_1751958	3.83e-19	7.27e-20	3.43882	up	-0.475177	1.30674	1.78191	3.43882	NSUN5	NSUN5	NM_148956.1	ILMN_1883
ILMN_1686478	3.62e-11	1.62e-11	3.43853	up	-0.475144	1.30665	1.78179	3.43853	HIST1H2AG	HIST1H2AG	NM_021064.3	ILMN_13095
ILMN_2380688	9.34e-23	1.06e-23	3.43792	up	-0.475076	1.30646	1.78154	3.43792	B4GALT4	B4GALT4	NM_003778.3	ILMN_1477
ILMN_1732776	8.39e-23	9.5e-24	3.43706	up	-0.474981	1.30619	1.78118	3.43706	NUP98	NUP98	NM_016320.3	ILMN_21954
ILMN_1696713	1.61e-25	1.18e-26	3.43569	up	-0.474827	1.30577	1.7806	3.43569	POLA2	POLA2	NM_002689.2	ILMN_173939
ILMN_1657871	5.61e-09	3.07e-09	3.43428	up	-0.474668	1.30534	1.78001	3.43428	RSAD2	RSAD2	NM_080657.4	ILMN_37168
ILMN_1685676	2.82e-15	8.4e-16	3.43394	up	-0.47463	1.30524	1.77987	3.43394	TTC9C	TTC9C	NM_173810.3	ILMN_5250
ILMN_1797576	9.55e-17	2.43e-17	3.43206	up	-0.47442	1.30466	1.77907	3.43206	PLEKHA3	PLEKHA3	NM_019091.3	ILMN_163587
ILMN_1679252	1.03e-21	1.38e-22	3.43192	up	-0.474404	1.30461	1.77901	3.43192	ZNF546	ZNF546	NM_178544.2	ILMN_2984
ILMN_1695719	4.63e-14	1.56e-14	3.43061	up	-0.47426	1.30421	1.77847	3.43061	EIF2C2	EIF2C2	NM_012154.2	ILMN_25413
ILMN_2290686	2.36e-15	6.98e-16	3.43049	up	-0.474243	1.30417	1.77841	3.43049	SNX7	SNX7	NM_152238.1	ILMN_11010
ILMN_1655296	4.5e-24	4.18e-25	3.42869	up	-0.474042	1.30361	1.77766	3.42869	UTRN	UTRN	NM_007124.2	ILMN_181882
ILMN_1739726	7.05e-06	5.03e-06	3.42816	up	-0.473982	1.30345	1.77743	3.42816	JSRP1	JSRP1	NM_144616.2	ILMN_9550
ILMN_1711203	6.11e-05	4.78e-05	3.42746	up	-0.473903	1.30324	1.77714	3.42746	C6orf15	C6ORF15	NM_014070.2	ILMN_8387
ILMN_1779854	6.26e-15	1.93e-15	3.42733	up	-0.47389	1.3032	1.77709	3.42733	CARD6	CARD6	NM_032587.2	ILMN_137927
ILMN_1737011	8.15e-13	3.12e-13	3.42702	up	-0.473853	1.3031	1.77695	3.42702	GOLM1	GOLM1	NM_177937.1	ILMN_16902
ILMN_1694068	6.02e-18	1.33e-18	3.42561	up	-0.473694	1.30267	1.77636	3.42561	EFCAB2	EFCAB2	NM_032328.2	ILMN_24506
ILMN_2383591	1.42e-11	6.16e-12	3.42535	up	-0.473665	1.30259	1.77625	3.42535	PALM2-AKAP2	PALM2-AKAP2	NM_007203.3	ILMN_2917
ILMN_2343618	2.16e-15	6.36e-16	3.42527	up	-0.473658	1.30256	1.77622	3.42527	SAMD3	SAMD3	NM_001017373.2	ILMN_11976
ILMN_1776073	1.37e-23	1.38e-24	3.42453	up	-0.473575	1.30233	1.7759	3.42453	CCT4	CCT4	NM_006430.2	ILMN_13960
ILMN_1727127	5.3e-14	1.8e-14	3.42439	up	-0.473558	1.30229	1.77585	3.42439	PPM1A	PPM1A	NM_177951.1	ILMN_13918
ILMN_2161508	5.72e-16	1.59e-16	3.42327	up	-0.473434	1.30194	1.77537	3.42327	PHTF2	PHTF2	NM_020432.2	ILMN_13666
ILMN_2346856	3.9e-21	5.69e-22	3.4231	up	-0.473413	1.30189	1.7753	3.4231	GGPS1	GGPS1	NM_001037278.1	ILMN_4963
ILMN_1799516	3.75e-23	4.01e-24	3.42307	up	-0.473411	1.30188	1.77529	3.42307	DNAJC9	DNAJC9	NM_015190.3	ILMN_28456
ILMN_1761882	6.43e-14	2.2e-14	3.42265	up	-0.473364	1.30175	1.77511	3.42265	C3orf14	C3ORF14	NM_020685.3	ILMN_14506
ILMN_1689200	4.7e-08	2.76e-08	3.42217	up	-0.47331	1.3016	1.77491	3.42217	DHDH	DHDH	NM_014475.3	ILMN_7952
ILMN_2231985	1.34e-17	3.08e-18	3.42161	up	-0.473247	1.30143	1.77468	3.42161	STCH	STCH	NM_006948.4	ILMN_163590
ILMN_2205999	1.33e-13	4.71e-14	3.42146	up	-0.47323	1.30138	1.77461	3.42146	OSMR	OSMR	NM_003999.1	ILMN_165419
ILMN_2335893	5e-16	1.38e-16	3.41931	up	-0.47299	1.30072	1.77371	3.41931	FRS2	FRS2	NM_006654.3	ILMN_18281
ILMN_1801939	8.46e-12	3.58e-12	3.4189	up	-0.472941	1.30059	1.77353	3.4189	CCNB2	CCNB2	NM_004701.2	ILMN_15254
ILMN_1665205	4.47e-19	8.53e-20	3.41875	up	-0.472924	1.30054	1.77347	3.41875	ZNF260	ZNF260	NM_001012756.1	ILMN_172733
ILMN_1712035	5.13e-20	8.81e-21	3.41428	up	-0.472422	1.29916	1.77158	3.41428	TMEM115	TMEM115	NM_007024.4	ILMN_22159
ILMN_2101885	8.95e-15	2.81e-15	3.4121	up	-0.472176	1.29848	1.77066	3.4121	TUBB	TUBB	NM_178014.2	ILMN_23399
ILMN_2209766	5.24e-27	3.04e-28	3.41085	up	-0.472035	1.29809	1.77013	3.41085	RHBDD1	RHBDD1	NM_032276.2	ILMN_13013
ILMN_1791770	4.13e-18	8.89e-19	3.40954	up	-0.471888	1.29769	1.76958	3.40954	SMARCC2	SMARCC2	NM_003075.2	ILMN_5709
ILMN_1805481	2.4e-18	5.01e-19	3.40871	up	-0.471793	1.29743	1.76923	3.40871	TRMT11	TRMT11	NM_001031712.2	ILMN_8801
ILMN_1797362	3.82e-16	1.04e-16	3.40739	up	-0.471645	1.29702	1.76867	3.40739	LIMK1	LIMK1	NM_016735.1	ILMN_10849
ILMN_1741464	1.3e-20	2.05e-21	3.40607	up	-0.471494	1.29661	1.76811	3.40607	HOOK3	HOOK3	NM_032410.2	ILMN_8484
ILMN_2374234	1.57e-14	5.04e-15	3.40521	up	-0.471399	1.29635	1.76775	3.40521	PRKACB	PRKACB	NM_002731.2	ILMN_27557
ILMN_1731984	4.15e-18	8.93e-19	3.40515	up	-0.471392	1.29633	1.76772	3.40515	HMGN3	HMGN3	NM_138730.1	ILMN_24755
ILMN_1779064	2.47e-15	7.31e-16	3.40337	up	-0.47119	1.29578	1.76697	3.40337	KLC2	KLC2	NM_022822.1	ILMN_10147
ILMN_1769099	7.69e-20	1.35e-20	3.40313	up	-0.471162	1.2957	1.76686	3.40313	ZNF253	ZNF253	NM_021047.2	ILMN_4360
ILMN_1799320	7.3e-20	1.27e-20	3.40268	up	-0.471112	1.29556	1.76667	3.40268	C9orf37	C9ORF37	NM_032937.3	ILMN_12183
ILMN_1691001	4.06e-14	1.36e-14	3.40218	up	-0.471056	1.2954	1.76646	3.40218	RTN3	RTN3	NM_201429.1	ILMN_21025
ILMN_1773042	4.09e-12	1.68e-12	3.40216	up	-0.471054	1.2954	1.76645	3.40216	SGEF	SGEF	NM_015595.2	ILMN_2696
ILMN_2143671	8.57e-14	2.98e-14	3.39925	up	-0.470724	1.29449	1.76521	3.39925	KPTN	KPTN	NM_007059.2	ILMN_13856
ILMN_2405521	4.6e-17	1.13e-17	3.39896	up	-0.470691	1.2944	1.76509	3.39896	MTHFD2	MTHFD2	NM_001040409.1	ILMN_167475
ILMN_2205245	2.1e-27	1.13e-28	3.39683	up	-0.47045	1.29374	1.76419	3.39683	ATPBD1B	ATPBD1B	NM_018066.3	ILMN_37626
ILMN_2366790	2.11e-19	3.91e-20	3.39652	up	-0.470416	1.29364	1.76406	3.39652	DDX52	DDX52	NM_007010.2	ILMN_21446
ILMN_1675124	4.86e-15	1.49e-15	3.39464	up	-0.4702	1.29306	1.76326	3.39464	DDX17	DDX17	NM_006386.3	ILMN_28983
ILMN_2080760	1.23e-09	6.33e-10	3.39241	up	-0.46995	1.29236	1.76231	3.39241	SNX22	SNX22	NM_024798.2	ILMN_10699
ILMN_1723625	5.25e-23	5.71e-24	3.3915	up	-0.469845	1.29208	1.76192	3.3915	MAP4K2	MAP4K2	NM_004579.2	ILMN_8521
ILMN_1694776	6.29e-14	2.15e-14	3.39006	up	-0.469683	1.29163	1.76131	3.39006	SCP2	SCP2	NM_002979.3	ILMN_1160
ILMN_1712708	1.92e-16	5.07e-17	3.38952	up	-0.469621	1.29146	1.76108	3.38952	TRIM47	TRIM47	NM_033452.2	ILMN_21061
ILMN_1795026	2.02e-18	4.19e-19	3.38868	up	-0.469527	1.2912	1.76073	3.38868	C1orf2	C1ORF2	NM_006589.2	ILMN_20176
ILMN_1690951	1.1e-22	1.27e-23	3.38819	up	-0.469471	1.29104	1.76052	3.38819	HIPK1	HIPK1	NM_181358.1	ILMN_18422
ILMN_1692060	1.92e-14	6.24e-15	3.38792	up	-0.469439	1.29096	1.7604	3.38792	KIF21B	KIF21B	XM_935437.1	ILMN_136997
ILMN_1700975	4.06e-16	1.11e-16	3.38688	up	-0.469323	1.29063	1.75996	3.38688	ENSA	ENSA	NM_207168.1	ILMN_11669
ILMN_1676061	9.68e-20	1.72e-20	3.38636	up	-0.469264	1.29047	1.75974	3.38636	CLK2P	CLK2P	NR_002711.2	ILMN_3626
ILMN_2161556	6.21e-21	9.33e-22	3.38561	up	-0.469177	1.29024	1.75941	3.38561	C12orf49	C12ORF49	NM_024738.1	ILMN_20444
ILMN_1687484	5.45e-18	1.19e-18	3.37872	up	-0.468395	1.28808	1.75648	3.37872	ZFX	ZFX	NM_003410.2	ILMN_14292
ILMN_1689828	2.54e-25	1.94e-26	3.37859	up	-0.46838	1.28804	1.75642	3.37859	DMPK	DMPK	NM_001081562.1	ILMN_163007
ILMN_1810922	1.68e-24	1.45e-25	3.37824	up	-0.468341	1.28793	1.75627	3.37824	PCNT	PCNT	NM_006031.4	ILMN_183541
ILMN_1670895	2.91e-25	2.23e-26	3.3775	up	-0.468255	1.2877	1.75595	3.3775	ZNF207	ZNF207	NM_001032293.2	ILMN_21705
ILMN_2084353	6.38e-21	9.6e-22	3.37675	up	-0.46817	1.28746	1.75564	3.37675	M6PR	M6PR	NM_002355.2	ILMN_1682
ILMN_1722680	9.09e-12	3.86e-12	3.37616	up	-0.468102	1.28728	1.75538	3.37616	DSEL	DSEL	NM_032160.2	ILMN_18486
ILMN_1713884	1.41e-18	2.86e-19	3.37583	up	-0.468065	1.28718	1.75524	3.37583	C16orf42	C16ORF42	NM_001001410.2	ILMN_3343
ILMN_1743194	3.39e-15	1.02e-15	3.37507	up	-0.467978	1.28694	1.75492	3.37507	EEA1	EEA1	NM_003566.2	ILMN_2943
ILMN_1702389	3.38e-21	4.9e-22	3.37427	up	-0.467887	1.28669	1.75457	3.37427	ZC3H3	ZC3H3	NM_015117.1	ILMN_19435
ILMN_1689342	8.09e-27	4.83e-28	3.37176	up	-0.467601	1.2859	1.7535	3.37176	NUBP1	NUBP1	NM_002484.2	ILMN_23098
ILMN_1727173	1.2e-16	3.08e-17	3.37016	up	-0.467417	1.2854	1.75282	3.37016	SMARCD1	SMARCD1	NM_003076.4	ILMN_166198
ILMN_1708164	3.36e-17	8.1e-18	3.36986	up	-0.467383	1.28531	1.75269	3.36986	EIF3A	EIF3A	NM_003750.2	ILMN_25761
ILMN_1657045	3.2e-15	9.59e-16	3.3697	up	-0.467365	1.28526	1.75262	3.3697	ABR	ABR	NM_021962.2	ILMN_3288
ILMN_1709112	7.37e-17	1.85e-17	3.36745	up	-0.467108	1.28455	1.75166	3.36745	CHM	CHM	NM_000390.2	ILMN_15865
ILMN_1655788	7.24e-22	9.49e-23	3.36675	up	-0.467028	1.28433	1.75136	3.36675	ZNF780A	ZNF780A	NM_001010880.1	ILMN_2467
ILMN_2409720	2.76e-26	1.81e-27	3.36666	up	-0.467017	1.2843	1.75132	3.36666	SLA2	SLA2	NM_032214.2	ILMN_29984
ILMN_1671355	4.97e-13	1.87e-13	3.36496	up	-0.466825	1.28376	1.75059	3.36496	IMAA	IMAA	NR_002594.1	ILMN_26855
ILMN_1802923	3.61e-13	1.33e-13	3.36494	up	-0.46682	1.28376	1.75058	3.36494	APOC2	APOC2	NM_000483.3	ILMN_26723
ILMN_1804993	2.06e-09	1.08e-09	3.36401	up	-0.466715	1.28347	1.75018	3.36401	LOC51252	LOC51252	NM_016490.3	ILMN_28120
ILMN_1806294	7.38e-19	1.45e-19	3.36368	up	-0.466678	1.28336	1.75004	3.36368	RPS6KA3	RPS6KA3	NM_004586.2	ILMN_181875
ILMN_1808117	3.41e-10	1.67e-10	3.36163	up	-0.466443	1.28272	1.74916	3.36163	C1QL4	C1QL4	NM_001008223.1	ILMN_7770
ILMN_1677851	2.36e-08	1.35e-08	3.36058	up	-0.466324	1.28239	1.74871	3.36058	RARRES1	RARRES1	NM_002888.2	ILMN_10965
ILMN_1745697	2.84e-20	4.71e-21	3.36035	up	-0.466295	1.28232	1.74861	3.36035	MGRN1	MGRN1	NM_015246.1	ILMN_23786
ILMN_1668565	1.12e-20	1.76e-21	3.36027	up	-0.466287	1.28229	1.74858	3.36027	RMI1	RMI1	NM_024945.2	ILMN_11713
ILMN_1720113	4.79e-12	1.98e-12	3.35911	up	-0.466155	1.28192	1.74808	3.35911	PTPRO	PTPRO	NM_030667.1	ILMN_174600
ILMN_1778144	2.19e-19	4.07e-20	3.35857	up	-0.466094	1.28175	1.74785	3.35857	FLJ20489	FLJ20489	NM_017842.1	ILMN_25017
ILMN_1660817	8.21e-22	1.09e-22	3.35703	up	-0.465917	1.28127	1.74718	3.35703	DDB2	DDB2	NM_000107.1	ILMN_425
ILMN_1670705	4.63e-11	2.09e-11	3.35685	up	-0.465896	1.28121	1.74711	3.35685	STON2	STON2	NM_033104.2	ILMN_13642
[truncated: 2,421 more rows]
