# Supplementary material for: Revealing the Molecular Portrait of Triple Negative Breast Tumors in an Understudied Population through Omics Analysis of Formalin-Fixed and Paraffin-Embedded Tissues
Source: PLoS One. 2015 May 11;10(5):e0126762. doi: 10.1371/journal.pone.0126762 (PMC4427337; doi:10.1371/journal.pone.0126762)
Supplement: S4 Table — (XLSX) [file pone.0126762.s008.xlsx]

## Sheet: S4 Table
S4 Table. Probes of genes down-regulated in DGEA with GSE32124 (33 controls)
Probe_Id	Corrected.p.value	p.value	FCAbsolute	regulation	log2.control..normalized.	log2.tumour..normalized.	Delta..log2.	Fold.change	Symbol	ILMN_Gene	RefSeq_ID	Transcript
ILMN_2091123	0	0	148.365	down	1.92347	-5.28954	-7.21301	-148.365	HCG2P7	HCG2P7	NR_001318.1	ILMN_5556
ILMN_2211724	0	0	145.963	down	1.91719	-5.27227	-7.18946	-145.963	C21orf24	C21ORF24	NM_001001789.1	ILMN_1369
ILMN_1756360	0	0	129.383	down	1.8708	-5.1447	-7.0155	-129.383	RPL35A	RPL35A	NM_000996.2	ILMN_11938
ILMN_2288483	0	0	126.799	down	1.86304	-5.12336	-6.9864	-126.799	C3orf34	C3ORF34	NM_032898.2	ILMN_21898
ILMN_2227495	0	0	124.982	down	1.85749	-5.10809	-6.96558	-124.982	ZNF549	ZNF549	NM_153263.1	ILMN_12970
ILMN_1691156	1.57e-34	1.97e-36	106.481	down	1.79585	-4.9386	-6.73445	-106.481	MT1A	MT1A	NM_005946.2	ILMN_1797
ILMN_2235745	1.21e-41	2.9e-44	85.1505	down	1.70985	-4.70209	-6.41194	-85.1505	GRIPAP1	GRIPAP1	NM_207672.1	ILMN_172137
ILMN_2054928	0	0	83.2534	down	1.70118	-4.67825	-6.37944	-83.2533	XPNPEP3	XPNPEP3	NM_022098.2	ILMN_23195
ILMN_2225887	0	0	79.9335	down	1.68553	-4.6352	-6.32073	-79.9335	ATP5EP2	ATP5EP2	NR_002162.1	ILMN_27393
ILMN_2154322	7.64e-43	1.4e-45	78.1206	down	1.6767	-4.61093	-6.28763	-78.1206	SEMA3E	SEMA3E	NM_012431.1	ILMN_178526
ILMN_2235785	0	0	75.4097	down	1.66311	-4.57357	-6.23668	-75.4097	KCNH6	KCNH6	NM_030779.2	ILMN_171630
ILMN_2073543	7.64e-43	1.4e-45	73.4113	down	1.65278	-4.54515	-6.19793	-73.4113	HYPK	HYPK	NM_016400.2	ILMN_27741
ILMN_2110751	8.86e-42	2.1e-44	72.0285	down	1.64547	-4.52503	-6.1705	-72.0285	CHRNA5	CHRNA5	NM_000745.2	ILMN_168590
ILMN_2329914	4.91e-37	3.37e-39	71.1043	down	1.6405	-4.51136	-6.15186	-71.1043	SPRY1	SPRY1	NM_005841.1	ILMN_6281
ILMN_2361104	0	0	67.9117	down	1.62282	-4.46276	-6.08559	-67.9117	ZMAT3	ZMAT3	NM_152240.1	ILMN_9027
ILMN_2123312	0	0	66.2156	down	1.61309	-4.436	-6.0491	-66.2156	LRAP	LRAP	NM_022350.1	ILMN_22173
ILMN_1722492	0	0	64.8682	down	1.60518	-4.41426	-6.01944	-64.8682	DUSP19	DUSP19	NM_080876.2	ILMN_28367
ILMN_1764309	4.82e-18	1.05e-18	56.355	down	1.55106	-4.26541	-5.81647	-56.3551	ADH1A	ADH1A	NM_000667.2	ILMN_8119
ILMN_1810852	1.73e-40	5.42e-43	55.3159	down	1.5439	-4.24572	-5.78962	-55.3159	LAMC1	LAMC1	NM_002293.2	ILMN_182622
ILMN_2206188	6.74e-39	3.02e-41	54.3397	down	1.53705	-4.22689	-5.76394	-54.3397	SHROOM4	SHROOM4	NM_020717.2	ILMN_26465
ILMN_2167922	0	0	52.52	down	1.52394	-4.19085	-5.71479	-52.52	TRMT5	TRMT5	NM_020810.1	ILMN_162498
ILMN_2053546	4.96e-39	2.14e-41	50.0962	down	1.50577	-4.14086	-5.64663	-50.0962	LOC653314	LOC653314	NM_001080544.1	ILMN_179485
ILMN_2205211	5.33e-35	5.98e-37	46.4758	down	1.47691	-4.0615	-5.53841	-46.4758	LOC134997	LOC134997	NR_000030.1	ILMN_1017
ILMN_1686750	0	0	46.2648	down	1.47516	-4.05668	-5.53184	-46.2648	MGEA5	MGEA5	NM_012215.2	ILMN_11399
ILMN_2115125	4.6e-34	6.42e-36	43.5334	down	1.45175	-3.9923	-5.44405	-43.5334	CTGF	CTGF	NM_001901.2	ILMN_3374
ILMN_1667966	3.28e-38	1.68e-40	42.0507	down	1.43841	-3.95564	-5.39406	-42.0507	C1orf24	C1ORF24	NM_052966.1	ILMN_8647
ILMN_2050434	0	0	41.9972	down	1.43792	-3.9543	-5.39222	-41.9972	MGC16703	MGC16703	NM_145042.2	ILMN_12774
ILMN_1720829	6.07e-23	6.7e-24	41.1582	down	1.43016	-3.93295	-5.36311	-41.1582	ZFP36	ZFP36	NM_003407.2	ILMN_1557
ILMN_1750636	8.23e-24	8e-25	40.1401	down	1.42053	-3.90645	-5.32697	-40.1401	RPS26L	RPS26L	XR_017804.1	ILMN_164425
ILMN_2113738	2.1e-37	1.29e-39	38.4326	down	1.4038	-3.86046	-5.26426	-38.4326	C8orf45	C8ORF45	NM_173518.2	ILMN_22241
ILMN_1723333	1.8e-10	8.59e-11	38.0195	down	1.39964	-3.84902	-5.24867	-38.0195	SCGB2A2	SCGB2A2	NM_002411.2	ILMN_17956
ILMN_2279367	2.85e-35	3.04e-37	37.7232	down	1.39663	-3.84074	-5.23738	-37.7232	FCAR	FCAR	NM_133279.1	ILMN_6021
ILMN_2051900	7.83e-36	7.27e-38	37.2002	down	1.39126	-3.82598	-5.21724	-37.2002	EID2B	EID2B	NM_152361.1	ILMN_8152
ILMN_1785703	7.39e-37	5.46e-39	37.026	down	1.38946	-3.82101	-5.21047	-37.026	LMOD3	LMOD3	NM_198271.2	ILMN_3851
ILMN_2210386	3.22e-33	5.25e-35	36.2993	down	1.38183	-3.80004	-5.18187	-36.2993	TMEM17	TMEM17	NM_198276.1	ILMN_10173
ILMN_1773006	2.65e-21	3.78e-22	36.1127	down	1.37985	-3.79458	-5.17443	-36.1127	FABP4	FABP4	NM_001442.1	ILMN_4323
ILMN_2130441	1.21e-31	2.75e-33	35.3974	down	1.37215	-3.77342	-5.14557	-35.3974	HLA-H	HLA-H	NR_001434.1	ILMN_5683
ILMN_2214997	7.18e-36	6.55e-38	34.5734	down	1.36309	-3.7485	-5.11159	-34.5734	LRRFIP1	LRRFIP1	NM_004735.2	ILMN_22531
ILMN_2115949	2.11e-39	8.32e-42	34.2077	down	1.359	-3.73725	-5.09625	-34.2077	ZNF394	ZNF394	NM_032164.2	ILMN_25541
ILMN_1698605	7.85e-42	1.8e-44	33.8481	down	1.35493	-3.72607	-5.081	-33.8481	TMEM43	TMEM43	NM_024334.1	ILMN_23054
ILMN_1697420	0	0	31.3381	down	1.32529	-3.64455	-4.96984	-31.3381	TINF2	TINF2	NM_012461.1	ILMN_4517
ILMN_1791447	1.12e-26	6.82e-28	31.2337	down	1.32401	-3.64102	-4.96503	-31.2337	CXCL12	CXCL12	NM_199168.2	ILMN_4631
ILMN_2092077	1.39e-07	8.51e-08	29.8594	down	1.3067	-3.59342	-4.90011	-29.8594	PIP	PIP	NM_002652.2	ILMN_22297
ILMN_1776216	0	0	29.6047	down	1.3034	-3.58435	-4.88776	-29.6047	TMEM32	TMEM32	NM_173470.1	ILMN_18227
ILMN_2107004	7.15e-33	1.27e-34	28.5936	down	1.29003	-3.54759	-4.83762	-28.5936	GPR1	GPR1	NM_005279.2	ILMN_16670
ILMN_1812312	0	0	28.2607	down	1.28553	-3.5352	-4.82073	-28.2607	NDUFS4	NDUFS4	NM_002495.1	ILMN_1167
ILMN_1693789	1.33e-34	1.64e-36	27.8136	down	1.27939	-3.51833	-4.79772	-27.8136	ALPP	ALPP	NM_001632.3	ILMN_25184
ILMN_2411723	1.36e-39	4.97e-42	27.7817	down	1.27895	-3.51711	-4.79606	-27.7817	RPSA	RPSA	NM_002295.4	ILMN_27800
ILMN_1725071	0	0	27.2853	down	1.27201	-3.49804	-4.77005	-27.2853	CCDC12	CCDC12	NM_144716.2	ILMN_20382
ILMN_2117569	7.45e-33	1.33e-34	26.5969	down	1.26218	-3.471	-4.73319	-26.5969	C1orf176	C1ORF176	NM_022774.1	ILMN_26136
ILMN_1811387	3.11e-17	7.48e-18	25.9553	down	1.25279	-3.44517	-4.69796	-25.9553	TFF3	TFF3	NM_003226.2	ILMN_6502
ILMN_2204909	6.41e-32	1.36e-33	25.8417	down	1.2511	-3.44053	-4.69163	-25.8417	XRCC2	XRCC2	NM_005431.1	ILMN_23276
ILMN_2218277	2.11e-34	2.73e-36	25.6791	down	1.24867	-3.43385	-4.68252	-25.6791	RPS2	RPS2	NM_002952.3	ILMN_28396
ILMN_1784287	1.25e-27	6.45e-29	25.4527	down	1.24527	-3.42448	-4.66974	-25.4527	TGFBR3	TGFBR3	NM_003243.2	ILMN_22620
ILMN_1788955	1.28e-36	1.02e-38	25.1662	down	1.24091	-3.4125	-4.65341	-25.1662	PDLIM1	PDLIM1	NM_020992.2	ILMN_6142
ILMN_1750130	7.64e-43	1.4e-45	25.0188	down	1.23865	-3.40629	-4.64494	-25.0188	GSPT1	GSPT1	NM_002094.2	ILMN_5039
ILMN_1740015	8.33e-30	2.81e-31	24.6796	down	1.2334	-3.39185	-4.62525	-24.6796	CD14	CD14	NM_000591.2	ILMN_2570
ILMN_1796094	1.38e-15	3.98e-16	24.5436	down	1.23127	-3.386	-4.61727	-24.5436	CD36	CD36	NM_000072.2	ILMN_22242
ILMN_1778523	9.97e-29	4.3e-30	24.5302	down	1.23106	-3.38542	-4.61649	-24.5302	KLF9	KLF9	NM_001206.2	ILMN_169601
ILMN_2130078	1.64e-40	4.95e-43	24.349	down	1.22821	-3.37758	-4.60579	-24.349	CDKN2AIPNL	CDKN2AIPNL	NM_080656.1	ILMN_23130
ILMN_1800261	2.73e-42	5.6e-45	23.3205	down	1.21161	-3.33192	-4.54353	-23.3205	TUBA1B	TUBA1B	NM_006082.2	ILMN_26237
ILMN_1723684	2.61e-21	3.71e-22	22.6292	down	1.20003	-3.30008	-4.50012	-22.6292	DARC	DARC	NM_002036.2	ILMN_25660
ILMN_2176882	1.11e-30	3.07e-32	22.3782	down	1.19574	-3.28828	-4.48402	-22.3782	ZNF69	ZNF69	NM_021915.1	ILMN_23104
ILMN_1743199	1.28e-23	1.28e-24	22.3429	down	1.19513	-3.28661	-4.48175	-22.3429	EGR2	EGR2	NM_000399.2	ILMN_10721
ILMN_1682774	6.47e-38	3.63e-40	21.8816	down	1.18711	-3.26454	-4.45164	-21.8816	C13orf27	C13ORF27	NM_138779.2	ILMN_8559
ILMN_1684982	8.39e-19	1.66e-19	21.8293	down	1.18618	-3.26201	-4.44819	-21.8293	PDK4	PDK4	NM_002612.3	ILMN_179896
ILMN_1744949	4.42e-26	2.98e-27	21.5426	down	1.1811	-3.24802	-4.42912	-21.5426	RHOBTB3	RHOBTB3	NM_014899.3	ILMN_181179
ILMN_1743747	3.9e-42	8.4e-45	21.3924	down	1.17841	-3.24062	-4.41902	-21.3924	RUSC1	RUSC1	NM_014328.2	ILMN_13485
ILMN_2391861	2.97e-22	3.66e-23	21.0249	down	1.17174	-3.22228	-4.39402	-21.0249	GSTM1	GSTM1	NM_000561.2	ILMN_15891
ILMN_2142815	0	0	21.0058	down	1.17139	-3.22133	-4.39272	-21.0058	RPL35	RPL35	NM_007209.3	ILMN_11814
ILMN_1689552	4.95e-32	1.03e-33	20.999	down	1.17127	-3.22098	-4.39225	-20.999	FAM63A	FAM63A	NM_018379.3	ILMN_28794
ILMN_2073235	7.93e-29	3.34e-30	20.8695	down	1.16889	-3.21444	-4.38333	-20.8695	FTHL12	FTHL12	NR_002205.1	ILMN_16447
ILMN_2112638	2.41e-22	2.94e-23	20.6873	down	1.16551	-3.20516	-4.37067	-20.6873	SVEP1	SVEP1	NM_153366.2	ILMN_179703
ILMN_1758213	1.23e-13	4.32e-14	20.3459	down	1.15911	-3.18756	-4.34667	-20.3459	GPAM	GPAM	NM_020918.3	ILMN_174762
ILMN_2083469	2.61e-29	9.71e-31	19.7361	down	1.1474	-3.15536	-4.30277	-19.7361	IRS2	IRS2	NM_003749.2	ILMN_167991
ILMN_2209027	4.97e-24	4.64e-25	19.6427	down	1.14558	-3.15034	-4.29592	-19.6427	RPS26	RPS26	NM_001029.3	ILMN_1912
ILMN_1715969	7.71e-25	6.27e-26	19.4722	down	1.14222	-3.14112	-4.28334	-19.4722	SLC25A37	SLC25A37	NM_016612.2	ILMN_5060
ILMN_1682783	6.47e-38	3.66e-40	19.4412	down	1.14161	-3.13943	-4.28104	-19.4412	TUG1	TUG1	NR_002323.1	ILMN_21961
ILMN_1765578	1.32e-25	9.6e-27	19.365	down	1.1401	-3.13528	-4.27538	-19.365	TIPARP	TIPARP	NM_015508.3	ILMN_4419
ILMN_1713636	1.94e-32	3.71e-34	19.2001	down	1.13681	-3.12623	-4.26304	-19.2001	S100A6	S100A6	NM_014624.3	ILMN_13161
ILMN_1701314	1.07e-31	2.4e-33	19.0491	down	1.13377	-3.11788	-4.25165	-19.0492	LOC399900	LOC399900	NM_001013667.1	ILMN_15719
ILMN_1665562	1.36e-11	5.88e-12	19.032	down	1.13343	-3.11693	-4.25036	-19.032	PLIN	PLIN	NM_002666.3	ILMN_27731
ILMN_2091310	1.1e-23	1.09e-24	18.9511	down	1.13179	-3.11242	-4.24421	-18.9511	TMEM16A	TMEM16A	NM_018043.4	ILMN_25243
ILMN_2319996	0	0	18.7875	down	1.12845	-3.10324	-4.2317	-18.7875	RPL3	RPL3	NM_001033853.1	ILMN_29090
ILMN_2279834	2.93e-31	7.29e-33	18.7588	down	1.12787	-3.10163	-4.2295	-18.7588	ZNF483	ZNF483	NM_001007169.1	ILMN_2224
ILMN_1773389	1.29e-25	9.36e-27	18.703	down	1.12672	-3.09848	-4.2252	-18.703	PLTP	PLTP	NM_182676.1	ILMN_20706
ILMN_2160764	0	0	18.6658	down	1.12595	-3.09637	-4.22233	-18.6658	HBP1	HBP1	NM_012257.3	ILMN_167468
ILMN_2174805	1.46e-18	2.98e-19	18.6455	down	1.12554	-3.09522	-4.22076	-18.6455	CD300LG	CD300LG	NM_145273.2	ILMN_20387
ILMN_2078547	3.86e-33	6.45e-35	18.628	down	1.12517	-3.09422	-4.2194	-18.628	HSPC268	HSPC268	NM_197964.1	ILMN_485
ILMN_1778236	1.89e-35	1.91e-37	18.5671	down	1.12391	-3.09076	-4.21467	-18.5671	PTPN11	PTPN11	NM_002834.3	ILMN_17352
ILMN_1715991	3.74e-21	5.44e-22	18.566	down	1.12389	-3.0907	-4.21459	-18.566	SDPR	SDPR	NM_004657.4	ILMN_11513
ILMN_2114876	0	0	18.4463	down	1.1214	-3.08386	-4.20526	-18.4463	RPL11	RPL11	NM_000975.2	ILMN_22503
ILMN_1721349	9.89e-30	3.36e-31	18.4046	down	1.12053	-3.08147	-4.202	-18.4046	MAGT1	MAGT1	NM_032121.4	ILMN_25069
ILMN_2090949	3.9e-42	8.4e-45	18.2434	down	1.11715	-3.07216	-4.18931	-18.2434	NAG18	NAG18	NR_002568.1	ILMN_28653
ILMN_1805842	2.48e-15	7.36e-16	18.241	down	1.1171	-3.07202	-4.18912	-18.241	FHL1	FHL1	NM_001449.3	ILMN_7975
ILMN_2073307	3.49e-34	4.71e-36	18.2256	down	1.11677	-3.07112	-4.18789	-18.2256	IL10	IL10	NM_000572.2	ILMN_9173
ILMN_1790859	2.67e-17	6.37e-18	18.2171	down	1.11659	-3.07063	-4.18722	-18.2171	PLAC9	PLAC9	NM_001012973.1	ILMN_8127
ILMN_2174437	2.79e-10	1.35e-10	18.188	down	1.11598	-3.06894	-4.18491	-18.188	CIDEC	CIDEC	NM_022094.2	ILMN_174646
ILMN_1701596	4.85e-37	3.27e-39	17.6681	down	1.10482	-3.03826	-4.14308	-17.6681	RPS20	RPS20	NM_001023.2	ILMN_2448
ILMN_1654946	8.19e-38	4.82e-40	17.4512	down	1.10007	-3.02519	-4.12525	-17.4512	ZSCAN18	ZSCAN18	NM_023926.3	ILMN_16020
ILMN_1783743	4.96e-39	2.12e-41	17.4506	down	1.10006	-3.02515	-4.12521	-17.4506	FLJ41423	FLJ41423	NM_001001679.1	ILMN_1487
ILMN_2149164	1.11e-21	1.5e-22	17.4381	down	1.09978	-3.02439	-4.12417	-17.4381	SFRP1	SFRP1	NM_003012.3	ILMN_21487
ILMN_1726210	1.41e-20	2.23e-21	17.4217	down	1.09942	-3.0234	-4.12282	-17.4217	GPIHBP1	GPIHBP1	NM_178172.2	ILMN_26066
ILMN_1714536	1.78e-08	1.01e-08	17.3353	down	1.0975	-3.01813	-4.11564	-17.3353	SCGB1D2	SCGB1D2	NM_006551.3	ILMN_6509
ILMN_1689088	1.73e-20	2.78e-21	17.1933	down	1.09434	-3.00943	-4.10377	-17.1933	COLEC12	COLEC12	NM_130386.1	ILMN_4310
ILMN_2038776	2.58e-32	5.05e-34	17.1841	down	1.09413	-3.00887	-4.103	-17.1841	TXN	TXN	NM_003329.2	ILMN_16294
ILMN_1796063	7.64e-43	1.4e-45	17.1822	down	1.09409	-3.00875	-4.10284	-17.1822	TRIM44	TRIM44	NM_017583.3	ILMN_5006
ILMN_1800354	2.39e-28	1.1e-29	17.173	down	1.09389	-3.00818	-4.10207	-17.173	CST3	CST3	NM_000099.2	ILMN_15664
ILMN_1803824	1.65e-34	2.09e-36	17.129	down	1.0929	-3.00547	-4.09837	-17.129	ZDHHC9	ZDHHC9	NM_016032.2	ILMN_8585
ILMN_2207533	0	0	17.07	down	1.09157	-3.00182	-4.0934	-17.07	RPS17	RPS17	NM_001021.3	ILMN_27020
ILMN_1707810	4.12e-35	4.49e-37	16.9366	down	1.08855	-2.99352	-4.08207	-16.9366	RPS5	RPS5	NM_001009.3	ILMN_8460
ILMN_2100437	2.08e-16	5.51e-17	16.6836	down	1.08276	-2.97759	-4.06036	-16.6836	HBB	HBB	NM_000518.4	ILMN_28875
ILMN_2403247	8.33e-29	3.55e-30	16.5514	down	1.0797	-2.96918	-4.04888	-16.5514	CMTM7	CMTM7	NM_181472.1	ILMN_8951
ILMN_1668996	6.07e-37	4.32e-39	16.5361	down	1.07935	-2.9682	-4.04755	-16.5361	C1QBP	C1QBP	NM_001212.3	ILMN_7884
ILMN_1734353	1.35e-27	7.07e-29	16.4422	down	1.07716	-2.96218	-4.03933	-16.4422	GPX4	GPX4	NM_001039847.1	ILMN_33147
ILMN_1669362	1.96e-19	3.61e-20	16.4148	down	1.07651	-2.96041	-4.03692	-16.4148	IGFBP6	IGFBP6	NM_002178.2	ILMN_5216
ILMN_2105033	6.18e-34	8.87e-36	16.3746	down	1.07557	-2.95782	-4.03339	-16.3746	PLDN	PLDN	NM_012388.2	ILMN_171435
ILMN_2131861	1.77e-30	5e-32	16.354	down	1.07509	-2.95648	-4.03157	-16.354	SOCS2	SOCS2	NM_003877.3	ILMN_4851
ILMN_1696065	0	0	16.3327	down	1.07458	-2.9551	-4.02969	-16.3327	SDF4	SDF4	NM_016547.1	ILMN_25183
ILMN_2201580	1.04e-21	1.41e-22	16.3069	down	1.07398	-2.95343	-4.02741	-16.3069	GSTM2	GSTM2	NM_000848.2	ILMN_23069
ILMN_2181241	1.25e-29	4.33e-31	16.1888	down	1.07118	-2.94574	-4.01692	-16.1888	LOC649946	LOC649946	NR_003040.1	ILMN_169528
ILMN_2137789	8.76e-17	2.22e-17	16.046	down	1.06777	-2.93637	-4.00415	-16.046	KLF4	KLF4	NM_004235.3	ILMN_183532
ILMN_1778242	2.15e-31	5.21e-33	16.0126	down	1.06697	-2.93417	-4.00114	-16.0126	CALM1	CALM1	NM_006888.3	ILMN_37438
ILMN_2151579	1.99e-23	2.06e-24	15.9854	down	1.06631	-2.93237	-3.99868	-15.9854	HMGN1	HMGN1	NM_004965.6	ILMN_29683
ILMN_1796801	4.96e-17	1.22e-17	15.9708	down	1.06596	-2.9314	-3.99736	-15.9708	ABCA8	ABCA8	NM_007168.2	ILMN_163028
ILMN_1716547	0	0	15.9545	down	1.06557	-2.93032	-3.99589	-15.9545	NAGK	NAGK	NM_017567.2	ILMN_4544
ILMN_1651282	7.56e-17	1.9e-17	15.8885	down	1.06398	-2.92593	-3.98991	-15.8885	COL17A1	COL17A1	NM_000494.3	ILMN_166420
ILMN_1672443	1.37e-28	6.02e-30	15.736	down	1.06027	-2.91573	-3.976	-15.736	QDPR	QDPR	NM_000320.1	ILMN_26096
ILMN_2344850	1.66e-41	4.2e-44	15.7041	down	1.05948	-2.91358	-3.97307	-15.7041	VPS26A	VPS26A	NM_001035260.1	ILMN_23384
ILMN_1778457	6.57e-30	2.14e-31	15.6191	down	1.0574	-2.90784	-3.96524	-15.6191	IL18	IL18	NM_001562.2	ILMN_167736
ILMN_2228938	7.69e-18	1.72e-18	15.5786	down	1.0564	-2.9051	-3.9615	-15.5786	ECM2	ECM2	NM_001393.2	ILMN_7147
ILMN_1812191	1.06e-35	1.02e-37	15.5202	down	1.05495	-2.90112	-3.95608	-15.5202	C12orf57	C12ORF57	NM_138425.2	ILMN_23505
ILMN_1719906	4.06e-26	2.72e-27	15.4893	down	1.05419	-2.89902	-3.9532	-15.4893	HADH	HADH	NM_005327.2	ILMN_13258
ILMN_1651315	8.55e-35	1.01e-36	15.2571	down	1.04837	-2.88303	-3.93141	-15.2571	HMG20B	HMG20B	NM_006339.1	ILMN_137076
ILMN_1725620	4.12e-39	1.71e-41	14.9017	down	1.03931	-2.8581	-3.89741	-14.9017	GGNBP2	GGNBP2	NM_024835.2	ILMN_21528
ILMN_1685387	6.71e-10	3.37e-10	14.8314	down	1.03749	-2.8531	-3.89059	-14.8314	PIGR	PIGR	NM_002644.2	ILMN_13933
ILMN_2072568	7.04e-13	2.68e-13	14.8283	down	1.03741	-2.85287	-3.89028	-14.8283	CLDN8	CLDN8	NM_199328.1	ILMN_15298
ILMN_2059173	4.37e-30	1.37e-31	14.7464	down	1.03528	-2.84702	-3.8823	-14.7464	SLC35E1	SLC35E1	NM_024881.3	ILMN_23168
ILMN_2053178	0	0	14.7286	down	1.03481	-2.84574	-3.88055	-14.7286	ACTG1	ACTG1	NM_001614.2	ILMN_24353
ILMN_2404795	3.14e-30	9.5e-32	14.6165	down	1.03187	-2.83765	-3.86953	-14.6165	SULT1A1	SULT1A1	NM_177530.1	ILMN_4950
ILMN_1746588	9.28e-28	4.68e-29	14.5355	down	1.02974	-2.83177	-3.86151	-14.5355	TALDO1	TALDO1	NM_006755.1	ILMN_29428
ILMN_1801205	1.46e-20	2.31e-21	14.5334	down	1.02968	-2.83162	-3.8613	-14.5334	GPNMB	GPNMB	NM_001005340.1	ILMN_20483
ILMN_2386530	1.17e-24	9.83e-26	14.5231	down	1.02941	-2.83087	-3.86028	-14.5231	RPLP1	RPLP1	NM_213725.1	ILMN_23085
ILMN_1745329	2.04e-40	6.6e-43	14.402	down	1.02618	-2.82201	-3.84819	-14.402	PRR14	PRR14	NM_024031.2	ILMN_24903
ILMN_1712305	1.13e-24	9.45e-26	14.4018	down	1.02618	-2.822	-3.84818	-14.4018	CYBRD1	CYBRD1	NM_024843.2	ILMN_4649
ILMN_1660775	7.64e-43	1.4e-45	14.3804	down	1.02561	-2.82043	-3.84604	-14.3804	LOC650152	LOC650152	XR_018707.1	ILMN_166986
ILMN_2044832	3.39e-38	1.76e-40	14.3425	down	1.02459	-2.81763	-3.84222	-14.3425	NOL5A	NOL5A	NM_006392.2	ILMN_13841
ILMN_1679391	4.09e-22	5.17e-23	14.3408	down	1.02455	-2.81751	-3.84206	-14.3408	MAMDC2	MAMDC2	NM_153267.3	ILMN_27602
ILMN_2169966	4.23e-24	3.91e-25	14.2698	down	1.02264	-2.81226	-3.8349	-14.2698	TM4SF18	TM4SF18	NM_138786.1	ILMN_5533
ILMN_2304512	2.83e-10	1.37e-10	14.0533	down	1.01676	-2.79608	-3.81284	-14.0533	SAA1	SAA1	NM_199161.1	ILMN_28364
ILMN_2128795	4.53e-28	2.18e-29	13.8902	down	1.01227	-2.78373	-3.796	-13.8902	LRIG1	LRIG1	NM_015541.2	ILMN_3319
ILMN_1709486	1.15e-23	1.15e-24	13.8406	down	1.01089	-2.77995	-3.79084	-13.8406	SRPX	SRPX	NM_006307.3	ILMN_26705
ILMN_1682176	8.74e-14	3.04e-14	13.8046	down	1.00989	-2.77719	-3.78708	-13.8046	CLEC3B	CLEC3B	NM_003278.1	ILMN_1287
ILMN_2364521	4.67e-29	1.87e-30	13.6916	down	1.00672	-2.7685	-3.77522	-13.6916	AXL	AXL	NM_021913.2	ILMN_180683
ILMN_2148290	4.88e-41	1.32e-43	13.6914	down	1.00672	-2.76848	-3.7752	-13.6914	PDCD7	PDCD7	NM_005707.1	ILMN_179659
ILMN_2136089	1.09e-23	1.08e-24	13.6691	down	1.00609	-2.76675	-3.77285	-13.6691	MTE	MTE	NM_175621.2	ILMN_172876
ILMN_1713086	1.64e-38	7.97e-41	13.6517	down	1.0056	-2.76541	-3.77101	-13.6517	RPL27A	RPL27A	NM_000990.2	ILMN_139166
ILMN_2178855	5.58e-12	2.33e-12	13.6042	down	1.00426	-2.76172	-3.76598	-13.6042	GPAM	GPAM	NM_020918.2	ILMN_174762
ILMN_2193325	2.61e-24	2.32e-25	13.5547	down	1.00286	-2.75786	-3.76072	-13.5547	MMP23B	MMP23B	NM_006983.1	ILMN_3406
ILMN_1660232	3.28e-38	1.67e-40	13.4997	down	1.00129	-2.75356	-3.75485	-13.4997	PEX5	PEX5	NM_000319.3	ILMN_29393
ILMN_1766264	3.12e-14	1.04e-14	13.3523	down	0.997073	-2.74195	-3.73902	-13.3523	PI16	PI16	NM_153370.2	ILMN_26089
ILMN_1693490	1.16e-33	1.77e-35	13.3004	down	0.995573	-2.73782	-3.73339	-13.3004	SEC11A	SEC11A	NM_014300.2	ILMN_12976
ILMN_1794825	6.59e-29	2.71e-30	13.28	down	0.99498	-2.7362	-3.73118	-13.28	ALDH3A2	ALDH3A2	NM_000382.2	ILMN_15882
ILMN_1777220	1.58e-41	3.9e-44	13.2257	down	0.993408	-2.73187	-3.72528	-13.2257	VCP	VCP	NM_007126.2	ILMN_25548
ILMN_1709590	1.12e-23	1.11e-24	13.2244	down	0.993367	-2.73176	-3.72513	-13.2244	PGM5	PGM5	NM_021965.3	ILMN_10700
ILMN_1809437	8.65e-36	8.12e-38	13.1885	down	0.992321	-2.72888	-3.7212	-13.1885	RHBDD2	RHBDD2	NM_001040456.1	ILMN_168345
ILMN_1681304	1.22e-32	2.27e-34	13.1837	down	0.99218	-2.7285	-3.72068	-13.1837	PAN3	PAN3	NM_175854.5	ILMN_181888
ILMN_2305544	2.63e-27	1.44e-28	13.1709	down	0.991808	-2.72747	-3.71928	-13.1709	DBI	DBI	NM_001079863.1	ILMN_173500
ILMN_1740426	5.17e-14	1.75e-14	13.1458	down	0.991075	-2.72545	-3.71653	-13.1458	RASD1	RASD1	NM_016084.3	ILMN_13561
ILMN_1669376	2.69e-31	6.61e-33	13.119	down	0.990289	-2.7233	-3.71359	-13.119	DRAM	DRAM	NM_018370.2	ILMN_20048
ILMN_1705261	2.85e-35	3.04e-37	13.1011	down	0.989764	-2.72185	-3.71161	-13.1011	CAPN1	CAPN1	NM_005186.2	ILMN_10477
ILMN_1752046	1.26e-29	4.39e-31	13.0412	down	0.987999	-2.717	-3.705	-13.0412	SH2B3	SH2B3	NM_005475.1	ILMN_5130
ILMN_1700248	1.18e-25	8.5e-27	12.938	down	0.984946	-2.7086	-3.69355	-12.9381	WDR86	WDR86	NM_198285.1	ILMN_9164
ILMN_2278908	4.42e-32	9.06e-34	12.9052	down	0.98397	-2.70591	-3.68988	-12.9052	GGA1	GGA1	NM_001001561.1	ILMN_24947
ILMN_2175712	2.62e-38	1.29e-40	12.8976	down	0.983742	-2.70529	-3.68903	-12.8976	NDUFA11	NDUFA11	NM_175614.2	ILMN_9381
ILMN_1799289	8.33e-36	7.77e-38	12.7705	down	0.979933	-2.69481	-3.67475	-12.7705	MRPL55	MRPL55	NM_181462.1	ILMN_29939
ILMN_2147105	2.32e-22	2.82e-23	12.7116	down	0.97815	-2.68992	-3.66807	-12.7116	LOC440348	LOC440348	NM_001018059.2	ILMN_12371
ILMN_2058795	5e-27	2.87e-28	12.7072	down	0.978017	-2.68956	-3.66757	-12.7072	PGCP	PGCP	NM_016134.2	ILMN_1988
ILMN_2218208	4.61e-26	3.13e-27	12.7067	down	0.978004	-2.68952	-3.66752	-12.7067	SPARCL1	SPARCL1	NM_004684.2	ILMN_176969
ILMN_1797519	4.38e-08	2.57e-08	12.6264	down	0.975564	-2.68281	-3.65837	-12.6264	DLK1	DLK1	NM_003836.4	ILMN_13065
ILMN_1780170	4.36e-12	1.8e-12	12.6218	down	0.975424	-2.68242	-3.65784	-12.6218	APOD	APOD	NM_001647.2	ILMN_28969
ILMN_2134381	7.74e-29	3.24e-30	12.6137	down	0.975179	-2.68175	-3.65692	-12.6137	C14orf85	C14ORF85	NR_002808.1	ILMN_14639
ILMN_1743396	3.21e-35	3.46e-37	12.5949	down	0.974606	-2.68017	-3.65477	-12.5949	ACOX3	ACOX3	NM_003501.1	ILMN_4422
ILMN_1672446	0	0	12.532	down	0.972678	-2.67487	-3.64755	-12.532	RPL11	RPL11	NM_000975.2	ILMN_22503
ILMN_1711888	1.21e-17	2.76e-18	12.4576	down	0.970387	-2.66856	-3.63895	-12.4576	COBL	COBL	NM_015198.2	ILMN_24054
ILMN_2393765	1.01e-12	3.92e-13	12.3723	down	0.967745	-2.6613	-3.62905	-12.3723	IGLL1	IGLL1	NM_020070.2	ILMN_4340
ILMN_1664464	2.37e-20	3.86e-21	12.355	down	0.967207	-2.65982	-3.62702	-12.355	PTGDS	PTGDS	NM_000954.5	ILMN_19248
ILMN_1786444	8.39e-11	3.87e-11	12.2591	down	0.964209	-2.65157	-3.61578	-12.2591	LPL	LPL	NM_000237.2	ILMN_178211
ILMN_1754660	9.32e-26	6.62e-27	12.259	down	0.964205	-2.65157	-3.61577	-12.259	C10orf56	C10ORF56	NM_153367.2	ILMN_19307
ILMN_1698766	5.98e-31	1.58e-32	12.2428	down	0.963694	-2.65016	-3.61386	-12.2428	PYCARD	PYCARD	NM_013258.3	ILMN_5073
ILMN_2310703	8.32e-20	1.46e-20	12.236	down	0.963483	-2.64957	-3.61306	-12.236	RPS26L	RPS26L	NR_002225.2	ILMN_27668
ILMN_1795905	4.74e-39	1.99e-41	12.2308	down	0.963321	-2.64913	-3.61245	-12.2308	ZBTB4	ZBTB4	NM_020899.2	ILMN_5011
ILMN_2377430	1.18e-13	4.16e-14	12.1362	down	0.960333	-2.64092	-3.60125	-12.1362	AGPAT2	AGPAT2	NM_001012727.1	ILMN_7769
ILMN_2133675	1.77e-36	1.49e-38	12.1117	down	0.959556	-2.63877	-3.59833	-12.1117	SGSH	SGSH	NM_000199.2	ILMN_7542
ILMN_1772910	8.67e-22	1.15e-22	12.0899	down	0.958861	-2.63687	-3.59573	-12.0899	GAS1	GAS1	NM_002048.1	ILMN_175833
ILMN_2228732	1.24e-25	9e-27	12.08	down	0.958549	-2.636	-3.59455	-12.08	CCNG2	CCNG2	NM_004354.1	ILMN_10201
ILMN_2079386	3.25e-32	6.56e-34	12.0648	down	0.958061	-2.63468	-3.59274	-12.0648	RPL22	RPL22	NM_000983.3	ILMN_167909
ILMN_1680279	1.36e-25	9.94e-27	11.9627	down	0.954791	-2.62568	-3.58047	-11.9627	USP49	USP49	NM_018561.3	ILMN_24018
ILMN_2147306	4.51e-34	6.28e-36	11.9412	down	0.954102	-2.62378	-3.57788	-11.9412	PNRC2	PNRC2	NM_017761.2	ILMN_7879
ILMN_1782419	1.52e-21	2.1e-22	11.9379	down	0.953992	-2.62348	-3.57747	-11.9379	GNG11	GNG11	NM_004126.3	ILMN_8981
ILMN_1813753	1.82e-25	1.36e-26	11.9203	down	0.953425	-2.62192	-3.57534	-11.9203	PTN	PTN	NM_002825.5	ILMN_13278
ILMN_1803392	1.61e-37	9.73e-40	11.9087	down	0.953051	-2.62089	-3.57394	-11.9087	TAX1BP3	TAX1BP3	NM_014604.2	ILMN_30141
ILMN_1752802	2.07e-35	2.09e-37	11.8949	down	0.952607	-2.61967	-3.57228	-11.8949	CLPTM1L	CLPTM1L	NM_030782.3	ILMN_10916
ILMN_1803988	8.55e-27	5.13e-28	11.8672	down	0.951708	-2.6172	-3.56891	-11.8672	MCL1	MCL1	NM_021960.3	ILMN_18397
ILMN_1755235	3.65e-39	1.47e-41	11.8638	down	0.951599	-2.6169	-3.5685	-11.8638	XPO6	XPO6	NM_015171.2	ILMN_25747
ILMN_2103295	7.87e-31	2.13e-32	11.7724	down	0.948623	-2.60871	-3.55733	-11.7724	TINP1	TINP1	NM_014886.2	ILMN_8436
ILMN_2205896	2.04e-40	6.49e-43	11.7506	down	0.94791	-2.60676	-3.55467	-11.7506	MEIS3P1	MEIS3P1	NR_002211.1	ILMN_12070
ILMN_1790891	9.72e-33	1.79e-34	11.7086	down	0.946534	-2.60297	-3.5495	-11.7086	CKAP4	CKAP4	NM_006825.2	ILMN_182487
ILMN_1662419	6.2e-20	1.08e-20	11.6186	down	0.943566	-2.5948	-3.53837	-11.6186	COX7A1	COX7A1	NM_001864.2	ILMN_5679
ILMN_2395204	8.77e-37	6.62e-39	11.6136	down	0.943399	-2.59435	-3.53774	-11.6136	SLTM	SLTM	NM_001013843.1	ILMN_20918
ILMN_1800078	9.36e-28	4.73e-29	11.4961	down	0.939486	-2.58359	-3.52307	-11.4961	LMO2	LMO2	NM_005574.2	ILMN_172933
ILMN_1783500	3.88e-30	1.2e-31	11.4785	down	0.938896	-2.58196	-3.52086	-11.4785	HOXD12	HOXD12	NM_021193.2	ILMN_626
ILMN_1810978	0.000106	8.53e-05	11.476	down	0.938814	-2.58173	-3.52055	-11.476	MUCL1	MUCL1	NM_058173.2	ILMN_23381
ILMN_1660986	1.01e-27	5.13e-29	11.433	down	0.937366	-2.57776	-3.51513	-11.433	PER3	PER3	NM_016831.1	ILMN_30242
ILMN_2175094	6.46e-18	1.43e-18	11.3963	down	0.936132	-2.57437	-3.5105	-11.3963	TDRD1	TDRD1	NM_198795.1	ILMN_162663
ILMN_1782292	4.88e-31	1.26e-32	11.3522	down	0.934639	-2.57026	-3.5049	-11.3522	LAMP1	LAMP1	NM_005561.2	ILMN_27826
ILMN_1343291	5.08e-37	3.51e-39	11.3326	down	0.933975	-2.56843	-3.5024	-11.3326	EEF1A1	EEF1A1	NM_001402.5	ILMN_5311
ILMN_2120695	2.4e-20	3.92e-21	11.1712	down	0.928457	-2.55325	-3.48171	-11.1712	TSPAN7	TSPAN7	NM_004615.2	ILMN_20684
ILMN_1795251	2.75e-24	2.47e-25	11.1557	down	0.927919	-2.55179	-3.47971	-11.1557	SPARCL1	SPARCL1	NM_004684.3	ILMN_176969
ILMN_1722898	4.42e-17	1.08e-17	11.1399	down	0.927379	-2.55029	-3.47767	-11.1399	SFRP2	SFRP2	NM_003013.2	ILMN_24078
ILMN_2297069	8.04e-35	9.41e-37	11.1324	down	0.927116	-2.54957	-3.47669	-11.1324	FAM115A	FAM115A	NM_014719.1	ILMN_27255
ILMN_1781400	4.89e-25	3.89e-26	11.0691	down	0.924924	-2.54354	-3.46846	-11.0691	SLC7A2	SLC7A2	NM_001008539.2	ILMN_10012
ILMN_1679666	6.43e-07	4.16e-07	11.0376	down	0.923827	-2.54053	-3.46436	-11.0376	SCGB3A1	SCGB3A1	NM_052863.2	ILMN_23096
ILMN_2352009	4.48e-30	1.42e-31	11.0197	down	0.923201	-2.53881	-3.46201	-11.0197	ACADVL	ACADVL	NM_000018.2	ILMN_177769
ILMN_1701877	1.49e-27	7.85e-29	10.9574	down	0.921025	-2.53281	-3.45384	-10.9574	AXL	AXL	NM_021913.2	ILMN_28087
ILMN_2207504	7.67e-07	5e-07	10.9546	down	0.920924	-2.53254	-3.45346	-10.9546	LEP	LEP	NM_000230.1	ILMN_10827
ILMN_1754912	2.93e-37	1.85e-39	10.9103	down	0.919362	-2.52825	-3.44761	-10.9103	GLE1	GLE1	NM_001003722.1	ILMN_19199
ILMN_2247594	4.63e-37	3.07e-39	10.8589	down	0.917551	-2.52326	-3.44081	-10.8589	RPLP1	RPLP1	NM_001003.2	ILMN_23181
ILMN_2220320	1.07e-31	2.39e-33	10.8438	down	0.917014	-2.52178	-3.4388	-10.8438	RPL7L1	RPL7L1	NM_198486.2	ILMN_9155
ILMN_1800540	8.13e-26	5.72e-27	10.8247	down	0.916333	-2.51992	-3.43626	-10.8247	CD55	CD55	NM_000574.2	ILMN_18297
ILMN_1661594	4.44e-42	9.8e-45	10.811	down	0.915848	-2.51858	-3.43443	-10.811	C2orf42	C2ORF42	NM_017880.1	ILMN_9721
ILMN_1700276	1.11e-36	8.57e-39	10.7994	down	0.915435	-2.51745	-3.43288	-10.7994	C14orf100	C14ORF100	NM_016475.2	ILMN_2292
ILMN_1699362	2.11e-42	4.2e-45	10.7775	down	0.914654	-2.5153	-3.42995	-10.7775	IK	IK	NM_006083.3	ILMN_27338
ILMN_2172269	3.65e-39	1.48e-41	10.7364	down	0.913183	-2.51125	-3.42444	-10.7364	TMEM183B	TMEM183B	NM_001079809.1	ILMN_168962
ILMN_1815673	3.19e-23	3.38e-24	10.69	down	0.911515	-2.50667	-3.41818	-10.69	DKK3	DKK3	NM_015881.5	ILMN_181104
ILMN_2150294	8.42e-28	4.2e-29	10.6411	down	0.909753	-2.50182	-3.41157	-10.6411	FKBP14	FKBP14	NM_017946.2	ILMN_18132
ILMN_1780769	7.31e-33	1.3e-34	10.5582	down	0.906744	-2.49354	-3.40029	-10.5582	TUBB2C	TUBB2C	NM_006088.5	ILMN_19776
ILMN_1656625	2.65e-34	3.46e-36	10.5284	down	0.905659	-2.49056	-3.39622	-10.5285	RPS24	RPS24	NM_033022.2	ILMN_1867
ILMN_1693317	2.11e-42	4.2e-45	10.4612	down	0.903192	-2.48378	-3.38698	-10.4612	TTC15	TTC15	NM_016030.5	ILMN_21565
ILMN_2087692	2.67e-22	3.27e-23	10.4556	down	0.902987	-2.48321	-3.3862	-10.4556	CYBRD1	CYBRD1	NM_024843.2	ILMN_4649
ILMN_1753547	3.69e-28	1.76e-29	10.4449	down	0.902595	-2.48213	-3.38473	-10.4449	STAT5A	STAT5A	NM_003152.2	ILMN_10520
ILMN_1696360	1.62e-30	4.53e-32	10.413	down	0.901416	-2.4789	-3.38031	-10.413	CTSB	CTSB	NM_147780.2	ILMN_162932
ILMN_1720799	6.76e-26	4.7e-27	10.3941	down	0.900718	-2.47698	-3.3777	-10.3941	GPSN2	GPSN2	NM_138501.4	ILMN_6454
ILMN_1811598	2.19e-11	9.63e-12	10.3858	down	0.90041	-2.47613	-3.37654	-10.3858	ADH1B	ADH1B	NM_000668.3	ILMN_15844
ILMN_2105253	1.34e-29	4.68e-31	10.3676	down	0.899737	-2.47428	-3.37401	-10.3676	ZADH1	ZADH1	NM_152444.1	ILMN_8474
ILMN_2165354	4.4e-25	3.46e-26	10.3625	down	0.899545	-2.47375	-3.37329	-10.3625	DCLK1	DCLK1	NM_004734.2	ILMN_178525
ILMN_1651950	8.38e-28	4.18e-29	10.361	down	0.899491	-2.4736	-3.37309	-10.361	TPST1	TPST1	NM_003596.2	ILMN_174128
ILMN_1769545	7.3e-37	5.36e-39	10.3496	down	0.899066	-2.47244	-3.3715	-10.3496	PRPF19	PRPF19	NM_014502.3	ILMN_10626
ILMN_1667711	1.45e-16	3.77e-17	10.3121	down	0.897671	-2.46859	-3.36626	-10.3121	HRASLS3	HRASLS3	NM_007069.2	ILMN_15631
ILMN_2402798	1.62e-34	2.05e-36	10.311	down	0.897631	-2.46848	-3.36611	-10.311	AP2M1	AP2M1	NM_004068.3	ILMN_174689
ILMN_2191681	4.09e-36	3.55e-38	10.3048	down	0.897399	-2.46784	-3.36524	-10.3048	CHCHD2	CHCHD2	NM_016139.2	ILMN_15841
ILMN_1709032	5.22e-35	5.81e-37	10.3011	down	0.897262	-2.46747	-3.36473	-10.3011	FYCO1	FYCO1	NM_024513.1	ILMN_18567
ILMN_1769031	7.65e-38	4.42e-40	10.2218	down	0.894287	-2.45929	-3.35358	-10.2218	FRAP1	FRAP1	NM_004958.2	ILMN_26342
ILMN_2410038	7.07e-29	2.92e-30	10.2207	down	0.894247	-2.45918	-3.35342	-10.2207	FAM111A	FAM111A	NM_022074.2	ILMN_25514
ILMN_1751072	2.25e-32	4.35e-34	10.211	down	0.893881	-2.45817	-3.35205	-10.211	SRPRB	SRPRB	NM_021203.2	ILMN_2452
ILMN_1768425	3.57e-16	9.7e-17	10.2058	down	0.893683	-2.45763	-3.35131	-10.2058	TF	TF	NM_001063.2	ILMN_25028
ILMN_2181191	5.63e-38	3.07e-40	10.1976	down	0.893376	-2.45678	-3.35016	-10.1976	TPI1	TPI1	NM_000365.4	ILMN_14310
ILMN_1720083	5.46e-34	7.73e-36	10.1966	down	0.893337	-2.45667	-3.35001	-10.1966	EHD4	EHD4	NM_139265.2	ILMN_14021
ILMN_1746426	5.19e-40	1.85e-42	10.1218	down	0.890504	-2.44889	-3.33939	-10.1218	TOMM70A	TOMM70A	NM_014820.3	ILMN_10950
ILMN_2374865	6.32e-14	2.16e-14	10.1121	down	0.890137	-2.44787	-3.33801	-10.1121	ATF3	ATF3	NM_001040619.1	ILMN_182693
ILMN_1685357	5.62e-35	6.36e-37	10.0783	down	0.888847	-2.44434	-3.33318	-10.0783	RTN2	RTN2	NM_005619.3	ILMN_25509
ILMN_1808114	5.76e-12	2.41e-12	10.0654	down	0.888355	-2.44298	-3.33133	-10.0654	LYVE1	LYVE1	NM_006691.3	ILMN_164382
ILMN_1781388	3.49e-22	4.35e-23	10.0143	down	0.886397	-2.43759	-3.32398	-10.0143	PGM5	PGM5	NM_021965.3	ILMN_10700
ILMN_2229379	2.48e-14	8.13e-15	10.0099	down	0.88623	-2.43713	-3.32336	-10.0099	KIT	KIT	NM_000222.1	ILMN_8258
ILMN_2230035	9.48e-32	2.09e-33	10.0016	down	0.885908	-2.43625	-3.32215	-10.0016	BBS2	BBS2	NM_031885.2	ILMN_12583
ILMN_2190779	1.97e-28	8.94e-30	9.99795	down	0.885772	-2.43586	-3.32163	-9.99795	RNUXA	RNUXA	NM_032177.2	ILMN_4659
ILMN_2246894	5.53e-36	4.86e-38	9.98919	down	0.885431	-2.43494	-3.32037	-9.98919	EDF1	EDF1	NM_003792.2	ILMN_6455
ILMN_1706511	1.17e-29	4.02e-31	9.95646	down	0.884168	-2.43146	-3.31563	-9.95646	TEF	TEF	NM_003216.2	ILMN_7440
ILMN_2126344	1.04e-31	2.3e-33	9.95549	down	0.884132	-2.43136	-3.31549	-9.95549	SEC16A	SEC16A	NM_014866.1	ILMN_178640
ILMN_1804929	2.86e-13	1.05e-13	9.88221	down	0.88129	-2.42354	-3.30483	-9.88221	OXTR	OXTR	NM_000916.3	ILMN_7313
ILMN_1671149	7.27e-19	1.42e-19	9.86294	down	0.880538	-2.42148	-3.30202	-9.86294	MEG3	MEG3	NR_002766.1	ILMN_9853
ILMN_1717337	9.81e-30	3.32e-31	9.86143	down	0.88048	-2.42132	-3.3018	-9.86143	MARCH7	MARCH7	NM_022826.2	ILMN_29166
ILMN_1671893	1.07e-38	4.9e-41	9.80145	down	0.87813	-2.41487	-3.293	-9.80145	CHMP2A	CHMP2A	NM_014453.2	ILMN_1695
ILMN_1701244	4.08e-39	1.67e-41	9.80116	down	0.878121	-2.41483	-3.29295	-9.80116	ITFG2	ITFG2	NM_018463.2	ILMN_24532
ILMN_1753613	2.92e-18	6.16e-19	9.77057	down	0.876918	-2.41152	-3.28844	-9.77057	HOXA5	HOXA5	NM_019102.2	ILMN_16131
ILMN_1751062	1.38e-14	4.41e-15	9.7682	down	0.876825	-2.41127	-3.28809	-9.7682	SCARA5	SCARA5	NM_173833.4	ILMN_15503
ILMN_1800912	1.02e-28	4.39e-30	9.74195	down	0.87579	-2.40842	-3.28421	-9.74195	ZFP106	ZFP106	NM_022473.1	ILMN_6305
ILMN_2139943	1.83e-35	1.83e-37	9.73893	down	0.875669	-2.40809	-3.28376	-9.73893	RPS3A	RPS3A	NM_001006.3	ILMN_28872
ILMN_2051408	3.29e-29	1.26e-30	9.72722	down	0.875205	-2.40682	-3.28203	-9.72722	PNPT1	PNPT1	NM_033109.2	ILMN_22316
ILMN_1690040	1.25e-17	2.87e-18	9.71169	down	0.874591	-2.40513	-3.27972	-9.71168	TM7SF2	TM7SF2	NM_003273.2	ILMN_28596
ILMN_1654151	1.36e-38	6.46e-41	9.67455	down	0.87312	-2.40108	-3.2742	-9.67455	COX6C	COX6C	NM_004374.2	ILMN_6419
ILMN_1789176	4.95e-42	1.1e-44	9.62183	down	0.871016	-2.39529	-3.26631	-9.62183	PSMB1	PSMB1	NM_002793.2	ILMN_2503
ILMN_2200917	2.37e-23	2.47e-24	9.58926	down	0.869711	-2.39171	-3.26142	-9.58926	SLC4A7	SLC4A7	NM_003615.2	ILMN_163925
ILMN_1711450	7.65e-34	1.11e-35	9.56922	down	0.868906	-2.3895	-3.2584	-9.56922	TH1L	TH1L	NM_016397.2	ILMN_18777
ILMN_1676822	1.63e-14	5.25e-15	9.55719	down	0.868424	-2.38816	-3.25659	-9.55719	C2orf40	C2ORF40	NM_032411.1	ILMN_7408
ILMN_1653412	1.26e-29	4.39e-31	9.53772	down	0.867639	-2.38601	-3.25364	-9.53772	RAXL1	RAXL1	NM_032753.2	ILMN_21452
ILMN_1778836	2.63e-32	5.16e-34	9.5293	down	0.867297	-2.38507	-3.25237	-9.5293	SFRS7	SFRS7	NM_001031684.1	ILMN_7620
ILMN_1666546	4.4e-29	1.74e-30	9.52927	down	0.867297	-2.38507	-3.25237	-9.52927	DUSP14	DUSP14	NM_007026.2	ILMN_9561
ILMN_1678170	5.84e-23	6.4e-24	9.51642	down	0.866779	-2.38364	-3.25042	-9.51642	MME	MME	NM_000902.3	ILMN_21688
ILMN_2152257	6.82e-25	5.49e-26	9.3971	down	0.861924	-2.37029	-3.23221	-9.3971	SSTR2	SSTR2	NM_001050.2	ILMN_166523
ILMN_1684321	1.99e-39	7.62e-42	9.36638	down	0.860664	-2.36683	-3.22749	-9.36639	CYB5B	CYB5B	NM_030579.2	ILMN_432
ILMN_1761061	9.85e-38	5.84e-40	9.33554	down	0.859394	-2.36334	-3.22273	-9.33554	PAX7	PAX7	NM_002584.1	ILMN_165416
ILMN_1659437	6.26e-36	5.61e-38	9.31165	down	0.858409	-2.36063	-3.21904	-9.31165	TXNDC17	TXNDC17	NM_032731.3	ILMN_8122
ILMN_2051972	1.66e-18	3.41e-19	9.26772	down	0.85659	-2.35562	-3.21222	-9.26772	GPC3	GPC3	NM_004484.2	ILMN_24093
ILMN_1788184	6.86e-08	4.09e-08	9.24049	down	0.85546	-2.35251	-3.20797	-9.24049	CIDEA	CIDEA	NM_001279.2	ILMN_6735
ILMN_1658835	7.27e-17	1.82e-17	9.23077	down	0.855054	-2.3514	-3.20645	-9.23077	CAV2	CAV2	NM_001233.3	ILMN_177870
ILMN_1754103	9.5e-19	1.89e-19	9.22289	down	0.854725	-2.35049	-3.20522	-9.22289	CLDN11	CLDN11	NM_005602.4	ILMN_17073
ILMN_2134110	5.74e-36	5.11e-38	9.21678	down	0.854471	-2.34979	-3.20426	-9.21678	SELK	SELK	NM_021237.3	ILMN_28373
ILMN_1746012	3.12e-31	7.8e-33	9.17977	down	0.852923	-2.34554	-3.19846	-9.17977	MBD6	MBD6	NM_052897.3	ILMN_162772
ILMN_2180827	2.69e-32	5.3e-34	9.15901	down	0.852051	-2.34314	-3.19519	-9.15901	MEPCE	MEPCE	NM_019606.4	ILMN_8017
ILMN_1670693	1.61e-10	7.62e-11	9.13748	down	0.851146	-2.34065	-3.1918	-9.13748	LIPE	LIPE	NM_005357.2	ILMN_896
ILMN_1733538	1.05e-31	2.32e-33	9.11298	down	0.850114	-2.33781	-3.18792	-9.11298	RGS10	RGS10	NM_001005339.1	ILMN_27389
ILMN_2309245	2.28e-26	1.47e-27	9.06274	down	0.847985	-2.33196	-3.17995	-9.06274	BIN1	BIN1	NM_139343.1	ILMN_22961
ILMN_2219618	5.42e-27	3.14e-28	9.01626	down	0.846008	-2.32652	-3.17253	-9.01626	LOC90586	LOC90586	NR_002773.1	ILMN_15276
ILMN_2319414	5.51e-38	2.94e-40	9.0104	down	0.845758	-2.32583	-3.17159	-9.0104	BTF3	BTF3	NM_001037637.1	ILMN_13958
ILMN_2271149	1.09e-22	1.26e-23	9.00218	down	0.845406	-2.32487	-3.17027	-9.00217	PGM5	PGM5	NM_021965.3	ILMN_10700
ILMN_1779182	5.15e-24	4.85e-25	8.9946	down	0.845082	-2.32398	-3.16906	-8.9946	TMEM98	TMEM98	NM_001033504.1	ILMN_13067
ILMN_2364768	6.17e-23	6.82e-24	8.98764	down	0.844787	-2.32316	-3.16794	-8.98764	MYLK	MYLK	NM_053026.3	ILMN_27561
ILMN_2150465	1.7e-26	1.07e-27	8.96761	down	0.843924	-2.3208	-3.16472	-8.96761	C5orf28	C5ORF28	NM_022483.3	ILMN_5037
ILMN_1668484	2.52e-37	1.58e-39	8.91934	down	0.841849	-2.31509	-3.15694	-8.91933	LRRC47	LRRC47	NM_020710.1	ILMN_18678
ILMN_1708660	6.07e-37	4.29e-39	8.91681	down	0.841741	-2.31479	-3.15653	-8.91681	RWDD4A	RWDD4A	NM_152682.2	ILMN_6725
ILMN_1815203	9.01e-07	5.91e-07	8.90774	down	0.841347	-2.31371	-3.15506	-8.90774	HMGCS2	HMGCS2	NM_005518.2	ILMN_4183
ILMN_1723522	1.88e-11	8.22e-12	8.90615	down	0.841283	-2.31352	-3.1548	-8.90615	APOLD1	APOLD1	NM_030817.1	ILMN_21263
ILMN_2147251	6.72e-36	6.09e-38	8.85794	down	0.839193	-2.30778	-3.14697	-8.85794	MGC10997	MGC10997	NR_001565.1	ILMN_10600
ILMN_1767475	1.36e-31	3.13e-33	8.85045	down	0.838865	-2.30689	-3.14575	-8.85045	CERK	CERK	NM_022766.4	ILMN_24122
ILMN_1777378	8.13e-34	1.18e-35	8.82472	down	0.837746	-2.3038	-3.14155	-8.82472	COMMD6	COMMD6	NM_203497.2	ILMN_12073
ILMN_2194852	2.66e-28	1.24e-29	8.81949	down	0.837517	-2.30318	-3.1407	-8.81949	FLJ46309	FLJ46309	NM_001039797.1	ILMN_30948
ILMN_2106656	2.17e-27	1.17e-28	8.80063	down	0.836695	-2.30091	-3.13761	-8.80063	BLZF1	BLZF1	NM_003666.2	ILMN_21927
ILMN_1671603	1.48e-32	2.78e-34	8.79056	down	0.836255	-2.2997	-3.13595	-8.79056	MED30	MED30	NM_080651.1	ILMN_7158
ILMN_2326509	9.65e-29	4.15e-30	8.79021	down	0.836238	-2.29966	-3.1359	-8.7902	CASP1	CASP1	NM_033294.2	ILMN_10621
ILMN_2154053	2.84e-32	5.61e-34	8.781	down	0.835835	-2.29855	-3.13439	-8.781	FVT1	FVT1	NM_002035.1	ILMN_5671
ILMN_2078724	1.07e-32	1.98e-34	8.77353	down	0.835509	-2.29765	-3.13316	-8.77353	C14orf153	C14ORF153	NM_032374.2	ILMN_181362
ILMN_1766657	7.64e-33	1.37e-34	8.76253	down	0.835027	-2.29632	-3.13135	-8.76253	STOM	STOM	NM_004099.4	ILMN_183628
ILMN_2401641	2.69e-25	2.06e-26	8.75174	down	0.834552	-2.29502	-3.12957	-8.75174	ALDH3A2	ALDH3A2	NM_001031806.1	ILMN_15293
ILMN_1784286	1.64e-36	1.37e-38	8.73867	down	0.833977	-2.29344	-3.12741	-8.73867	NDUFA1	NDUFA1	NM_004541.2	ILMN_24450
ILMN_1806312	3.14e-28	1.48e-29	8.73514	down	0.833821	-2.29301	-3.12683	-8.73514	C20orf30	C20ORF30	NM_001009924.1	ILMN_14634
ILMN_1814173	2.5e-27	1.36e-28	8.73335	down	0.833744	-2.29279	-3.12654	-8.73335	SMARCA4	SMARCA4	NM_003072.2	ILMN_17174
ILMN_1798602	2.14e-29	7.85e-31	8.71522	down	0.832944	-2.29059	-3.12354	-8.71522	PCF11	PCF11	NM_015885.2	ILMN_29970
ILMN_1805543	3.71e-25	2.9e-26	8.7146	down	0.832916	-2.29052	-3.12343	-8.7146	ADAMTS9	ADAMTS9	NM_182920.1	ILMN_181708
ILMN_2181445	4.22e-29	1.66e-30	8.71238	down	0.832816	-2.29025	-3.12307	-8.71238	BCL2L13	BCL2L13	NM_015367.2	ILMN_24976
ILMN_1791332	2.02e-39	7.86e-42	8.70606	down	0.832538	-2.28948	-3.12202	-8.70606	ATP5O	ATP5O	NM_001697.2	ILMN_10205
ILMN_1682818	6.77e-28	3.33e-29	8.70359	down	0.832428	-2.28918	-3.12161	-8.70359	TTLL3	TTLL3	NM_015644.3	ILMN_5389
ILMN_2390919	6.22e-13	2.35e-13	8.69926	down	0.832237	-2.28866	-3.12089	-8.69926	FBLN2	FBLN2	NM_001998.2	ILMN_29279
ILMN_1747146	5.92e-38	3.29e-40	8.69717	down	0.832146	-2.2884	-3.12055	-8.69717	TSG101	TSG101	NM_006292.2	ILMN_28137
ILMN_2201678	3.24e-18	6.88e-19	8.68487	down	0.831601	-2.2869	-3.1185	-8.68487	FSTL1	FSTL1	NM_007085.3	ILMN_15510
ILMN_2051519	7.62e-30	2.54e-31	8.67657	down	0.831231	-2.28589	-3.11713	-8.67657	RPL37A	RPL37A	NM_000998.4	ILMN_15929
ILMN_1725427	2.36e-31	5.74e-33	8.66736	down	0.830828	-2.28477	-3.11559	-8.66736	B2M	B2M	NM_004048.2	ILMN_19648
ILMN_2106380	1.06e-25	7.6e-27	8.65536	down	0.83029	-2.2833	-3.11359	-8.65536	TNFSF15	TNFSF15	NM_005118.2	ILMN_2068
ILMN_1656248	6.13e-20	1.06e-20	8.64824	down	0.829977	-2.28243	-3.11241	-8.64824	ASAM	ASAM	NM_024769.2	ILMN_27333
ILMN_2340065	5.74e-37	3.99e-39	8.64297	down	0.829741	-2.28179	-3.11153	-8.64297	UBL5	UBL5	NM_001048241.1	ILMN_168906
ILMN_2090351	2.04e-23	2.12e-24	8.63129	down	0.829221	-2.28035	-3.10958	-8.63129	OR7E156P	OR7E156P	NR_002171.1	ILMN_13738
ILMN_1672843	4.89e-38	2.59e-40	8.6247	down	0.828927	-2.27955	-3.10847	-8.6247	FBXO8	FBXO8	NM_012180.2	ILMN_166083
ILMN_1787949	1.94e-30	5.54e-32	8.62465	down	0.828923	-2.27954	-3.10847	-8.62465	RPS15A	RPS15A	NM_001030009.1	ILMN_27395
ILMN_1683700	7.04e-29	2.9e-30	8.62373	down	0.828883	-2.27943	-3.10831	-8.62373	TNFSF12	TNFSF12	NM_003809.2	ILMN_24599
ILMN_1718565	2.53e-23	2.66e-24	8.61486	down	0.828487	-2.27834	-3.10683	-8.61486	CDKN1C	CDKN1C	NM_000076.1	ILMN_20689
ILMN_1675797	5.1e-18	1.11e-18	8.60917	down	0.828233	-2.27764	-3.10587	-8.60917	EPDR1	EPDR1	NM_017549.3	ILMN_170238
ILMN_1678808	8.83e-33	1.61e-34	8.60373	down	0.82799	-2.27697	-3.10496	-8.60373	KIAA0831	KIAA0831	NM_014924.3	ILMN_23945
ILMN_1705676	1.23e-08	6.87e-09	8.60155	down	0.827892	-2.27671	-3.1046	-8.60155	MRAP	MRAP	NM_178817.3	ILMN_23154
ILMN_1669394	8.93e-34	1.31e-35	8.60055	down	0.827848	-2.27658	-3.10443	-8.60055	EI24	EI24	NM_001007277.1	ILMN_25825
ILMN_1799026	2.74e-20	4.52e-21	8.58653	down	0.827218	-2.27486	-3.10208	-8.58653	PCDH18	PCDH18	NM_019035.2	ILMN_13687
ILMN_1806123	7.71e-37	5.74e-39	8.57412	down	0.826664	-2.27332	-3.09999	-8.57412	MRPL23	MRPL23	NM_021134.2	ILMN_17506
ILMN_1766762	5.64e-34	8.03e-36	8.55955	down	0.826009	-2.27153	-3.09753	-8.55955	DYNLRB1	DYNLRB1	NM_014183.2	ILMN_6713
ILMN_1658351	2.66e-35	2.8e-37	8.52458	down	0.824432	-2.2672	-3.09163	-8.52458	FIS1	FIS1	NM_016068.2	ILMN_13135
ILMN_1667748	1.37e-33	2.12e-35	8.52148	down	0.824295	-2.26681	-3.0911	-8.52148	ANKRD33	ANKRD33	NM_182608.2	ILMN_18253
ILMN_1745256	2.67e-24	2.39e-25	8.51495	down	0.823999	-2.266	-3.09	-8.51495	CXXC5	CXXC5	NM_016463.5	ILMN_166144
ILMN_1656378	5.9e-22	7.64e-23	8.50489	down	0.823546	-2.26475	-3.08829	-8.50489	NMT2	NMT2	NM_004808.1	ILMN_7780
ILMN_1764380	2.04e-30	5.88e-32	8.46389	down	0.821688	-2.25963	-3.08132	-8.46389	GLTP	GLTP	NM_016433.3	ILMN_30280
ILMN_2071937	5.53e-38	2.99e-40	8.46285	down	0.821638	-2.25951	-3.08114	-8.46286	ATP6V0E1	ATP6V0E1	NM_003945.3	ILMN_8923
ILMN_1667199	1.13e-38	5.24e-41	8.45987	down	0.821504	-2.25913	-3.08064	-8.45987	SQRDL	SQRDL	NM_021199.2	ILMN_4694
ILMN_1747577	2.32e-26	1.5e-27	8.45232	down	0.821161	-2.25819	-3.07935	-8.45232	ALAD	ALAD	NM_001003945.1	ILMN_16812
ILMN_1662318	8e-23	9.02e-24	8.43543	down	0.82039	-2.25607	-3.07646	-8.43543	CCDC59	CCDC59	NM_014167.2	ILMN_12564
ILMN_1770356	3.67e-33	6.08e-35	8.43421	down	0.820335	-2.25592	-3.07625	-8.43421	POLRMT	POLRMT	NM_005035.3	ILMN_168627
ILMN_2261519	4.9e-29	1.97e-30	8.42029	down	0.819698	-2.25417	-3.07387	-8.42029	AIRE	AIRE	NM_000383.1	ILMN_179368
ILMN_1680967	5.61e-35	6.32e-37	8.40379	down	0.818944	-2.2521	-3.07104	-8.40379	CIP29	CIP29	NM_033082.2	ILMN_23177
ILMN_1740749	2.83e-30	8.43e-32	8.37668	down	0.8177	-2.24868	-3.06638	-8.37668	RPL7A	RPL7A	NM_000972.2	ILMN_26457
ILMN_1767377	1.43e-23	1.45e-24	8.34894	down	0.816424	-2.24517	-3.06159	-8.34894	LOC153561	LOC153561	NM_207331.2	ILMN_1879
ILMN_1704557	4.54e-33	7.77e-35	8.30187	down	0.814249	-2.23919	-3.05344	-8.30187	RPS6KB1	RPS6KB1	NM_003161.2	ILMN_162232
ILMN_1672389	5.31e-29	2.15e-30	8.28848	down	0.813627	-2.23748	-3.05111	-8.28848	CRYZ	CRYZ	NM_001889.2	ILMN_30248
ILMN_1721713	1.22e-38	5.73e-41	8.28407	down	0.813424	-2.23692	-3.05034	-8.28407	EXOSC9	EXOSC9	NM_001034194.1	ILMN_26957
ILMN_1678966	1.62e-31	3.8e-33	8.27408	down	0.812959	-2.23564	-3.0486	-8.27408	SNRPF	SNRPF	NM_003095.1	ILMN_138252
ILMN_2359945	7.67e-11	3.54e-11	8.26689	down	0.812625	-2.23472	-3.04735	-8.26689	CES1	CES1	NM_001025195.1	ILMN_165652
ILMN_1801307	5.74e-18	1.26e-18	8.24571	down	0.811637	-2.23201	-3.04364	-8.24571	TNFSF10	TNFSF10	NM_003810.2	ILMN_163298
ILMN_2219134	6.38e-32	1.35e-33	8.24117	down	0.811427	-2.23142	-3.04285	-8.24117	RPS15	RPS15	NM_001018.3	ILMN_4289
ILMN_2341793	8.42e-33	1.52e-34	8.19796	down	0.809404	-2.22586	-3.03527	-8.19796	CCT7	CCT7	NM_001009570.1	ILMN_24972
ILMN_2395932	2.9e-31	7.19e-33	8.18894	down	0.808979	-2.2247	-3.03368	-8.18894	UNC45A	UNC45A	NM_001039675.1	ILMN_40255
ILMN_1688423	2.46e-19	4.58e-20	8.1368	down	0.806523	-2.21794	-3.02446	-8.1368	FCER1A	FCER1A	NM_002001.2	ILMN_18288
ILMN_1694174	2.69e-29	1.01e-30	8.13382	down	0.806384	-2.21755	-3.02393	-8.13382	TRIM68	TRIM68	NM_018073.5	ILMN_27708
ILMN_2164081	6.95e-37	5.06e-39	8.13188	down	0.80629	-2.2173	-3.02359	-8.13188	KLHL12	KLHL12	NM_021633.2	ILMN_165002
ILMN_1670272	9.72e-34	1.44e-35	8.12833	down	0.806121	-2.21684	-3.02296	-8.12833	LRP10	LRP10	NM_014045.3	ILMN_169863
ILMN_1695311	8.7e-24	8.49e-25	8.10987	down	0.805249	-2.21443	-3.01968	-8.10987	HLA-DMA	HLA-DMA	NM_006120.2	ILMN_14424
ILMN_1754969	1.29e-19	2.33e-20	8.09632	down	0.804606	-2.21266	-3.01727	-8.09632	LMCD1	LMCD1	NM_014583.2	ILMN_20151
ILMN_1796734	1.14e-17	2.6e-18	8.09201	down	0.8044	-2.2121	-3.0165	-8.092	SPARC	SPARC	NM_003118.2	ILMN_1780
ILMN_2099594	1.37e-28	6.04e-30	8.08958	down	0.804284	-2.21178	-3.01606	-8.08958	SRP9	SRP9	NM_003133.2	ILMN_17440
ILMN_1797154	9.76e-10	4.97e-10	8.08032	down	0.803843	-2.21057	-3.01441	-8.08031	AZGP1	AZGP1	NM_001185.2	ILMN_19268
ILMN_1666471	2.69e-24	2.4e-25	8.07963	down	0.80381	-2.21048	-3.01429	-8.07963	UQCRQ	UQCRQ	NM_014402.4	ILMN_9660
ILMN_1664068	5.46e-34	7.74e-36	8.07935	down	0.803796	-2.21044	-3.01424	-8.07935	ERGIC1	ERGIC1	NM_001031711.1	ILMN_7272
ILMN_1773018	3.71e-41	9.8e-44	8.07607	down	0.80364	-2.21001	-3.01365	-8.07607	CUEDC2	CUEDC2	NM_024040.2	ILMN_26074
ILMN_1657361	2.35e-29	8.64e-31	8.07601	down	0.803638	-2.21	-3.01364	-8.07601	CBX7	CBX7	NM_175709.2	ILMN_22413
ILMN_2111918	2.03e-28	9.28e-30	8.04415	down	0.802119	-2.20582	-3.00794	-8.04414	C14orf135	C14ORF135	NM_022495.3	ILMN_25282
ILMN_1674394	9.04e-28	4.54e-29	8.04249	down	0.802038	-2.2056	-3.00764	-8.04249	C20orf3	C20ORF3	NM_020531.2	ILMN_175446
ILMN_1656927	6.39e-23	7.08e-24	8.04162	down	0.801994	-2.20549	-3.00749	-8.04162	SEMA5A	SEMA5A	NM_003966.1	ILMN_183828
ILMN_1667306	3.67e-40	1.29e-42	8.02352	down	0.801129	-2.20311	-3.00424	-8.02352	RANBP10	RANBP10	NM_020850.1	ILMN_21091
ILMN_1659411	5.92e-33	1.04e-34	8.02299	down	0.801104	-2.20303	-3.00414	-8.02299	POLR2C	POLR2C	NM_032940.2	ILMN_32354
ILMN_1718069	5.74e-36	5.08e-38	8.01551	down	0.800744	-2.20205	-3.00279	-8.01551	MIS12	MIS12	NM_024039.1	ILMN_12951
ILMN_1794492	1.82e-27	9.69e-29	8.01055	down	0.800506	-2.2014	-3.0019	-8.01055	HOXC6	HOXC6	NM_004503.3	ILMN_15669
ILMN_1745148	7.21e-32	1.54e-33	7.98055	down	0.799062	-2.19743	-2.99649	-7.98055	ZNFX1	ZNFX1	NM_021035.2	ILMN_176843
ILMN_1788384	9.66e-33	1.77e-34	7.96734	down	0.798427	-2.19567	-2.9941	-7.96734	C9orf5	C9ORF5	NM_032012.3	ILMN_16947
ILMN_2256765	3.72e-32	7.59e-34	7.9465	down	0.79742	-2.1929	-2.99032	-7.9465	CDC16	CDC16	NM_001078645.1	ILMN_175130
ILMN_1762436	3.46e-32	7.02e-34	7.93143	down	0.796687	-2.19089	-2.98758	-7.93143	UBB	UBB	NM_018955.2	ILMN_8950
ILMN_1663042	1.11e-15	3.17e-16	7.92966	down	0.796603	-2.19066	-2.98726	-7.92966	SDC4	SDC4	NM_002999.2	ILMN_24480
ILMN_1661650	4.49e-33	7.6e-35	7.91989	down	0.796127	-2.18935	-2.98548	-7.91989	SMEK2	SMEK2	NM_020463.1	ILMN_21228
ILMN_1734317	2.41e-36	2.05e-38	7.90523	down	0.795415	-2.18739	-2.98281	-7.90523	DPF2	DPF2	NM_006268.3	ILMN_13076
ILMN_1718629	4.87e-26	3.33e-27	7.87663	down	0.79402	-2.18356	-2.97758	-7.87663	NRIP1	NRIP1	NM_003489.2	ILMN_4339
ILMN_2189933	4.03e-33	6.79e-35	7.86706	down	0.793553	-2.18227	-2.97582	-7.86706	RPL36AL	RPL36AL	NM_001001.3	ILMN_3058
ILMN_1796923	2.84e-35	3e-37	7.86416	down	0.793412	-2.18188	-2.97529	-7.86416	LOC81691	LOC81691	NM_030941.1	ILMN_17520
ILMN_1767139	7.84e-38	4.57e-40	7.84171	down	0.792315	-2.17885	-2.97117	-7.84171	NDUFA13	NDUFA13	NM_015965.4	ILMN_21039
ILMN_2265995	5.16e-29	2.08e-30	7.83955	down	0.792204	-2.17857	-2.97077	-7.83955	NBPF3	NBPF3	NM_032264.2	ILMN_5339
ILMN_2189936	4.54e-35	5e-37	7.83594	down	0.792031	-2.17808	-2.97011	-7.83595	RPL36AL	RPL36AL	NM_001001.3	ILMN_3058
ILMN_2154566	5.69e-38	3.13e-40	7.82715	down	0.791597	-2.17689	-2.96849	-7.82715	RPL10A	RPL10A	NM_007104.4	ILMN_13063
ILMN_2406035	4.36e-23	4.69e-24	7.82284	down	0.791383	-2.17631	-2.96769	-7.82284	LAMA3	LAMA3	NM_198129.1	ILMN_182364
ILMN_1678535	4.63e-13	1.73e-13	7.80675	down	0.790593	-2.17413	-2.96472	-7.80675	ESR1	ESR1	NM_000125.2	ILMN_15142
ILMN_1697597	4.71e-35	5.21e-37	7.79377	down	0.789952	-2.17237	-2.96232	-7.79377	KIAA0494	KIAA0494	NM_014774.1	ILMN_5593
ILMN_1767612	3.62e-31	9.19e-33	7.79248	down	0.789887	-2.17219	-2.96208	-7.79248	BBS2	BBS2	NM_031885.2	ILMN_12583
ILMN_1750693	3.77e-34	5.14e-36	7.78467	down	0.789504	-2.17113	-2.96064	-7.78467	SSR1	SSR1	NM_003144.2	ILMN_23274
ILMN_2043265	1.35e-27	7.05e-29	7.78139	down	0.789341	-2.17069	-2.96003	-7.78139	ZFP106	ZFP106	NM_022473.1	ILMN_6305
ILMN_2128428	2.4e-27	1.3e-28	7.76871	down	0.788712	-2.16896	-2.95767	-7.76871	DAB2	DAB2	NM_001343.1	ILMN_162394
ILMN_1744023	5.07e-24	4.76e-25	7.76228	down	0.788397	-2.16808	-2.95648	-7.76228	MGC18216	MGC18216	XM_927732.1	ILMN_32296
ILMN_2400219	3.56e-34	4.82e-36	7.75488	down	0.788028	-2.16708	-2.95511	-7.75488	SRI	SRI	NM_003130.2	ILMN_170642
ILMN_1790757	2.28e-33	3.62e-35	7.74007	down	0.787293	-2.16505	-2.95235	-7.74007	ADSL	ADSL	NM_000026.1	ILMN_7521
ILMN_1699208	8.38e-30	2.83e-31	7.71053	down	0.785821	-2.16101	-2.94683	-7.71053	NAP1L1	NAP1L1	NM_139207.1	ILMN_5405
ILMN_1653529	4.49e-35	4.92e-37	7.69529	down	0.78506	-2.15892	-2.94398	-7.69529	TEX10	TEX10	NM_017746.2	ILMN_25785
ILMN_2076600	4.61e-16	1.27e-16	7.69467	down	0.785029	-2.15883	-2.94386	-7.69467	ITM2A	ITM2A	NM_004867.3	ILMN_23955
ILMN_1747771	7.44e-31	2e-32	7.68559	down	0.784574	-2.15758	-2.94216	-7.68559	LOC730744	LOC730744	XM_001129080.1	ILMN_165937
ILMN_1778681	7.18e-16	2.01e-16	7.68379	down	0.784483	-2.15733	-2.94182	-7.68379	EBF1	EBF1	NM_024007.2	ILMN_27934
ILMN_1809433	4.92e-16	1.36e-16	7.64494	down	0.782536	-2.15197	-2.93451	-7.64495	XBP1	XBP1	NM_005080.2	ILMN_5293
ILMN_2079098	5.25e-31	1.37e-32	7.64248	down	0.782411	-2.15163	-2.93404	-7.64248	C9orf80	C9ORF80	NM_021218.1	ILMN_27473
ILMN_1656656	2.5e-31	6.11e-33	7.63447	down	0.782008	-2.15052	-2.93253	-7.63447	COX19	COX19	NM_001031617.2	ILMN_15655
ILMN_1809495	3.72e-29	1.45e-30	7.61469	down	0.78101	-2.14777	-2.92878	-7.61469	COX8A	COX8A	NM_004074.2	ILMN_20081
ILMN_2190084	1.22e-22	1.42e-23	7.57797	down	0.77915	-2.14266	-2.92181	-7.57797	VAMP8	VAMP8	NM_003761.2	ILMN_26790
ILMN_1705570	3.64e-20	6.13e-21	7.57278	down	0.778885	-2.14194	-2.92082	-7.57278	H2AFY2	H2AFY2	NM_018649.2	ILMN_10522
ILMN_1768469	1.47e-07	9.01e-08	7.53799	down	0.777113	-2.13707	-2.91418	-7.53799	TCN1	TCN1	NM_001062.3	ILMN_13727
ILMN_2387395	2.13e-32	4.09e-34	7.5303	down	0.776721	-2.13599	-2.91271	-7.5303	SCN3A	SCN3A	NM_006922.3	ILMN_538
ILMN_1770800	4.08e-16	1.12e-16	7.51801	down	0.776094	-2.13426	-2.91035	-7.51801	PODN	PODN	NM_153703.3	ILMN_28316
ILMN_1807767	1.98e-25	1.48e-26	7.51622	down	0.776001	-2.13401	-2.91001	-7.51622	KIAA0182	KIAA0182	NM_014615.1	ILMN_162391
ILMN_1697906	7.44e-31	2e-32	7.51182	down	0.775778	-2.13338	-2.90916	-7.51182	WBP4	WBP4	NM_007187.3	ILMN_665
ILMN_1700690	1.84e-25	1.37e-26	7.49463	down	0.774893	-2.13096	-2.90586	-7.49463	VAT1	VAT1	NM_006373.3	ILMN_26285
ILMN_1700001	3.35e-33	5.5e-35	7.49458	down	0.774891	-2.13096	-2.90585	-7.49458	TCTA	TCTA	NM_022171.2	ILMN_19788
ILMN_2168449	6.56e-30	2.13e-31	7.49112	down	0.774715	-2.13047	-2.90518	-7.49112	DHX15	DHX15	NM_001358.2	ILMN_1256
ILMN_2224031	7.23e-33	1.28e-34	7.4803	down	0.774158	-2.12894	-2.9031	-7.4803	CETN3	CETN3	NM_004365.2	ILMN_25663
ILMN_1779558	9.68e-20	1.72e-20	7.47074	down	0.773666	-2.12758	-2.90125	-7.47074	GAS6	GAS6	NM_000820.1	ILMN_10723
ILMN_1785570	1.4e-16	3.63e-17	7.45025	down	0.772611	-2.12468	-2.89729	-7.45025	SUSD3	SUSD3	NM_145006.2	ILMN_11008
ILMN_2179652	1.76e-30	4.95e-32	7.44196	down	0.772182	-2.1235	-2.89568	-7.44196	PRELID1	PRELID1	NM_013237.2	ILMN_28597
ILMN_1800897	1.58e-35	1.54e-37	7.44144	down	0.772155	-2.12343	-2.89558	-7.44144	NRD1	NRD1	NM_002525.1	ILMN_1863
ILMN_1695157	2e-10	9.58e-11	7.43444	down	0.771792	-2.12243	-2.89422	-7.43444	CA4	CA4	NM_000717.2	ILMN_6606
ILMN_1743714	9.98e-30	3.4e-31	7.4294	down	0.771531	-2.12171	-2.89324	-7.4294	CARD10	CARD10	NM_014550.3	ILMN_28765
ILMN_2116299	1.58e-16	4.13e-17	7.42278	down	0.77119	-2.12077	-2.89196	-7.42278	GRRP1	GRRP1	NM_024869.2	ILMN_20963
ILMN_1796180	2.5e-26	1.63e-27	7.41941	down	0.771015	-2.12029	-2.89131	-7.41941	CRY2	CRY2	NM_021117.2	ILMN_2356
ILMN_1764230	1.51e-36	1.26e-38	7.41179	down	0.770618	-2.1192	-2.88982	-7.41179	GNPTG	GNPTG	NM_032520.3	ILMN_28173
ILMN_1800697	3.44e-22	4.29e-23	7.40558	down	0.770298	-2.11831	-2.88861	-7.40558	LDB2	LDB2	NM_001290.2	ILMN_2220
ILMN_1752927	1.78e-32	3.37e-34	7.40477	down	0.770256	-2.1182	-2.88846	-7.40477	KIAA1600	KIAA1600	NM_020940.2	ILMN_8082
ILMN_1709817	7.26e-36	6.66e-38	7.39628	down	0.769815	-2.11699	-2.8868	-7.39628	SLC35A5	SLC35A5	NM_017945.2	ILMN_26894
ILMN_2402805	1.18e-29	4.06e-31	7.39553	down	0.769775	-2.11688	-2.88665	-7.39553	TRPC4AP	TRPC4AP	NM_015638.2	ILMN_20082
ILMN_1796059	1.01e-05	7.32e-06	7.38797	down	0.76938	-2.1158	-2.88518	-7.38797	ANKRD30A	ANKRD30A	XM_001131823.1	ILMN_172188
ILMN_1740717	4.52e-17	1.11e-17	7.38625	down	0.769292	-2.11555	-2.88484	-7.38625	ADH1C	ADH1C	NM_000669.3	ILMN_175926
ILMN_2110561	3.47e-34	4.66e-36	7.38574	down	0.769263	-2.11548	-2.88474	-7.38574	IFNA8	IFNA8	NM_002170.3	ILMN_169391
ILMN_1762747	2.83e-29	1.07e-30	7.36045	down	0.767946	-2.11185	-2.87979	-7.36045	RPL15	RPL15	NM_002948.2	ILMN_2833
ILMN_1674243	1.41e-18	2.86e-19	7.35895	down	0.767865	-2.11164	-2.8795	-7.35895	TFRC	TFRC	NM_003234.1	ILMN_12909
ILMN_1756408	4.3e-29	1.7e-30	7.33271	down	0.766493	-2.10785	-2.87435	-7.33271	PARVA	PARVA	NM_018222.2	ILMN_22060
ILMN_2056032	9.76e-22	1.31e-22	7.32853	down	0.766275	-2.10725	-2.87352	-7.32853	CD99	CD99	NM_002414.3	ILMN_9657
ILMN_1684585	1.59e-10	7.55e-11	7.32275	down	0.765969	-2.10642	-2.87239	-7.32275	ACSL1	ACSL1	NM_001995.2	ILMN_12367
ILMN_1698487	1.5e-25	1.1e-26	7.31443	down	0.765533	-2.10521	-2.87074	-7.31443	SDHD	SDHD	NM_003002.1	ILMN_6353
ILMN_2145250	6.44e-25	5.17e-26	7.31234	down	0.765424	-2.10491	-2.87033	-7.31235	NACAP1	NACAP1	NR_002182.1	ILMN_14666
ILMN_1786598	2.34e-20	3.82e-21	7.31101	down	0.765351	-2.10472	-2.87007	-7.31101	COL14A1	COL14A1	NM_021110.1	ILMN_175659
ILMN_1759910	1.29e-13	4.55e-14	7.30626	down	0.7651	-2.10403	-2.86913	-7.30626	SERPINA5	SERPINA5	NM_000624.3	ILMN_177810
ILMN_1718712	4.59e-32	9.44e-34	7.2722	down	0.763303	-2.09909	-2.86239	-7.2722	C20orf177	C20ORF177	NM_022106.1	ILMN_29930
ILMN_2167616	1.33e-31	3.03e-33	7.26249	down	0.762791	-2.09767	-2.86046	-7.26249	NACA	NACA	NM_005594.2	ILMN_17162
ILMN_1707612	1.01e-19	1.79e-20	7.25358	down	0.762318	-2.09637	-2.85869	-7.25358	FIGF	FIGF	NM_004469.2	ILMN_163188
ILMN_1698406	4.47e-30	1.41e-31	7.24018	down	0.761607	-2.09442	-2.85602	-7.24018	ORMDL1	ORMDL1	NM_016467.3	ILMN_20091
ILMN_1719622	7.74e-21	1.18e-21	7.22539	down	0.76082	-2.09226	-2.85308	-7.22539	RABEP1	RABEP1	NM_001083585.1	ILMN_307418
ILMN_2163796	3.04e-38	1.53e-40	7.22419	down	0.760755	-2.09208	-2.85284	-7.22419	RABGGTB	RABGGTB	NM_004582.2	ILMN_25242
ILMN_1715179	4.05e-27	2.28e-28	7.22121	down	0.760597	-2.09164	-2.85224	-7.22121	SNRPA1	SNRPA1	NM_003090.2	ILMN_1523
ILMN_1753468	1.82e-26	1.15e-27	7.21477	down	0.760255	-2.0907	-2.85095	-7.21477	CD63	CD63	NM_001040034.1	ILMN_167218
ILMN_1694711	5.73e-33	9.98e-35	7.20873	down	0.759931	-2.08981	-2.84974	-7.20873	MAD2L1BP	MAD2L1BP	NM_014628.2	ILMN_9284
ILMN_2347068	1.25e-24	1.06e-25	7.19822	down	0.759371	-2.08827	-2.84764	-7.19822	MKNK2	MKNK2	NM_017572.2	ILMN_22850
ILMN_1754839	6.77e-31	1.81e-32	7.1947	down	0.759184	-2.08775	-2.84693	-7.1947	DHX15	DHX15	NM_001358.2	ILMN_1256
ILMN_1784780	8.7e-32	1.9e-33	7.1849	down	0.758657	-2.08631	-2.84497	-7.1849	CIC	CIC	NM_015125.3	ILMN_179398
ILMN_1757338	2.4e-24	2.12e-25	7.17724	down	0.758248	-2.08518	-2.84343	-7.17724	PLSCR4	PLSCR4	NM_020353.1	ILMN_10535
ILMN_1810729	8.09e-27	4.82e-28	7.17084	down	0.757905	-2.08424	-2.84214	-7.17084	UBL3	UBL3	NM_007106.2	ILMN_25010
ILMN_1692058	1.74e-22	2.07e-23	7.16032	down	0.757342	-2.08268	-2.84002	-7.16032	NDN	NDN	NM_002487.2	ILMN_23775
ILMN_1671314	5.08e-29	2.05e-30	7.1599	down	0.757317	-2.08262	-2.83994	-7.1599	UXT	UXT	NM_004182.2	ILMN_2795
ILMN_1745497	9.17e-35	1.09e-36	7.15509	down	0.757059	-2.08191	-2.83897	-7.15509	C12orf26	C12ORF26	NM_032230.1	ILMN_732
ILMN_1684108	1.15e-17	2.64e-18	7.14976	down	0.756772	-2.08112	-2.83789	-7.14976	IRX4	IRX4	NM_016358.1	ILMN_183473
ILMN_2079285	1.27e-36	1.01e-38	7.14527	down	0.756532	-2.08046	-2.83699	-7.14528	ATP5L	ATP5L	NM_006476.4	ILMN_16064
ILMN_1806937	1.51e-31	3.49e-33	7.14465	down	0.756499	-2.08037	-2.83686	-7.14466	C19orf62	C19ORF62	NM_014173.2	ILMN_11916
ILMN_1695706	5.57e-19	1.08e-19	7.14169	down	0.756336	-2.07993	-2.83627	-7.14169	H3F3B	H3F3B	NM_005324.3	ILMN_26885
ILMN_2305407	7.16e-12	3.02e-12	7.13893	down	0.756188	-2.07952	-2.83571	-7.13893	ZBTB16	ZBTB16	NM_006006.4	ILMN_11903
ILMN_1781623	3.83e-30	1.19e-31	7.13756	down	0.756115	-2.07932	-2.83543	-7.13756	TEX264	TEX264	NM_015926.3	ILMN_11226
ILMN_1762725	2.11e-30	6.12e-32	7.13393	down	0.75592	-2.07878	-2.8347	-7.13393	EIF3EIP	EIF3EIP	NM_016091.2	ILMN_18001
ILMN_2213558	1.9e-23	1.96e-24	7.1278	down	0.755588	-2.07787	-2.83346	-7.1278	TMED10P	TMED10P	NR_002807.1	ILMN_15517
ILMN_1805028	2.67e-30	7.91e-32	7.11879	down	0.755101	-2.07653	-2.83163	-7.11879	THOC7	THOC7	NM_025075.1	ILMN_22745
ILMN_1812392	8.44e-32	1.84e-33	7.10819	down	0.754529	-2.07495	-2.82948	-7.10819	TMSB10	TMSB10	NM_021103.3	ILMN_9997
ILMN_2052891	1.87e-24	1.62e-25	7.10673	down	0.754449	-2.07474	-2.82919	-7.10673	PKD2	PKD2	NM_000297.2	ILMN_167901
ILMN_1685124	2e-29	7.23e-31	7.09918	down	0.75404	-2.07361	-2.82765	-7.09918	TCTN1	TCTN1	NM_001082538.1	ILMN_308446
ILMN_2387712	1.22e-12	4.76e-13	7.08279	down	0.753152	-2.07117	-2.82432	-7.08279	AK5	AK5	NM_012093.2	ILMN_184124
ILMN_1802167	2.99e-09	1.59e-09	7.07231	down	0.752583	-2.0696	-2.82218	-7.07231	ALDH1L1	ALDH1L1	NM_012190.2	ILMN_9503
ILMN_1797744	4.67e-14	1.58e-14	7.05573	down	0.751679	-2.06712	-2.8188	-7.05573	TPPP3	TPPP3	NM_015964.2	ILMN_754
ILMN_1807710	1.21e-26	7.43e-28	7.04802	down	0.75126	-2.06596	-2.81722	-7.04802	HINT1	HINT1	NM_005340.3	ILMN_21351
ILMN_2298818	1.09e-25	7.82e-27	7.04294	down	0.750982	-2.0652	-2.81618	-7.04294	RPS29	RPS29	NM_001030001.1	ILMN_15031
ILMN_1691860	8.02e-20	1.41e-20	7.0423	down	0.750944	-2.0651	-2.81605	-7.0423	SPRY1	SPRY1	NM_199327.1	ILMN_23549
ILMN_2390853	7.44e-23	8.34e-24	7.03973	down	0.750807	-2.06471	-2.81552	-7.03973	CTSH	CTSH	NM_004390.2	ILMN_8602
ILMN_1789463	3.71e-22	4.65e-23	7.03517	down	0.750555	-2.06403	-2.81459	-7.03517	FXYD1	FXYD1	NM_021902.2	ILMN_27272
ILMN_1778673	3.96e-31	1.01e-32	7.03084	down	0.75032	-2.06338	-2.8137	-7.03084	GOLGA7	GOLGA7	NM_001002296.1	ILMN_553
ILMN_1660114	5.21e-10	2.59e-10	7.03045	down	0.750298	-2.06332	-2.81362	-7.03045	MMRN1	MMRN1	NM_007351.2	ILMN_176509
ILMN_1707065	4.6e-29	1.84e-30	7.01916	down	0.749681	-2.06162	-2.8113	-7.01916	SALL3	SALL3	NM_171999.2	ILMN_27354
ILMN_2214910	2.74e-30	8.14e-32	7.01734	down	0.749579	-2.06135	-2.81092	-7.01734	EPHB4	EPHB4	NM_004444.4	ILMN_11176
ILMN_1738383	1.39e-36	1.15e-38	7.01204	down	0.749289	-2.06054	-2.80983	-7.01204	EEF2	EEF2	NM_001961.3	ILMN_163595
ILMN_1729417	3.79e-30	1.17e-31	6.99744	down	0.748488	-2.05834	-2.80683	-6.99744	GNE	GNE	NM_005476.3	ILMN_29772
ILMN_1717052	2.58e-17	6.15e-18	6.99512	down	0.748362	-2.05799	-2.80635	-6.99512	STARD10	STARD10	NM_006645.2	ILMN_21400
ILMN_1755391	2.18e-32	4.2e-34	6.97865	down	0.747453	-2.05549	-2.80295	-6.97865	ARL2BP	ARL2BP	NM_012106.3	ILMN_28696
ILMN_1682312	4.83e-25	3.83e-26	6.97491	down	0.747248	-2.05493	-2.80218	-6.97491	CYBB	CYBB	NM_000397.2	ILMN_13274
ILMN_1686573	6.24e-12	2.61e-12	6.97009	down	0.746981	-2.0542	-2.80118	-6.97009	DEFB1	DEFB1	NM_005218.3	ILMN_3894
ILMN_1773885	6.09e-31	1.61e-32	6.96182	down	0.746523	-2.05294	-2.79946	-6.96182	DMAP1	DMAP1	NM_001034023.1	ILMN_28244
ILMN_1779071	7.33e-20	1.28e-20	6.95747	down	0.746283	-2.05228	-2.79856	-6.95747	FEZ1	FEZ1	NM_005103.3	ILMN_28992
ILMN_1742705	5.73e-26	3.94e-27	6.94938	down	0.745835	-2.05105	-2.79688	-6.94938	SLC39A11	SLC39A11	NM_139177.2	ILMN_22266
ILMN_1709227	4.41e-26	2.97e-27	6.94828	down	0.745776	-2.05088	-2.79666	-6.94828	CCDC84	CCDC84	NM_198489.1	ILMN_6803
ILMN_1741688	6.4e-18	1.42e-18	6.94798	down	0.745758	-2.05084	-2.79659	-6.94798	CPXM2	CPXM2	NM_198148.1	ILMN_14249
ILMN_2313901	1.58e-24	1.36e-25	6.94156	down	0.745403	-2.04986	-2.79526	-6.94156	PAM	PAM	NM_138821.1	ILMN_2475
ILMN_1673639	5.18e-14	1.76e-14	6.92393	down	0.744424	-2.04717	-2.79159	-6.92393	ABI3BP	ABI3BP	NM_015429.2	ILMN_10961
ILMN_2048326	4e-37	2.61e-39	6.92152	down	0.744292	-2.0468	-2.79109	-6.92152	RPS27A	RPS27A	NM_002954.3	ILMN_12818
ILMN_1748707	6.1e-27	3.56e-28	6.91011	down	0.743656	-2.04505	-2.78871	-6.91011	CRELD2	CRELD2	NM_024324.2	ILMN_20793
ILMN_1695946	5.07e-21	7.53e-22	6.89068	down	0.74257	-2.04208	-2.78465	-6.89068	LOC388610	LOC388610	NM_001013642.2	ILMN_18385
ILMN_2184184	4.35e-22	5.54e-23	6.88793	down	0.742418	-2.04165	-2.78407	-6.88793	ANXA1	ANXA1	NM_000700.1	ILMN_14184
ILMN_1814726	9.59e-25	7.93e-26	6.88777	down	0.74241	-2.04163	-2.78404	-6.88777	SCARB2	SCARB2	NM_005506.2	ILMN_12802
ILMN_1726108	6.19e-37	4.48e-39	6.87944	down	0.741943	-2.04035	-2.78229	-6.87944	LASS2	LASS2	NM_181746.2	ILMN_167075
ILMN_2400935	3.11e-17	7.48e-18	6.87841	down	0.741888	-2.04019	-2.78208	-6.87841	TAGLN	TAGLN	NM_003186.3	ILMN_2335
ILMN_1776515	8.12e-34	1.18e-35	6.8634	down	0.741047	-2.03788	-2.77892	-6.8634	MPPE1	MPPE1	NM_023075.4	ILMN_30057
ILMN_1672940	6.75e-27	3.97e-28	6.85341	down	0.740487	-2.03633	-2.77682	-6.85341	ZNF562	ZNF562	NM_017656.2	ILMN_23559
ILMN_1701933	2.96e-25	2.28e-26	6.85329	down	0.740478	-2.03632	-2.7768	-6.85329	SNCA	SNCA	NM_007308.1	ILMN_2235
ILMN_1759818	2.1e-19	3.88e-20	6.84878	down	0.740225	-2.03562	-2.77585	-6.84878	SORL1	SORL1	NM_003105.3	ILMN_162864
ILMN_1752582	8.27e-30	2.78e-31	6.84863	down	0.740217	-2.0356	-2.77582	-6.84863	RAB5B	RAB5B	NM_002868.2	ILMN_3818
ILMN_1714965	6.08e-28	2.97e-29	6.84545	down	0.740039	-2.03511	-2.77514	-6.84545	NFKB1	NFKB1	NM_003998.2	ILMN_161884
ILMN_1798581	1.16e-25	8.36e-27	6.83657	down	0.73954	-2.03373	-2.77327	-6.83657	MCM8	MCM8	NM_032485.4	ILMN_11171
ILMN_2162367	7.97e-24	7.73e-25	6.83471	down	0.739434	-2.03345	-2.77288	-6.83471	DMC1	DMC1	NM_007068.2	ILMN_167637
ILMN_2412336	3.18e-07	2.01e-07	6.82607	down	0.738949	-2.03211	-2.77106	-6.82607	AKR1C2	AKR1C2	NM_001354.4	ILMN_13963
ILMN_1749405	2.67e-36	2.29e-38	6.81341	down	0.738235	-2.03014	-2.76838	-6.81341	KIAA1191	KIAA1191	NM_001079685.1	ILMN_167553
ILMN_1758938	9.09e-25	7.51e-26	6.81207	down	0.73816	-2.02993	-2.76809	-6.81207	SLC31A2	SLC31A2	NM_001860.2	ILMN_18931
ILMN_1722330	9.71e-34	1.44e-35	6.80864	down	0.737965	-2.0294	-2.76737	-6.80864	GK2	GK2	NM_033214.2	ILMN_27715
ILMN_1748538	2.12e-16	5.62e-17	6.8009	down	0.737526	-2.0282	-2.76573	-6.8009	ALDH1A2	ALDH1A2	NM_170697.1	ILMN_17746
ILMN_1759513	2.26e-23	2.35e-24	6.79975	down	0.737461	-2.02802	-2.76548	-6.79975	RND3	RND3	NM_005168.3	ILMN_9096
ILMN_1753931	2.51e-12	1.01e-12	6.79695	down	0.737304	-2.02758	-2.76489	-6.79695	CDO1	CDO1	NM_001801.2	ILMN_176935
ILMN_2388800	1.86e-19	3.42e-20	6.79329	down	0.737098	-2.02701	-2.76411	-6.79329	PPAP2B	PPAP2B	NM_003713.3	ILMN_3538
ILMN_1688346	3.55e-32	7.22e-34	6.79218	down	0.737034	-2.02684	-2.76388	-6.79218	ZNF800	ZNF800	NM_176814.3	ILMN_163418
ILMN_1686194	9.35e-29	4.01e-30	6.79191	down	0.737019	-2.0268	-2.76382	-6.79191	SDCCAG10	SDCCAG10	NM_005869.2	ILMN_3741
ILMN_1653133	4.76e-21	7.03e-22	6.78853	down	0.736826	-2.02627	-2.7631	-6.78852	SH3D19	SH3D19	NM_001009555.2	ILMN_9084
ILMN_1763587	3.88e-10	1.91e-10	6.7796	down	0.736321	-2.02488	-2.7612	-6.7796	TNMD	TNMD	NM_022144.1	ILMN_12277
ILMN_1809099	2.15e-16	5.69e-17	6.76563	down	0.735527	-2.0227	-2.75822	-6.76563	IL33	IL33	NM_033439.2	ILMN_21453
ILMN_1794187	3.72e-27	2.08e-28	6.76062	down	0.735242	-2.02191	-2.75716	-6.76062	FBXL3	FBXL3	NM_012158.1	ILMN_4998
ILMN_1677385	8.8e-29	3.76e-30	6.75304	down	0.734809	-2.02073	-2.75554	-6.75304	C8orf40	C8ORF40	NM_138436.2	ILMN_20841
ILMN_2405009	1.71e-19	3.14e-20	6.75258	down	0.734783	-2.02066	-2.75544	-6.75258	NBL1	NBL1	NM_005380.4	ILMN_21944
ILMN_1790098	6.22e-14	2.13e-14	6.74862	down	0.734559	-2.02003	-2.75459	-6.74862	OGN	OGN	NM_014057.3	ILMN_5435
ILMN_1764175	5.68e-08	3.36e-08	6.7279	down	0.733376	-2.01678	-2.75016	-6.7279	GPD1	GPD1	NM_005276.2	ILMN_4657
ILMN_1715607	2.71e-29	1.02e-30	6.71147	down	0.732434	-2.01419	-2.74663	-6.71147	CHMP4A	CHMP4A	NM_014169.2	ILMN_19959
ILMN_1775939	5.99e-35	6.82e-37	6.70457	down	0.732038	-2.01311	-2.74514	-6.70457	SF3B2	SF3B2	NM_006842.2	ILMN_16638
ILMN_1677043	7.46e-36	6.88e-38	6.69736	down	0.731626	-2.01197	-2.74359	-6.69736	AKR7A2	AKR7A2	NM_003689.2	ILMN_182370
ILMN_2310814	1.43e-14	4.55e-15	6.69728	down	0.731621	-2.01195	-2.74358	-6.69728	MAPT	MAPT	NM_016841.2	ILMN_3284
ILMN_1742935	5.57e-20	9.61e-21	6.68606	down	0.730977	-2.01018	-2.74116	-6.68606	ZNF33B	ZNF33B	NM_006955.1	ILMN_13648
ILMN_1734742	7.7e-30	2.57e-31	6.67498	down	0.730337	-2.00843	-2.73876	-6.67498	ARHGDIA	ARHGDIA	NM_004309.3	ILMN_15874
ILMN_2149226	1.44e-13	5.1e-14	6.67377	down	0.730266	-2.00823	-2.7385	-6.67377	CAV1	CAV1	NM_001753.3	ILMN_178269
ILMN_1751887	1.38e-36	1.13e-38	6.67117	down	0.730117	-2.00782	-2.73794	-6.67118	PREP	PREP	NM_002726.3	ILMN_27814
ILMN_1778611	5.89e-29	2.41e-30	6.65463	down	0.729163	-2.00519	-2.73436	-6.65462	GBAS	GBAS	NM_001483.1	ILMN_10399
ILMN_1721626	1.62e-27	8.57e-29	6.64544	down	0.728631	-2.00373	-2.73236	-6.64544	ARID5B	ARID5B	NM_032199.1	ILMN_165822
ILMN_1799105	7.2e-14	2.48e-14	6.64252	down	0.728463	-2.00327	-2.73173	-6.64252	COL17A1	COL17A1	NM_000494.3	ILMN_166420
ILMN_1778360	1.43e-22	1.68e-23	6.63459	down	0.728003	-2.002	-2.73001	-6.63459	PYGB	PYGB	NM_002862.3	ILMN_21544
ILMN_2142185	9.54e-21	1.47e-21	6.6297	down	0.727718	-2.00123	-2.72894	-6.6297	CLEC14A	CLEC14A	NM_175060.1	ILMN_16895
ILMN_1684306	6.54e-14	2.24e-14	6.6254	down	0.72747	-2.00054	-2.72801	-6.6254	S100A4	S100A4	NM_019554.2	ILMN_20183
ILMN_1728787	1.19e-08	6.64e-09	6.62235	down	0.727292	-2.00005	-2.72734	-6.62235	AGR3	AGR3	NM_176813.3	ILMN_20719
ILMN_1711606	2.97e-32	5.9e-34	6.62197	down	0.727273	-1.99999	-2.72726	-6.62197	PRDX5	PRDX5	NM_181652.1	ILMN_17596
ILMN_1815292	6.11e-21	9.17e-22	6.61412	down	0.726814	-1.99874	-2.72555	-6.61412	RPL7	RPL7	NM_000971.3	ILMN_26351
ILMN_2138801	5.49e-11	2.5e-11	6.60798	down	0.726456	-1.99775	-2.72421	-6.60798	TP73L	TP73L	NM_003722.3	ILMN_171409
ILMN_1716089	3.35e-21	4.85e-22	6.60658	down	0.726375	-1.99753	-2.7239	-6.60658	KANK2	KANK2	NM_015493.4	ILMN_3271
ILMN_2158003	9.96e-17	2.54e-17	6.60323	down	0.72618	-1.99699	-2.72317	-6.60323	KIAA1683	KIAA1683	NM_025249.1	ILMN_11229
ILMN_2389211	4.07e-34	5.6e-36	6.60172	down	0.726091	-1.99675	-2.72284	-6.60172	LAIR1	LAIR1	NM_021706.2	ILMN_38361
ILMN_2155998	2.59e-34	3.35e-36	6.59812	down	0.725881	-1.99617	-2.72205	-6.59812	PSMD6	PSMD6	NM_014814.1	ILMN_7326
ILMN_2191428	1.19e-36	9.22e-39	6.59464	down	0.725679	-1.99562	-2.72129	-6.59464	UBB	UBB	NM_018955.2	ILMN_8950
ILMN_2371169	1.03e-28	4.45e-30	6.58849	down	0.725319	-1.99463	-2.71995	-6.58849	ZYX	ZYX	NM_003461.4	ILMN_2137
ILMN_1765459	1.15e-21	1.56e-22	6.58169	down	0.724923	-1.99353	-2.71846	-6.58169	S100A13	S100A13	NM_001024211.1	ILMN_1543
ILMN_1744912	3.7e-33	6.15e-35	6.57448	down	0.724501	-1.99238	-2.71688	-6.57448	CTTN	CTTN	NM_005231.2	ILMN_13251
ILMN_1746257	4.01e-37	2.64e-39	6.55563	down	0.723395	-1.98934	-2.71273	-6.55563	DAZAP1	DAZAP1	NM_170711.1	ILMN_8299
ILMN_1779597	1.55e-07	9.54e-08	6.55273	down	0.723226	-1.98887	-2.7121	-6.55273	CIDEC	CIDEC	NM_022094.2	ILMN_10779
ILMN_1656129	6.77e-28	3.33e-29	6.54165	down	0.722576	-1.98708	-2.70966	-6.54165	SLC39A10	SLC39A10	NM_020342.1	ILMN_13415
ILMN_2393712	6.78e-39	3.07e-41	6.52459	down	0.72157	-1.98432	-2.70589	-6.52459	CTTN	CTTN	NM_138565.1	ILMN_4414
ILMN_1767816	3.29e-33	5.38e-35	6.51543	down	0.721029	-1.98283	-2.70386	-6.51543	APH1B	APH1B	NM_031301.2	ILMN_29208
ILMN_2171640	1.32e-28	5.8e-30	6.50449	down	0.720382	-1.98105	-2.70144	-6.50449	ZNF650	ZNF650	NM_172070.2	ILMN_16633
ILMN_2246548	3.12e-22	3.87e-23	6.48851	down	0.719436	-1.97845	-2.69789	-6.48851	GSTTP2	GSTTP2	NR_003082.1	ILMN_179489
ILMN_1754795	7.77e-22	1.02e-22	6.47797	down	0.71881	-1.97673	-2.69554	-6.47797	FAT	FAT	NM_005245.3	ILMN_24617
ILMN_1703718	2.08e-30	6.03e-32	6.47692	down	0.718749	-1.97656	-2.69531	-6.47692	CCT7	CCT7	NM_006429.2	ILMN_22959
ILMN_2330170	1.18e-07	7.18e-08	6.47323	down	0.71853	-1.97596	-2.69449	-6.47323	MYBPC1	MYBPC1	NM_206821.1	ILMN_20245
ILMN_1693287	4.53e-28	2.18e-29	6.47092	down	0.718394	-1.97558	-2.69397	-6.47092	POMP	POMP	NM_015932.3	ILMN_7002
ILMN_1711414	2.51e-37	1.56e-39	6.47055	down	0.718371	-1.97552	-2.69389	-6.47055	MRPS27	MRPS27	NM_015084.1	ILMN_18202
ILMN_2157510	1.09e-31	2.46e-33	6.46979	down	0.718325	-1.97539	-2.69372	-6.46979	BLOC1S1	BLOC1S1	NM_001487.1	ILMN_14526
ILMN_1751708	9e-26	6.38e-27	6.46796	down	0.718216	-1.97509	-2.69331	-6.46796	ITM2B	ITM2B	NM_021999.2	ILMN_3199
ILMN_1775405	1.56e-16	4.06e-17	6.46522	down	0.718053	-1.97465	-2.6927	-6.46522	ARL4A	ARL4A	NM_005738.3	ILMN_7149
ILMN_1759154	2.98e-29	1.13e-30	6.45742	down	0.717591	-1.97337	-2.69096	-6.45742	PABPN1	PABPN1	NM_004643.1	ILMN_29660
ILMN_1810810	1.2e-34	1.46e-36	6.44071	down	0.716592	-1.97063	-2.68722	-6.44071	EEF1A1	EEF1A1	NM_001402.5	ILMN_5311
ILMN_1791147	7.92e-30	2.65e-31	6.41126	down	0.714829	-1.96578	-2.68061	-6.41126	YPEL3	YPEL3	NM_031477.4	ILMN_17925
ILMN_1677607	2.39e-17	5.67e-18	6.40651	down	0.714546	-1.96499	-2.67954	-6.40651	SC5DL	SC5DL	NM_006918.4	ILMN_24287
ILMN_2067656	1.05e-21	1.42e-22	6.39992	down	0.714147	-1.96391	-2.67805	-6.39992	CCND2	CCND2	NM_001759.2	ILMN_166706
ILMN_2051684	8.12e-27	4.86e-28	6.38477	down	0.713235	-1.9614	-2.67464	-6.38477	LOC401152	LOC401152	NM_001001701.1	ILMN_11155
ILMN_1698777	2.38e-35	2.46e-37	6.38121	down	0.713022	-1.96081	-2.67383	-6.38121	ADCK1	ADCK1	NM_020421.2	ILMN_24747
ILMN_2091707	1.61e-25	1.18e-26	6.37642	down	0.712733	-1.96001	-2.67275	-6.37642	LOC123688	LOC123688	NM_001013619.1	ILMN_20427
ILMN_1667330	6.73e-27	3.95e-28	6.363	down	0.711922	-1.95779	-2.66971	-6.363	LOC113386	LOC113386	NM_138781.2	ILMN_12569
ILMN_1676897	6.63e-22	8.65e-23	6.35371	down	0.71136	-1.95624	-2.6676	-6.35371	HSPA12B	HSPA12B	NM_052970.3	ILMN_183210
ILMN_1785113	3.8e-33	6.34e-35	6.3421	down	0.710656	-1.95431	-2.66496	-6.3421	MUT	MUT	NM_000255.1	ILMN_2157
ILMN_1664424	6.07e-29	2.49e-30	6.31716	down	0.709142	-1.95013	-2.65928	-6.31716	ZBED5	ZBED5	NM_021211.2	ILMN_17879
ILMN_1662263	1.46e-40	4.23e-43	6.3137	down	0.708929	-1.94956	-2.65849	-6.3137	MDP-1	MDP-1	NM_138476.2	ILMN_24280
ILMN_1726711	1.67e-07	1.03e-07	6.28951	down	0.707454	-1.94549	-2.65295	-6.28951	PENK	PENK	NM_006211.2	ILMN_9859
ILMN_1793724	1.92e-32	3.66e-34	6.27155	down	0.706352	-1.94247	-2.64882	-6.27155	C3orf31	C3ORF31	NM_138807.2	ILMN_9705
ILMN_1660021	2.09e-22	2.52e-23	6.26705	down	0.706076	-1.94171	-2.64779	-6.26705	M6PRBP1	M6PRBP1	NM_005817.3	ILMN_180330
ILMN_1662438	9.2e-34	1.35e-35	6.26045	down	0.705672	-1.94059	-2.64627	-6.26045	SOD1	SOD1	NM_000454.4	ILMN_14302
ILMN_1705241	1.68e-30	4.7e-32	6.25884	down	0.705572	-1.94032	-2.64589	-6.25884	TDRD7	TDRD7	NM_014290.1	ILMN_27692
ILMN_2213297	8.59e-34	1.26e-35	6.24572	down	0.704765	-1.9381	-2.64287	-6.24572	C11orf54	C11ORF54	NM_014039.2	ILMN_4783
ILMN_2056606	4.38e-08	2.57e-08	6.24438	down	0.704682	-1.93788	-2.64256	-6.24438	PPP1R1A	PPP1R1A	NM_006741.2	ILMN_17363
ILMN_2150000	9.5e-33	1.74e-34	6.24081	down	0.704462	-1.93727	-2.64173	-6.24081	C15orf24	C15ORF24	NM_020154.2	ILMN_14054
ILMN_1660498	3.62e-30	1.11e-31	6.23856	down	0.704324	-1.93689	-2.64121	-6.23856	RPS27	RPS27	NM_001030.3	ILMN_5932
ILMN_2105919	4.85e-20	8.3e-21	6.23675	down	0.704211	-1.93658	-2.64079	-6.23675	FGF2	FGF2	NM_002006.3	ILMN_167999
ILMN_2134538	4.21e-22	5.34e-23	6.22735	down	0.703631	-1.93499	-2.63862	-6.22735	FTHL11	FTHL11	NR_002204.1	ILMN_16343
ILMN_1683148	1.34e-24	1.13e-25	6.22721	down	0.703622	-1.93496	-2.63859	-6.22721	PRICKLE2	PRICKLE2	NM_198859.2	ILMN_27101
ILMN_2312228	1.36e-22	1.59e-23	6.22338	down	0.703385	-1.93431	-2.6377	-6.22338	FUT6	FUT6	NM_000150.2	ILMN_180849
ILMN_2211950	1.6e-27	8.45e-29	6.22075	down	0.703223	-1.93387	-2.63709	-6.22075	SRP14P1	SRP14P1	NR_003273.1	ILMN_173927
ILMN_2129234	1.78e-25	1.32e-26	6.22015	down	0.703187	-1.93376	-2.63695	-6.22015	TMEM47	TMEM47	NM_031442.2	ILMN_2011
ILMN_1713934	1.1e-27	5.62e-29	6.21479	down	0.702855	-1.93285	-2.63571	-6.21479	LITAF	LITAF	NM_004862.2	ILMN_7898
ILMN_1808792	1.54e-38	7.37e-41	6.20962	down	0.702535	-1.93197	-2.6345	-6.20962	ALKBH6	ALKBH6	NM_198867.1	ILMN_6336
ILMN_1773968	8.31e-29	3.53e-30	6.20856	down	0.702469	-1.93179	-2.63426	-6.20856	SERBP1	SERBP1	NM_001018069.1	ILMN_26802
ILMN_1704985	4.3e-27	2.44e-28	6.20725	down	0.702389	-1.93157	-2.63395	-6.20725	CYP27A1	CYP27A1	NM_000784.2	ILMN_2033
ILMN_1751576	1.03e-15	2.93e-16	6.20415	down	0.702195	-1.93104	-2.63323	-6.20415	TEK	TEK	NM_000459.1	ILMN_138132
ILMN_1715543	1.23e-11	5.26e-12	6.20308	down	0.70213	-1.93086	-2.63299	-6.20308	ACOT1	ACOT1	NM_001037161.1	ILMN_13887
ILMN_1703565	2.32e-31	5.62e-33	6.19997	down	0.701938	-1.93032	-2.63226	-6.19997	GLTSCR2	GLTSCR2	NM_015710.3	ILMN_20388
ILMN_1658883	4.91e-33	8.48e-35	6.19986	down	0.701928	-1.93031	-2.63224	-6.19986	ARAF	ARAF	NM_001654.1	ILMN_18073
ILMN_2066151	8.88e-16	2.52e-16	6.19869	down	0.701858	-1.93011	-2.63196	-6.19869	TEK	TEK	NM_000459.2	ILMN_38866
ILMN_1800008	3.45e-20	5.79e-21	6.1941	down	0.701571	-1.92932	-2.63089	-6.1941	ACAT1	ACAT1	NM_000019.2	ILMN_164459
ILMN_1756152	3.39e-28	1.61e-29	6.18962	down	0.701294	-1.92856	-2.62985	-6.18962	MFSD11	MFSD11	NM_024311.2	ILMN_7695
ILMN_1694432	7.94e-23	8.94e-24	6.18865	down	0.701234	-1.92839	-2.62962	-6.18865	CRIP2	CRIP2	NM_001312.2	ILMN_29728
ILMN_1664861	1.98e-12	7.91e-13	6.17906	down	0.700636	-1.92675	-2.62739	-6.17906	ID1	ID1	NM_181353.1	ILMN_28002
ILMN_1810844	4.51e-11	2.03e-11	6.17235	down	0.70022	-1.9256	-2.62582	-6.17235	RARRES2	RARRES2	NM_002889.2	ILMN_15763
ILMN_1735877	3.94e-14	1.32e-14	6.16187	down	0.699564	-1.9238	-2.62337	-6.16187	EFEMP1	EFEMP1	NM_004105.3	ILMN_41541
ILMN_1673711	1.87e-32	3.57e-34	6.14911	down	0.698768	-1.92161	-2.62038	-6.14911	HSP90AB1	HSP90AB1	NM_007355.2	ILMN_16000
ILMN_2210934	3.74e-35	4.06e-37	6.14412	down	0.698455	-1.92075	-2.61921	-6.14412	NR3C2	NR3C2	NM_000901.1	ILMN_166092
ILMN_1798254	5.37e-33	9.31e-35	6.14255	down	0.698357	-1.92048	-2.61884	-6.14255	ACTR10	ACTR10	NM_018477.2	ILMN_18205
ILMN_2269256	1.39e-11	6.01e-12	6.13695	down	0.698006	-1.91952	-2.61752	-6.13695	DNAJC12	DNAJC12	NM_021800.2	ILMN_177844
ILMN_1739582	6.59e-16	1.84e-16	6.12432	down	0.697214	-1.91734	-2.61455	-6.12432	HOXA9	HOXA9	NM_152739.3	ILMN_23423
ILMN_1688702	9.85e-30	3.34e-31	6.12376	down	0.697178	-1.91724	-2.61442	-6.12376	PJA2	PJA2	NM_014819.3	ILMN_7559
ILMN_2339266	1.4e-18	2.85e-19	6.11617	down	0.696701	-1.91593	-2.61263	-6.11617	LAMA2	LAMA2	NM_000426.3	ILMN_176689
ILMN_1711157	2.13e-21	3e-22	6.1071	down	0.696129	-1.91436	-2.61049	-6.1071	NOTCH4	NOTCH4	NM_004557.3	ILMN_29549
ILMN_2071446	1.72e-15	5e-16	6.10492	down	0.695992	-1.91398	-2.60997	-6.10492	PI15	PI15	NM_015886.3	ILMN_21478
ILMN_1654609	3.26e-25	2.52e-26	6.10466	down	0.695975	-1.91394	-2.60991	-6.10466	TIGA1	TIGA1	NM_053000.1	ILMN_2113
ILMN_2356284	3.05e-29	1.16e-30	6.10457	down	0.695972	-1.91392	-2.60989	-6.10458	PFDN5	PFDN5	NM_145897.2	ILMN_32234
ILMN_1767556	9.5e-13	3.66e-13	6.08134	down	0.694503	-1.90989	-2.60439	-6.08134	C10orf10	C10ORF10	NM_007021.2	ILMN_8623
ILMN_1803476	1.53e-24	1.31e-25	6.07727	down	0.694249	-1.90918	-2.60342	-6.07727	KCTD20	KCTD20	NM_173562.3	ILMN_5272
ILMN_1680925	1.52e-14	4.85e-15	6.07723	down	0.694244	-1.90917	-2.60341	-6.07723	SLC9A3R1	SLC9A3R1	NM_004252.2	ILMN_1421
ILMN_2413278	1.71e-23	1.75e-24	6.07596	down	0.694162	-1.90895	-2.60311	-6.07596	RPL13	RPL13	NM_033251.1	ILMN_2271
ILMN_2097421	2.94e-34	3.85e-36	6.07449	down	0.694069	-1.90869	-2.60276	-6.07449	MRPL51	MRPL51	NM_016497.2	ILMN_7338
ILMN_2066088	2.17e-08	1.24e-08	6.07065	down	0.693827	-1.90802	-2.60185	-6.07065	C1orf64	C1ORF64	NM_178840.2	ILMN_13315
ILMN_2148819	8.57e-27	5.14e-28	6.06279	down	0.693328	-1.90665	-2.59998	-6.06279	TUBA1A	TUBA1A	NM_006009.2	ILMN_1089
ILMN_1662331	4.99e-31	1.3e-32	6.05706	down	0.692965	-1.90565	-2.59862	-6.05706	PDSS2	PDSS2	NM_020381.2	ILMN_161979
ILMN_1740587	1.4e-34	1.74e-36	6.05017	down	0.692527	-1.90445	-2.59698	-6.05017	RPS11	RPS11	NM_001015.3	ILMN_16945
ILMN_1703564	2.04e-30	5.84e-32	6.04214	down	0.692016	-1.90304	-2.59506	-6.04213	DYNLRB1	DYNLRB1	NM_014183.2	ILMN_6713
ILMN_2174884	3.8e-34	5.21e-36	6.04071	down	0.691924	-1.90279	-2.59472	-6.04071	XPO7	XPO7	NM_015024.2	ILMN_26591
ILMN_1657145	2.2e-15	6.49e-16	6.02794	down	0.69111	-1.90056	-2.59167	-6.02794	MEOX1	MEOX1	NM_001040002.1	ILMN_172157
ILMN_1806030	2.4e-23	2.5e-24	6.02697	down	0.69105	-1.90038	-2.59143	-6.02697	PPL	PPL	NM_002705.4	ILMN_176927
ILMN_1772706	4.48e-29	1.78e-30	6.02409	down	0.690865	-1.89988	-2.59074	-6.02409	C10orf32	C10ORF32	NM_144591.2	ILMN_14969
ILMN_1704477	4.77e-27	2.72e-28	6.01124	down	0.690043	-1.89762	-2.58766	-6.01124	COX5A	COX5A	NM_004255.2	ILMN_22835
ILMN_1681520	2.17e-09	1.14e-09	6.01014	down	0.689973	-1.89743	-2.5874	-6.01014	DGAT2	DGAT2	NM_032564.2	ILMN_19989
ILMN_1771957	1.44e-26	8.96e-28	6.00883	down	0.689888	-1.8972	-2.58708	-6.00883	MAN1B1	MAN1B1	NM_016219.2	ILMN_27649
ILMN_1715496	2.7e-19	5.07e-20	5.99432	down	0.688959	-1.89464	-2.5836	-5.99432	HTR2A	HTR2A	NM_000621.2	ILMN_18234
ILMN_1797181	4.58e-31	1.18e-32	5.99343	down	0.688902	-1.89448	-2.58338	-5.99343	LOC93622	LOC93622	XR_017952.1	ILMN_165853
ILMN_1675331	2.29e-13	8.28e-14	5.98508	down	0.688364	-1.89301	-2.58137	-5.98509	PEG3	PEG3	NM_006210.1	ILMN_27573
ILMN_1673320	1.27e-16	3.28e-17	5.98306	down	0.688235	-1.89265	-2.58088	-5.98306	C18orf34	C18ORF34	NM_198995.1	ILMN_26292
ILMN_1667081	6.01e-23	6.61e-24	5.98158	down	0.688139	-1.89239	-2.58053	-5.98157	CCND2	CCND2	NM_001759.2	ILMN_1503
ILMN_1736256	1.54e-30	4.28e-32	5.98117	down	0.688112	-1.89232	-2.58043	-5.98117	CALR	CALR	NM_004343.2	ILMN_18909
ILMN_1695576	6.06e-30	1.96e-31	5.97797	down	0.687906	-1.89175	-2.57966	-5.97797	MRPL24	MRPL24	NM_145729.1	ILMN_29241
ILMN_1774062	2.32e-26	1.5e-27	5.96818	down	0.687277	-1.89001	-2.57729	-5.96818	SLC25A5	SLC25A5	NM_001152.1	ILMN_25647
ILMN_1812926	2.39e-19	4.44e-20	5.95256	down	0.686269	-1.88724	-2.57351	-5.95256	ANTXR2	ANTXR2	NM_058172.3	ILMN_165233
ILMN_1807359	1.43e-25	1.05e-26	5.94891	down	0.686034	-1.88659	-2.57263	-5.94891	CLEC11A	CLEC11A	NM_002975.2	ILMN_29894
ILMN_1686871	2.26e-27	1.22e-28	5.94721	down	0.685922	-1.88629	-2.57221	-5.94721	PARP1	PARP1	NM_001618.2	ILMN_3056
ILMN_1732176	5.51e-10	2.75e-10	5.94116	down	0.685531	-1.88521	-2.57074	-5.94116	AGPAT2	AGPAT2	NM_006412.3	ILMN_165995
ILMN_1723177	1.05e-25	7.48e-27	5.93641	down	0.685224	-1.88437	-2.56959	-5.93641	ANAPC5	ANAPC5	NM_016237.3	ILMN_5146
ILMN_2400372	2.54e-27	1.38e-28	5.93442	down	0.685096	-1.88401	-2.56911	-5.93442	SULT1A2	SULT1A2	NM_001054.2	ILMN_1381
ILMN_2225537	5.89e-23	6.48e-24	5.9258	down	0.684535	-1.88248	-2.56701	-5.9258	LTB4DH	LTB4DH	NM_012212.2	ILMN_8394
ILMN_1737255	2.53e-24	2.25e-25	5.90985	down	0.683499	-1.87962	-2.56312	-5.90985	C22orf36	C22ORF36	NM_207644.2	ILMN_169188
ILMN_1752478	3.4e-18	7.22e-19	5.9094	down	0.683471	-1.87954	-2.56301	-5.9094	DHRS3	DHRS3	NM_004753.4	ILMN_12432
ILMN_1668055	2.47e-12	9.96e-13	5.90469	down	0.683163	-1.8787	-2.56186	-5.90469	SAA4	SAA4	NM_006512.1	ILMN_630
ILMN_1703791	1.08e-28	4.71e-30	5.8969	down	0.682654	-1.8773	-2.55996	-5.8969	ANXA7	ANXA7	NM_004034.1	ILMN_14787
ILMN_2347424	2.58e-24	2.29e-25	5.88852	down	0.682108	-1.8758	-2.55791	-5.88852	MBOAT2	MBOAT2	NM_138799.2	ILMN_164360
ILMN_2300186	7.65e-35	8.87e-37	5.87991	down	0.681544	-1.87425	-2.55579	-5.87991	DYNLL1	DYNLL1	NM_001037494.1	ILMN_14802
ILMN_1697268	9.73e-18	2.2e-18	5.87833	down	0.681442	-1.87396	-2.55541	-5.87833	EMILIN2	EMILIN2	NM_032048.2	ILMN_1610
ILMN_1695276	1.08e-31	2.44e-33	5.87002	down	0.680895	-1.87247	-2.55336	-5.87002	MAPRE2	MAPRE2	NM_014268.1	ILMN_8637
ILMN_1696048	2.38e-12	9.58e-13	5.86877	down	0.680814	-1.87224	-2.55306	-5.86877	C13orf33	C13ORF33	NM_032849.2	ILMN_12086
ILMN_1660086	7.17e-10	3.61e-10	5.86525	down	0.680584	-1.87161	-2.55219	-5.86525	MYH11	MYH11	NM_002474.2	ILMN_5070
ILMN_1652379	5.23e-26	3.58e-27	5.86142	down	0.680332	-1.87092	-2.55125	-5.86141	SUCLG2	SUCLG2	NM_003848.1	ILMN_20828
ILMN_1783285	8.74e-29	3.73e-30	5.84959	down	0.679557	-1.86878	-2.54833	-5.84959	CTPS	CTPS	NM_001905.1	ILMN_18906
ILMN_2400644	3.97e-21	5.8e-22	5.84811	down	0.679461	-1.86851	-2.54797	-5.84811	SRGAP3	SRGAP3	NM_001033117.1	ILMN_13760
ILMN_2319994	3.19e-30	9.69e-32	5.84311	down	0.67913	-1.86761	-2.54674	-5.84311	RPL3	RPL3	NM_001033853.1	ILMN_29090
ILMN_1689665	1.66e-31	3.9e-33	5.84104	down	0.678993	-1.86723	-2.54622	-5.84104	NAE1	NAE1	NM_001018160.1	ILMN_19127
ILMN_1785170	1.02e-22	1.16e-23	5.83103	down	0.678334	-1.86542	-2.54375	-5.83103	ARMCX2	ARMCX2	NM_177949.1	ILMN_13791
ILMN_1723846	2.3e-25	1.75e-26	5.82317	down	0.677816	-1.86399	-2.5418	-5.82317	FAM119B	FAM119B	NM_015433.2	ILMN_17350
ILMN_2390318	4.66e-08	2.74e-08	5.81358	down	0.677183	-1.86224	-2.53943	-5.81358	CIDEA	CIDEA	NM_198289.1	ILMN_5808
ILMN_2397721	9.06e-25	7.48e-26	5.81348	down	0.677175	-1.86223	-2.5394	-5.81348	GLB1	GLB1	NM_001079811.1	ILMN_173609
ILMN_2071809	5.71e-15	1.75e-15	5.81273	down	0.677126	-1.86209	-2.53922	-5.81273	MGP	MGP	NM_000900.2	ILMN_28594
ILMN_2357577	2.11e-29	7.7e-31	5.79888	down	0.676207	-1.85957	-2.53577	-5.79888	PRKAA1	PRKAA1	NM_206907.3	ILMN_180991
ILMN_1659312	1.97e-18	4.07e-19	5.79531	down	0.67597	-1.85892	-2.53489	-5.79531	PMP22	PMP22	NM_000304.2	ILMN_21743
ILMN_1808568	9.5e-36	8.97e-38	5.79147	down	0.675714	-1.85822	-2.53393	-5.79147	PYCR2	PYCR2	NM_013328.2	ILMN_18209
ILMN_1685714	3.25e-17	7.84e-18	5.78904	down	0.675551	-1.85777	-2.53332	-5.78904	INHBB	INHBB	NM_002193.1	ILMN_181968
ILMN_2130411	1.72e-24	1.48e-25	5.7889	down	0.675543	-1.85775	-2.53329	-5.7889	KDELR1	KDELR1	NM_006801.2	ILMN_28854
ILMN_1709683	3.78e-24	3.46e-25	5.78645	down	0.675379	-1.8573	-2.53268	-5.78645	RASSF2	RASSF2	NM_170773.1	ILMN_137091
ILMN_1722489	8.06e-06	5.79e-06	5.78207	down	0.67509	-1.8565	-2.53159	-5.78207	TFF1	TFF1	NM_003225.2	ILMN_18189
ILMN_2305721	7.83e-30	2.62e-31	5.78056	down	0.67499	-1.85622	-2.53121	-5.78056	POMT1	POMT1	NM_007171.3	ILMN_18145
ILMN_2243516	1.11e-24	9.3e-26	5.77975	down	0.674936	-1.85607	-2.53101	-5.77975	C11orf63	C11ORF63	NM_199124.1	ILMN_9740
ILMN_1673566	1.52e-14	4.86e-15	5.77751	down	0.674785	-1.85566	-2.53045	-5.77751	ADAMTS1	ADAMTS1	NM_006988.3	ILMN_11081
ILMN_1736078	2.36e-07	1.47e-07	5.77016	down	0.674295	-1.85432	-2.52861	-5.77016	THBS4	THBS4	NM_003248.3	ILMN_6151
ILMN_1794912	2.07e-29	7.49e-31	5.76587	down	0.67401	-1.85353	-2.52754	-5.76587	ATP5H	ATP5H	NM_001003785.1	ILMN_29612
ILMN_1800543	1.87e-28	8.49e-30	5.7601	down	0.673624	-1.85247	-2.52609	-5.7601	SCFD1	SCFD1	NM_016106.2	ILMN_16317
ILMN_1746676	9.73e-09	5.4e-09	5.75692	down	0.673413	-1.85188	-2.5253	-5.75692	CLDN8	CLDN8	NM_199328.1	ILMN_15298
ILMN_1733937	6.99e-09	3.84e-09	5.7512	down	0.673029	-1.85083	-2.52386	-5.7512	MMD	MMD	NM_012329.2	ILMN_177593
ILMN_2370208	1.47e-29	5.22e-31	5.74623	down	0.672694	-1.84992	-2.52261	-5.74623	CMTM3	CMTM3	NM_001048251.1	ILMN_174690
ILMN_1777344	1.77e-31	4.21e-33	5.73923	down	0.67223	-1.84863	-2.52086	-5.73923	RPS13	RPS13	NM_001017.2	ILMN_20798
ILMN_1747271	1.19e-36	9.29e-39	5.73807	down	0.67215	-1.84842	-2.52057	-5.73807	ATP1B2	ATP1B2	NM_001678.3	ILMN_7305
ILMN_1707232	1.98e-12	7.91e-13	5.73265	down	0.671787	-1.84742	-2.5192	-5.73265	EBF3	EBF3	NM_001005463.1	ILMN_986
ILMN_1751559	9.93e-19	1.98e-19	5.72708	down	0.671413	-1.84639	-2.5178	-5.72708	C16orf30	C16ORF30	NM_024600.2	ILMN_25974
ILMN_1803094	2.7e-23	2.84e-24	5.72619	down	0.671353	-1.84622	-2.51757	-5.72619	PDGFD	PDGFD	NM_033135.3	ILMN_27576
ILMN_1691575	7.8e-23	8.77e-24	5.7253	down	0.671295	-1.84606	-2.51735	-5.7253	SNX2	SNX2	NM_003100.2	ILMN_164977
ILMN_1764764	1.88e-29	6.78e-31	5.72525	down	0.671292	-1.84605	-2.51734	-5.72525	MUM1	MUM1	NM_032853.2	ILMN_162947
ILMN_1808202	4.7e-27	2.67e-28	5.72367	down	0.671183	-1.84576	-2.51694	-5.72367	C19orf22	C19ORF22	NM_138774.2	ILMN_15785
ILMN_1670263	2.18e-28	9.97e-30	5.72255	down	0.67111	-1.84555	-2.51666	-5.72255	C1orf71	C1ORF71	NM_152609.1	ILMN_21085
ILMN_2398159	5.21e-17	1.29e-17	5.71402	down	0.670534	-1.84397	-2.51451	-5.71402	DKK3	DKK3	NM_013253.4	ILMN_4127
ILMN_1680403	2.14e-20	3.46e-21	5.70928	down	0.670216	-1.84309	-2.51331	-5.70928	SSR4	SSR4	NM_006280.1	ILMN_3302
ILMN_2311548	4.65e-34	6.53e-36	5.70755	down	0.6701	-1.84277	-2.51287	-5.70755	PTRH2	PTRH2	NM_016077.3	ILMN_20162
ILMN_1694398	2.39e-31	5.82e-33	5.70722	down	0.670078	-1.84271	-2.51279	-5.70722	EIF3F	EIF3F	NM_003754.2	ILMN_24320
ILMN_2044927	8.58e-35	1.02e-36	5.69902	down	0.669525	-1.84119	-2.51071	-5.69901	RNF5	RNF5	NM_006913.2	ILMN_1529
ILMN_1660341	4.57e-33	7.87e-35	5.69496	down	0.66925	-1.84044	-2.50969	-5.69496	LRPAP1	LRPAP1	NM_002337.1	ILMN_14648
ILMN_1783909	1.9e-17	4.47e-18	5.69067	down	0.668961	-1.83964	-2.5086	-5.69068	COL6A2	COL6A2	NM_001849.3	ILMN_21525
ILMN_1673111	1.33e-31	3.06e-33	5.68594	down	0.668639	-1.83876	-2.5074	-5.68594	TSEN34	TSEN34	NM_001077446.1	ILMN_177054
ILMN_1753279	6.34e-27	3.71e-28	5.68017	down	0.668249	-1.83769	-2.50594	-5.68017	HNRNPA0	HNRNPA0	NM_006805.3	ILMN_182044
ILMN_2382942	4.32e-16	1.18e-16	5.67869	down	0.668146	-1.83741	-2.50556	-5.67869	CA12	CA12	NM_001218.3	ILMN_162051
ILMN_1733627	1.67e-20	2.67e-21	5.67862	down	0.668142	-1.8374	-2.50554	-5.67862	NEDD4L	NEDD4L	NM_015277.3	ILMN_18912
ILMN_1678191	1.18e-13	4.13e-14	5.67087	down	0.667617	-1.83595	-2.50357	-5.67086	GDF10	GDF10	NM_004962.2	ILMN_183386
ILMN_2234187	1.77e-11	7.71e-12	5.67057	down	0.667599	-1.83589	-2.50349	-5.67057	CDO1	CDO1	NM_001801.2	ILMN_176935
ILMN_1668345	3.24e-18	6.87e-19	5.66663	down	0.667332	-1.83516	-2.50249	-5.66663	OAF	OAF	NM_178507.2	ILMN_12751
ILMN_1724825	3.88e-29	1.51e-30	5.66461	down	0.667197	-1.83478	-2.50198	-5.66461	PCBP2	PCBP2	NM_001098620.1	ILMN_307772
ILMN_2163723	1.12e-09	5.73e-10	5.65811	down	0.666753	-1.83357	-2.50032	-5.65811	KRT7	KRT7	NM_005556.3	ILMN_12486
ILMN_1656560	2.23e-17	5.26e-18	5.65754	down	0.666714	-1.83346	-2.50017	-5.65754	DKFZP564O0823	DKFZP564O0823	NM_015393.2	ILMN_28506
ILMN_1697548	2.13e-25	1.61e-26	5.6479	down	0.666058	-1.83166	-2.49771	-5.6479	LPHN2	LPHN2	NM_012302.2	ILMN_11901
ILMN_1658486	4.39e-29	1.74e-30	5.64446	down	0.665822	-1.83101	-2.49684	-5.64446	MRPL54	MRPL54	NM_172251.1	ILMN_1467
ILMN_1702835	3.36e-21	4.87e-22	5.64437	down	0.665817	-1.83099	-2.49681	-5.64437	SH3BGRL	SH3BGRL	NM_003022.1	ILMN_16347
ILMN_2212823	1.26e-20	1.97e-21	5.63701	down	0.665316	-1.82961	-2.49493	-5.63701	ZNF577	ZNF577	NM_032679.1	ILMN_5838
ILMN_1664802	3.6e-21	5.23e-22	5.63614	down	0.665254	-1.82945	-2.49471	-5.63614	WSB1	WSB1	NM_134265.2	ILMN_5396
ILMN_1659753	1.66e-27	8.79e-29	5.6299	down	0.664828	-1.82828	-2.49311	-5.6299	LAMP2	LAMP2	NM_013995.1	ILMN_26730
ILMN_1786189	1.11e-25	7.96e-27	5.62434	down	0.664449	-1.82723	-2.49168	-5.62433	MKI67IP	MKI67IP	NM_032390.3	ILMN_176031
ILMN_1803423	3.37e-18	7.18e-19	5.62209	down	0.664296	-1.82681	-2.49111	-5.62209	ARHGEF6	ARHGEF6	NM_004840.2	ILMN_26689
ILMN_2399769	1.34e-22	1.57e-23	5.6214	down	0.664248	-1.82668	-2.49093	-5.6214	GPR177	GPR177	NM_001002292.1	ILMN_2573
ILMN_2376458	5.51e-23	6.02e-24	5.61707	down	0.663949	-1.82587	-2.48982	-5.61707	CSF2RA	CSF2RA	NM_172249.1	ILMN_5061
ILMN_1685005	8.04e-23	9.08e-24	5.61396	down	0.663739	-1.82528	-2.48902	-5.61396	TNFRSF1A	TNFRSF1A	NM_001065.2	ILMN_173343
ILMN_2046730	4.09e-18	8.8e-19	5.61087	down	0.663526	-1.8247	-2.48822	-5.61087	S100A10	S100A10	NM_002966.2	ILMN_15502
ILMN_2387214	7.91e-14	2.73e-14	5.60496	down	0.663119	-1.82358	-2.4867	-5.60496	PALM	PALM	NM_002579.2	ILMN_174161
ILMN_1700507	4.56e-33	7.82e-35	5.60477	down	0.663108	-1.82355	-2.48666	-5.60477	CLASP1	CLASP1	NM_015282.1	ILMN_161887
ILMN_1814156	4.24e-27	2.4e-28	5.59874	down	0.662691	-1.82241	-2.4851	-5.59874	PSMB7	PSMB7	NM_002799.2	ILMN_3213
ILMN_2197365	2.2e-10	1.06e-10	5.59814	down	0.662651	-1.8223	-2.48495	-5.59814	RGS2	RGS2	NM_002923.1	ILMN_26119
ILMN_1674941	9.26e-18	2.09e-18	5.57941	down	0.661362	-1.81875	-2.48011	-5.57941	TMEM16F	TMEM16F	NM_001025356.1	ILMN_8507
ILMN_2274775	1.34e-22	1.57e-23	5.57429	down	0.661011	-1.81778	-2.47879	-5.57429	SLC44A4	SLC44A4	NM_032794.1	ILMN_14709
ILMN_2358457	1.43e-24	1.22e-25	5.57353	down	0.660958	-1.81763	-2.47859	-5.57353	ATF4	ATF4	NM_182810.1	ILMN_23435
ILMN_1703650	1.39e-23	1.4e-24	5.5674	down	0.660533	-1.81647	-2.477	-5.5674	TNIP1	TNIP1	NM_006058.3	ILMN_177675
ILMN_1663399	3.38e-07	2.14e-07	5.55151	down	0.659435	-1.81345	-2.47288	-5.55151	TIMP4	TIMP4	NM_003256.2	ILMN_9434
ILMN_1785177	3.37e-37	2.16e-39	5.54995	down	0.659327	-1.81315	-2.47248	-5.54995	DNAJC14	DNAJC14	NM_032364.5	ILMN_27725
ILMN_1790354	4.51e-33	7.69e-35	5.54329	down	0.658863	-1.81188	-2.47074	-5.54329	RABGGTB	RABGGTB	NM_004582.2	ILMN_25242
ILMN_1776602	2.51e-17	5.96e-18	5.5401	down	0.658645	-1.81127	-2.46991	-5.5401	RNASE4	RNASE4	NM_194431.1	ILMN_21567
ILMN_1656920	3.9e-15	1.18e-15	5.53463	down	0.658264	-1.81022	-2.46849	-5.53463	CRIP1	CRIP1	NM_001311.3	ILMN_15885
ILMN_1720053	3.29e-32	6.66e-34	5.52941	down	0.657901	-1.80922	-2.46713	-5.52941	ZFAND3	ZFAND3	NM_021943.1	ILMN_2262
ILMN_1703330	5.25e-25	4.17e-26	5.52646	down	0.657694	-1.80866	-2.46635	-5.52646	FEM1C	FEM1C	NM_020177.2	ILMN_164027
ILMN_1681016	7.88e-29	3.31e-30	5.52373	down	0.657505	-1.80814	-2.46564	-5.52373	SPNS1	SPNS1	NM_032038.1	ILMN_7288
ILMN_1681845	2.09e-25	1.57e-26	5.5204	down	0.657274	-1.8075	-2.46477	-5.5204	PAPD4	PAPD4	NM_173797.2	ILMN_2190
ILMN_2044572	2.5e-32	4.86e-34	5.51762	down	0.657079	-1.80697	-2.46405	-5.51762	TBC1D20	TBC1D20	NM_144628.2	ILMN_19840
ILMN_1787026	2.59e-23	2.72e-24	5.51614	down	0.656975	-1.80668	-2.46366	-5.51614	SEC61G	SEC61G	NM_001012456.1	ILMN_27118
ILMN_2414568	5.39e-18	1.18e-18	5.51502	down	0.656898	-1.80647	-2.46337	-5.51502	MEOX1	MEOX1	NM_001040002.1	ILMN_172157
ILMN_2195821	2.47e-27	1.34e-28	5.5107	down	0.656596	-1.80564	-2.46223	-5.5107	C5orf41	C5ORF41	NM_153607.1	ILMN_8744
ILMN_1682694	6.78e-34	9.76e-36	5.50727	down	0.656356	-1.80498	-2.46134	-5.50727	LOC203547	LOC203547	NM_001017980.2	ILMN_163926
ILMN_1694840	3.86e-13	1.43e-13	5.50196	down	0.655984	-1.80396	-2.45994	-5.50196	MATN2	MATN2	NM_002380.3	ILMN_23856
ILMN_2402817	1.98e-11	8.68e-12	5.50135	down	0.655942	-1.80384	-2.45979	-5.50135	ZBTB16	ZBTB16	NM_001018011.1	ILMN_12714
ILMN_1657515	4.44e-22	5.66e-23	5.49778	down	0.655692	-1.80316	-2.45885	-5.49778	RPS6KA5	RPS6KA5	NM_004755.2	ILMN_13156
ILMN_2088437	7.58e-15	2.36e-15	5.49562	down	0.655542	-1.80274	-2.45828	-5.49562	CX3CR1	CX3CR1	NM_001337.3	ILMN_8593
ILMN_2331266	3.38e-29	1.3e-30	5.49124	down	0.655234	-1.8019	-2.45713	-5.49124	NUMB	NUMB	NM_003744.5	ILMN_24350
ILMN_1680313	2.37e-35	2.44e-37	5.48117	down	0.65453	-1.79995	-2.45448	-5.48117	STX4	STX4	NM_004604.3	ILMN_14935
ILMN_1814327	5.28e-14	1.79e-14	5.47891	down	0.654371	-1.79952	-2.45389	-5.47891	AGTR1	AGTR1	NM_000685.4	ILMN_28877
ILMN_2207505	1.7e-14	5.49e-15	5.46774	down	0.653585	-1.79736	-2.45094	-5.46774	LEP	LEP	NM_000230.1	ILMN_10827
ILMN_1674817	1.76e-17	4.11e-18	5.46617	down	0.653474	-1.79706	-2.45053	-5.46617	C1orf115	C1ORF115	NM_024709.4	ILMN_30321
ILMN_1673215	5.93e-31	1.56e-32	5.46476	down	0.653376	-1.79678	-2.45016	-5.46476	PCBP1	PCBP1	NM_006196.2	ILMN_7900
ILMN_1714586	2e-14	6.49e-15	5.46445	down	0.653353	-1.79672	-2.45008	-5.46445	VGLL3	VGLL3	NM_016206.2	ILMN_25235
ILMN_1752285	2.28e-24	2.01e-25	5.45886	down	0.652962	-1.79564	-2.4486	-5.45886	RPL4	RPL4	NM_000968.2	ILMN_21554
ILMN_2161007	1.12e-30	3.1e-32	5.45014	down	0.652346	-1.79395	-2.44629	-5.45014	MGC29891	MGC29891	NM_144618.1	ILMN_17631
ILMN_1700081	3.88e-14	1.3e-14	5.44579	down	0.652039	-1.7931	-2.44514	-5.44579	FST	FST	NM_013409.1	ILMN_11736
ILMN_1735680	1.87e-28	8.44e-30	5.43026	down	0.650938	-1.79008	-2.44102	-5.43026	TMEM30A	TMEM30A	NM_018247.2	ILMN_28236
ILMN_1764494	1.85e-32	3.52e-34	5.41987	down	0.650201	-1.78806	-2.43826	-5.41987	ATP5A1	ATP5A1	NM_004046.4	ILMN_6253
ILMN_1688780	3.45e-12	1.41e-12	5.41746	down	0.650031	-1.78759	-2.43762	-5.41746	S100A4	S100A4	NM_019554.2	ILMN_20183
ILMN_1792409	2.34e-28	1.08e-29	5.41589	down	0.649918	-1.78728	-2.4372	-5.41589	AMOT	AMOT	NM_133265.2	ILMN_24612
ILMN_2345292	1.86e-18	3.84e-19	5.40992	down	0.649495	-1.78611	-2.43561	-5.40992	FXYD1	FXYD1	NM_005031.3	ILMN_20670
ILMN_1772459	2.15e-15	6.31e-16	5.40461	down	0.649117	-1.78507	-2.43419	-5.40461	RPS23	RPS23	NM_001025.4	ILMN_27526
ILMN_1754421	6.89e-32	1.47e-33	5.39561	down	0.648477	-1.78331	-2.43179	-5.39561	NDUFAF1	NDUFAF1	NM_016013.2	ILMN_13182
ILMN_1730101	5.17e-29	2.09e-30	5.39423	down	0.648376	-1.78304	-2.43142	-5.39423	GSPT2	GSPT2	NM_018094.2	ILMN_20472
ILMN_1670752	2.03e-20	3.28e-21	5.37613	down	0.647084	-1.77948	-2.42657	-5.37613	KIAA0907	KIAA0907	NM_014949.2	ILMN_6810
ILMN_1767113	8.58e-12	3.64e-12	5.37479	down	0.646988	-1.77922	-2.42621	-5.37479	AOX1	AOX1	NM_001159.3	ILMN_26204
ILMN_1809467	1.03e-21	1.38e-22	5.37446	down	0.646965	-1.77916	-2.42612	-5.37446	VAMP5	VAMP5	NM_006634.2	ILMN_20179
ILMN_1753243	3.08e-23	3.26e-24	5.37378	down	0.646918	-1.77902	-2.42594	-5.37378	DNAJB11	DNAJB11	NM_016306.4	ILMN_14179
ILMN_1796461	5.24e-09	2.86e-09	5.37309	down	0.646868	-1.77888	-2.42575	-5.37309	PRSS8	PRSS8	NM_002773.3	ILMN_174859
ILMN_1782538	4.37e-19	8.32e-20	5.37154	down	0.646756	-1.77858	-2.42533	-5.37154	VIM	VIM	NM_003380.2	ILMN_676
ILMN_1709479	2.13e-21	3e-22	5.36319	down	0.646157	-1.77693	-2.42309	-5.36319	YAP1	YAP1	NM_006106.2	ILMN_19290
ILMN_2258774	2.37e-30	6.96e-32	5.35576	down	0.645623	-1.77547	-2.42109	-5.35576	MRPL43	MRPL43	NM_032112.2	ILMN_4156
ILMN_1677919	2.97e-34	3.9e-36	5.35122	down	0.645297	-1.77457	-2.41987	-5.35122	GMPR2	GMPR2	NM_001002002.1	ILMN_15872
ILMN_1760087	2.94e-05	2.23e-05	5.34808	down	0.645072	-1.77395	-2.41902	-5.34808	SLC26A3	SLC26A3	NM_000111.1	ILMN_21833
ILMN_1656413	7.73e-31	2.09e-32	5.34537	down	0.644877	-1.77341	-2.41829	-5.34537	ZMPSTE24	ZMPSTE24	NM_005857.3	ILMN_176597
ILMN_1730998	1.9e-29	6.85e-31	5.34529	down	0.644872	-1.7734	-2.41827	-5.34529	TSPAN6	TSPAN6	NM_003270.2	ILMN_19245
ILMN_1657708	6.61e-11	3.04e-11	5.34423	down	0.644795	-1.77319	-2.41798	-5.34423	MGLL	MGLL	NM_007283.5	ILMN_166333
ILMN_1681008	5.45e-33	9.47e-35	5.34185	down	0.644624	-1.77272	-2.41734	-5.34185	CGRRF1	CGRRF1	NM_006568.2	ILMN_6033
ILMN_1672503	1.06e-22	1.22e-23	5.34165	down	0.644612	-1.77267	-2.41729	-5.34165	DPYSL2	DPYSL2	NM_001386.4	ILMN_9671
ILMN_1703374	2.41e-20	3.94e-21	5.34083	down	0.644551	-1.77251	-2.41706	-5.34083	NAV1	NAV1	NM_020443.2	ILMN_30128
ILMN_2201966	9.56e-13	3.69e-13	5.32656	down	0.643521	-1.76968	-2.4132	-5.32656	N4BP1	N4BP1	NM_153029.3	ILMN_180409
ILMN_2378048	5.54e-26	3.8e-27	5.32017	down	0.643057	-1.76841	-2.41147	-5.32017	HNRPK	HNRPK	NM_031263.1	ILMN_16515
ILMN_1694177	1.39e-25	1.02e-26	5.31802	down	0.642903	-1.76799	-2.41089	-5.31802	PCNA	PCNA	NM_182649.1	ILMN_6858
ILMN_1769671	1.65e-28	7.4e-30	5.31095	down	0.642392	-1.76658	-2.40897	-5.31095	RYK	RYK	NM_001005861.1	ILMN_13061
ILMN_1795298	9.28e-14	3.23e-14	5.30679	down	0.642092	-1.76575	-2.40784	-5.30679	GPER	GPER	NM_001039966.1	ILMN_176926
ILMN_1699728	2.35e-24	2.08e-25	5.3027	down	0.641793	-1.76493	-2.40673	-5.3027	BTD	BTD	NM_000060.2	ILMN_24816
ILMN_1761782	1.14e-21	1.55e-22	5.29187	down	0.641008	-1.76277	-2.40378	-5.29187	RAMP3	RAMP3	NM_005856.1	ILMN_13174
ILMN_2177090	1.44e-26	8.94e-28	5.28982	down	0.640857	-1.76236	-2.40322	-5.28982	NBPF11	NBPF11	NM_183372.3	ILMN_10536
ILMN_2172755	2.38e-21	3.37e-22	5.28832	down	0.64075	-1.76206	-2.40281	-5.28832	DEPDC6	DEPDC6	NM_022783.1	ILMN_24376
ILMN_2359456	7.47e-29	3.1e-30	5.28284	down	0.64035	-1.76096	-2.40131	-5.28284	ERGIC3	ERGIC3	NM_198398.1	ILMN_20790
ILMN_1790741	2.31e-29	8.47e-31	5.27694	down	0.639922	-1.75978	-2.3997	-5.27694	RNF126	RNF126	NM_194460.1	ILMN_5287
ILMN_1656487	3.57e-29	1.38e-30	5.27227	down	0.63958	-1.75884	-2.39842	-5.27227	FGA	FGA	NM_021871.2	ILMN_11182
ILMN_1708728	8.59e-24	8.37e-25	5.27102	down	0.639491	-1.75859	-2.39808	-5.27102	H2AFJ	H2AFJ	NM_177925.2	ILMN_20850
ILMN_1740180	1.18e-26	7.2e-28	5.26061	down	0.63873	-1.7565	-2.39523	-5.26061	SNX3	SNX3	NM_003795.3	ILMN_3389
ILMN_2055310	1.25e-13	4.4e-14	5.24457	down	0.637551	-1.75327	-2.39082	-5.24457	MBD4	MBD4	NM_003925.1	ILMN_18891
ILMN_1750790	5.32e-13	2e-13	5.24134	down	0.637317	-1.75262	-2.38993	-5.24134	GSTM5	GSTM5	NM_000851.2	ILMN_15670
ILMN_1751127	5.85e-10	2.92e-10	5.2402	down	0.637232	-1.75239	-2.38962	-5.2402	ZFP42	ZFP42	NM_174900.3	ILMN_165915
ILMN_1803846	3.16e-26	2.08e-27	5.23981	down	0.637203	-1.75231	-2.38952	-5.23981	EIF1	EIF1	NM_005801.3	ILMN_3037
ILMN_1775508	4.88e-27	2.8e-28	5.23944	down	0.637175	-1.75224	-2.38941	-5.23945	CYLD	CYLD	NM_015247.1	ILMN_28818
ILMN_1682098	7.32e-30	2.42e-31	5.23909	down	0.637149	-1.75217	-2.38932	-5.23909	PSMA4	PSMA4	NM_002789.3	ILMN_22525
ILMN_1720501	2.26e-14	7.37e-15	5.23751	down	0.637036	-1.75185	-2.38888	-5.23751	ABCA9	ABCA9	NM_080283.3	ILMN_33319
ILMN_1785424	9.47e-16	2.69e-16	5.23746	down	0.637032	-1.75183	-2.38887	-5.23746	ABLIM1	ABLIM1	NM_006720.3	ILMN_21737
ILMN_2367165	5.45e-25	4.35e-26	5.23274	down	0.636684	-1.75088	-2.38757	-5.23274	ABTB1	ABTB1	NM_172028.1	ILMN_28914
ILMN_1756877	1.74e-29	6.22e-31	5.23256	down	0.636672	-1.75085	-2.38752	-5.23256	C14orf179	C14ORF179	NM_052873.1	ILMN_22122
ILMN_1735930	4.81e-13	1.8e-13	5.22837	down	0.636362	-1.75	-2.38636	-5.22837	KLF2	KLF2	NM_016270.2	ILMN_9994
ILMN_2052163	1.88e-30	5.34e-32	5.22596	down	0.636186	-1.74951	-2.3857	-5.22596	YIPF1	YIPF1	NM_018982.3	ILMN_19321
ILMN_1729476	0.000523	0.000456	5.22592	down	0.636182	-1.7495	-2.38568	-5.22592	PROL1	PROL1	NM_021225.4	ILMN_12501
ILMN_1742166	1.35e-32	2.51e-34	5.22497	down	0.636113	-1.74931	-2.38542	-5.22497	GRWD1	GRWD1	NM_031485.2	ILMN_180756
ILMN_1737170	7.55e-30	2.5e-31	5.21056	down	0.635051	-1.74639	-2.38144	-5.21055	FLII	FLII	NM_002018.2	ILMN_25947
ILMN_1793770	2.35e-24	2.07e-25	5.20887	down	0.634925	-1.74605	-2.38097	-5.20887	DNAJB6	DNAJB6	NM_058246.3	ILMN_7651
ILMN_2341067	5.74e-19	1.11e-19	5.20861	down	0.634905	-1.74599	-2.3809	-5.20861	NLGN4X	NLGN4X	NM_020742.2	ILMN_169359
ILMN_2238928	6.18e-34	8.87e-36	5.19939	down	0.634227	-1.74412	-2.37834	-5.19939	RAD51C	RAD51C	NM_058216.1	ILMN_2944
ILMN_1695362	5.76e-37	4.04e-39	5.19931	down	0.634219	-1.7441	-2.37832	-5.19931	ZNF32	ZNF32	NM_001005368.1	ILMN_181781
ILMN_2117716	9.97e-27	6.05e-28	5.19586	down	0.633963	-1.7434	-2.37736	-5.19586	SFRS17A	SFRS17A	NM_005088.2	ILMN_26209
ILMN_1779965	6.92e-31	1.85e-32	5.19232	down	0.633702	-1.74268	-2.37638	-5.19232	AK1	AK1	NM_000476.1	ILMN_16785
ILMN_2402341	7.97e-26	5.59e-27	5.19182	down	0.633663	-1.74258	-2.37624	-5.19182	MAPK3	MAPK3	NM_001040056.1	ILMN_177323
ILMN_1741406	2.21e-13	7.98e-14	5.18964	down	0.633503	-1.74213	-2.37563	-5.18964	HOOK1	HOOK1	NM_015888.4	ILMN_173692
ILMN_1671055	6.11e-25	4.9e-26	5.18707	down	0.633311	-1.74161	-2.37492	-5.18707	GSG1L	GSG1L	NM_144675.1	ILMN_6757
ILMN_1751615	4.01e-24	3.68e-25	5.18345	down	0.633044	-1.74087	-2.37391	-5.18345	COQ10B	COQ10B	NM_025147.3	ILMN_29987
ILMN_1746085	2.63e-14	8.65e-15	5.18033	down	0.632812	-1.74023	-2.37304	-5.18033	IGFBP3	IGFBP3	NM_000598.4	ILMN_28010
ILMN_2116877	3.09e-06	2.13e-06	5.17816	down	0.632651	-1.73979	-2.37244	-5.17816	OLFM4	OLFM4	NM_006418.3	ILMN_4558
ILMN_1712312	2.82e-30	8.37e-32	5.1774	down	0.632594	-1.73963	-2.37223	-5.1774	RAB11A	RAB11A	NM_004663.3	ILMN_6680
ILMN_2125451	3.01e-40	1.02e-42	5.17014	down	0.632056	-1.73815	-2.3702	-5.17014	TRIM49	TRIM49	NM_020358.2	ILMN_170668
ILMN_1727813	3.77e-23	4.03e-24	5.16839	down	0.631924	-1.73779	-2.36972	-5.16839	BRP44	BRP44	NM_015415.2	ILMN_29811
ILMN_1695853	1.8e-26	1.14e-27	5.1659	down	0.63174	-1.73728	-2.36902	-5.1659	CLK4	CLK4	NM_020666.2	ILMN_24062
ILMN_1658619	6.33e-13	2.4e-13	5.16306	down	0.631528	-1.7367	-2.36823	-5.16306	WWC1	WWC1	NM_015238.1	ILMN_164651
ILMN_2371458	4.82e-07	3.09e-07	5.16221	down	0.631463	-1.73653	-2.36799	-5.16221	CXCR7	CXCR7	NM_001047841.1	ILMN_177987
ILMN_2407389	1.82e-14	5.89e-15	5.1592	down	0.631238	-1.73591	-2.36715	-5.1592	GPNMB	GPNMB	NM_002510.2	ILMN_25675
ILMN_1764891	4.04e-31	1.03e-32	5.15876	down	0.631207	-1.73582	-2.36703	-5.15876	ZNF384	ZNF384	NM_133476.3	ILMN_177445
ILMN_1690371	3.15e-35	3.38e-37	5.15724	down	0.631093	-1.73551	-2.3666	-5.15724	MRPL11	MRPL11	NM_170738.1	ILMN_4211
ILMN_1665877	8.08e-29	3.41e-30	5.1486	down	0.630447	-1.73373	-2.36418	-5.1486	RNF149	RNF149	NM_173647.2	ILMN_10320
ILMN_1798177	1.97e-12	7.83e-13	5.14731	down	0.630352	-1.73347	-2.36382	-5.1473	CHURC1	CHURC1	NM_145165.2	ILMN_27265
ILMN_2196097	1.15e-28	5.04e-30	5.14703	down	0.630332	-1.73341	-2.36374	-5.14703	PPP2CA	PPP2CA	NM_002715.2	ILMN_24475
ILMN_1709747	5.23e-15	1.6e-15	5.1469	down	0.630322	-1.73338	-2.3637	-5.1469	ENDOGL1	ENDOGL1	NM_005107.2	ILMN_22280
ILMN_1730710	1.06e-33	1.59e-35	5.14202	down	0.629957	-1.73238	-2.36233	-5.14202	ADORA3	ADORA3	NM_000677.3	ILMN_180342
ILMN_1719641	8.38e-16	2.37e-16	5.14089	down	0.629871	-1.73215	-2.36202	-5.14089	SMOC2	SMOC2	NM_022138.1	ILMN_4650
ILMN_1790160	6.73e-09	3.69e-09	5.13509	down	0.629437	-1.73095	-2.36039	-5.13509	KIT	KIT	NM_001093772.1	ILMN_306843
ILMN_1662964	8.26e-26	5.83e-27	5.13424	down	0.629372	-1.73078	-2.36015	-5.13424	PRMT3	PRMT3	NM_005788.1	ILMN_1018
ILMN_1728742	1.78e-22	2.12e-23	5.1301	down	0.629065	-1.72992	-2.35899	-5.1301	C5orf4	C5ORF4	NM_032385.3	ILMN_16262
ILMN_1694759	6.57e-30	2.14e-31	5.12887	down	0.62897	-1.72967	-2.35864	-5.12887	C19orf42	C19ORF42	NM_024104.3	ILMN_26408
ILMN_1803073	2.06e-11	9.05e-12	5.12585	down	0.628745	-1.72905	-2.35779	-5.12585	DNAJC12	DNAJC12	NM_021800.2	ILMN_15911
ILMN_1683305	2.19e-24	1.92e-25	5.12474	down	0.628663	-1.72881	-2.35748	-5.12474	COMMD2	COMMD2	NM_016094.2	ILMN_5974
ILMN_1752728	1.5e-22	1.77e-23	5.11628	down	0.628025	-1.72707	-2.35509	-5.11628	FUCA1	FUCA1	NM_000147.3	ILMN_14069
ILMN_1779163	4.15e-22	5.26e-23	5.11145	down	0.627662	-1.72607	-2.35373	-5.11145	C11orf67	C11ORF67	NM_024684.2	ILMN_26165
ILMN_1766650	1.76e-05	1.31e-05	5.1112	down	0.627642	-1.72602	-2.35366	-5.1112	FOXA1	FOXA1	NM_004496.2	ILMN_25104
ILMN_1663640	7.36e-08	4.4e-08	5.10901	down	0.62748	-1.72556	-2.35304	-5.10901	MAOA	MAOA	NM_000240.2	ILMN_183788
ILMN_1754303	1.06e-28	4.6e-30	5.10373	down	0.627079	-1.72447	-2.35155	-5.10373	RPL30	RPL30	NM_000989.2	ILMN_11230
ILMN_1697460	1.94e-10	9.27e-11	5.10193	down	0.626946	-1.7241	-2.35104	-5.10193	REEP6	REEP6	NM_138393.1	ILMN_15192
ILMN_2070043	2.53e-22	3.09e-23	5.09752	down	0.626612	-1.72318	-2.3498	-5.09752	PPM1K	PPM1K	NM_152542.2	ILMN_3259
ILMN_2347145	5.14e-15	1.57e-15	5.08627	down	0.625764	-1.72084	-2.34661	-5.08627	DCN	DCN	NM_133505.2	ILMN_29913
ILMN_1680850	3.83e-29	1.49e-30	5.08329	down	0.625535	-1.72023	-2.34576	-5.08329	RECQL	RECQL	NM_002907.2	ILMN_5583
ILMN_1791190	3.65e-28	1.74e-29	5.08197	down	0.625437	-1.71995	-2.34539	-5.08197	MUSK	MUSK	NM_005592.1	ILMN_174177
ILMN_1738989	5.48e-15	1.68e-15	5.08032	down	0.62531	-1.71961	-2.34492	-5.08032	GOLSYN	GOLSYN	NM_001099743.1	ILMN_308156
ILMN_1736670	1.18e-15	3.37e-16	5.075	down	0.624908	-1.7185	-2.34341	-5.075	PPP1R3C	PPP1R3C	NM_005398.4	ILMN_4487
ILMN_2406468	4.16e-22	5.28e-23	5.06896	down	0.62445	-1.71724	-2.34169	-5.06896	NFU1	NFU1	NM_001002755.1	ILMN_9748
ILMN_1808196	3.3e-31	8.29e-33	5.06842	down	0.62441	-1.71713	-2.34154	-5.06842	GSTO1	GSTO1	NM_004832.1	ILMN_17696
ILMN_1690307	3.34e-25	2.58e-26	5.06795	down	0.624375	-1.71703	-2.3414	-5.06795	TPRKB	TPRKB	NM_016058.1	ILMN_16838
ILMN_2288070	1.47e-19	2.68e-20	5.06375	down	0.624057	-1.71615	-2.34021	-5.06375	FTO	FTO	NM_001080432.1	ILMN_167724
ILMN_1751785	3.43e-13	1.26e-13	5.0613	down	0.623868	-1.71564	-2.33951	-5.0613	DMRT2	DMRT2	NM_006557.4	ILMN_164575
ILMN_1789639	4.49e-15	1.37e-15	5.06096	down	0.623843	-1.71557	-2.33941	-5.06096	FMOD	FMOD	NM_002023.3	ILMN_29801
ILMN_1728785	4.53e-15	1.38e-15	5.05301	down	0.623237	-1.71391	-2.33714	-5.05301	GPR116	GPR116	NM_015234.4	ILMN_3315
ILMN_2192385	6.88e-23	7.66e-24	5.05172	down	0.623139	-1.71364	-2.33677	-5.05172	TTC19	TTC19	NM_017775.2	ILMN_26390
ILMN_1801043	7.66e-14	2.65e-14	5.05094	down	0.623079	-1.71347	-2.33655	-5.05094	GSN	GSN	NM_198252.2	ILMN_46419
ILMN_2092664	7.79e-24	7.55e-25	5.05021	down	0.623023	-1.71332	-2.33634	-5.05021	ADSS	ADSS	NM_001126.2	ILMN_9592
ILMN_1657064	2.11e-28	9.65e-30	5.04284	down	0.622464	-1.71177	-2.33424	-5.04284	C6orf70	C6ORF70	NM_018341.1	ILMN_23256
ILMN_1793894	5.76e-22	7.44e-23	5.04134	down	0.62235	-1.71146	-2.33381	-5.04134	ANAPC13	ANAPC13	NM_015391.2	ILMN_29125
ILMN_1778121	1.19e-28	5.21e-30	5.03833	down	0.622119	-1.71083	-2.33295	-5.03833	CALN1	CALN1	NM_031468.2	ILMN_27637
ILMN_2158164	1.83e-27	9.74e-29	5.03721	down	0.622033	-1.71059	-2.33263	-5.03721	ZNF430	ZNF430	NM_025189.2	ILMN_24543
ILMN_1721106	1.14e-25	8.23e-27	5.03423	down	0.621806	-1.70997	-2.33177	-5.03423	C14orf159	C14ORF159	NM_024952.5	ILMN_22928
ILMN_1652128	2.06e-28	9.4e-30	5.03354	down	0.621752	-1.70982	-2.33157	-5.03354	LMBRD1	LMBRD1	NM_018368.2	ILMN_6684
ILMN_1752793	1.46e-32	2.72e-34	5.03137	down	0.621587	-1.70936	-2.33095	-5.03137	SAP18	SAP18	NM_005870.3	ILMN_27996
ILMN_1666635	4.66e-32	9.62e-34	5.03125	down	0.621578	-1.70934	-2.33092	-5.03125	RPS14	RPS14	NM_001025070.1	ILMN_11276
ILMN_1783337	1.9e-23	1.96e-24	5.02959	down	0.621449	-1.70899	-2.33044	-5.02959	DECR2	DECR2	NM_020664.3	ILMN_7935
ILMN_1666364	4.14e-31	1.06e-32	5.0241	down	0.62103	-1.70783	-2.32886	-5.0241	COQ10A	COQ10A	NM_144576.3	ILMN_29873
ILMN_1696046	3.21e-29	1.22e-30	5.0215	down	0.620832	-1.70729	-2.32812	-5.0215	SIVA	SIVA	NM_021709.1	ILMN_6846
ILMN_1679188	9.04e-26	6.41e-27	5.02109	down	0.6208	-1.7072	-2.328	-5.02109	ATP5S	ATP5S	NM_001003805.1	ILMN_1363
ILMN_1782305	1.4e-09	7.24e-10	5.01791	down	0.620555	-1.70653	-2.32709	-5.01791	NR4A2	NR4A2	NM_006186.2	ILMN_28405
ILMN_1706357	4.76e-21	7.03e-22	5.01302	down	0.620182	-1.7055	-2.32568	-5.01302	RFX2	RFX2	NM_000635.2	ILMN_4417
ILMN_1678692	1.1e-20	1.72e-21	5.0053	down	0.619587	-1.70387	-2.32346	-5.0053	M-RIP	M-RIP	NM_201274.2	ILMN_557
ILMN_2071682	1.12e-27	5.74e-29	5.00423	down	0.619507	-1.70364	-2.32315	-5.00423	C10orf141	C10ORF141	NM_001039762.1	ILMN_44916
ILMN_2386016	8.18e-28	4.06e-29	5.00302	down	0.619414	-1.70338	-2.3228	-5.00302	C2orf28	C2ORF28	NM_080592.2	ILMN_8782
ILMN_1701017	3.58e-06	2.49e-06	4.99181	down	0.618551	-1.70101	-2.31956	-4.99181	SAA1	SAA1	NM_000331.3	ILMN_28491
ILMN_1807455	7.69e-29	3.22e-30	4.99173	down	0.618545	-1.701	-2.31954	-4.99173	DHRS7	DHRS7	NM_016029.1	ILMN_12686
ILMN_1737394	2.99e-20	4.98e-21	4.99059	down	0.618457	-1.70075	-2.31921	-4.99059	LMNA	LMNA	NM_005572.3	ILMN_12442
ILMN_1814808	3.18e-32	6.38e-34	4.98954	down	0.618376	-1.70053	-2.31891	-4.98954	BFAR	BFAR	NM_016561.1	ILMN_23440
ILMN_2371147	9.65e-32	2.13e-33	4.98905	down	0.618337	-1.70043	-2.31877	-4.98905	BCL7C	BCL7C	NM_004765.2	ILMN_14591
ILMN_1781149	1.32e-15	3.79e-16	4.98775	down	0.618236	-1.70015	-2.31839	-4.98775	INMT	INMT	NM_006774.4	ILMN_29915
ILMN_1690342	5.74e-29	2.34e-30	4.98765	down	0.618229	-1.70013	-2.31836	-4.98765	LTA4H	LTA4H	NM_000895.1	ILMN_10760
ILMN_1795285	4.23e-18	9.13e-19	4.98618	down	0.618117	-1.69982	-2.31793	-4.98617	PHF15	PHF15	NM_015288.4	ILMN_18343
ILMN_1657949	1.55e-26	9.7e-28	4.98539	down	0.618055	-1.69965	-2.31771	-4.98539	RHEB	RHEB	NM_005614.3	ILMN_5824
ILMN_2361807	3.47e-34	4.66e-36	4.98109	down	0.617723	-1.69874	-2.31646	-4.98109	OS9	OS9	NM_006812.2	ILMN_26656
ILMN_2106331	7.89e-22	1.04e-22	4.98079	down	0.617702	-1.69867	-2.31638	-4.98079	H3F3A	H3F3A	NM_002107.3	ILMN_10207
ILMN_2222992	2.08e-33	3.28e-35	4.98081	down	0.617701	-1.69868	-2.31638	-4.98081	ETF1	ETF1	NM_004730.1	ILMN_9222
ILMN_2150019	4.3e-18	9.3e-19	4.97965	down	0.617612	-1.69843	-2.31604	-4.97965	SUCLA2	SUCLA2	NM_003850.1	ILMN_5448
ILMN_2072178	6.19e-13	2.34e-13	4.97884	down	0.617548	-1.69826	-2.31581	-4.97884	ECHDC3	ECHDC3	NM_024693.2	ILMN_30194
ILMN_1735679	2.46e-33	3.92e-35	4.97776	down	0.617465	-1.69803	-2.3155	-4.97776	DHX38	DHX38	NM_014003.3	ILMN_7028
ILMN_1742521	5.3e-30	1.7e-31	4.97756	down	0.617449	-1.69799	-2.31544	-4.97756	GRB2	GRB2	NM_002086.3	ILMN_173749
ILMN_1681886	2.77e-22	3.4e-23	4.97575	down	0.617311	-1.6976	-2.31492	-4.97575	ADAMTS5	ADAMTS5	NM_007038.2	ILMN_22081
ILMN_2359453	3.82e-26	2.55e-27	4.9748	down	0.617237	-1.6974	-2.31464	-4.9748	ERGIC3	ERGIC3	NM_198398.1	ILMN_20790
ILMN_1672350	5.58e-20	9.64e-21	4.97356	down	0.617142	-1.69714	-2.31428	-4.97356	JAM2	JAM2	NM_021219.2	ILMN_12795
ILMN_1813817	4.49e-33	7.63e-35	4.97308	down	0.617104	-1.69703	-2.31414	-4.97308	MRPL55	MRPL55	NM_181454.1	ILMN_26404
ILMN_1742534	6.36e-10	3.19e-10	4.97069	down	0.61692	-1.69653	-2.31345	-4.97069	COL4A5	COL4A5	NM_000495.3	ILMN_27815
ILMN_1694111	3.38e-31	8.53e-33	4.97047	down	0.616901	-1.69648	-2.31338	-4.97047	PNKP	PNKP	NM_007254.2	ILMN_24073
ILMN_1798360	3.21e-07	2.03e-07	4.96537	down	0.616506	-1.6954	-2.3119	-4.96537	CXCR7	CXCR7	NM_020311.2	ILMN_2147
ILMN_2389501	4.74e-10	2.35e-10	4.96271	down	0.616302	-1.69483	-2.31113	-4.96271	HSD11B1	HSD11B1	NM_181755.1	ILMN_799
ILMN_1752520	1.47e-16	3.83e-17	4.962	down	0.616246	-1.69468	-2.31092	-4.962	SLFN11	SLFN11	NM_152270.2	ILMN_2517
ILMN_1802654	3.13e-17	7.53e-18	4.959	down	0.616014	-1.69404	-2.31005	-4.959	GLT8D2	GLT8D2	NM_031302.3	ILMN_27948
ILMN_1715324	8.28e-26	5.84e-27	4.95143	down	0.615426	-1.69242	-2.30784	-4.95143	HSD17B8	HSD17B8	NM_014234.3	ILMN_9238
ILMN_1697639	9.27e-20	1.64e-20	4.94446	down	0.614883	-1.69093	-2.30581	-4.94446	OGT	OGT	NM_181673.1	ILMN_4866
ILMN_1679324	1.66e-25	1.23e-26	4.9423	down	0.614717	-1.69047	-2.30518	-4.9423	EIF1B	EIF1B	NM_005875.2	ILMN_7870
ILMN_1803110	8.34e-28	4.15e-29	4.94168	down	0.614666	-1.69034	-2.305	-4.94168	SF3B3	SF3B3	NM_012426.3	ILMN_18316
ILMN_1815308	2.8e-12	1.13e-12	4.93859	down	0.614425	-1.68967	-2.3041	-4.93859	SDC1	SDC1	NM_001006946.1	ILMN_169032
ILMN_1750181	3.93e-15	1.19e-15	4.93836	down	0.614409	-1.68962	-2.30403	-4.93836	TESC	TESC	NM_017899.2	ILMN_25089
ILMN_1726589	2.41e-14	7.88e-15	4.93782	down	0.614365	-1.68951	-2.30387	-4.93782	CD248	CD248	NM_020404.2	ILMN_25766
ILMN_1802053	1.69e-19	3.09e-20	4.93608	down	0.61423	-1.68914	-2.30337	-4.93608	ZNF91	ZNF91	NM_003430.2	ILMN_164289
ILMN_1767662	1.05e-16	2.68e-17	4.93607	down	0.61423	-1.68913	-2.30336	-4.93607	LASS6	LASS6	NM_203463.1	ILMN_28310
ILMN_1783956	3.02e-18	6.37e-19	4.92696	down	0.613519	-1.68718	-2.3007	-4.92696	ATP8B4	ATP8B4	NM_024837.2	ILMN_20882
ILMN_1675936	4.3e-18	9.31e-19	4.92519	down	0.613381	-1.6868	-2.30018	-4.92519	HIGD1B	HIGD1B	NM_016438.2	ILMN_8028
ILMN_2062468	2.57e-15	7.62e-16	4.89137	down	0.61073	-1.67951	-2.29024	-4.89137	IGFBP7	IGFBP7	NM_001553.1	ILMN_894
ILMN_1703697	3.32e-27	1.84e-28	4.89107	down	0.610707	-1.67944	-2.29015	-4.89107	LANCL1	LANCL1	NM_006055.1	ILMN_13275
ILMN_1655611	2.37e-15	7e-16	4.8897	down	0.610599	-1.67915	-2.28975	-4.8897	TSHZ2	TSHZ2	NM_173485.4	ILMN_175561
ILMN_1652464	1.34e-12	5.25e-13	4.88494	down	0.610225	-1.67811	-2.28834	-4.88494	TUBA3E	TUBA3E	NM_207312.1	ILMN_25380
ILMN_2077130	5.17e-27	2.98e-28	4.88338	down	0.610099	-1.67778	-2.28788	-4.88339	MSH3	MSH3	NM_002439.2	ILMN_176593
ILMN_1791097	5.38e-28	2.61e-29	4.8818	down	0.609979	-1.67743	-2.28741	-4.8818	RSBN1	RSBN1	NM_018364.3	ILMN_174594
ILMN_1671295	2.57e-08	1.48e-08	4.87968	down	0.609809	-1.67698	-2.28679	-4.87968	CCDC3	CCDC3	NM_031455.2	ILMN_24674
ILMN_1789599	3.51e-15	1.06e-15	4.87904	down	0.609759	-1.67684	-2.2866	-4.87904	NBL1	NBL1	NM_182744.1	ILMN_20462
ILMN_2401978	7.53e-29	3.13e-30	4.87878	down	0.609739	-1.67678	-2.28652	-4.87878	STAT3	STAT3	NM_213662.1	ILMN_29673
ILMN_1758105	9.59e-31	2.62e-32	4.87768	down	0.609654	-1.67654	-2.2862	-4.87768	ZNF791	ZNF791	NM_153358.1	ILMN_27773
ILMN_1682180	4.21e-29	1.65e-30	4.87751	down	0.609639	-1.6765	-2.28614	-4.87751	VCPIP1	VCPIP1	NM_025054.3	ILMN_21709
ILMN_1679731	2.87e-31	7.09e-33	4.87655	down	0.609564	-1.6763	-2.28586	-4.87655	SLC15A4	SLC15A4	NM_145648.2	ILMN_2279
ILMN_2087702	3.57e-30	1.09e-31	4.87129	down	0.609149	-1.67516	-2.28431	-4.87129	MYH9	MYH9	NM_002473.3	ILMN_183555
ILMN_1804955	2.27e-15	6.69e-16	4.86918	down	0.60898	-1.6747	-2.28368	-4.86918	CTSF	CTSF	NM_003793.2	ILMN_138148
ILMN_1698001	7e-22	9.15e-23	4.86899	down	0.608967	-1.67466	-2.28362	-4.86899	NCK1	NCK1	NM_006153.3	ILMN_13975
ILMN_1722073	6.4e-09	3.51e-09	4.86691	down	0.608804	-1.6742	-2.28301	-4.86691	MLXIPL	MLXIPL	NM_032952.2	ILMN_7796
ILMN_1714809	1.57e-30	4.36e-32	4.86413	down	0.608582	-1.6736	-2.28218	-4.86413	RPIA	RPIA	NM_144563.2	ILMN_23078
ILMN_1791678	0.000111	8.95e-05	4.86133	down	0.608361	-1.67299	-2.28135	-4.86133	TAT	TAT	NM_000353.1	ILMN_6875
ILMN_1755990	4.87e-25	3.86e-26	4.85754	down	0.608062	-1.67217	-2.28023	-4.85754	LOC92270	LOC92270	NM_001017971.1	ILMN_15537
ILMN_2103761	6.12e-23	6.76e-24	4.85611	down	0.607948	-1.67185	-2.2798	-4.85611	TLE4	TLE4	NM_007005.3	ILMN_14046
ILMN_1724493	3.6e-27	2e-28	4.84813	down	0.607313	-1.67012	-2.27743	-4.84813	LYSMD2	LYSMD2	NM_153374.1	ILMN_19682
ILMN_1781060	2.14e-15	6.29e-16	4.847	down	0.607227	-1.66986	-2.27709	-4.847	SYN2	SYN2	NM_133625.3	ILMN_22295
ILMN_2230892	7.19e-23	8.03e-24	4.84689	down	0.607217	-1.66984	-2.27706	-4.84689	IL10RB	IL10RB	NM_000628.3	ILMN_26097
ILMN_1813657	1.25e-36	9.88e-39	4.84405	down	0.60699	-1.66922	-2.27621	-4.84405	PHF20	PHF20	NM_016436.4	ILMN_168097
ILMN_1754727	1.37e-25	1e-26	4.8409	down	0.60674	-1.66854	-2.27528	-4.8409	GPRASP2	GPRASP2	NM_001004051.1	ILMN_8440
ILMN_1725594	9.92e-26	7.06e-27	4.83961	down	0.606637	-1.66825	-2.27489	-4.83961	C10orf97	C10ORF97	NM_024948.2	ILMN_20283
ILMN_1665909	5.22e-35	5.83e-37	4.83909	down	0.606596	-1.66814	-2.27474	-4.83909	LASP1	LASP1	NM_006148.1	ILMN_27039
ILMN_1705737	7.68e-21	1.17e-21	4.83645	down	0.606385	-1.66756	-2.27395	-4.83645	IMPDH2	IMPDH2	NM_000884.2	ILMN_3439
ILMN_1661519	4.79e-25	3.79e-26	4.83588	down	0.606342	-1.66744	-2.27378	-4.83589	KIAA0408	KIAA0408	NM_014702.3	ILMN_11975
ILMN_2070521	8.69e-09	4.8e-09	4.8336	down	0.606159	-1.66694	-2.2731	-4.8336	BHMT2	BHMT2	NM_017614.3	ILMN_171742
ILMN_1682449	6.86e-24	6.59e-25	4.83331	down	0.606136	-1.66688	-2.27301	-4.83331	ZNF518B	ZNF518B	NM_053042.2	ILMN_178450
ILMN_2102330	5.21e-22	6.7e-23	4.83202	down	0.606032	-1.6666	-2.27263	-4.83202	COL8A2	COL8A2	NM_005202.1	ILMN_169209
ILMN_1654287	1.21e-24	1.02e-25	4.83108	down	0.605958	-1.66639	-2.27235	-4.83108	ADCY9	ADCY9	NM_001116.2	ILMN_161962
ILMN_1659106	5.64e-19	1.09e-19	4.82121	down	0.605172	-1.66422	-2.2694	-4.82121	PHLDA3	PHLDA3	NM_012396.3	ILMN_24559
ILMN_1781795	2.36e-30	6.92e-32	4.81746	down	0.604873	-1.6634	-2.26827	-4.81746	ERH	ERH	NM_004450.1	ILMN_23740
ILMN_1737972	7e-23	7.81e-24	4.81649	down	0.604797	-1.66318	-2.26798	-4.81649	TSPYL5	TSPYL5	NM_033512.2	ILMN_20655
ILMN_1700660	1.81e-32	3.43e-34	4.8152	down	0.604692	-1.6629	-2.26759	-4.8152	RNF135	RNF135	NM_197939.1	ILMN_26875
ILMN_2405915	2.81e-29	1.06e-30	4.8122	down	0.604452	-1.66224	-2.2667	-4.8122	MRPS11	MRPS11	NM_176805.1	ILMN_19324
ILMN_1667716	9.12e-18	2.06e-18	4.81192	down	0.60443	-1.66218	-2.26661	-4.81192	TMEM101	TMEM101	NM_032376.2	ILMN_24128
ILMN_2056002	5.05e-30	1.61e-31	4.81103	down	0.604358	-1.66199	-2.26634	-4.81103	LOC723972	LOC723972	NR_003144.1	ILMN_180363
ILMN_1793433	3.17e-28	1.49e-29	4.80029	down	0.603497	-1.65962	-2.26312	-4.80029	RAB10	RAB10	NM_016131.3	ILMN_21971
ILMN_1768480	6.24e-20	1.08e-20	4.80023	down	0.603496	-1.65961	-2.2631	-4.80023	VGLL4	VGLL4	NM_014667.1	ILMN_29344
ILMN_1703132	4.15e-26	2.79e-27	4.79763	down	0.603285	-1.65904	-2.26232	-4.79763	LYRM2	LYRM2	NM_020466.4	ILMN_30197
ILMN_2369924	4.48e-23	4.84e-24	4.79725	down	0.603255	-1.65895	-2.26221	-4.79725	NDUFB6	NDUFB6	NM_002493.3	ILMN_9342
ILMN_1799367	7.73e-30	2.58e-31	4.7964	down	0.603186	-1.65877	-2.26195	-4.7964	TXNDC14	TXNDC14	NM_015959.1	ILMN_23968
ILMN_1711608	6.55e-25	5.28e-26	4.79276	down	0.602894	-1.65796	-2.26086	-4.79276	SSBP2	SSBP2	NM_012446.2	ILMN_5320
ILMN_1714945	2.86e-22	3.52e-23	4.78864	down	0.602564	-1.65705	-2.25961	-4.78864	ITPKC	ITPKC	NM_025194.2	ILMN_14775
ILMN_1748970	1.04e-14	3.29e-15	4.78777	down	0.602495	-1.65686	-2.25935	-4.78777	ATAD4	ATAD4	NM_024320.2	ILMN_24488
ILMN_1696127	1.02e-27	5.17e-29	4.78502	down	0.602274	-1.65625	-2.25853	-4.78502	KIAA0240	KIAA0240	NM_015349.1	ILMN_24928
ILMN_1801040	1.26e-19	2.28e-20	4.78461	down	0.602239	-1.65616	-2.2584	-4.78461	SPN	SPN	NM_001030288.1	ILMN_18556
ILMN_1781099	1.04e-33	1.55e-35	4.78367	down	0.602164	-1.65595	-2.25812	-4.78367	ISY1	ISY1	NM_020701.1	ILMN_17522
ILMN_1707710	1.09e-31	2.47e-33	4.78224	down	0.602049	-1.65564	-2.25769	-4.78224	SLC6A13	SLC6A13	NM_016615.2	ILMN_165004
ILMN_1740170	1.61e-20	2.57e-21	4.77986	down	0.601859	-1.65511	-2.25697	-4.77986	C22orf16	C22ORF16	NM_213720.1	ILMN_25503
ILMN_1718924	7.86e-17	1.98e-17	4.77599	down	0.601546	-1.65425	-2.2558	-4.77599	ETFA	ETFA	NM_000126.2	ILMN_37255
ILMN_2050790	3.82e-20	6.44e-21	4.77547	down	0.601506	-1.65414	-2.25564	-4.77547	C11orf52	C11ORF52	NM_080659.1	ILMN_9277
ILMN_2162860	3.93e-18	8.42e-19	4.77514	down	0.601477	-1.65407	-2.25554	-4.77514	SLFN11	SLFN11	NM_152270.2	ILMN_2517
ILMN_2321301	6.6e-32	1.4e-33	4.77409	down	0.601392	-1.65383	-2.25523	-4.77409	GRIN1	GRIN1	NM_000832.5	ILMN_23987
ILMN_1702247	3.19e-30	9.66e-32	4.76923	down	0.601001	-1.65275	-2.25376	-4.76923	CCNDBP1	CCNDBP1	NM_037370.1	ILMN_23609
ILMN_1807448	1.63e-28	7.26e-30	4.76548	down	0.6007	-1.65192	-2.25262	-4.76548	FAM8A1	FAM8A1	NM_016255.1	ILMN_29017
ILMN_1670145	7.82e-19	1.54e-19	4.76407	down	0.600585	-1.65161	-2.25219	-4.76407	DFNA5	DFNA5	NM_004403.2	ILMN_7276
ILMN_1709348	4.39e-12	1.81e-12	4.76308	down	0.600505	-1.65139	-2.25189	-4.76308	ALDH1A1	ALDH1A1	NM_000689.3	ILMN_24215
ILMN_2061435	7.17e-12	3.02e-12	4.76181	down	0.600402	-1.65111	-2.25151	-4.76181	MEG3	MEG3	NR_002766.1	ILMN_9853
ILMN_1727001	1.84e-22	2.21e-23	4.75926	down	0.600198	-1.65054	-2.25074	-4.75926	DDX46	DDX46	NM_014829.2	ILMN_165992
ILMN_1734096	2.14e-29	7.83e-31	4.75862	down	0.600146	-1.6504	-2.25054	-4.75862	DCLRE1A	DCLRE1A	NM_014881.2	ILMN_1346
ILMN_2060115	4.39e-16	1.21e-16	4.75648	down	0.599972	-1.64992	-2.2499	-4.75648	SORL1	SORL1	NM_003105.3	ILMN_162864
ILMN_1805466	4.76e-11	2.16e-11	4.75334	down	0.599717	-1.64922	-2.24894	-4.75334	SOX9	SOX9	NM_000346.2	ILMN_17599
ILMN_2075603	1.24e-17	2.84e-18	4.75218	down	0.599622	-1.64897	-2.24859	-4.75218	MRGPRF	MRGPRF	NM_145015.2	ILMN_517
ILMN_1677723	3.59e-11	1.61e-11	4.75072	down	0.599507	-1.64864	-2.24815	-4.75072	ANGPT1	ANGPT1	NM_001146.3	ILMN_5106
ILMN_1718771	7e-17	1.75e-17	4.74777	down	0.599266	-1.64798	-2.24725	-4.74777	CCDC24	CCDC24	NM_152499.1	ILMN_9455
ILMN_1716465	1.49e-10	7.06e-11	4.74726	down	0.599224	-1.64787	-2.24709	-4.74726	RBP7	RBP7	NM_052960.1	ILMN_29405
ILMN_1785161	2.81e-26	1.85e-27	4.74526	down	0.599064	-1.64742	-2.24649	-4.74526	CHCHD6	CHCHD6	NM_032343.1	ILMN_19685
ILMN_2284744	2.89e-20	4.8e-21	4.74156	down	0.598763	-1.6466	-2.24536	-4.74156	HNMT	HNMT	NM_006895.2	ILMN_179818
ILMN_2210753	5.02e-10	2.49e-10	4.73367	down	0.598122	-1.64484	-2.24296	-4.73367	XLKD1	XLKD1	NM_006691.2	ILMN_164382
ILMN_1679093	3.43e-25	2.66e-26	4.73217	down	0.598002	-1.6445	-2.2425	-4.73217	ZNF581	ZNF581	NM_016535.3	ILMN_13004
ILMN_1770811	6.47e-24	6.18e-25	4.73197	down	0.597984	-1.64446	-2.24244	-4.73197	PELO	PELO	NM_015946.4	ILMN_19741
ILMN_1717163	3.21e-09	1.72e-09	4.73095	down	0.5979	-1.64423	-2.24213	-4.73095	F13A1	F13A1	NM_000129.3	ILMN_9687
ILMN_1743367	1.23e-09	6.3e-10	4.72766	down	0.597634	-1.64349	-2.24113	-4.72766	FZD4	FZD4	NM_012193.2	ILMN_13859
ILMN_1652826	8.35e-10	4.23e-10	4.72635	down	0.597527	-1.6432	-2.24073	-4.72635	LRRC17	LRRC17	NM_005824.1	ILMN_162504
ILMN_1813846	1.8e-25	1.34e-26	4.71977	down	0.596991	-1.64173	-2.23872	-4.71977	P2RX4	P2RX4	NM_002560.2	ILMN_25537
ILMN_1802553	2.2e-25	1.67e-26	4.71971	down	0.596986	-1.64171	-2.2387	-4.71971	MRPS24	MRPS24	NM_032014.2	ILMN_17184
ILMN_1720285	1.51e-31	3.51e-33	4.71588	down	0.596675	-1.64085	-2.23753	-4.71588	ESD	ESD	NM_001984.1	ILMN_14903
ILMN_1716733	1.81e-09	9.44e-10	4.71515	down	0.596615	-1.64069	-2.2373	-4.71515	MYOM2	MYOM2	NM_003970.1	ILMN_9751
ILMN_2174394	1.42e-29	5.01e-31	4.71064	down	0.596248	-1.63968	-2.23592	-4.71064	MMS19L	MMS19L	NM_022362.2	ILMN_6965
ILMN_1713369	7.78e-21	1.19e-21	4.70546	down	0.595823	-1.63851	-2.23434	-4.70546	RPL13A	RPL13A	NM_012423.2	ILMN_2500
ILMN_1779875	8.78e-14	3.05e-14	4.70508	down	0.595792	-1.63843	-2.23422	-4.70508	THY1	THY1	NM_006288.2	ILMN_22736
ILMN_2400183	4.15e-34	5.74e-36	4.70432	down	0.59573	-1.63825	-2.23398	-4.70432	DPH5	DPH5	NM_001077395.1	ILMN_181061
ILMN_1685088	9.76e-22	1.31e-22	4.70352	down	0.595662	-1.63808	-2.23374	-4.70352	RPL36	RPL36	NM_033643.2	ILMN_10883
ILMN_2401906	2.56e-24	2.27e-25	4.70144	down	0.595494	-1.63761	-2.2331	-4.70144	CDAN1	CDAN1	NM_138477.2	ILMN_168162
ILMN_1781285	6.03e-12	2.52e-12	4.69945	down	0.595333	-1.63716	-2.23249	-4.69945	DUSP1	DUSP1	NM_004417.2	ILMN_20700
ILMN_2228809	4.83e-16	1.33e-16	4.69433	down	0.594911	-1.63601	-2.23092	-4.69433	YWHAG	YWHAG	NM_012479.2	ILMN_172249
ILMN_1761199	7.48e-21	1.14e-21	4.69167	down	0.594697	-1.63541	-2.2301	-4.69167	SLCO2B1	SLCO2B1	NM_007256.2	ILMN_1897
ILMN_1745813	9.27e-26	6.59e-27	4.69099	down	0.594639	-1.63525	-2.22989	-4.69099	KIAA1279	KIAA1279	NM_015634.2	ILMN_8497
ILMN_1662839	6.01e-27	3.5e-28	4.6907	down	0.594613	-1.63519	-2.2298	-4.6907	PLEKHA1	PLEKHA1	NM_001001974.1	ILMN_16110
ILMN_2089977	1.12e-18	2.25e-19	4.68922	down	0.594494	-1.63486	-2.22935	-4.68922	FKBP9L	FKBP9L	NM_182827.1	ILMN_163240
ILMN_2200503	1.57e-30	4.37e-32	4.68923	down	0.594492	-1.63486	-2.22935	-4.68923	NIT2	NIT2	NM_020202.2	ILMN_11023
ILMN_2189424	1.04e-28	4.53e-30	4.68904	down	0.59448	-1.63481	-2.22929	-4.68904	MRPL20	MRPL20	NM_017971.2	ILMN_859
ILMN_1808777	8.56e-15	2.68e-15	4.68627	down	0.594251	-1.63419	-2.22844	-4.68627	EHD2	EHD2	NM_014601.2	ILMN_14594
ILMN_2206272	1.93e-15	5.64e-16	4.68164	down	0.593871	-1.63314	-2.22702	-4.68164	D2HGDH	D2HGDH	NM_152783.3	ILMN_18076
ILMN_1803348	1.32e-18	2.66e-19	4.67579	down	0.593389	-1.63182	-2.22521	-4.67579	EHBP1	EHBP1	NM_015252.2	ILMN_8575
ILMN_2145396	2.95e-18	6.23e-19	4.67285	down	0.593149	-1.63116	-2.2243	-4.67285	AKR7A3	AKR7A3	NM_012067.2	ILMN_173325
ILMN_1735743	1.92e-20	3.09e-21	4.67256	down	0.593124	-1.63109	-2.22421	-4.67256	FBLN7	FBLN7	NM_153214.1	ILMN_28347
ILMN_1676899	5.67e-29	2.31e-30	4.67122	down	0.593014	-1.63079	-2.2238	-4.67122	YEATS2	YEATS2	NM_018023.3	ILMN_13204
ILMN_1665717	4.19e-26	2.82e-27	4.66897	down	0.59283	-1.63027	-2.22311	-4.66897	EIF2S3	EIF2S3	NM_001415.3	ILMN_24945
ILMN_2070052	1.43e-21	1.97e-22	4.66638	down	0.592614	-1.62969	-2.2223	-4.66638	LOC613037	LOC613037	NR_002555.2	ILMN_25996
ILMN_1729455	6.41e-19	1.25e-19	4.66601	down	0.592585	-1.62961	-2.22219	-4.66601	EML1	EML1	NM_004434.2	ILMN_8689
ILMN_2230025	2.27e-13	8.21e-14	4.65997	down	0.592085	-1.62823	-2.22032	-4.65997	PDLIM3	PDLIM3	NM_014476.1	ILMN_27781
ILMN_2125675	5.24e-14	1.78e-14	4.65751	down	0.591881	-1.62768	-2.21956	-4.65751	LOC728643	LOC728643	NR_003277.1	ILMN_183126
ILMN_2383975	5.76e-25	4.61e-26	4.65715	down	0.591854	-1.62759	-2.21945	-4.65716	PRDX5	PRDX5	NM_181652.1	ILMN_17596
ILMN_1680652	2.49e-18	5.22e-19	4.65607	down	0.591765	-1.62735	-2.21911	-4.65607	SELENBP1	SELENBP1	NM_003944.2	ILMN_17578
ILMN_1664303	1.32e-24	1.12e-25	4.65584	down	0.591744	-1.6273	-2.21904	-4.65584	HTATIP2	HTATIP2	NM_006410.3	ILMN_16008
ILMN_1692511	4.46e-22	5.7e-23	4.6549	down	0.591667	-1.62708	-2.21875	-4.6549	TMEM106C	TMEM106C	NM_024056.2	ILMN_7003
ILMN_1793651	1.79e-29	6.44e-31	4.65402	down	0.591594	-1.62688	-2.21848	-4.65402	UBE2N	UBE2N	NM_003348.3	ILMN_173917
ILMN_1661945	5.74e-25	4.59e-26	4.65332	down	0.591538	-1.62672	-2.21826	-4.65332	C14orf156	C14ORF156	NM_031210.3	ILMN_6302
ILMN_1810915	8.5e-25	6.97e-26	4.65135	down	0.591372	-1.62628	-2.21765	-4.65135	FAAH	FAAH	NM_001441.1	ILMN_12578
ILMN_2225595	7.61e-29	3.18e-30	4.64958	down	0.591228	-1.62587	-2.2171	-4.64958	ACAD8	ACAD8	NM_014384.2	ILMN_19744
ILMN_1682658	3.65e-22	4.57e-23	4.64694	down	0.591008	-1.62527	-2.21628	-4.64694	EPM2AIP1	EPM2AIP1	NM_014805.2	ILMN_9770
ILMN_1718265	1.35e-29	4.73e-31	4.64424	down	0.590785	-1.62466	-2.21544	-4.64424	ATG5	ATG5	NM_004849.1	ILMN_28892
ILMN_1696347	1.04e-15	2.98e-16	4.64402	down	0.590767	-1.62461	-2.21537	-4.64402	CTSC	CTSC	NM_001814.2	ILMN_14007
ILMN_1730294	7.39e-31	1.98e-32	4.64248	down	0.59064	-1.62426	-2.2149	-4.64248	C18orf37	C18ORF37	NM_194281.3	ILMN_11145
ILMN_1671911	9.78e-25	8.11e-26	4.63961	down	0.5904	-1.6236	-2.214	-4.63961	MTA1	MTA1	NM_004689.3	ILMN_7788
ILMN_1701551	7.54e-11	3.47e-11	4.63632	down	0.590127	-1.62285	-2.21298	-4.63632	ABCA6	ABCA6	NM_080284.2	ILMN_1927
ILMN_1713829	4.59e-17	1.13e-17	4.63502	down	0.590021	-1.62256	-2.21258	-4.63502	PTGES	PTGES	NM_004878.3	ILMN_2778
ILMN_1725510	2.79e-16	7.49e-17	4.63407	down	0.589942	-1.62234	-2.21228	-4.63407	DHCR24	DHCR24	NM_014762.3	ILMN_173913
ILMN_1657803	3.06e-10	1.49e-10	4.6322	down	0.589784	-1.62191	-2.2117	-4.6322	CFH	CFH	NM_001014975.1	ILMN_12111
ILMN_1699703	5.77e-32	1.21e-33	4.63075	down	0.589666	-1.62158	-2.21125	-4.63075	ARCN1	ARCN1	NM_001655.3	ILMN_7340
ILMN_1774617	1.76e-19	3.23e-20	4.62839	down	0.58947	-1.62104	-2.21051	-4.62839	NAB1	NAB1	NM_005966.3	ILMN_18998
ILMN_1731064	2.32e-14	7.57e-15	4.62817	down	0.58945	-1.62099	-2.21044	-4.62817	CABC1	CABC1	NM_020247.4	ILMN_17033
ILMN_1772369	1.49e-23	1.52e-24	4.62542	down	0.589221	-1.62036	-2.20958	-4.62542	PDHA1	PDHA1	NM_000284.1	ILMN_9293
ILMN_1772612	8.87e-12	3.76e-12	4.62173	down	0.588917	-1.61952	-2.20843	-4.62173	ANGPTL2	ANGPTL2	NM_012098.2	ILMN_26679
ILMN_1814719	2.3e-05	1.73e-05	4.6157	down	0.588413	-1.61814	-2.20655	-4.6157	RBP4	RBP4	NM_006744.3	ILMN_19033
ILMN_1770206	6.81e-18	1.52e-18	4.61065	down	0.587993	-1.61698	-2.20497	-4.61065	GEMIN4	GEMIN4	NM_015721.2	ILMN_15971
ILMN_2307861	7.97e-13	3.05e-13	4.60678	down	0.587669	-1.61609	-2.20376	-4.60678	COL6A3	COL6A3	NM_004369.2	ILMN_178962
ILMN_1663616	7.88e-33	1.41e-34	4.60595	down	0.5876	-1.6159	-2.2035	-4.60595	DNAJC7	DNAJC7	NM_003315.1	ILMN_19727
ILMN_1679130	3.75e-28	1.79e-29	4.60363	down	0.587406	-1.61537	-2.20277	-4.60363	FAM26C	FAM26C	NM_001001412.1	ILMN_3144
ILMN_1700978	5.78e-29	2.36e-30	4.59809	down	0.586942	-1.61409	-2.20103	-4.59809	C6orf205	C6ORF205	NM_001010909.1	ILMN_1113
ILMN_2213199	1.5e-19	2.73e-20	4.5978	down	0.586916	-1.61403	-2.20094	-4.5978	KIAA1712	KIAA1712	NM_001040157.1	ILMN_172914
ILMN_2339028	3.47e-26	2.3e-27	4.59696	down	0.586847	-1.61383	-2.20068	-4.59696	PKD1	PKD1	NM_001009944.1	ILMN_177255
ILMN_1687683	1.73e-31	4.08e-33	4.5956	down	0.586734	-1.61352	-2.20025	-4.5956	DNAJC4	DNAJC4	NM_005528.1	ILMN_17960
ILMN_1798189	5.58e-28	2.71e-29	4.59105	down	0.58635	-1.61247	-2.19883	-4.59105	COX7C	COX7C	NM_001867.2	ILMN_17626
ILMN_1687533	1.87e-19	3.44e-20	4.5851	down	0.585855	-1.6111	-2.19695	-4.5851	SEMA4D	SEMA4D	NM_006378.2	ILMN_24615
ILMN_1727360	1.04e-18	2.08e-19	4.58429	down	0.585784	-1.61091	-2.1967	-4.58429	MAOB	MAOB	NM_000898.3	ILMN_177763
ILMN_1747744	6.86e-21	1.04e-21	4.5837	down	0.585735	-1.61078	-2.19651	-4.5837	LHFPL2	LHFPL2	NM_005779.1	ILMN_26106
ILMN_2383611	8.73e-25	7.16e-26	4.58133	down	0.585537	-1.61023	-2.19577	-4.58133	PTPRE	PTPRE	NM_130435.2	ILMN_23422
ILMN_2076640	2.84e-24	2.55e-25	4.57434	down	0.584952	-1.60861	-2.19356	-4.57434	KHDRBS1	KHDRBS1	NM_006559.1	ILMN_2263
ILMN_1717799	1.65e-26	1.04e-27	4.57043	down	0.584621	-1.60771	-2.19233	-4.57043	PRKCE	PRKCE	NM_005400.2	ILMN_23424
ILMN_1762899	6.09e-12	2.55e-12	4.56389	down	0.584069	-1.6062	-2.19026	-4.56389	EGR1	EGR1	NM_001964.2	ILMN_20932
ILMN_1752968	6.8e-22	8.89e-23	4.56123	down	0.583846	-1.60558	-2.18942	-4.56123	LAMB2	LAMB2	NM_002292.3	ILMN_177956
ILMN_2148459	6.3e-23	6.97e-24	4.55894	down	0.583653	-1.60504	-2.1887	-4.55894	B2M	B2M	NM_004048.2	ILMN_19648
ILMN_1690802	1.33e-25	9.64e-27	4.55804	down	0.583579	-1.60484	-2.18841	-4.55804	HSPC152	HSPC152	NM_016404.1	ILMN_22312
ILMN_1683023	5.86e-26	4.04e-27	4.554	down	0.583234	-1.6039	-2.18713	-4.554	PDGFC	PDGFC	NM_016205.1	ILMN_13763
ILMN_2341363	7.94e-27	4.73e-28	4.55253	down	0.583113	-1.60356	-2.18667	-4.55253	ATP5A1	ATP5A1	NM_004046.4	ILMN_6253
ILMN_2279961	2.84e-19	5.35e-20	4.55203	down	0.583067	-1.60344	-2.18651	-4.55203	LAMP2	LAMP2	NM_013995.1	ILMN_26730
ILMN_2147920	1.01e-29	3.44e-31	4.54588	down	0.582549	-1.60201	-2.18456	-4.54588	BP75	BP75	NR_002730.1	ILMN_5647
ILMN_2091347	6.1e-17	1.51e-17	4.54003	down	0.582053	-1.60065	-2.1827	-4.54003	IDH1	IDH1	NM_005896.2	ILMN_14217
ILMN_1782621	3.61e-30	1.11e-31	4.53955	down	0.582012	-1.60054	-2.18255	-4.53955	RPS12	RPS12	NM_001016.3	ILMN_13487
ILMN_1652521	1.21e-27	6.23e-29	4.53838	down	0.581914	-1.60026	-2.18218	-4.53838	MTMR9	MTMR9	NM_015458.3	ILMN_179450
ILMN_1657087	5.03e-12	2.09e-12	4.53597	down	0.581708	-1.5997	-2.18141	-4.53597	ZNF533	ZNF533	NM_152520.3	ILMN_16766
ILMN_1775743	6.54e-23	7.26e-24	4.53488	down	0.581618	-1.59945	-2.18106	-4.53488	BTG1	BTG1	NM_001731.1	ILMN_18038
ILMN_1708107	3.84e-08	2.24e-08	4.5324	down	0.581407	-1.59887	-2.18028	-4.5324	DPT	DPT	NM_001937.3	ILMN_23209
ILMN_1716004	6.21e-33	1.09e-34	4.52422	down	0.580712	-1.59696	-2.17767	-4.52422	NSUN4	NSUN4	NM_199044.2	ILMN_23916
ILMN_2341343	2.54e-13	9.26e-14	4.51992	down	0.580345	-1.59595	-2.1763	-4.51992	AGTR1	AGTR1	NM_004835.3	ILMN_17269
ILMN_2408683	4.84e-15	1.48e-15	4.51955	down	0.580314	-1.59586	-2.17618	-4.51955	PPAP2B	PPAP2B	NM_177414.1	ILMN_5681
ILMN_1797425	1.55e-22	1.83e-23	4.51333	down	0.579784	-1.59441	-2.17419	-4.51334	DDX55	DDX55	NM_020936.1	ILMN_4596
ILMN_2075643	1.05e-17	2.38e-18	4.51256	down	0.579719	-1.59423	-2.17395	-4.51256	ANKRD29	ANKRD29	NM_173505.2	ILMN_177949
ILMN_1731561	3.12e-23	3.3e-24	4.51116	down	0.579599	-1.5939	-2.1735	-4.51116	ROBO3	ROBO3	NM_022370.2	ILMN_24988
ILMN_1685567	1.1e-25	7.94e-27	4.5067	down	0.579217	-1.59285	-2.17207	-4.5067	TGDS	TGDS	NM_014305.2	ILMN_30985
ILMN_1811592	9.52e-22	1.27e-22	4.50081	down	0.578716	-1.59147	-2.17019	-4.50081	ARHGAP21	ARHGAP21	NM_020824.2	ILMN_10414
ILMN_1713756	1.94e-22	2.33e-23	4.4996	down	0.578613	-1.59118	-2.1698	-4.4996	GLUD1	GLUD1	NM_005271.1	ILMN_2924
ILMN_1669631	7.46e-19	1.46e-19	4.49828	down	0.578501	-1.59087	-2.16937	-4.49828	GLRB	GLRB	NM_000824.2	ILMN_169677
ILMN_1811328	9.4e-27	5.68e-28	4.49659	down	0.578355	-1.59048	-2.16883	-4.49659	DPP7	DPP7	NM_013379.2	ILMN_6361
ILMN_1812902	7.71e-16	2.17e-16	4.48448	down	0.577316	-1.58762	-2.16494	-4.48448	CYYR1	CYYR1	NM_052954.2	ILMN_173910
ILMN_2079004	1.78e-30	5.03e-32	4.48182	down	0.577091	-1.58699	-2.16409	-4.48182	MDH2	MDH2	NM_005918.2	ILMN_23557
ILMN_1664608	1.39e-25	1.02e-26	4.48096	down	0.577016	-1.58679	-2.16381	-4.48096	INPP5A	INPP5A	XM_001133189.1	ILMN_169484
ILMN_2354391	1.19e-30	3.27e-32	4.47742	down	0.576712	-1.58596	-2.16267	-4.47742	EGLN2	EGLN2	NM_080732.1	ILMN_12584
ILMN_1658080	1.57e-22	1.86e-23	4.47504	down	0.576507	-1.58539	-2.1619	-4.47504	ZNF573	ZNF573	NM_152360.2	ILMN_23003
ILMN_1707350	3.9e-27	2.19e-28	4.47484	down	0.576489	-1.58535	-2.16184	-4.47484	TUSC1	TUSC1	NM_001004125.2	ILMN_18540
ILMN_1743241	4.9e-16	1.35e-16	4.47222	down	0.576265	-1.58473	-2.16099	-4.47222	ARL4A	ARL4A	NM_001037164.1	ILMN_7258
ILMN_2331501	1.63e-35	1.59e-37	4.47217	down	0.57626	-1.58472	-2.16098	-4.47217	UBC	UBC	NM_021009.3	ILMN_8850
ILMN_1717326	2.47e-27	1.34e-28	4.47184	down	0.576232	-1.58464	-2.16087	-4.47184	SLC29A3	SLC29A3	NM_018344.3	ILMN_2134
ILMN_1742379	1.39e-19	2.53e-20	4.47058	down	0.576125	-1.58434	-2.16046	-4.47058	IFT122	IFT122	NM_052989.1	ILMN_20931
ILMN_1747460	3.04e-26	2e-27	4.47024	down	0.576094	-1.58426	-2.16035	-4.47024	TMEM184B	TMEM184B	NM_012264.3	ILMN_10219
ILMN_1702541	2.06e-30	5.93e-32	4.46943	down	0.576024	-1.58407	-2.16009	-4.46943	CCDC55	CCDC55	NM_032141.2	ILMN_4238
ILMN_1772627	9.08e-12	3.85e-12	4.46795	down	0.575897	-1.58372	-2.15961	-4.46795	D4S234E	D4S234E	NM_001040101.1	ILMN_173747
ILMN_2406656	1.74e-09	9.04e-10	4.46006	down	0.575218	-1.58184	-2.15706	-4.46006	GATA3	GATA3	NM_002051.2	ILMN_6387
ILMN_2384536	9.19e-23	1.04e-23	4.45829	down	0.575066	-1.58142	-2.15649	-4.45829	PECI	PECI	NM_006117.2	ILMN_7427
ILMN_1767934	2.21e-14	7.2e-15	4.45547	down	0.57482	-1.58076	-2.15558	-4.45547	PCSK5	PCSK5	NM_006200.2	ILMN_6597
ILMN_1724376	2.89e-30	8.61e-32	4.4553	down	0.574808	-1.58072	-2.15552	-4.4553	C2orf30	C2ORF30	NM_015701.2	ILMN_22881
ILMN_2402674	7.24e-27	4.28e-28	4.45043	down	0.574384	-1.57956	-2.15395	-4.45043	DPM3	DPM3	NM_153741.1	ILMN_29764
ILMN_1726783	2.67e-22	3.27e-23	4.43696	down	0.573219	-1.57635	-2.14957	-4.43696	RNASEH1	RNASEH1	NM_002936.3	ILMN_17680
ILMN_2404539	1.58e-22	1.87e-23	4.43596	down	0.573131	-1.57611	-2.14925	-4.43596	C20orf30	C20ORF30	NM_001009923.1	ILMN_16196
ILMN_1735014	3.92e-15	1.19e-15	4.43031	down	0.572642	-1.57476	-2.14741	-4.43031	KLF6	KLF6	NM_001300.4	ILMN_17961
ILMN_1689446	1.7e-26	1.07e-27	4.42705	down	0.572358	-1.57399	-2.14634	-4.42705	EIF3G	EIF3G	NM_003755.3	ILMN_1534
ILMN_1791593	1.26e-22	1.47e-23	4.42286	down	0.571994	-1.57298	-2.14498	-4.42286	MGC24039	MGC24039	NM_144973.3	ILMN_171454
ILMN_2191929	7.59e-27	4.49e-28	4.42019	down	0.571764	-1.57234	-2.14411	-4.42019	C9orf6	C9ORF6	NM_017832.2	ILMN_11933
ILMN_1751607	4.41e-06	3.09e-06	4.41491	down	0.571304	-1.57108	-2.14238	-4.41491	FOSB	FOSB	NM_006732.1	ILMN_13603
ILMN_1755173	9.86e-19	1.97e-19	4.41036	down	0.570906	-1.56999	-2.1409	-4.41036	PLEKHA4	PLEKHA4	NM_020904.1	ILMN_5126
ILMN_2050109	2.3e-25	1.74e-26	4.41008	down	0.570882	-1.56992	-2.14081	-4.41008	GABARAP	GABARAP	NM_007278.1	ILMN_19419
ILMN_1725640	1.28e-34	1.57e-36	4.40898	down	0.570785	-1.56966	-2.14045	-4.40898	DEFB119	DEFB119	NM_153323.3	ILMN_1862
ILMN_2397230	3.16e-21	4.55e-22	4.4062	down	0.570541	-1.56899	-2.13953	-4.4062	USP16	USP16	NM_006447.2	ILMN_29622
ILMN_1733998	6.75e-12	2.84e-12	4.40574	down	0.570502	-1.56888	-2.13938	-4.40574	DHRS9	DHRS9	NM_005771.3	ILMN_25078
ILMN_2144426	3.6e-12	1.47e-12	4.4016	down	0.570141	-1.56789	-2.13803	-4.4016	HIST2H2AA3	HIST2H2AA3	NM_003516.2	ILMN_26733
ILMN_1671046	7.96e-16	2.24e-16	4.39942	down	0.569949	-1.56736	-2.13731	-4.39942	HSPB2	HSPB2	NM_001541.2	ILMN_24974
ILMN_1760667	1.94e-24	1.69e-25	4.39634	down	0.569683	-1.56662	-2.1363	-4.39634	POLR3GL	POLR3GL	NM_032305.1	ILMN_23668
ILMN_1695947	9.27e-21	1.43e-21	4.39276	down	0.569367	-1.56576	-2.13513	-4.39276	SCN4B	SCN4B	NM_174934.2	ILMN_1870
ILMN_1661777	4.6e-32	9.49e-34	4.39028	down	0.56915	-1.56516	-2.13431	-4.39028	NR3C2	NR3C2	NM_000901.2	ILMN_166092
ILMN_1798874	2.05e-26	1.31e-27	4.38982	down	0.569111	-1.56505	-2.13416	-4.38982	TMEM85	TMEM85	NM_016454.2	ILMN_3400
ILMN_1672717	6.01e-20	1.04e-20	4.38845	down	0.568991	-1.56472	-2.13371	-4.38845	C10orf57	C10ORF57	NM_025125.2	ILMN_5752
ILMN_1784749	5.27e-13	1.98e-13	4.37833	down	0.568101	-1.56228	-2.13038	-4.37833	GAS6	GAS6	NM_000820.1	ILMN_10723
ILMN_1810100	7.1e-21	1.08e-21	4.37659	down	0.567949	-1.56186	-2.12981	-4.37659	PBX3	PBX3	NM_006195.4	ILMN_23493
ILMN_1691566	5.76e-32	1.2e-33	4.37566	down	0.567866	-1.56163	-2.1295	-4.37566	CCDC140	CCDC140	NM_153038.1	ILMN_4670
ILMN_1751904	7.61e-20	1.33e-20	4.37442	down	0.567757	-1.56134	-2.12909	-4.37442	EDNRB	EDNRB	NM_000115.1	ILMN_22613
ILMN_1684440	1.72e-25	1.27e-26	4.37429	down	0.567746	-1.5613	-2.12905	-4.37429	PXN	PXN	NM_002859.1	ILMN_14932
ILMN_1683146	7.92e-17	2e-17	4.37316	down	0.567647	-1.56103	-2.12868	-4.37316	FTH1	FTH1	NM_002032.2	ILMN_11546
ILMN_1805132	5.74e-24	5.44e-25	4.37238	down	0.567579	-1.56084	-2.12842	-4.37238	PCDH19	PCDH19	NM_020766.1	ILMN_20959
ILMN_1677814	4.53e-13	1.69e-13	4.37208	down	0.567552	-1.56077	-2.12832	-4.37208	ABCC3	ABCC3	NM_003786.2	ILMN_28145
ILMN_1780132	6e-18	1.32e-18	4.36789	down	0.567182	-1.55975	-2.12694	-4.36789	PELI2	PELI2	NM_021255.2	ILMN_36116
ILMN_1666049	4.3e-27	2.44e-28	4.36404	down	0.566843	-1.55882	-2.12566	-4.36404	NUP214	NUP214	NM_005085.2	ILMN_29992
ILMN_1669094	1.31e-23	1.32e-24	4.36205	down	0.566669	-1.55834	-2.12501	-4.36205	ZNF672	ZNF672	NM_024836.1	ILMN_24640
ILMN_1793146	2.68e-25	2.05e-26	4.36123	down	0.566596	-1.55814	-2.12474	-4.36123	CCDC25	CCDC25	NM_018246.2	ILMN_5229
ILMN_2404085	5.33e-19	1.03e-19	4.35873	down	0.566376	-1.55753	-2.12391	-4.35873	CLIP1	CLIP1	NM_002956.2	ILMN_179647
ILMN_1682332	4.49e-14	1.51e-14	4.35709	down	0.566232	-1.55713	-2.12337	-4.35709	GYPC	GYPC	NM_016815.2	ILMN_17566
ILMN_1811313	4.21e-11	1.9e-11	4.35182	down	0.565765	-1.55585	-2.12162	-4.35182	SLIT3	SLIT3	NM_003062.1	ILMN_18656
ILMN_1658356	7.35e-12	3.1e-12	4.35119	down	0.565709	-1.5557	-2.12141	-4.35119	DKFZP586H2123	DKFZP586H2123	NM_015430.2	ILMN_29207
ILMN_1660549	2.69e-19	5.04e-20	4.34658	down	0.565302	-1.55458	-2.11988	-4.34658	GPR177	GPR177	NM_001002292.1	ILMN_2573
ILMN_1679428	2.94e-23	3.11e-24	4.34512	down	0.565173	-1.55422	-2.11939	-4.34512	CHIC2	CHIC2	NM_012110.2	ILMN_24345
ILMN_1705116	1.33e-20	2.1e-21	4.34392	down	0.565064	-1.55393	-2.119	-4.34392	C6orf85	C6ORF85	NM_021945.4	ILMN_491
ILMN_1718853	3.09e-21	4.44e-22	4.34176	down	0.564874	-1.55341	-2.11828	-4.34176	UQCRC2	UQCRC2	NM_003366.2	ILMN_10929
ILMN_1813741	3.04e-13	1.12e-13	4.33616	down	0.56438	-1.55204	-2.11642	-4.33616	KCNJ16	KCNJ16	NM_018658.1	ILMN_21309
ILMN_2194467	2.08e-23	2.16e-24	4.33323	down	0.564118	-1.55132	-2.11544	-4.33323	SGCB	SGCB	NM_000232.3	ILMN_162593
ILMN_1764043	2.32e-27	1.26e-28	4.33229	down	0.564036	-1.55109	-2.11513	-4.33229	TTL	TTL	NM_153712.4	ILMN_14027
ILMN_2405018	2.21e-21	3.12e-22	4.32541	down	0.563422	-1.54941	-2.11284	-4.32541	PPP1CB	PPP1CB	NM_206876.1	ILMN_22939
ILMN_1747305	5.08e-18	1.11e-18	4.32402	down	0.563299	-1.54907	-2.11237	-4.32402	GIMAP8	GIMAP8	NM_175571.2	ILMN_163261
ILMN_2226304	9.42e-20	1.67e-20	4.32362	down	0.563263	-1.54898	-2.11224	-4.32362	ANKRD50	ANKRD50	NM_020337.1	ILMN_180150
ILMN_2209671	3.65e-20	6.15e-21	4.32261	down	0.563175	-1.54873	-2.1119	-4.32261	DCDC5	DCDC5	NM_198462.2	ILMN_17678
ILMN_2058512	1.43e-31	3.31e-33	4.32181	down	0.563104	-1.54853	-2.11163	-4.32181	PSMA2	PSMA2	NM_002787.3	ILMN_22339
ILMN_2075794	2.16e-18	4.47e-19	4.3193	down	0.562881	-1.54792	-2.1108	-4.3193	NLRP8	NLRP8	NM_176811.2	ILMN_169055
ILMN_1676665	5.72e-19	1.11e-19	4.31539	down	0.562532	-1.54696	-2.10949	-4.31539	CUEDC1	CUEDC1	NM_017949.1	ILMN_13904
ILMN_1701875	2.34e-18	4.87e-19	4.31039	down	0.562086	-1.54573	-2.10782	-4.31039	ZYX	ZYX	NM_003461.4	ILMN_2137
ILMN_1696054	2.49e-09	1.32e-09	4.30875	down	0.561938	-1.54533	-2.10727	-4.30875	SMYD1	SMYD1	NM_198274.2	ILMN_166164
ILMN_1708375	3.87e-14	1.3e-14	4.30799	down	0.56187	-1.54514	-2.10702	-4.30799	IRF1	IRF1	NM_002198.1	ILMN_11739
ILMN_1685774	4.55e-29	1.81e-30	4.30563	down	0.561662	-1.54456	-2.10622	-4.30563	LOC647340	LOC647340	XR_018104.1	ILMN_166061
ILMN_2096970	4.14e-14	1.39e-14	4.3018	down	0.561317	-1.54362	-2.10494	-4.3018	MYO3B	MYO3B	NM_138995.1	ILMN_4900
ILMN_2205963	2.22e-20	3.61e-21	4.29981	down	0.56114	-1.54313	-2.10427	-4.29981	C10orf54	C10ORF54	NM_022153.1	ILMN_174163
ILMN_1709043	2.47e-17	5.87e-18	4.29499	down	0.560706	-1.54195	-2.10265	-4.29499	C9orf46	C9ORF46	NM_018465.2	ILMN_17839
ILMN_1745798	2.41e-24	2.13e-25	4.29437	down	0.560654	-1.54179	-2.10245	-4.29437	GTF2F2	GTF2F2	NM_004128.1	ILMN_9583
ILMN_1676679	6.28e-12	2.63e-12	4.29012	down	0.560272	-1.54075	-2.10102	-4.29012	KIF25	KIF25	NM_005355.3	ILMN_25343
ILMN_2173611	1.2e-12	4.68e-13	4.2865	down	0.559948	-1.53985	-2.0998	-4.2865	MT1E	MT1E	NM_175617.3	ILMN_2129
ILMN_1730670	2.98e-12	1.21e-12	4.28572	down	0.559877	-1.53966	-2.09954	-4.28572	FSTL3	FSTL3	NM_005860.2	ILMN_13221
ILMN_1662619	2.28e-13	8.26e-14	4.28528	down	0.559838	-1.53955	-2.09939	-4.28528	TFPI	TFPI	NM_006287.4	ILMN_17834
ILMN_1730572	9.23e-20	1.63e-20	4.28282	down	0.559616	-1.53895	-2.09856	-4.28282	HNRPDL	HNRPDL	NM_031372.1	ILMN_15196
ILMN_1713706	2.37e-20	3.88e-21	4.28232	down	0.559571	-1.53882	-2.09839	-4.28232	ZNF786	ZNF786	NM_152411.2	ILMN_6379
ILMN_1687092	1.2e-33	1.84e-35	4.28134	down	0.559483	-1.53858	-2.09806	-4.28134	KBTBD4	KBTBD4	NM_018095.3	ILMN_26770
ILMN_1705783	4.47e-30	1.41e-31	4.2809	down	0.559443	-1.53847	-2.09791	-4.2809	NXF1	NXF1	NM_001081491.1	ILMN_175505
ILMN_2152711	5.15e-22	6.61e-23	4.27945	down	0.559314	-1.53811	-2.09743	-4.27945	ACVR2A	ACVR2A	NM_001616.3	ILMN_174413
ILMN_2077952	4.53e-10	2.24e-10	4.27853	down	0.559231	-1.53789	-2.09712	-4.27853	GALNTL1	GALNTL1	NM_020692.1	ILMN_17740
ILMN_1749868	1.54e-18	3.13e-19	4.27718	down	0.559108	-1.53755	-2.09666	-4.27718	C10orf38	C10ORF38	NM_001010924.1	ILMN_17888
ILMN_1777190	3.56e-06	2.47e-06	4.27171	down	0.558617	-1.5362	-2.09482	-4.27172	CFD	CFD	NM_001928.2	ILMN_29029
ILMN_1733288	4.43e-25	3.48e-26	4.26805	down	0.558287	-1.53529	-2.09358	-4.26805	C1RL	C1RL	NM_016546.1	ILMN_13968
ILMN_2301722	2.1e-14	6.84e-15	4.26671	down	0.558166	-1.53496	-2.09312	-4.26671	PDE8B	PDE8B	NM_001029851.1	ILMN_26255
ILMN_1682857	2.58e-18	5.4e-19	4.26586	down	0.558092	-1.53475	-2.09284	-4.26586	NDUFAF2	NDUFAF2	NM_174889.3	ILMN_3366
ILMN_1795166	2.12e-16	5.62e-17	4.25601	down	0.5572	-1.5323	-2.0895	-4.25601	PTHR1	PTHR1	NM_000316.2	ILMN_19894
ILMN_1754894	1.17e-18	2.35e-19	4.25569	down	0.557171	-1.53222	-2.08939	-4.25569	C1orf162	C1ORF162	NM_174896.2	ILMN_19455
ILMN_2379560	3.16e-23	3.35e-24	4.25512	down	0.55712	-1.53208	-2.0892	-4.25512	CDC14B	CDC14B	NM_033331.2	ILMN_6941
ILMN_2094905	4.36e-25	3.42e-26	4.25308	down	0.556935	-1.53157	-2.08851	-4.25308	COMMD10	COMMD10	NM_016144.2	ILMN_12276
ILMN_1815552	1.8e-21	2.5e-22	4.25276	down	0.556906	-1.53149	-2.0884	-4.25276	NTAN1	NTAN1	NM_173474.2	ILMN_28116
ILMN_2344120	5.56e-07	3.58e-07	4.25185	down	0.556824	-1.53127	-2.08809	-4.25185	ROPN1B	ROPN1B	NM_001012337.1	ILMN_19100
ILMN_1801441	1.3e-16	3.36e-17	4.25007	down	0.556663	-1.53082	-2.08749	-4.25007	RFTN2	RFTN2	NM_144629.1	ILMN_25789
ILMN_1769615	1.74e-18	3.59e-19	4.24951	down	0.556613	-1.53069	-2.0873	-4.24952	FLRT2	FLRT2	NM_013231.4	ILMN_25288
ILMN_1766435	4.59e-26	3.11e-27	4.24938	down	0.5566	-1.53065	-2.08725	-4.24938	WBP11	WBP11	NM_016312.2	ILMN_3423
ILMN_1669931	1.24e-25	9.01e-27	4.24833	down	0.556506	-1.53039	-2.0869	-4.24833	TM9SF3	TM9SF3	NM_020123.2	ILMN_17679
ILMN_1681356	1.25e-16	3.21e-17	4.24545	down	0.556246	-1.52967	-2.08592	-4.24545	PDE2A	PDE2A	NM_002599.1	ILMN_14910
ILMN_1801710	2.68e-13	9.78e-14	4.24302	down	0.556024	-1.52907	-2.08509	-4.24302	APBB1IP	APBB1IP	NM_019043.3	ILMN_19412
ILMN_1676629	2.01e-26	1.28e-27	4.24207	down	0.555938	-1.52883	-2.08477	-4.24207	INSIG2	INSIG2	NM_016133.2	ILMN_3152
ILMN_2056087	1.26e-10	5.91e-11	4.24162	down	0.555899	-1.52872	-2.08462	-4.24162	IGF1	IGF1	NM_000618.2	ILMN_179483
ILMN_2383707	1.09e-16	2.81e-17	4.23954	down	0.555707	-1.5282	-2.08391	-4.23953	ALDH1A2	ALDH1A2	NM_170696.1	ILMN_17630
ILMN_1682938	5.18e-29	2.09e-30	4.23953	down	0.555707	-1.5282	-2.0839	-4.23953	ARF3	ARF3	NM_001659.1	ILMN_175303
ILMN_1680434	2.87e-10	1.39e-10	4.23789	down	0.55556	-1.52779	-2.08335	-4.23789	MAPK8IP1	MAPK8IP1	NM_005456.2	ILMN_27377
ILMN_1724211	2.04e-24	1.78e-25	4.23736	down	0.555511	-1.52766	-2.08317	-4.23736	GPRC5C	GPRC5C	NM_022036.2	ILMN_4292
ILMN_1657857	1.39e-21	1.92e-22	4.23617	down	0.555404	-1.52736	-2.08276	-4.23617	TMEM14C	TMEM14C	NM_016462.2	ILMN_12206
ILMN_1729216	9.51e-10	4.83e-10	4.23564	down	0.555353	-1.52723	-2.08258	-4.23564	CRYAB	CRYAB	NM_001885.1	ILMN_6827
ILMN_1658494	4.93e-13	1.85e-13	4.23133	down	0.554965	-1.52615	-2.08111	-4.23133	C13orf15	C13ORF15	NM_014059.2	ILMN_14549
ILMN_1763520	7.33e-15	2.28e-15	4.22969	down	0.554814	-1.52574	-2.08055	-4.22969	SULT2B1	SULT2B1	NM_177973.1	ILMN_16246
ILMN_1784577	1.8e-22	2.15e-23	4.22934	down	0.554783	-1.52565	-2.08043	-4.22934	ZNF12	ZNF12	NM_016265.3	ILMN_27628
ILMN_2212999	2.5e-12	1e-12	4.22872	down	0.554726	-1.52549	-2.08022	-4.22871	KIF5C	KIF5C	NM_004522.1	ILMN_167649
ILMN_1742889	4.64e-30	1.48e-31	4.22733	down	0.554598	-1.52515	-2.07975	-4.22733	WDR77	WDR77	NM_024102.2	ILMN_15772
ILMN_1656300	1.7e-15	4.94e-16	4.22698	down	0.554567	-1.52506	-2.07963	-4.22698	GFRA2	GFRA2	NM_001495.4	ILMN_24176
ILMN_1739622	1.69e-21	2.34e-22	4.2242	down	0.554315	-1.52436	-2.07868	-4.2242	PPP1R12A	PPP1R12A	NM_002480.1	ILMN_6014
ILMN_1785650	1.33e-24	1.13e-25	4.21813	down	0.553762	-1.52284	-2.07661	-4.21813	OR11L1	OR11L1	NM_001001959.1	ILMN_178456
ILMN_1703720	3.85e-24	3.53e-25	4.21751	down	0.553704	-1.52269	-2.07639	-4.21751	SF3B14	SF3B14	NM_016047.3	ILMN_12279
ILMN_1709132	4.02e-22	5.07e-23	4.21708	down	0.553666	-1.52258	-2.07624	-4.21708	ELP2	ELP2	NM_018255.1	ILMN_5596
ILMN_1727091	4.07e-32	8.33e-34	4.21275	down	0.553269	-1.52149	-2.07476	-4.21275	ACMSD	ACMSD	NM_138326.2	ILMN_21475
ILMN_2378376	3.87e-23	4.15e-24	4.21141	down	0.553147	-1.52116	-2.0743	-4.21141	CYB561	CYB561	NM_001017917.1	ILMN_20474
ILMN_1748057	2.79e-18	5.86e-19	4.20742	down	0.552784	-1.52015	-2.07294	-4.20742	LASS4	LASS4	NM_024552.1	ILMN_29022
ILMN_1767642	5.6e-23	6.12e-24	4.20668	down	0.552715	-1.51997	-2.07268	-4.20668	C11orf46	C11ORF46	NM_152316.1	ILMN_2540
ILMN_1811957	1.64e-35	1.62e-37	4.20646	down	0.552696	-1.51991	-2.07261	-4.20646	CAMSAP1	CAMSAP1	NM_015447.1	ILMN_815
ILMN_2067709	1.84e-26	1.17e-27	4.20526	down	0.552584	-1.51961	-2.0722	-4.20526	TFB2M	TFB2M	NM_022366.1	ILMN_24706
ILMN_1715583	1.9e-18	3.91e-19	4.20474	down	0.552538	-1.51948	-2.07202	-4.20474	BOP1	BOP1	NM_015201.3	ILMN_12640
ILMN_1719236	9.85e-12	4.19e-12	4.20456	down	0.552521	-1.51943	-2.07196	-4.20456	CDH5	CDH5	NM_001795.2	ILMN_179475
ILMN_2331890	1.08e-33	1.63e-35	4.20011	down	0.552115	-1.51831	-2.07043	-4.20011	RPL41	RPL41	NM_001035267.1	ILMN_5154
ILMN_2185563	4.56e-20	7.77e-21	4.19843	down	0.55196	-1.51789	-2.06985	-4.19843	ANKRA2	ANKRA2	NM_023039.2	ILMN_182144
ILMN_1780987	1.48e-24	1.27e-25	4.19723	down	0.551848	-1.51759	-2.06944	-4.19723	RFXANK	RFXANK	NM_003721.2	ILMN_7789
ILMN_1697166	2.55e-31	6.24e-33	4.19571	down	0.551711	-1.5172	-2.06892	-4.19571	C9orf78	C9ORF78	NM_016520.2	ILMN_7328
ILMN_1716895	1.34e-22	1.56e-23	4.19172	down	0.551343	-1.5162	-2.06754	-4.19172	RPA3	RPA3	NM_002947.3	ILMN_29134
ILMN_2182531	8.41e-20	1.48e-20	4.1905	down	0.551232	-1.51589	-2.06712	-4.1905	C18orf55	C18ORF55	NM_014177.1	ILMN_9697
ILMN_2340027	1.23e-15	3.54e-16	4.18808	down	0.55101	-1.51528	-2.06629	-4.18808	TSPAN4	TSPAN4	NM_001025238.1	ILMN_26489
ILMN_1805765	3.94e-13	1.46e-13	4.18664	down	0.550878	-1.51492	-2.06579	-4.18664	CMYA5	CMYA5	NM_153610.3	ILMN_161872
ILMN_1697529	4.56e-25	3.6e-26	4.18635	down	0.550851	-1.51484	-2.06569	-4.18635	RNF10	RNF10	NM_014868.3	ILMN_181600
ILMN_1746888	0.000378	0.000325	4.1843	down	0.550663	-1.51432	-2.06499	-4.1843	PCOLCE2	PCOLCE2	NM_013363.2	ILMN_14782
ILMN_1763638	1.96e-18	4.04e-19	4.18207	down	0.550457	-1.51376	-2.06422	-4.18207	BCAR3	BCAR3	NM_003567.2	ILMN_12475
ILMN_1737406	2.79e-13	1.02e-13	4.18205	down	0.550456	-1.51375	-2.06421	-4.18205	KLF6	KLF6	NM_001008490.1	ILMN_12381
ILMN_1769250	8.87e-27	5.33e-28	4.17041	down	0.549385	-1.5108	-2.06019	-4.17041	ARFGAP2	ARFGAP2	NM_032389.3	ILMN_12944
ILMN_2140974	6.49e-26	4.5e-27	4.16919	down	0.549271	-1.5105	-2.05977	-4.16919	TPM4	TPM4	NM_003290.1	ILMN_9334
ILMN_1740429	1.68e-18	3.45e-19	4.16337	down	0.548734	-1.50902	-2.05775	-4.16337	FTL	FTL	NM_000146.3	ILMN_10967
ILMN_2234956	4.13e-09	2.22e-09	4.16277	down	0.548679	-1.50886	-2.05754	-4.16277	LEPR	LEPR	NM_001003679.1	ILMN_178967
ILMN_1701855	2.53e-26	1.65e-27	4.1616	down	0.548571	-1.50857	-2.05714	-4.1616	PPP1CC	PPP1CC	NM_002710.1	ILMN_5147
ILMN_1692199	3.43e-24	3.12e-25	4.16122	down	0.548537	-1.50847	-2.05701	-4.16122	RNF103	RNF103	NM_005667.2	ILMN_17861
ILMN_2153485	3.23e-26	2.13e-27	4.16056	down	0.548475	-1.5083	-2.05678	-4.16056	NMNAT3	NMNAT3	NM_178177.2	ILMN_2755
ILMN_2050255	1.03e-22	1.18e-23	4.15654	down	0.5481	-1.50728	-2.05538	-4.15654	UCKL1	UCKL1	NM_017859.2	ILMN_3386
ILMN_1745963	7.86e-11	3.63e-11	4.1518	down	0.547662	-1.50607	-2.05374	-4.1518	FOLR2	FOLR2	NM_000803.3	ILMN_11875
ILMN_1794740	1.21e-20	1.9e-21	4.15078	down	0.54757	-1.50581	-2.05338	-4.15078	CD151	CD151	NM_001039490.1	ILMN_44972
ILMN_1762764	2.31e-18	4.81e-19	4.14875	down	0.547379	-1.5053	-2.05268	-4.14875	SH3BGRL2	SH3BGRL2	NM_031469.2	ILMN_9801
ILMN_1726928	8.34e-15	2.61e-15	4.14706	down	0.547222	-1.50487	-2.05209	-4.14706	TCEA3	TCEA3	NM_003196.1	ILMN_27218
ILMN_1811426	4.27e-15	1.3e-15	4.1432	down	0.546866	-1.50388	-2.05075	-4.1432	TMTC1	TMTC1	NM_175861.2	ILMN_1611
ILMN_1723480	1.93e-17	4.53e-18	4.13938	down	0.546511	-1.50291	-2.04942	-4.13939	BST2	BST2	NM_004335.2	ILMN_21302
ILMN_1691572	3.78e-13	1.4e-13	4.13845	down	0.546424	-1.50267	-2.04909	-4.13845	TST	TST	NM_003312.4	ILMN_24453
ILMN_1699772	3.39e-17	8.19e-18	4.13746	down	0.546331	-1.50241	-2.04874	-4.13746	RRAGD	RRAGD	NM_021244.3	ILMN_5663
ILMN_1739810	6.24e-24	5.94e-25	4.13608	down	0.546204	-1.50206	-2.04826	-4.13608	RAI1	RAI1	NM_030665.3	ILMN_176671
ILMN_2394132	1.43e-21	1.98e-22	4.13185	down	0.545811	-1.50098	-2.04679	-4.13185	PRO1853	PRO1853	NM_144736.3	ILMN_15591
ILMN_1652486	9.49e-27	5.74e-28	4.12699	down	0.545358	-1.49973	-2.04509	-4.12699	THAP7	THAP7	NM_030573.2	ILMN_5045
ILMN_2375599	1.12e-20	1.74e-21	4.12513	down	0.545185	-1.49925	-2.04444	-4.12513	RNH1	RNH1	NM_203385.1	ILMN_28630
ILMN_1776852	1.38e-06	9.21e-07	4.12395	down	0.545073	-1.49895	-2.04403	-4.12395	TUSC5	TUSC5	NM_172367.2	ILMN_24786
ILMN_1797534	1.62e-27	8.55e-29	4.12376	down	0.545056	-1.4989	-2.04396	-4.12376	RIOK1	RIOK1	NM_031480.2	ILMN_8030
ILMN_1722066	1.82e-27	9.65e-29	4.12168	down	0.544862	-1.49837	-2.04323	-4.12168	ARMC1	ARMC1	NM_018120.3	ILMN_14242
ILMN_1743187	1.39e-20	2.2e-21	4.12156	down	0.544852	-1.49834	-2.04319	-4.12156	C6orf120	C6ORF120	NM_001029863.1	ILMN_6936
ILMN_1667948	1.57e-18	3.21e-19	4.1211	down	0.544808	-1.49822	-2.04303	-4.1211	SPATA18	SPATA18	NM_145263.2	ILMN_20280
ILMN_1674160	1.42e-15	4.09e-16	4.11803	down	0.54452	-1.49743	-2.04195	-4.11803	BIN1	BIN1	NM_139346.1	ILMN_23880
ILMN_1665887	1.21e-26	7.42e-28	4.11798	down	0.544517	-1.49742	-2.04194	-4.11798	WDR61	WDR61	NM_025234.1	ILMN_12961
ILMN_1672405	7.56e-23	8.49e-24	4.11086	down	0.54385	-1.49559	-2.03944	-4.11086	TMED7	TMED7	NM_181836.3	ILMN_14545
ILMN_1738173	4.57e-26	3.1e-27	4.11081	down	0.543846	-1.49558	-2.03942	-4.11081	METTL4	METTL4	NM_022840.3	ILMN_16027
ILMN_1708485	1.73e-20	2.77e-21	4.1092	down	0.543695	-1.49516	-2.03886	-4.1092	BIN3	BIN3	NM_018688.4	ILMN_15535
ILMN_2156953	3.53e-24	3.22e-25	4.10836	down	0.543615	-1.49495	-2.03856	-4.10836	ZFAND6	ZFAND6	NM_019006.2	ILMN_16822
ILMN_1669523	1.73e-07	1.06e-07	4.10673	down	0.543464	-1.49452	-2.03799	-4.10673	FOS	FOS	NM_005252.2	ILMN_27030
ILMN_1791511	1.25e-15	3.6e-16	4.10569	down	0.543367	-1.49426	-2.03762	-4.10569	TMEM176A	TMEM176A	NM_018487.2	ILMN_24990
ILMN_2148668	2.86e-24	2.57e-25	4.10488	down	0.543291	-1.49405	-2.03734	-4.10488	RCBTB2	RCBTB2	NM_001268.2	ILMN_15980
ILMN_1671928	1.09e-15	3.11e-16	4.10329	down	0.543141	-1.49364	-2.03678	-4.10329	PROS1	PROS1	NM_000313.1	ILMN_3398
ILMN_1745110	1.11e-26	6.76e-28	4.09868	down	0.542709	-1.49245	-2.03516	-4.09868	LAPTM4A	LAPTM4A	NM_014713.3	ILMN_25180
ILMN_1720158	3.03e-16	8.17e-17	4.09633	down	0.542488	-1.49184	-2.03433	-4.09633	ETS2	ETS2	NM_005239.4	ILMN_21293
ILMN_1654542	8.59e-27	5.16e-28	4.09398	down	0.542267	-1.49124	-2.0335	-4.09398	C5orf21	C5ORF21	NM_032042.3	ILMN_1337
ILMN_2311020	3.68e-09	1.98e-09	4.09288	down	0.542164	-1.49095	-2.03312	-4.09288	DNAJC12	DNAJC12	NM_201262.1	ILMN_18576
ILMN_2387105	4.46e-10	2.2e-10	4.08652	down	0.541566	-1.48931	-2.03087	-4.08652	OGN	OGN	NM_014057.3	ILMN_5435
ILMN_1791123	4.36e-08	2.56e-08	4.08629	down	0.541543	-1.48925	-2.03079	-4.08629	TMPRSS2	TMPRSS2	NM_005656.2	ILMN_13877
ILMN_1658830	6.89e-22	9e-23	4.08244	down	0.541183	-1.48825	-2.02943	-4.08244	C10orf26	C10ORF26	NM_001083913.1	ILMN_307506
ILMN_1813104	6.96e-09	3.83e-09	4.08232	down	0.541169	-1.48822	-2.02939	-4.08232	GALNTL2	GALNTL2	NM_054110.3	ILMN_26539
ILMN_1690945	1.83e-11	7.97e-12	4.07805	down	0.540768	-1.48711	-2.02788	-4.07806	CPZ	CPZ	NM_001014447.1	ILMN_14396
ILMN_1682763	4.4e-05	3.39e-05	4.07761	down	0.540727	-1.487	-2.02772	-4.07761	ALB	ALB	NM_000477.3	ILMN_28973
ILMN_1806456	3.53e-16	9.58e-17	4.07745	down	0.54071	-1.48696	-2.02767	-4.07745	C14orf45	C14ORF45	NM_025057.1	ILMN_24020
ILMN_1761425	1.48e-16	3.84e-17	4.07316	down	0.540305	-1.48584	-2.02615	-4.07316	OLFML2A	OLFML2A	NM_182487.2	ILMN_12652
ILMN_1797735	1.72e-16	4.52e-17	4.07256	down	0.540248	-1.48569	-2.02594	-4.07256	C1orf21	C1ORF21	NM_030806.3	ILMN_26434
ILMN_1801378	4.03e-33	6.76e-35	4.06895	down	0.539909	-1.48475	-2.02466	-4.06895	COQ3	COQ3	NM_017421.3	ILMN_18113
ILMN_1775235	1.85e-09	9.68e-10	4.06419	down	0.539458	-1.48351	-2.02297	-4.06419	AFF3	AFF3	NM_001025108.1	ILMN_26121
ILMN_2290808	2.04e-18	4.22e-19	4.06308	down	0.539353	-1.48322	-2.02257	-4.06308	RPL21	RPL21	NM_000982.3	ILMN_10150
ILMN_1776283	6.56e-07	4.25e-07	4.06156	down	0.539207	-1.48283	-2.02203	-4.06156	LGALS12	LGALS12	NM_033101.2	ILMN_26017
ILMN_2400500	3.09e-30	9.31e-32	4.05492	down	0.538579	-1.48109	-2.01967	-4.05492	LASS2	LASS2	NM_022075.3	ILMN_10647
ILMN_1774261	6.1e-26	4.22e-27	4.0543	down	0.53852	-1.48093	-2.01945	-4.0543	DOK4	DOK4	NM_018110.2	ILMN_5422
ILMN_1761176	6.71e-28	3.29e-29	4.05383	down	0.538476	-1.48081	-2.01928	-4.05383	GRIPAP1	GRIPAP1	NM_020137.3	ILMN_27811
ILMN_1764207	8.47e-28	4.24e-29	4.05379	down	0.538472	-1.4808	-2.01927	-4.05379	P15RS	P15RS	NM_018170.3	ILMN_174036
ILMN_2117809	3.76e-18	8.03e-19	4.05212	down	0.538315	-1.48036	-2.01868	-4.05212	DUXAP3	DUXAP3	NR_002220.1	ILMN_17811
ILMN_1681081	8.49e-07	5.56e-07	4.05082	down	0.538189	-1.48002	-2.01821	-4.05082	AGPAT2	AGPAT2	NM_006412.3	ILMN_165995
ILMN_2323508	2.41e-19	4.49e-20	4.04631	down	0.537761	-1.47885	-2.01661	-4.04631	C9orf58	C9ORF58	NM_001002260.1	ILMN_20321
ILMN_1773079	2.94e-07	1.85e-07	4.04511	down	0.537648	-1.47853	-2.01618	-4.04511	COL3A1	COL3A1	NM_000090.3	ILMN_182795
ILMN_1690839	2.47e-17	5.86e-18	4.04388	down	0.53753	-1.47821	-2.01574	-4.04388	PPAPDC3	PPAPDC3	NM_032728.2	ILMN_25638
ILMN_2235707	7.54e-32	1.62e-33	4.04387	down	0.537528	-1.47821	-2.01574	-4.04387	ITIH5	ITIH5	NM_001001851.1	ILMN_9175
ILMN_1721580	1.21e-14	3.83e-15	4.03502	down	0.536686	-1.47589	-2.01258	-4.03502	TBX15	TBX15	NM_152380.2	ILMN_13945
ILMN_1669177	2.2e-26	1.42e-27	4.03357	down	0.53655	-1.47551	-2.01206	-4.03357	DHRS12	DHRS12	NM_024705.1	ILMN_22605
ILMN_1749846	8.42e-10	4.27e-10	4.03313	down	0.536507	-1.47539	-2.0119	-4.03313	OMD	OMD	NM_005014.1	ILMN_11996
ILMN_1778561	4.68e-12	1.93e-12	4.03218	down	0.536416	-1.47514	-2.01156	-4.03218	WEE1	WEE1	NM_003390.2	ILMN_28737
ILMN_1701558	1.55e-17	3.6e-18	4.03158	down	0.536358	-1.47499	-2.01134	-4.03158	MAP1A	MAP1A	NM_002373.4	ILMN_13521
ILMN_1657395	1.31e-18	2.65e-19	4.0292	down	0.536133	-1.47436	-2.01049	-4.0292	HMGCR	HMGCR	NM_000859.1	ILMN_165658
ILMN_1750100	7.94e-25	6.47e-26	4.02803	down	0.536019	-1.47406	-2.01008	-4.02803	TUBB4Q	TUBB4Q	NM_020040.3	ILMN_177504
ILMN_1694147	2.76e-29	1.04e-30	4.02672	down	0.535893	-1.47371	-2.0096	-4.02672	PUS3	PUS3	NM_031307.2	ILMN_10909
ILMN_1767542	1.56e-24	1.34e-25	4.02602	down	0.535829	-1.47353	-2.00936	-4.02602	THAP10	THAP10	NM_020147.2	ILMN_182683
ILMN_2046003	1.86e-25	1.39e-26	4.02598	down	0.535824	-1.47352	-2.00934	-4.02598	ZDHHC6	ZDHHC6	NM_022494.1	ILMN_1193
ILMN_2365465	1.64e-10	7.76e-11	4.02373	down	0.53561	-1.47292	-2.00853	-4.02373	XBP1	XBP1	NM_001079539.1	ILMN_172153
ILMN_2044027	1.36e-21	1.87e-22	4.02354	down	0.535591	-1.47288	-2.00847	-4.02354	C20orf191	C20ORF191	NM_001039379.1	ILMN_25650
ILMN_2179717	1.98e-11	8.67e-12	4.02328	down	0.535566	-1.47281	-2.00837	-4.02328	C9orf61	C9ORF61	NM_004816.2	ILMN_12054
ILMN_1808821	3.67e-24	3.35e-25	4.02286	down	0.535527	-1.4727	-2.00822	-4.02286	COMMD9	COMMD9	NM_014186.2	ILMN_10033
ILMN_1739032	4.92e-23	5.35e-24	4.02125	down	0.53537	-1.47227	-2.00764	-4.02125	TMEM70	TMEM70	NM_017866.4	ILMN_172853
ILMN_1760049	8.11e-24	7.88e-25	4.021	down	0.535348	-1.4722	-2.00755	-4.021	SERGEF	SERGEF	NM_012139.2	ILMN_8581
ILMN_1688089	6.11e-23	6.74e-24	4.01871	down	0.535127	-1.47161	-2.00673	-4.01871	PEBP1	PEBP1	NM_002567.2	ILMN_16687
ILMN_1784706	2.72e-12	1.1e-12	4.01161	down	0.53445	-1.46973	-2.00418	-4.01161	GABRE	GABRE	NM_004961.3	ILMN_13633
ILMN_1704730	1.15e-13	4.04e-14	4.01004	down	0.534298	-1.46932	-2.00362	-4.01004	CD93	CD93	NM_012072.3	ILMN_175925
ILMN_1672834	1.38e-21	1.9e-22	4.00962	down	0.534257	-1.46921	-2.00347	-4.00962	SSH2	SSH2	NM_033389.2	ILMN_8279
ILMN_1787186	6.57e-13	2.49e-13	4.00927	down	0.534223	-1.46912	-2.00334	-4.00927	NOV	NOV	NM_002514.2	ILMN_21404
ILMN_1711904	1.13e-26	6.88e-28	4.00884	down	0.534183	-1.469	-2.00318	-4.00884	MXD3	MXD3	NM_031300.2	ILMN_21984
ILMN_1796240	6.45e-24	6.16e-25	4.00875	down	0.534174	-1.46898	-2.00315	-4.00875	KIAA1012	KIAA1012	NM_014939.2	ILMN_20638
ILMN_1740351	1.87e-27	9.98e-29	4.0073	down	0.534034	-1.46859	-2.00263	-4.0073	KIAA0174	KIAA0174	NM_014761.2	ILMN_3290
ILMN_1797530	4.49e-26	3.04e-27	4.00464	down	0.533778	-1.46789	-2.00167	-4.00464	CHCHD5	CHCHD5	NM_032309.2	ILMN_23956
ILMN_1801616	5.55e-12	2.32e-12	3.99985	down	0.53332	-1.46663	-1.99995	-3.99985	EMP1	EMP1	NM_001423.1	ILMN_163266
ILMN_1684836	6.98e-13	2.66e-13	3.99941	down	0.533278	-1.46651	-1.99979	-3.99941	AKAP12	AKAP12	NM_144497.1	ILMN_11209
ILMN_1695290	1.48e-14	4.73e-15	3.99871	down	0.53321	-1.46633	-1.99954	-3.99871	FERMT2	FERMT2	NM_006832.1	ILMN_21480
ILMN_1727073	4.56e-29	1.81e-30	3.99825	down	0.533165	-1.46621	-1.99937	-3.99825	MEA1	MEA1	NM_014623.2	ILMN_24116
ILMN_1786823	6.59e-14	2.26e-14	3.99785	down	0.533128	-1.4661	-1.99922	-3.99785	ICAM2	ICAM2	NM_001099786.1	ILMN_307852
ILMN_1747968	1.73e-23	1.78e-24	3.99497	down	0.532849	-1.46533	-1.99818	-3.99497	RBM33	RBM33	NM_001008408.3	ILMN_165407
ILMN_1664750	1.11e-21	1.51e-22	3.99474	down	0.532827	-1.46528	-1.9981	-3.99474	TMBIM4	TMBIM4	NM_016056.2	ILMN_22938
ILMN_2200659	1.53e-14	4.91e-15	3.99407	down	0.532761	-1.4651	-1.99786	-3.99407	SNHG5	SNHG5	NR_003038.1	ILMN_168725
ILMN_2143148	2.28e-18	4.73e-19	3.99214	down	0.532577	-1.46459	-1.99716	-3.99214	TM2D1	TM2D1	NM_032027.2	ILMN_9063
ILMN_2121437	1.98e-28	9e-30	3.9909	down	0.532458	-1.46426	-1.99671	-3.9909	NCL	NCL	NM_005381.2	ILMN_167467
ILMN_1672605	2.09e-11	9.17e-12	3.99067	down	0.532434	-1.4642	-1.99663	-3.99067	C7orf41	C7ORF41	NM_152793.2	ILMN_5639
ILMN_1742544	4.75e-20	8.13e-21	3.99044	down	0.532412	-1.46414	-1.99655	-3.99044	MEF2C	MEF2C	NM_002397.2	ILMN_19661
ILMN_1770824	3.5e-22	4.37e-23	3.98798	down	0.532176	-1.46348	-1.99566	-3.98798	ARHGAP4	ARHGAP4	NM_001666.2	ILMN_2811
ILMN_1783695	7.2e-21	1.09e-21	3.98563	down	0.531948	-1.46286	-1.99481	-3.98563	EPRS	EPRS	NM_004446.2	ILMN_11672
ILMN_1680018	7.59e-18	1.7e-18	3.98266	down	0.531663	-1.46207	-1.99373	-3.98266	RIPK4	RIPK4	NM_020639.2	ILMN_162865
ILMN_1670305	1.59e-13	5.67e-14	3.97775	down	0.531189	-1.46077	-1.99195	-3.97775	SERPING1	SERPING1	NM_001032295.1	ILMN_15074
ILMN_1782385	1.12e-19	2e-20	3.9775	down	0.531164	-1.4607	-1.99186	-3.9775	POLR2A	POLR2A	NM_000937.2	ILMN_30156
ILMN_1795400	2.37e-18	4.94e-19	3.97746	down	0.531158	-1.46069	-1.99185	-3.97746	TBCD	TBCD	NM_005993.4	ILMN_171092
ILMN_1784863	6.62e-06	4.71e-06	3.97725	down	0.531141	-1.46063	-1.99177	-3.97725	CD36	CD36	NM_001001548.1	ILMN_22014
ILMN_2063168	5.64e-18	1.24e-18	3.97283	down	0.530713	-1.45946	-1.99017	-3.97283	MALL	MALL	NM_005434.3	ILMN_17870
ILMN_1701025	6.06e-13	2.29e-13	3.97273	down	0.530703	-1.45943	-1.99013	-3.97273	EPHX1	EPHX1	NM_000120.2	ILMN_5212
ILMN_1675674	7.6e-29	3.17e-30	3.97204	down	0.530634	-1.45925	-1.98988	-3.97204	UBE4B	UBE4B	NM_006048.2	ILMN_28085
ILMN_1714067	3.87e-10	1.9e-10	3.96959	down	0.530398	-1.45859	-1.98899	-3.96959	NTRK2	NTRK2	NM_001007097.1	ILMN_4716
ILMN_1786789	4.85e-24	4.53e-25	3.96894	down	0.530335	-1.45842	-1.98875	-3.96894	FAM102B	FAM102B	NM_001010883.1	ILMN_25419
ILMN_2215382	3.21e-18	6.8e-19	3.96892	down	0.530333	-1.45842	-1.98875	-3.96892	DDX51	DDX51	NM_175066.2	ILMN_165366
ILMN_1674661	2.03e-24	1.77e-25	3.96853	down	0.530292	-1.45831	-1.9886	-3.96853	CIRBP	CIRBP	NM_001280.1	ILMN_24327
ILMN_2096405	1.35e-25	9.83e-27	3.96637	down	0.530086	-1.45773	-1.98782	-3.96637	WDR37	WDR37	NM_014023.3	ILMN_175566
ILMN_1771179	1.34e-21	1.84e-22	3.96187	down	0.529649	-1.45653	-1.98618	-3.96187	CYB561	CYB561	NM_001915.3	ILMN_8373
ILMN_1778226	8.38e-29	3.57e-30	3.95815	down	0.529287	-1.45554	-1.98483	-3.95815	EXTL3	EXTL3	NM_001440.2	ILMN_10725
ILMN_1676728	5.27e-11	2.4e-11	3.95257	down	0.528744	-1.45405	-1.98279	-3.95257	DLK2	DLK2	NM_206539.1	ILMN_6215
ILMN_1803818	7.67e-14	2.65e-14	3.9522	down	0.528709	-1.45395	-1.98266	-3.9522	NMNAT2	NMNAT2	NM_015039.2	ILMN_7389
ILMN_1680874	1.51e-07	9.26e-08	3.95078	down	0.528569	-1.45357	-1.98214	-3.95078	TUBB2B	TUBB2B	NM_178012.3	ILMN_11689
ILMN_1722662	2.39e-21	3.39e-22	3.95031	down	0.528525	-1.45344	-1.98196	-3.95031	RAD23B	RAD23B	NM_002874.3	ILMN_19346
ILMN_2133205	7.43e-12	3.13e-12	3.94033	down	0.527552	-1.45076	-1.97832	-3.94033	GPX2	GPX2	NM_002083.2	ILMN_777
ILMN_1691413	6.44e-08	3.83e-08	3.93884	down	0.527406	-1.45037	-1.97777	-3.93884	NNAT	NNAT	NM_181689.1	ILMN_26562
ILMN_1751161	3.28e-08	1.9e-08	3.93478	down	0.527008	-1.44928	-1.97628	-3.93478	COL7A1	COL7A1	NM_000094.2	ILMN_24830
ILMN_1672536	1.79e-13	6.41e-14	3.93425	down	0.526956	-1.44913	-1.97609	-3.93425	FBLN1	FBLN1	NM_006486.2	ILMN_12209
ILMN_2175601	2.5e-28	1.16e-29	3.93387	down	0.52692	-1.44903	-1.97595	-3.93387	VDAC1	VDAC1	NM_003374.1	ILMN_12620
ILMN_1700419	2.09e-26	1.34e-27	3.93351	down	0.526884	-1.44894	-1.97582	-3.93352	HSPC171	HSPC171	NM_014187.2	ILMN_20854
ILMN_1654072	2.8e-09	1.49e-09	3.93246	down	0.526781	-1.44865	-1.97543	-3.93246	CX3CL1	CX3CL1	NM_002996.3	ILMN_9636
ILMN_2370872	2.67e-23	2.81e-24	3.92919	down	0.526461	-1.44777	-1.97423	-3.92919	GRINA	GRINA	NM_001009184.1	ILMN_15600
ILMN_1780799	1.65e-09	8.56e-10	3.92622	down	0.526171	-1.44697	-1.97314	-3.92622	ENPP2	ENPP2	NM_001040092.1	ILMN_177018
ILMN_1770084	8.19e-15	2.56e-15	3.9251	down	0.526061	-1.44667	-1.97273	-3.9251	TACC1	TACC1	NM_006283.1	ILMN_20678
ILMN_1779584	1.02e-28	4.43e-30	3.92192	down	0.525749	-1.44581	-1.97156	-3.92192	UTP18	UTP18	NM_016001.2	ILMN_17736
ILMN_1718982	9.81e-21	1.52e-21	3.92123	down	0.525683	-1.44562	-1.97131	-3.92123	BEST1	BEST1	NM_004183.2	ILMN_19773
ILMN_1724424	2.9e-20	4.8e-21	3.9163	down	0.525199	-1.44429	-1.96949	-3.9163	PRRT2	PRRT2	NM_145239.1	ILMN_1878
ILMN_1752117	1.65e-17	3.84e-18	3.91596	down	0.525165	-1.4442	-1.96937	-3.91596	TMEM55A	TMEM55A	NM_018710.1	ILMN_7212
ILMN_1800220	1.18e-14	3.74e-15	3.91553	down	0.525121	-1.44409	-1.96921	-3.91553	KCTD3	KCTD3	NM_016121.3	ILMN_179202
ILMN_1767422	9.15e-21	1.41e-21	3.91233	down	0.524808	-1.44322	-1.96803	-3.91233	POLR1D	POLR1D	NM_015972.2	ILMN_17061
ILMN_1684210	7.55e-21	1.15e-21	3.91107	down	0.524683	-1.44288	-1.96756	-3.91107	NPAL3	NPAL3	NM_020448.3	ILMN_13794
ILMN_2361603	2.16e-08	1.23e-08	3.91002	down	0.524578	-1.4426	-1.96718	-3.91002	NDRG2	NDRG2	NM_201539.1	ILMN_19545
ILMN_2055634	2.44e-19	4.54e-20	3.90997	down	0.524575	-1.44258	-1.96716	-3.90997	TIAF1	TIAF1	NM_004740.3	ILMN_17429
ILMN_1689059	3.1e-24	2.81e-25	3.90969	down	0.524548	-1.44251	-1.96705	-3.90969	ZNF329	ZNF329	NM_024620.3	ILMN_15728
ILMN_2391333	2.85e-31	7.04e-33	3.90529	down	0.524114	-1.44132	-1.96543	-3.90529	CYP20A1	CYP20A1	NM_177538.1	ILMN_2400
ILMN_1699525	2.59e-20	4.26e-21	3.90482	down	0.524068	-1.44119	-1.96526	-3.90482	SRI	SRI	NM_198901.1	ILMN_11200
ILMN_2225735	4.4e-23	4.75e-24	3.90436	down	0.524023	-1.44106	-1.96509	-3.90436	CRBN	CRBN	NM_016302.2	ILMN_11665
ILMN_1707553	9.59e-24	9.42e-25	3.90169	down	0.52376	-1.44034	-1.9641	-3.90169	FAM59A	FAM59A	NM_022751.1	ILMN_27758
ILMN_1779034	1.32e-25	9.58e-27	3.89789	down	0.523384	-1.43931	-1.96269	-3.89789	NADSYN1	NADSYN1	NM_018161.4	ILMN_22444
ILMN_1685854	2.11e-21	2.97e-22	3.89758	down	0.523354	-1.43923	-1.96258	-3.89758	LOC492311	LOC492311	NM_001007189.1	ILMN_175908
ILMN_1814650	6.57e-19	1.28e-19	3.89624	down	0.523221	-1.43886	-1.96208	-3.89624	TRAPPC4	TRAPPC4	NM_016146.3	ILMN_27198
ILMN_1772946	3.93e-20	6.64e-21	3.89546	down	0.523144	-1.43865	-1.96179	-3.89546	STRN3	STRN3	NM_014574.3	ILMN_162469
ILMN_1736500	1.29e-36	1.03e-38	3.89424	down	0.523024	-1.43832	-1.96134	-3.89424	GNB2L1	GNB2L1	NM_006098.4	ILMN_12032
ILMN_1701361	3.24e-24	2.95e-25	3.88696	down	0.522304	-1.43634	-1.95864	-3.88696	C9orf150	C9ORF150	NM_203403.1	ILMN_162488
ILMN_2088172	1.9e-27	1.02e-28	3.88677	down	0.522286	-1.43628	-1.95857	-3.88677	POLR2B	POLR2B	NM_000938.1	ILMN_12118
ILMN_1669456	2.12e-17	4.99e-18	3.88598	down	0.522208	-1.43607	-1.95828	-3.88598	NME3	NME3	NM_002513.2	ILMN_23571
ILMN_2360028	2e-31	4.81e-33	3.8823	down	0.521843	-1.43507	-1.95691	-3.8823	NFATC3	NFATC3	NM_173165.1	ILMN_27680
ILMN_1680344	1.85e-10	8.81e-11	3.88189	down	0.521802	-1.43496	-1.95676	-3.88189	MYOM1	MYOM1	NM_003803.3	ILMN_22078
ILMN_1767219	2e-24	1.74e-25	3.88142	down	0.521757	-1.43483	-1.95659	-3.88142	POLR1C	POLR1C	NM_203290.1	ILMN_26638
ILMN_1674421	3.05e-29	1.16e-30	3.88012	down	0.521625	-1.43447	-1.9561	-3.88012	TM9SF4	TM9SF4	NM_014742.2	ILMN_3459
ILMN_1788468	6.35e-16	1.77e-16	3.87928	down	0.521543	-1.43425	-1.95579	-3.87928	ARGLU1	ARGLU1	NM_018011.3	ILMN_6795
ILMN_1696749	1.39e-14	4.44e-15	3.87463	down	0.521081	-1.43298	-1.95406	-3.87463	LMNA	LMNA	NM_005572.3	ILMN_12442
ILMN_1764851	1.68e-24	1.44e-25	3.87003	down	0.520625	-1.43172	-1.95234	-3.87003	TP53RK	TP53RK	NM_033550.3	ILMN_20784
ILMN_1678454	5.84e-22	7.56e-23	3.86838	down	0.520463	-1.43127	-1.95173	-3.86838	CASP4	CASP4	NM_001225.3	ILMN_7658
ILMN_1738095	1.15e-14	3.65e-15	3.86686	down	0.520311	-1.43085	-1.95116	-3.86686	PER2	PER2	NM_022817.2	ILMN_172880
ILMN_1745655	1.44e-28	6.4e-30	3.86686	down	0.520309	-1.43085	-1.95116	-3.86686	PEX16	PEX16	NM_004813.1	ILMN_20453
ILMN_2289924	1.02e-17	2.3e-18	3.86408	down	0.520034	-1.43009	-1.95012	-3.86408	TRAK1	TRAK1	NM_001042646.1	ILMN_173409
ILMN_2183692	4.24e-23	4.56e-24	3.86324	down	0.519949	-1.42986	-1.94981	-3.86324	PHYHD1	PHYHD1	NM_174933.2	ILMN_951
ILMN_2232520	2.58e-27	1.41e-28	3.86321	down	0.519948	-1.42985	-1.9498	-3.86321	ANKRD28	ANKRD28	NM_015199.2	ILMN_161875
ILMN_2377900	5.75e-18	1.27e-18	3.85802	down	0.519429	-1.42843	-1.94786	-3.85802	MAP1B	MAP1B	NM_032010.1	ILMN_9993
ILMN_1694539	6.68e-22	8.72e-23	3.85711	down	0.519338	-1.42818	-1.94752	-3.85711	MAP3K6	MAP3K6	NM_004672.3	ILMN_20318
ILMN_1763000	3.35e-17	8.08e-18	3.85612	down	0.51924	-1.42791	-1.94715	-3.85612	CENTA2	CENTA2	NM_018404.2	ILMN_26473
ILMN_1782939	0.000489	0.000425	3.85606	down	0.519234	-1.42789	-1.94713	-3.85606	ALB	ALB	NM_000477.3	ILMN_28973
ILMN_1674050	1.1e-21	1.48e-22	3.85355	down	0.518984	-1.4272	-1.94619	-3.85355	COL8A2	COL8A2	NM_005202.1	ILMN_19637
ILMN_1788347	4.79e-27	2.74e-28	3.85217	down	0.518846	-1.42683	-1.94567	-3.85217	KIAA1737	KIAA1737	NM_033426.2	ILMN_24671
ILMN_1800626	3.9e-18	8.35e-19	3.85082	down	0.518711	-1.42646	-1.94517	-3.85082	SESN1	SESN1	NM_014454.1	ILMN_5404
ILMN_1752589	3.24e-26	2.14e-27	3.84994	down	0.518626	-1.42621	-1.94484	-3.84994	TMEM183A	TMEM183A	NM_138391.4	ILMN_174778
ILMN_1741613	8.19e-22	1.08e-22	3.84599	down	0.518227	-1.42513	-1.94335	-3.84599	SERINC1	SERINC1	NM_020755.2	ILMN_24825
ILMN_1660585	7.95e-32	1.72e-33	3.83832	down	0.517458	-1.42302	-1.94047	-3.83832	C15orf40	C15ORF40	NM_144597.1	ILMN_18496
ILMN_1658437	4.51e-26	3.05e-27	3.83812	down	0.517439	-1.42296	-1.9404	-3.83812	SFXN4	SFXN4	NM_213649.1	ILMN_15403
ILMN_1789136	1.75e-20	2.81e-21	3.83789	down	0.517417	-1.4229	-1.94031	-3.83789	SERF2	SERF2	NM_001018108.2	ILMN_7601
ILMN_1750563	1.64e-18	3.37e-19	3.83532	down	0.517161	-1.42219	-1.93935	-3.83532	CERCAM	CERCAM	NM_016174.3	ILMN_11375
ILMN_1812967	1.79e-28	8.05e-30	3.83514	down	0.51714	-1.42214	-1.93928	-3.83514	CNPY3	CNPY3	NM_006586.3	ILMN_25587
ILMN_1673793	5.88e-29	2.4e-30	3.83445	down	0.517071	-1.42195	-1.93902	-3.83445	SUNC1	SUNC1	NM_001030019.1	ILMN_5445
ILMN_1668247	1.44e-17	3.34e-18	3.83307	down	0.516934	-1.42157	-1.9385	-3.83307	LTC4S	LTC4S	NM_145867.1	ILMN_15926
ILMN_1698968	1.55e-29	5.51e-31	3.83038	down	0.516663	-1.42082	-1.93749	-3.83038	ASXL2	ASXL2	NM_018263.4	ILMN_7971
ILMN_2391141	4.73e-26	3.22e-27	3.82978	down	0.516603	-1.42066	-1.93726	-3.82978	UBE3A	UBE3A	NM_000462.2	ILMN_26586
ILMN_1669617	1.19e-26	7.3e-28	3.8289	down	0.516514	-1.42042	-1.93693	-3.8289	GRB10	GRB10	NM_001001555.1	ILMN_6988
ILMN_1739914	4.21e-22	5.35e-23	3.82499	down	0.516123	-1.41933	-1.93545	-3.82499	ZNF618	ZNF618	NM_133374.2	ILMN_3581
ILMN_1707124	1.9e-12	7.57e-13	3.82248	down	0.515868	-1.41864	-1.93451	-3.82249	TFPI	TFPI	NM_006287.4	ILMN_17834
ILMN_1810275	3.05e-20	5.1e-21	3.82121	down	0.515741	-1.41829	-1.93403	-3.82121	SLC7A7	SLC7A7	NM_003982.2	ILMN_16478
ILMN_1677018	1.4e-14	4.47e-15	3.81993	down	0.515611	-1.41794	-1.93355	-3.81993	HOXA4	HOXA4	NM_002141.4	ILMN_9899
ILMN_2255310	1.18e-19	2.11e-20	3.81713	down	0.51533	-1.41716	-1.93249	-3.81713	RPS15A	RPS15A	NM_001019.4	ILMN_27642
ILMN_1691884	1.25e-06	8.29e-07	3.81567	down	0.51518	-1.41676	-1.93194	-3.81567	STC2	STC2	NM_003714.2	ILMN_28725
ILMN_1783120	2.15e-21	3.03e-22	3.81459	down	0.515072	-1.41645	-1.93153	-3.81459	SLMAP	SLMAP	NM_007159.2	ILMN_23946
ILMN_2092756	7.12e-21	1.08e-21	3.81432	down	0.515048	-1.41638	-1.93143	-3.81432	TMEM109	TMEM109	NM_024092.1	ILMN_7335
ILMN_2200836	1.59e-05	1.17e-05	3.81412	down	0.515024	-1.41633	-1.93135	-3.81412	HSPB7	HSPB7	NM_014424.3	ILMN_26974
ILMN_2162819	0.00360429	0.00347129	3.81395	down	0.515009	-1.41628	-1.93129	-3.81395	UGT2B11	UGT2B11	NM_001073.1	ILMN_5225
ILMN_1724581	1.42e-26	8.82e-28	3.81092	down	0.514704	-1.41544	-1.93014	-3.81092	EDC3	EDC3	NM_025083.2	ILMN_30124
ILMN_1691499	2.26e-21	3.2e-22	3.81074	down	0.514685	-1.41539	-1.93007	-3.81074	TJP1	TJP1	NM_003257.3	ILMN_177348
ILMN_1656940	6.4e-15	1.98e-15	3.809	down	0.514511	-1.4149	-1.92941	-3.809	ABLIM3	ABLIM3	NM_014945.2	ILMN_12630
ILMN_1698934	7.44e-13	2.84e-13	3.80778	down	0.514387	-1.41456	-1.92895	-3.80778	CMTM7	CMTM7	NM_181472.1	ILMN_8951
ILMN_1681087	6.74e-05	5.3e-05	3.80751	down	0.514359	-1.41449	-1.92885	-3.80751	SLC7A10	SLC7A10	NM_019849.1	ILMN_6485
ILMN_1713139	1.04e-27	5.31e-29	3.80695	down	0.514304	-1.41433	-1.92863	-3.80695	DLGAP2	DLGAP2	NM_004745.3	ILMN_22846
ILMN_1713807	6.81e-13	2.59e-13	3.80418	down	0.514023	-1.41356	-1.92758	-3.80418	MAN1C1	MAN1C1	NM_020379.2	ILMN_12633
ILMN_1796069	6.51e-22	8.49e-23	3.8035	down	0.513955	-1.41337	-1.92733	-3.8035	CBLN2	CBLN2	NM_182511.2	ILMN_19202
ILMN_2135258	7.4e-14	2.55e-14	3.80313	down	0.513917	-1.41327	-1.92719	-3.80313	RAPGEF3	RAPGEF3	NM_006105.3	ILMN_24486
ILMN_1717636	8.98e-14	3.12e-14	3.80105	down	0.513706	-1.41269	-1.9264	-3.80105	RGMA	RGMA	NM_020211.1	ILMN_26077
ILMN_1753440	6.46e-25	5.19e-26	3.79957	down	0.513558	-1.41228	-1.92584	-3.79957	C4orf30	C4ORF30	NM_017741.3	ILMN_172318
ILMN_1780334	1.75e-16	4.61e-17	3.79955	down	0.513554	-1.41227	-1.92583	-3.79955	KCNJ2	KCNJ2	NM_000891.2	ILMN_179698
ILMN_2347592	5.03e-08	2.96e-08	3.79495	down	0.513088	-1.41099	-1.92408	-3.79495	NMB	NMB	NM_021077.3	ILMN_174851
ILMN_1723632	1.08e-29	3.72e-31	3.7932	down	0.51291	-1.41051	-1.92341	-3.7932	PIGC	PIGC	NM_153747.1	ILMN_1707
ILMN_1777411	9.59e-08	5.78e-08	3.79174	down	0.512762	-1.4101	-1.92286	-3.79174	ATP1A2	ATP1A2	NM_000702.2	ILMN_9547
ILMN_2311674	7.52e-20	1.31e-20	3.79167	down	0.512757	-1.41008	-1.92283	-3.79167	ADCY6	ADCY6	NM_020983.2	ILMN_18413
ILMN_1804339	8.43e-12	3.57e-12	3.79159	down	0.512748	-1.41006	-1.9228	-3.79159	CAMK1G	CAMK1G	NM_020439.2	ILMN_28359
ILMN_1791006	1.08e-16	2.78e-17	3.79002	down	0.512588	-1.40962	-1.9222	-3.79002	AHI1	AHI1	NM_017651.3	ILMN_23469
ILMN_1699665	1.33e-11	5.75e-12	3.78869	down	0.512455	-1.40924	-1.9217	-3.78869	CLIC6	CLIC6	NM_053277.1	ILMN_27352
ILMN_1759326	6.61e-28	3.24e-29	3.78759	down	0.51234	-1.40894	-1.92128	-3.78759	P2RX7	P2RX7	NM_002562.4	ILMN_174696
ILMN_1660063	1.29e-23	1.29e-24	3.78683	down	0.512262	-1.40873	-1.92099	-3.78683	POLE4	POLE4	NM_019896.2	ILMN_30060
ILMN_1658834	2.32e-28	1.07e-29	3.78461	down	0.512039	-1.4081	-1.92014	-3.78461	ZC3H18	ZC3H18	NM_144604.2	ILMN_13925
ILMN_1682139	3.71e-17	8.99e-18	3.78001	down	0.511571	-1.40682	-1.91839	-3.78001	RAI14	RAI14	NM_015577.1	ILMN_4560
ILMN_1704206	2.87e-22	3.54e-23	3.77818	down	0.511384	-1.40631	-1.91769	-3.77818	NPSR1	NPSR1	NM_207172.1	ILMN_16921
ILMN_2199313	9.33e-23	1.06e-23	3.77811	down	0.511377	-1.40629	-1.91767	-3.77811	NPDC1	NPDC1	NM_015392.2	ILMN_5190
ILMN_2212714	1.29e-27	6.71e-29	3.7777	down	0.511335	-1.40617	-1.91751	-3.7777	TMEM39B	TMEM39B	NM_018056.1	ILMN_1056
ILMN_2173740	2.23e-30	6.5e-32	3.7764	down	0.511204	-1.40581	-1.91701	-3.7764	ASB8	ASB8	NM_024095.3	ILMN_165486
ILMN_1663486	2.36e-29	8.7e-31	3.77626	down	0.511188	-1.40577	-1.91696	-3.77626	TLK2	TLK2	NM_006852.2	ILMN_2656
ILMN_1758049	1.45e-14	4.64e-15	3.77294	down	0.510849	-1.40484	-1.91569	-3.77294	NFIA	NFIA	NM_005595.1	ILMN_27763
ILMN_1673529	2.89e-27	1.59e-28	3.77266	down	0.510821	-1.40476	-1.91558	-3.77266	AGXT2L2	AGXT2L2	NM_153373.1	ILMN_28180
ILMN_2376859	3.37e-18	7.16e-19	3.77188	down	0.510741	-1.40454	-1.91528	-3.77188	PDGFD	PDGFD	NM_025208.4	ILMN_28048
ILMN_1742917	1.69e-14	5.44e-15	3.7692	down	0.510468	-1.40379	-1.91426	-3.7692	NXNL1	NXNL1	NM_138454.1	ILMN_12581
ILMN_1738736	3.17e-24	2.87e-25	3.76864	down	0.510412	-1.40363	-1.91405	-3.76864	SNX4	SNX4	NM_003794.2	ILMN_176779
ILMN_2043109	5.79e-15	1.78e-15	3.76852	down	0.510401	-1.4036	-1.914	-3.76852	TOP1P2	TOP1P2	NR_001283.1	ILMN_4755
ILMN_1716816	5.76e-22	7.45e-23	3.76481	down	0.510021	-1.40256	-1.91258	-3.76481	TMEM87A	TMEM87A	NM_015497.2	ILMN_181695
ILMN_2407824	1.96e-09	1.03e-09	3.76477	down	0.510018	-1.40254	-1.91256	-3.76477	ATP1B1	ATP1B1	NM_001001787.1	ILMN_10855
ILMN_1652313	1.26e-26	7.73e-28	3.76364	down	0.509901	-1.40223	-1.91213	-3.76364	RNF215	RNF215	NM_001017981.1	ILMN_13194
ILMN_2216838	1.71e-20	2.74e-21	3.75784	down	0.509306	-1.4006	-1.9099	-3.75784	DKFZp586I1420	DKFZP586I1420	NR_002186.1	ILMN_16437
ILMN_1654060	1.43e-21	1.97e-22	3.75361	down	0.508876	-1.3994	-1.90828	-3.75361	MKNK2	MKNK2	NM_199054.2	ILMN_11303
ILMN_1756162	5.6e-25	4.47e-26	3.75306	down	0.508817	-1.39925	-1.90807	-3.75306	EXOSC8	EXOSC8	NM_181503.1	ILMN_1976
ILMN_2112599	6.61e-29	2.72e-30	3.75027	down	0.50853	-1.39846	-1.90699	-3.75027	C16orf80	C16ORF80	NM_013242.2	ILMN_29222
ILMN_1714397	2.03e-24	1.76e-25	3.74848	down	0.508347	-1.39796	-1.90631	-3.74848	CRYL1	CRYL1	NM_015974.2	ILMN_17181
ILMN_1745501	1.53e-12	6.01e-13	3.74777	down	0.508275	-1.39776	-1.90603	-3.74777	DNALI1	DNALI1	NM_003462.3	ILMN_24038
ILMN_1703946	6.72e-18	1.49e-18	3.74662	down	0.508159	-1.39743	-1.90559	-3.74662	ADORA2B	ADORA2B	NM_000676.2	ILMN_25434
ILMN_1664014	1.69e-18	3.48e-19	3.74258	down	0.507743	-1.39629	-1.90403	-3.74258	STOX1	STOX1	NM_152709.3	ILMN_2228
ILMN_1660730	2.2e-09	1.16e-09	3.74031	down	0.507508	-1.39565	-1.90316	-3.74031	SLC7A3	SLC7A3	NM_032803.4	ILMN_163456
ILMN_1811373	5.39e-25	4.3e-26	3.7387	down	0.507345	-1.39519	-1.90254	-3.7387	FAM20B	FAM20B	NM_014864.2	ILMN_9442
ILMN_1754149	2.7e-21	3.85e-22	3.73838	down	0.50731	-1.3951	-1.90241	-3.73838	LETMD1	LETMD1	NM_001024668.1	ILMN_15496
ILMN_1688953	4.08e-18	8.78e-19	3.73533	down	0.506993	-1.39424	-1.90123	-3.73533	ARHGAP19	ARHGAP19	NM_032900.4	ILMN_22028
ILMN_1779347	2.87e-19	5.4e-20	3.73529	down	0.506992	-1.39423	-1.90122	-3.73529	GARNL3	GARNL3	NM_032293.3	ILMN_16048
ILMN_2223941	8.26e-13	3.17e-13	3.73474	down	0.506936	-1.39407	-1.90101	-3.73474	FBLN5	FBLN5	NM_006329.2	ILMN_29187
ILMN_2096985	1.51e-14	4.84e-15	3.73275	down	0.50673	-1.39351	-1.90024	-3.73275	ALDH6A1	ALDH6A1	NM_005589.2	ILMN_183291
ILMN_1758398	4.49e-28	2.16e-29	3.73197	down	0.506649	-1.39329	-1.89994	-3.73197	GUK1	GUK1	NM_000858.4	ILMN_18191
ILMN_1789338	4.59e-21	6.76e-22	3.73157	down	0.506609	-1.39317	-1.89978	-3.73157	SORBS3	SORBS3	NM_005775.3	ILMN_23885
ILMN_1744046	4.71e-20	8.05e-21	3.72827	down	0.50627	-1.39224	-1.89851	-3.72827	DIAPH2	DIAPH2	NM_006729.3	ILMN_17797
ILMN_1693290	2.91e-25	2.23e-26	3.72775	down	0.506216	-1.39209	-1.89831	-3.72775	METT10D	METT10D	NM_024086.3	ILMN_9914
ILMN_2327346	5.09e-24	4.78e-25	3.72747	down	0.506184	-1.39201	-1.8982	-3.72747	SSBP4	SSBP4	NM_032627.2	ILMN_170111
ILMN_2363658	1.95e-11	8.53e-12	3.72729	down	0.506167	-1.39196	-1.89813	-3.72729	PXDN	PXDN	NM_012293.1	ILMN_165066
ILMN_1785198	1.08e-20	1.69e-21	3.72389	down	0.505814	-1.391	-1.89681	-3.72389	POLE3	POLE3	NM_017443.3	ILMN_3721
ILMN_1684931	3.86e-28	1.85e-29	3.72371	down	0.505797	-1.39095	-1.89674	-3.72371	GPR119	GPR119	NM_178471.1	ILMN_20282
ILMN_1742025	1.99e-11	8.73e-12	3.72139	down	0.505556	-1.39028	-1.89584	-3.72139	OLFM1	OLFM1	NM_014279.4	ILMN_27341
ILMN_1742432	2.31e-22	2.81e-23	3.72135	down	0.505554	-1.39027	-1.89583	-3.72135	COBRA1	COBRA1	NM_015456.2	ILMN_5079
ILMN_1699676	1.54e-15	4.45e-16	3.72034	down	0.505447	-1.38999	-1.89543	-3.72034	C14orf147	C14ORF147	NM_138288.3	ILMN_22701
ILMN_1657435	5.52e-09	3.01e-09	3.71924	down	0.505336	-1.38967	-1.89501	-3.71924	MT1M	MT1M	NM_176870.2	ILMN_25245
ILMN_1786433	4.46e-28	2.14e-29	3.71822	down	0.50523	-1.38938	-1.89461	-3.71822	BCCIP	BCCIP	NM_016567.2	ILMN_26223
ILMN_2182148	8.68e-14	3.01e-14	3.7164	down	0.505042	-1.38887	-1.89391	-3.7164	C2orf32	C2ORF32	NM_015463.1	ILMN_1437
ILMN_1664738	2.14e-24	1.87e-25	3.71582	down	0.504981	-1.3887	-1.89368	-3.71582	C11orf54	C11ORF54	NM_014039.2	ILMN_4783
ILMN_1683576	3.24e-14	1.08e-14	3.71417	down	0.504811	-1.38823	-1.89304	-3.71417	MAGED2	MAGED2	NM_201222.1	ILMN_13385
ILMN_1673804	3.02e-28	1.41e-29	3.71383	down	0.504775	-1.38813	-1.89291	-3.71383	ZNF426	ZNF426	NM_024106.1	ILMN_13082
ILMN_1748323	4.14e-09	2.23e-09	3.71111	down	0.504493	-1.38736	-1.89185	-3.71111	CXCL14	CXCL14	NM_004887.3	ILMN_27281
ILMN_1701930	2.79e-24	2.51e-25	3.70953	down	0.504332	-1.38691	-1.89124	-3.70953	EEF1B2	EEF1B2	NM_001959.3	ILMN_6380
ILMN_1776104	1.27e-29	4.44e-31	3.70843	down	0.504216	-1.38659	-1.89081	-3.70843	NDUFS5	NDUFS5	NM_004552.1	ILMN_6762
ILMN_1721989	2.49e-29	9.24e-31	3.70761	down	0.504132	-1.38636	-1.89049	-3.70761	ATP5F1	ATP5F1	NM_001688.4	ILMN_177958
ILMN_1770733	3.62e-26	2.41e-27	3.70722	down	0.50409	-1.38625	-1.89034	-3.70722	RIC8A	RIC8A	NM_021932.4	ILMN_27128
ILMN_1732296	2.38e-09	1.26e-09	3.70659	down	0.504024	-1.38607	-1.89009	-3.70659	ID3	ID3	NM_002167.2	ILMN_6829
ILMN_1794844	0.000348	0.000298	3.70343	down	0.503695	-1.38517	-1.88886	-3.70343	THRSP	THRSP	NM_003251.2	ILMN_20354
ILMN_1677384	2.02e-10	9.64e-11	3.70265	down	0.503616	-1.38494	-1.88856	-3.70265	PTGER3	PTGER3	NM_198719.1	ILMN_11251
ILMN_1694742	1.03e-29	3.53e-31	3.70077	down	0.503417	-1.38441	-1.88782	-3.70077	RPS29	RPS29	NM_001032.3	ILMN_15150
ILMN_1741976	2.7e-26	1.77e-27	3.7	down	0.503339	-1.38418	-1.88752	-3.7	SMARCAD1	SMARCAD1	NM_020159.2	ILMN_3339
ILMN_1770245	7.03e-22	9.2e-23	3.69864	down	0.503199	-1.3838	-1.887	-3.69865	EPB41L5	EPB41L5	NM_020909.2	ILMN_17196
ILMN_1747934	1.44e-23	1.46e-24	3.69714	down	0.503042	-1.38337	-1.88641	-3.69714	ISYNA1	ISYNA1	NM_016368.3	ILMN_17805
ILMN_2407879	3.47e-09	1.86e-09	3.69553	down	0.502876	-1.38291	-1.88578	-3.69553	SORBS2	SORBS2	NM_003603.4	ILMN_24126
ILMN_1689318	1.39e-12	5.47e-13	3.69283	down	0.502594	-1.38213	-1.88473	-3.69283	NUAK1	NUAK1	NM_014840.2	ILMN_12806
ILMN_1757914	1.13e-27	5.78e-29	3.69072	down	0.502375	-1.38153	-1.8839	-3.69072	C19orf56	C19ORF56	NM_016145.2	ILMN_20628
ILMN_1675857	1.57e-13	5.58e-14	3.68774	down	0.502063	-1.38067	-1.88274	-3.68774	COL4A6	COL4A6	NM_001847.2	ILMN_1137
ILMN_1685415	1.79e-26	1.13e-27	3.68325	down	0.501595	-1.37939	-1.88098	-3.68325	HBP1	HBP1	NM_012257.3	ILMN_4225
ILMN_1740024	4.87e-12	2.02e-12	3.6814	down	0.501399	-1.37885	-1.88025	-3.68139	NAALAD2	NAALAD2	NM_005467.2	ILMN_6830
ILMN_1685930	8.7e-18	1.96e-18	3.67865	down	0.501114	-1.37806	-1.87918	-3.67865	DPH4	DPH4	NM_181706.4	ILMN_37314
ILMN_1784292	3.59e-26	2.39e-27	3.67824	down	0.501072	-1.37794	-1.87902	-3.67824	ANKMY2	ANKMY2	NM_020319.1	ILMN_7450
ILMN_1671891	3.28e-10	1.6e-10	3.67809	down	0.501056	-1.3779	-1.87896	-3.67809	PID1	PID1	NM_017933.3	ILMN_7859
ILMN_2146657	9.51e-18	2.15e-18	3.67805	down	0.501052	-1.37789	-1.87894	-3.67805	FAHD2B	FAHD2B	NM_199336.1	ILMN_4943
ILMN_1762993	8.21e-28	4.08e-29	3.67803	down	0.501048	-1.37789	-1.87893	-3.67803	PIGV	PIGV	NM_017837.2	ILMN_3048
ILMN_1753342	1.98e-17	4.67e-18	3.67762	down	0.501004	-1.37777	-1.87877	-3.67762	SAT1	SAT1	NM_002970.1	ILMN_12497
ILMN_2350574	3e-13	1.1e-13	3.67708	down	0.500949	-1.37761	-1.87856	-3.67708	MYADM	MYADM	NM_138373.3	ILMN_18511
ILMN_2329429	7.26e-14	2.5e-14	3.67645	down	0.500883	-1.37743	-1.87831	-3.67645	GIMAP6	GIMAP6	NM_001007224.1	ILMN_1865
ILMN_1757636	3.47e-20	5.83e-21	3.67339	down	0.500563	-1.37655	-1.87711	-3.67339	C5orf35	C5ORF35	NM_153706.2	ILMN_28708
ILMN_1802458	5.64e-24	5.34e-25	3.67214	down	0.500433	-1.37619	-1.87662	-3.67214	AGTRAP	AGTRAP	NM_001040196.1	ILMN_176867
ILMN_2064606	1.71e-19	3.15e-20	3.66999	down	0.500207	-1.37557	-1.87578	-3.66999	TBC1D2B	TBC1D2B	NM_015079.2	ILMN_14085
ILMN_1693951	2.4e-06	1.64e-06	3.66875	down	0.500077	-1.37521	-1.87529	-3.66875	C14orf180	C14ORF180	NM_001008404.1	ILMN_27449
ILMN_1697962	8.61e-27	5.17e-28	3.6684	down	0.500039	-1.37511	-1.87515	-3.6684	NSMCE1	NSMCE1	NM_145080.3	ILMN_27090
ILMN_1751645	2.89e-23	3.05e-24	3.6666	down	0.49985	-1.37459	-1.87444	-3.6666	OR3A4	OR3A4	NM_001005334.1	ILMN_171722
ILMN_1785635	8.76e-22	1.16e-22	3.66425	down	0.499605	-1.37391	-1.87352	-3.66425	BRD3	BRD3	NM_007371.2	ILMN_162148
ILMN_1763091	3.67e-24	3.35e-25	3.66419	down	0.499599	-1.37389	-1.87349	-3.66419	C14orf43	C14ORF43	NM_194278.3	ILMN_166357
ILMN_1663454	4.39e-13	1.64e-13	3.66396	down	0.499575	-1.37383	-1.8734	-3.66396	PKP1	PKP1	NM_001005337.1	ILMN_16551
ILMN_1657398	8.98e-12	3.81e-12	3.66208	down	0.499377	-1.37329	-1.87266	-3.66208	LOC284757	LOC284757	NM_001004305.1	ILMN_13023
ILMN_1655625	1.18e-27	6.05e-29	3.66165	down	0.49933	-1.37316	-1.87249	-3.66165	GPATCH1	GPATCH1	NM_018025.2	ILMN_5724
ILMN_1762003	7.31e-23	8.19e-24	3.66154	down	0.49932	-1.37313	-1.87245	-3.66154	SEC62	SEC62	NM_003262.3	ILMN_175564
ILMN_1719097	7.89e-32	1.71e-33	3.66077	down	0.499239	-1.37291	-1.87215	-3.66077	C18orf8	C18ORF8	NM_013326.3	ILMN_162492
ILMN_1715680	1.59e-23	1.62e-24	3.65841	down	0.498991	-1.37223	-1.87122	-3.65841	NEIL2	NEIL2	NM_145043.1	ILMN_11540
ILMN_1757552	1.38e-22	1.61e-23	3.6572	down	0.498863	-1.37188	-1.87074	-3.6572	PTRF	PTRF	NM_012232.3	ILMN_22301
ILMN_1723978	1.76e-15	5.12e-16	3.65512	down	0.498646	-1.37127	-1.86992	-3.65512	LGALS1	LGALS1	NM_002305.3	ILMN_25127
ILMN_1676088	5.77e-14	1.97e-14	3.65391	down	0.498516	-1.37092	-1.86944	-3.65391	MSRB3	MSRB3	NM_198080.2	ILMN_23954
ILMN_1710697	4.69e-28	2.26e-29	3.65253	down	0.498372	-1.37053	-1.8689	-3.65253	BUD31	BUD31	NM_003910.2	ILMN_22866
ILMN_2359800	3.62e-13	1.34e-13	3.65025	down	0.498133	-1.36986	-1.868	-3.65025	MS4A6A	MS4A6A	NM_152851.1	ILMN_1889
ILMN_2185884	1.68e-19	3.08e-20	3.64478	down	0.497556	-1.36827	-1.86583	-3.64478	DHRS4	DHRS4	NM_021004.2	ILMN_10152
ILMN_1760574	7.61e-19	1.49e-19	3.64226	down	0.497289	-1.36754	-1.86483	-3.64226	RAI2	RAI2	NM_021785.2	ILMN_26013
ILMN_1691237	2.94e-13	1.08e-13	3.64159	down	0.49722	-1.36735	-1.86457	-3.64159	CAP2	CAP2	NM_006366.2	ILMN_27367
ILMN_2332713	2.04e-26	1.3e-27	3.63906	down	0.496951	-1.36661	-1.86357	-3.63906	SLC25A3	SLC25A3	NM_002635.2	ILMN_23610
ILMN_1749478	1.64e-16	4.29e-17	3.63801	down	0.49684	-1.36631	-1.86315	-3.63801	TCEAL3	TCEAL3	NM_032926.2	ILMN_29324
ILMN_1726288	1.43e-20	2.27e-21	3.63266	down	0.496275	-1.36475	-1.86103	-3.63266	TMEM106B	TMEM106B	NM_018374.2	ILMN_14595
ILMN_1652237	2.39e-13	8.67e-14	3.63194	down	0.496199	-1.36454	-1.86074	-3.63194	CBR3	CBR3	NM_001236.3	ILMN_8256
ILMN_1771835	1.92e-20	3.09e-21	3.63123	down	0.496123	-1.36433	-1.86046	-3.63123	NUP54	NUP54	NM_017426.2	ILMN_27005
ILMN_2157219	3.65e-25	2.84e-26	3.6306	down	0.496058	-1.36415	-1.86021	-3.6306	AASS	AASS	NM_005763.2	ILMN_18079
ILMN_1754538	2.09e-08	1.2e-08	3.62998	down	0.495991	-1.36397	-1.85996	-3.62998	C10orf58	C10ORF58	NM_032333.4	ILMN_17906
ILMN_1807031	6.92e-25	5.57e-26	3.62829	down	0.495812	-1.36348	-1.85929	-3.62829	C14orf28	C14ORF28	NM_001017923.1	ILMN_179559
ILMN_1691339	8.62e-13	3.31e-13	3.62547	down	0.49551	-1.36266	-1.85817	-3.62547	CLEC1A	CLEC1A	NM_016511.2	ILMN_29762
ILMN_1748884	1.76e-24	1.52e-25	3.62391	down	0.495346	-1.3622	-1.85755	-3.62391	TOB2	TOB2	NM_016272.3	ILMN_20324
ILMN_2313889	5.41e-19	1.04e-19	3.62276	down	0.495222	-1.36187	-1.85709	-3.62276	ZNF682	ZNF682	NM_033196.2	ILMN_21081
ILMN_1790315	7.58e-17	1.91e-17	3.62235	down	0.49518	-1.36174	-1.85692	-3.62234	FLJ21062	FLJ21062	NM_001039706.1	ILMN_43328
ILMN_2128741	7.65e-28	3.78e-29	3.62145	down	0.495084	-1.36148	-1.85657	-3.62145	RDH11	RDH11	NM_016026.2	ILMN_26810
ILMN_1792748	1.08e-16	2.77e-17	3.62083	down	0.495018	-1.3613	-1.85632	-3.62083	CPS1	CPS1	NM_001875.2	ILMN_15726
ILMN_1656373	6.59e-15	2.04e-15	3.62017	down	0.494948	-1.36111	-1.85606	-3.62017	BNC2	BNC2	NM_017637.5	ILMN_176600
ILMN_1794967	2.94e-36	2.53e-38	3.61671	down	0.494581	-1.3601	-1.85468	-3.61671	EIF4ENIF1	EIF4ENIF1	NM_019843.2	ILMN_5335
ILMN_1795930	1.5e-17	3.47e-18	3.61537	down	0.494439	-1.35971	-1.85414	-3.61537	PTGER4	PTGER4	NM_000958.2	ILMN_182623
ILMN_1773650	7.62e-12	3.22e-12	3.61489	down	0.494388	-1.35956	-1.85395	-3.61489	LRRN3	LRRN3	NM_001099660.1	ILMN_306943
ILMN_1810467	7.08e-28	3.49e-29	3.61103	down	0.493975	-1.35844	-1.85241	-3.61103	PPP2R1A	PPP2R1A	NM_014225.3	ILMN_785
ILMN_1695983	2.15e-26	1.38e-27	3.60656	down	0.493502	-1.35712	-1.85062	-3.60656	DDX42	DDX42	NM_203499.1	ILMN_1880
ILMN_2312194	1.64e-10	7.76e-11	3.6064	down	0.493483	-1.35708	-1.85056	-3.6064	CYB5A	CYB5A	NM_001914.2	ILMN_25182
ILMN_1734929	3.62e-06	2.51e-06	3.60634	down	0.493475	-1.35706	-1.85053	-3.60634	BBOX1	BBOX1	NM_003986.2	ILMN_2840
ILMN_1813607	0.00115376	0.00104732	3.60362	down	0.493185	-1.35626	-1.84945	-3.60362	ANKRD30A	ANKRD30A	XM_001131823.1	ILMN_172188
ILMN_1812968	1.42e-08	8.02e-09	3.60348	down	0.493171	-1.35622	-1.84939	-3.60348	SOX18	SOX18	NM_018419.2	ILMN_7425
ILMN_2102960	7.47e-14	2.58e-14	3.60248	down	0.493064	-1.35593	-1.84899	-3.60248	KIAA1370	KIAA1370	NM_019600.1	ILMN_2444
ILMN_2389876	1.1e-21	1.48e-22	3.6021	down	0.493024	-1.35582	-1.84884	-3.6021	TGFB1I1	TGFB1I1	NM_015927.3	ILMN_27048
ILMN_1669064	4.46e-21	6.55e-22	3.60141	down	0.492951	-1.35561	-1.84856	-3.60141	ZNF823	ZNF823	NM_001080493.2	ILMN_180853
ILMN_2160388	2.23e-27	1.21e-28	3.60104	down	0.492908	-1.35551	-1.84841	-3.60104	RPL24	RPL24	NM_000986.3	ILMN_10411
ILMN_1698259	1.03e-08	5.71e-09	3.60036	down	0.492838	-1.3553	-1.84814	-3.60036	TMEM100	TMEM100	NM_018286.2	ILMN_4881
ILMN_1795949	3.67e-27	2.04e-28	3.59878	down	0.492668	-1.35484	-1.84751	-3.59878	CORO7	CORO7	NM_024535.2	ILMN_42145
ILMN_1680757	0.000319	0.000271	3.59772	down	0.492557	-1.35453	-1.84708	-3.59772	LRRC26	LRRC26	NM_001013653.2	ILMN_182870
ILMN_2123402	2.7e-23	2.84e-24	3.59755	down	0.492538	-1.35448	-1.84702	-3.59755	TMEM4	TMEM4	NM_014255.3	ILMN_25624
ILMN_1795218	3.64e-21	5.29e-22	3.59682	down	0.49246	-1.35426	-1.84672	-3.59682	DHX30	DHX30	NM_138615.1	ILMN_18810
ILMN_1683263	1.95e-09	1.02e-09	3.59641	down	0.492415	-1.35414	-1.84656	-3.59641	TSPAN8	TSPAN8	NM_004616.2	ILMN_578
ILMN_1662484	1.1e-31	2.48e-33	3.59505	down	0.492269	-1.35374	-1.84601	-3.59505	CLDN18	CLDN18	NM_001002026.2	ILMN_19608
ILMN_1701837	2.89e-19	5.44e-20	3.59439	down	0.492199	-1.35355	-1.84575	-3.59439	KLHL2	KLHL2	NM_007246.2	ILMN_24870
ILMN_2207997	1.32e-27	6.85e-29	3.59352	down	0.492106	-1.35329	-1.8454	-3.59352	DEFB131	DEFB131	NM_001040448.1	ILMN_166014
ILMN_1738147	8.34e-15	2.61e-15	3.59238	down	0.491985	-1.35296	-1.84494	-3.59238	NES	NES	NM_006617.1	ILMN_179900
ILMN_2124757	1.34e-16	3.45e-17	3.59221	down	0.491965	-1.35291	-1.84487	-3.59221	RPL23AP13	RPL23AP13	NR_002229.1	ILMN_20679
ILMN_2143685	2.3e-07	1.43e-07	3.59197	down	0.491941	-1.35284	-1.84478	-3.59197	CLDN7	CLDN7	NM_001307.3	ILMN_13755
ILMN_1795906	2.03e-21	2.85e-22	3.59053	down	0.491787	-1.35241	-1.8442	-3.59053	PCBD1	PCBD1	NM_000281.2	ILMN_2950
ILMN_2276811	2.58e-25	1.97e-26	3.59034	down	0.491767	-1.35235	-1.84412	-3.59034	METT11D1	METT11D1	NM_001029991.1	ILMN_15490
ILMN_1699651	0.000395	0.000339	3.58754	down	0.491467	-1.35153	-1.843	-3.58754	IL6	IL6	NM_000600.1	ILMN_6469
ILMN_1678579	5.42e-24	5.11e-25	3.5829	down	0.490966	-1.35016	-1.84113	-3.5829	CPT2	CPT2	NM_000098.1	ILMN_180571
ILMN_2393144	4.56e-25	3.6e-26	3.5822	down	0.490892	-1.34996	-1.84085	-3.5822	ARL6IP4	ARL6IP4	NM_001002251.1	ILMN_16997
ILMN_1798081	1.55e-19	2.82e-20	3.58203	down	0.490876	-1.3499	-1.84078	-3.58203	PTPRF	PTPRF	NM_130440.1	ILMN_18896
ILMN_2104141	6.1e-12	2.55e-12	3.58173	down	0.490842	-1.34981	-1.84065	-3.58172	FGD5	FGD5	NM_152536.2	ILMN_13122
ILMN_2350634	4.96e-09	2.7e-09	3.57988	down	0.490642	-1.34927	-1.83991	-3.57988	EFEMP1	EFEMP1	NM_001039348.1	ILMN_41104
ILMN_2065690	3.47e-13	1.28e-13	3.57571	down	0.490196	-1.34804	-1.83823	-3.57571	GRAMD3	GRAMD3	NM_023927.1	ILMN_9790
ILMN_1773576	3.88e-22	4.89e-23	3.57464	down	0.490078	-1.34772	-1.8378	-3.57464	CPNE3	CPNE3	NM_003909.2	ILMN_18093
ILMN_1722329	7.7e-14	2.66e-14	3.57375	down	0.489983	-1.34746	-1.83744	-3.57375	CASQ2	CASQ2	NM_001232.2	ILMN_24210
ILMN_1745784	1.35e-19	2.44e-20	3.57329	down	0.489934	-1.34732	-1.83725	-3.57329	ZNF324	ZNF324	NM_014347.1	ILMN_29920
ILMN_2263054	2.2e-30	6.41e-32	3.57241	down	0.489841	-1.34706	-1.8369	-3.57241	FEZ1	FEZ1	NM_022549.2	ILMN_177688
ILMN_1796244	3.04e-22	3.77e-23	3.57051	down	0.489634	-1.3465	-1.83613	-3.57051	CD2BP2	CD2BP2	NM_006110.1	ILMN_9406
ILMN_1662316	8.63e-31	2.35e-32	3.5683	down	0.489398	-1.34584	-1.83524	-3.5683	VPS33A	VPS33A	NM_022916.4	ILMN_178457
ILMN_1677505	2.78e-05	2.1e-05	3.56393	down	0.488927	-1.34454	-1.83347	-3.56393	CCL21	CCL21	NM_002989.2	ILMN_4876
ILMN_1720034	3.99e-14	1.34e-14	3.56359	down	0.488887	-1.34444	-1.83333	-3.56359	PKHD1	PKHD1	NM_138694.3	ILMN_9778
ILMN_1730539	1.61e-16	4.2e-17	3.56114	down	0.488624	-1.34371	-1.83234	-3.56114	NPHP3	NPHP3	NM_153240.3	ILMN_4639
ILMN_2192281	2.84e-20	4.71e-21	3.56087	down	0.488595	-1.34364	-1.83223	-3.56087	CARD8	CARD8	NM_014959.1	ILMN_13144
ILMN_1716687	4.81e-13	1.8e-13	3.56041	down	0.488544	-1.3435	-1.83204	-3.56041	TPM1	TPM1	NM_001018020.1	ILMN_14091
ILMN_1747716	2.76e-17	6.6e-18	3.55988	down	0.488488	-1.34334	-1.83183	-3.55988	ALDOB	ALDOB	NM_000035.2	ILMN_8970
ILMN_1740171	5.53e-27	3.21e-28	3.55896	down	0.488388	-1.34307	-1.83146	-3.55896	DUSP11	DUSP11	NM_003584.1	ILMN_3801
ILMN_1665510	4.37e-08	2.56e-08	3.55821	down	0.488307	-1.34284	-1.83115	-3.55821	ERRFI1	ERRFI1	NM_018948.2	ILMN_4328
ILMN_1744146	1.63e-21	2.26e-22	3.55786	down	0.48827	-1.34274	-1.83101	-3.55786	PTTG2	PTTG2	NM_006607.2	ILMN_25893
ILMN_2134039	1.25e-22	1.44e-23	3.55717	down	0.488195	-1.34254	-1.83073	-3.55717	ACN9	ACN9	NM_020186.1	ILMN_6296
ILMN_1713529	1.48e-13	5.26e-14	3.55701	down	0.488179	-1.34249	-1.83067	-3.55701	SEMA6A	SEMA6A	NM_020796.3	ILMN_11282
ILMN_1705746	4.42e-25	3.48e-26	3.5541	down	0.487863	-1.34162	-1.82948	-3.5541	LSG1	LSG1	NM_018385.1	ILMN_6416
ILMN_2403889	2.26e-23	2.35e-24	3.55351	down	0.487797	-1.34145	-1.82924	-3.55351	PRMT5	PRMT5	NM_001039619.1	ILMN_41384
ILMN_1668619	9.47e-14	3.3e-14	3.55062	down	0.487485	-1.34059	-1.82807	-3.55062	KIAA1467	KIAA1467	NM_020853.1	ILMN_26339
ILMN_2278152	3.35e-12	1.36e-12	3.54895	down	0.487304	-1.34009	-1.82739	-3.54895	TPM1	TPM1	NM_001018008.1	ILMN_8958
ILMN_1703852	4.92e-21	7.3e-22	3.54817	down	0.48722	-1.33985	-1.82707	-3.54817	EFNB2	EFNB2	NM_004093.2	ILMN_3827
ILMN_1685174	1.55e-06	1.04e-06	3.54649	down	0.487037	-1.33935	-1.82639	-3.54648	CPB1	CPB1	NM_001871.2	ILMN_11148
ILMN_2229940	7.46e-19	1.46e-19	3.54612	down	0.486999	-1.33924	-1.82624	-3.54612	C2orf7	C2ORF7	NM_032319.1	ILMN_24250
ILMN_2191331	2.01e-26	1.29e-27	3.5456	down	0.486941	-1.33909	-1.82603	-3.5456	RPS4Y2	RPS4Y2	NM_001039567.2	ILMN_34621
ILMN_1804327	6.21e-21	9.33e-22	3.54442	down	0.486814	-1.33874	-1.82555	-3.54442	NAP1L4	NAP1L4	NM_005969.3	ILMN_21171
ILMN_2402463	1.84e-29	6.63e-31	3.54401	down	0.486768	-1.33861	-1.82538	-3.54401	SHMT1	SHMT1	NM_148918.1	ILMN_17710
ILMN_1738346	2.26e-21	3.19e-22	3.54341	down	0.486706	-1.33843	-1.82514	-3.54341	EFHA1	EFHA1	NM_152726.1	ILMN_8036
ILMN_1700257	5.99e-15	1.84e-15	3.53946	down	0.486274	-1.33725	-1.82353	-3.53946	C4orf32	C4ORF32	NM_152400.1	ILMN_18245
ILMN_1778319	2.75e-11	1.22e-11	3.53911	down	0.486236	-1.33715	-1.82339	-3.53911	DMKN	DMKN	NM_001035516.1	ILMN_4042
ILMN_1730765	5.17e-19	9.94e-20	3.53567	down	0.485864	-1.33612	-1.82198	-3.53567	DUSP22	DUSP22	NM_020185.3	ILMN_15436
ILMN_1738816	1.01e-12	3.93e-13	3.53548	down	0.485843	-1.33606	-1.82191	-3.53548	FOXO1	FOXO1	NM_002015.3	ILMN_164765
ILMN_1673899	2.52e-23	2.65e-24	3.53522	down	0.485814	-1.33599	-1.8218	-3.53522	FAM57A	FAM57A	NM_024792.1	ILMN_28644
ILMN_2104295	1.66e-13	5.94e-14	3.53516	down	0.485808	-1.33597	-1.82178	-3.53516	TMEM178	TMEM178	NM_152390.1	ILMN_27772
ILMN_1717809	1.05e-21	1.41e-22	3.53353	down	0.485627	-1.33548	-1.82111	-3.53353	RNF24	RNF24	NM_007219.2	ILMN_16137
ILMN_1707534	2.14e-26	1.38e-27	3.5334	down	0.485615	-1.33544	-1.82106	-3.5334	NKRF	NKRF	NM_017544.2	ILMN_20013
ILMN_1809101	2.18e-13	7.88e-14	3.53253	down	0.48552	-1.33518	-1.8207	-3.53253	STEAP2	STEAP2	NM_152999.2	ILMN_18795
ILMN_1760727	1.23e-14	3.92e-15	3.53108	down	0.485364	-1.33475	-1.82011	-3.53108	ANG	ANG	NM_001097577.1	ILMN_307787
ILMN_1767441	1.24e-29	4.32e-31	3.5287	down	0.485103	-1.33403	-1.81914	-3.5287	FBXL14	FBXL14	NM_152441.1	ILMN_26024
ILMN_2139125	1.24e-14	3.95e-15	3.52709	down	0.484928	-1.33355	-1.81848	-3.52709	LRFN5	LRFN5	NM_152447.2	ILMN_22036
ILMN_1808587	3.13e-20	5.23e-21	3.52582	down	0.484788	-1.33317	-1.81796	-3.52582	ZFHX3	ZFHX3	NM_006885.3	ILMN_174159
ILMN_2096116	5.15e-21	7.67e-22	3.52118	down	0.484283	-1.33178	-1.81606	-3.52118	HSP90B1	HSP90B1	NM_003299.1	ILMN_27563
ILMN_1714527	1.19e-19	2.13e-20	3.52011	down	0.484166	-1.33146	-1.81562	-3.52011	VAMP3	VAMP3	NM_004781.3	ILMN_165985
ILMN_1743445	3.39e-06	2.34e-06	3.51895	down	0.484038	-1.3311	-1.81514	-3.51895	FAM107A	FAM107A	NM_001076778.1	ILMN_166572
ILMN_1686562	4.15e-22	5.26e-23	3.51631	down	0.48375	-1.33031	-1.81406	-3.51631	KIF13B	KIF13B	NM_015254.2	ILMN_166409
ILMN_2140990	1.31e-15	3.78e-16	3.51599	down	0.483714	-1.33021	-1.81393	-3.51599	CAMK1	CAMK1	NM_003656.3	ILMN_21373
ILMN_1809384	1.89e-10	9.04e-11	3.51491	down	0.483598	-1.32989	-1.81349	-3.51491	CYP4F12	CYP4F12	NM_023944.2	ILMN_28493
ILMN_1781104	7.91e-22	1.04e-22	3.51463	down	0.483565	-1.32981	-1.81337	-3.51463	MAP2K7	MAP2K7	NM_145185.2	ILMN_8266
ILMN_2119937	5.11e-24	4.8e-25	3.51362	down	0.483454	-1.3295	-1.81296	-3.51362	NDUFB3	NDUFB3	NM_002491.1	ILMN_22320
ILMN_1736184	6.2e-12	2.6e-12	3.51184	down	0.483259	-1.32897	-1.81223	-3.51184	GSTM3	GSTM3	NM_000849.3	ILMN_170345
ILMN_1760335	2.83e-18	5.96e-19	3.50865	down	0.482912	-1.328	-1.81092	-3.50865	ADPRHL1	ADPRHL1	NM_199162.1	ILMN_162779
ILMN_1685703	2.93e-14	9.7e-15	3.50782	down	0.48282	-1.32775	-1.81057	-3.50782	ACOX2	ACOX2	NM_003500.2	ILMN_27517
ILMN_1803850	9.84e-20	1.75e-20	3.50779	down	0.482817	-1.32774	-1.81056	-3.50779	TSPAN15	TSPAN15	NM_012339.3	ILMN_18608
ILMN_1733311	5.02e-24	4.71e-25	3.50536	down	0.482549	-1.32701	-1.80956	-3.50536	PIGB	PIGB	NM_004855.4	ILMN_20141
ILMN_1714167	1.44e-09	7.43e-10	3.50479	down	0.482487	-1.32684	-1.80933	-3.50479	CYB5A	CYB5A	NM_001914.2	ILMN_25182
ILMN_1712390	1.87e-20	3.01e-21	3.50156	down	0.482131	-1.32587	-1.808	-3.50156	CUTA	CUTA	NM_001014838.1	ILMN_6058
ILMN_1766200	1.68e-17	3.92e-18	3.50131	down	0.482106	-1.32579	-1.80789	-3.50131	FAM26B	FAM26B	NM_015916.3	ILMN_19907
ILMN_1719204	1.52e-19	2.76e-20	3.50095	down	0.482066	-1.32568	-1.80775	-3.50095	PRPF31	PRPF31	NM_015629.2	ILMN_22184
ILMN_1777129	1.91e-18	3.95e-19	3.49857	down	0.481804	-1.32496	-1.80676	-3.49857	C16orf56	C16ORF56	NM_025082.1	ILMN_7674
ILMN_2081988	7.19e-21	1.09e-21	3.49755	down	0.481691	-1.32465	-1.80634	-3.49755	LANCL1	LANCL1	NM_006055.1	ILMN_168179
ILMN_1750689	5.21e-30	1.67e-31	3.49741	down	0.481677	-1.32461	-1.80629	-3.49741	MPP5	MPP5	NM_022474.2	ILMN_21733
ILMN_1715715	1.69e-05	1.26e-05	3.49678	down	0.481608	-1.32442	-1.80603	-3.49678	CEBPA	CEBPA	NM_004364.2	ILMN_165058
ILMN_1794863	1.37e-13	4.86e-14	3.49276	down	0.481164	-1.3232	-1.80437	-3.49276	CAMK2N1	CAMK2N1	NM_018584.5	ILMN_22077
ILMN_1732071	2.6e-11	1.15e-11	3.49272	down	0.48116	-1.32319	-1.80435	-3.49272	HIST2H2BE	HIST2H2BE	NM_003528.2	ILMN_28293
ILMN_1786426	3.66e-25	2.85e-26	3.49266	down	0.481155	-1.32317	-1.80433	-3.49266	TMEM149	TMEM149	NM_024660.2	ILMN_5343
ILMN_1709937	4.86e-14	1.64e-14	3.49091	down	0.480959	-1.32264	-1.8036	-3.49091	KCNN4	KCNN4	NM_002250.2	ILMN_11994
ILMN_1678423	8.02e-19	1.58e-19	3.49003	down	0.480863	-1.32238	-1.80324	-3.49003	SPA17	SPA17	NM_017425.2	ILMN_9648
ILMN_1794399	6.63e-17	1.66e-17	3.48939	down	0.480792	-1.32218	-1.80297	-3.48939	SNRK	SNRK	NM_017719.3	ILMN_5234
ILMN_2383097	1.38e-19	2.5e-20	3.48935	down	0.48079	-1.32217	-1.80296	-3.48935	RPL17	RPL17	NM_001035006.1	ILMN_3079
ILMN_1664614	6.45e-27	3.78e-28	3.48905	down	0.480757	-1.32208	-1.80283	-3.48905	FAU	FAU	NM_001997.3	ILMN_3073
ILMN_1669033	4.54e-24	4.22e-25	3.48771	down	0.48061	-1.32167	-1.80228	-3.48771	NCOA1	NCOA1	NM_147223.2	ILMN_180663
ILMN_1685722	5.24e-27	3.04e-28	3.486	down	0.480421	-1.32115	-1.80157	-3.486	EIF4A2	EIF4A2	NM_001967.3	ILMN_5908
ILMN_1815634	6.43e-13	2.44e-13	3.48516	down	0.480326	-1.3209	-1.80123	-3.48516	COX4I2	COX4I2	NM_032609.2	ILMN_2510
ILMN_1764861	1.42e-16	3.67e-17	3.48441	down	0.480244	-1.32067	-1.80092	-3.48441	ISOC1	ISOC1	NM_016048.1	ILMN_15311
ILMN_2077623	1.18e-23	1.17e-24	3.48222	down	0.480001	-1.32001	-1.80001	-3.48222	RRAS2	RRAS2	NM_012250.3	ILMN_165732
ILMN_2064860	8.35e-14	2.9e-14	3.47687	down	0.47941	-1.31838	-1.79779	-3.47687	LOC653499	LOC653499	NM_001042507.1	ILMN_183137
ILMN_1700584	3.66e-11	1.64e-11	3.47471	down	0.479172	-1.31772	-1.79689	-3.47471	IER2	IER2	NM_004907.2	ILMN_12423
ILMN_1784889	2.84e-29	1.08e-30	3.47448	down	0.479147	-1.31765	-1.7968	-3.47448	TAC3	TAC3	NM_001006667.1	ILMN_20247
ILMN_1706539	2.35e-29	8.64e-31	3.47348	down	0.479034	-1.31735	-1.79638	-3.47348	JMJD1B	JMJD1B	NM_016604.3	ILMN_28237
ILMN_1654065	6.98e-10	3.51e-10	3.47337	down	0.479023	-1.31731	-1.79634	-3.47337	ATOH8	ATOH8	NM_032827.4	ILMN_19598
ILMN_1743783	1.9e-23	1.96e-24	3.47238	down	0.478914	-1.31701	-1.79593	-3.47238	CCDC43	CCDC43	NM_001099225.1	ILMN_306768
ILMN_1791067	1.1e-16	2.83e-17	3.47202	down	0.478873	-1.3169	-1.79577	-3.47202	TESK1	TESK1	NM_006285.2	ILMN_5444
ILMN_1702226	9.85e-17	2.51e-17	3.47041	down	0.478695	-1.31641	-1.79511	-3.47041	C21orf34	C21ORF34	NM_001005732.1	ILMN_27397
ILMN_2369756	5.17e-14	1.76e-14	3.46692	down	0.478308	-1.31534	-1.79365	-3.46692	CCDC46	CCDC46	NM_145036.2	ILMN_173004
ILMN_2111739	1.2e-19	2.16e-20	3.46628	down	0.478238	-1.31515	-1.79339	-3.46628	MAN2C1	MAN2C1	NM_006715.2	ILMN_685
ILMN_2409642	1.33e-11	5.75e-12	3.46433	down	0.478022	-1.31455	-1.79258	-3.46433	TRO	TRO	NM_001039705.1	ILMN_32618
ILMN_1706643	7.19e-13	2.74e-13	3.46402	down	0.477986	-1.31446	-1.79245	-3.46402	COL6A3	COL6A3	NM_057165.2	ILMN_29206
ILMN_1732197	4.1e-15	1.24e-15	3.46127	down	0.477681	-1.31362	-1.7913	-3.46127	MN1	MN1	NM_002430.2	ILMN_177685
ILMN_1754211	2.64e-24	2.36e-25	3.45987	down	0.477525	-1.31319	-1.79072	-3.45987	DCLRE1C	DCLRE1C	NM_001033858.1	ILMN_7410
ILMN_1753275	2.2e-27	1.19e-28	3.45944	down	0.477477	-1.31306	-1.79054	-3.45944	DENND1A	DENND1A	NM_020946.1	ILMN_24918
ILMN_1653161	2.87e-08	1.66e-08	3.45774	down	0.477288	-1.31254	-1.78983	-3.45774	SNCG	SNCG	NM_003087.1	ILMN_3755
ILMN_1676998	1.07e-15	3.05e-16	3.45749	down	0.477261	-1.31247	-1.78973	-3.45749	SCN2B	SCN2B	NM_004588.3	ILMN_183287
ILMN_1697800	7.69e-24	7.44e-25	3.45523	down	0.477007	-1.31177	-1.78878	-3.45523	C16orf86	C16ORF86	NM_001012984.2	ILMN_17117
ILMN_1680341	1.73e-27	9.14e-29	3.45496	down	0.476978	-1.31169	-1.78867	-3.45496	PPIE	PPIE	NM_203456.1	ILMN_13734
ILMN_2121282	5.58e-26	3.84e-27	3.45393	down	0.476863	-1.31138	-1.78824	-3.45393	MRPS18B	MRPS18B	NM_014046.2	ILMN_8749
ILMN_1733356	5.5e-24	5.19e-25	3.45377	down	0.476846	-1.31133	-1.78817	-3.45377	PREI3	PREI3	NM_199482.1	ILMN_10571
ILMN_1794165	1.34e-12	5.23e-13	3.45076	down	0.476508	-1.3104	-1.78691	-3.45076	PGD	PGD	NM_002631.2	ILMN_20390
ILMN_1757019	5.59e-13	2.1e-13	3.45023	down	0.476451	-1.31024	-1.78669	-3.45023	NTN4	NTN4	NM_021229.2	ILMN_29679
ILMN_1655563	6.47e-12	2.72e-12	3.44967	down	0.476388	-1.31007	-1.78646	-3.44967	KIAA0427	KIAA0427	NM_014772.1	ILMN_182540
ILMN_1676296	5.05e-16	1.4e-16	3.44721	down	0.476114	-1.30931	-1.78543	-3.44721	PPAP2A	PPAP2A	NM_176895.1	ILMN_5193
ILMN_1666594	5.36e-14	1.83e-14	3.44629	down	0.476013	-1.30903	-1.78504	-3.44629	IRF8	IRF8	NM_002163.2	ILMN_181786
ILMN_1655482	2.83e-27	1.55e-28	3.44593	down	0.475971	-1.30892	-1.78489	-3.44593	TRIM27	TRIM27	NM_006510.4	ILMN_25859
ILMN_1673363	9.53e-15	3e-15	3.44537	down	0.475908	-1.30875	-1.78466	-3.44537	CD97	CD97	NM_078481.2	ILMN_26363
ILMN_1809291	1.29e-10	6.07e-11	3.44209	down	0.475541	-1.30774	-1.78328	-3.44209	TSPAN7	TSPAN7	NM_004615.2	ILMN_20684
ILMN_1755536	6.34e-22	8.24e-23	3.44095	down	0.475417	-1.30739	-1.78281	-3.44095	PFDN5	PFDN5	NM_002624.3	ILMN_32421
ILMN_1744914	1.78e-22	2.13e-23	3.43994	down	0.475304	-1.30708	-1.78238	-3.43994	FUCA2	FUCA2	NM_032020.3	ILMN_13837
ILMN_1793695	2.11e-09	1.11e-09	3.4394	down	0.475243	-1.30691	-1.78216	-3.4394	ITIH5	ITIH5	NM_001001851.1	ILMN_9175
ILMN_1802096	1.18e-21	1.6e-22	3.43858	down	0.475151	-1.30666	-1.78181	-3.43858	ABTB1	ABTB1	NM_032548.2	ILMN_29924
ILMN_1790650	1.72e-23	1.76e-24	3.43851	down	0.475145	-1.30664	-1.78179	-3.43851	C16orf63	C16ORF63	NM_144600.2	ILMN_17324
ILMN_1788131	1.44e-06	9.61e-07	3.43805	down	0.475091	-1.3065	-1.78159	-3.43805	CYP26A1	CYP26A1	NM_057157.1	ILMN_27300
ILMN_1718537	6.27e-22	8.15e-23	3.43567	down	0.474824	-1.30577	-1.78059	-3.43567	HPS6	HPS6	NM_024747.4	ILMN_8947
ILMN_1712748	1.98e-26	1.26e-27	3.43163	down	0.474372	-1.30452	-1.7789	-3.43163	C14orf129	C14ORF129	NM_016472.3	ILMN_7725
ILMN_1700477	5.06e-25	4.02e-26	3.43072	down	0.47427	-1.30424	-1.77851	-3.43072	MRPL43	MRPL43	NM_032112.2	ILMN_4156
ILMN_2061405	6.05e-18	1.34e-18	3.42892	down	0.47407	-1.30369	-1.77776	-3.42892	NUP54	NUP54	NM_017426.2	ILMN_170157
ILMN_1689908	2.62e-20	4.32e-21	3.42882	down	0.474057	-1.30365	-1.77771	-3.42882	ANKRD13A	ANKRD13A	NM_033121.1	ILMN_179553
ILMN_1654441	1.67e-20	2.67e-21	3.428	down	0.473965	-1.3034	-1.77736	-3.42799	OAT	OAT	NM_000274.1	ILMN_8426
ILMN_1718988	2.17e-26	1.4e-27	3.42727	down	0.473885	-1.30318	-1.77706	-3.42727	DAZAP2	DAZAP2	NM_014764.2	ILMN_4892
ILMN_2208495	3.65e-23	3.9e-24	3.42592	down	0.473731	-1.30276	-1.77649	-3.42592	LASS5	LASS5	NM_147190.1	ILMN_11661
ILMN_2222991	9.78e-25	8.11e-26	3.42549	down	0.473683	-1.30263	-1.77631	-3.42549	ETF1	ETF1	NM_004730.1	ILMN_9222
ILMN_1779147	1.25e-17	2.88e-18	3.42394	down	0.473507	-1.30215	-1.77566	-3.42394	ENC1	ENC1	NM_003633.1	ILMN_15041
ILMN_2142284	3.03e-18	6.41e-19	3.4226	down	0.473358	-1.30173	-1.77509	-3.4226	SLC25A43	SLC25A43	NM_145305.1	ILMN_1479
ILMN_1750373	1.65e-16	4.33e-17	3.42069	down	0.473143	-1.30114	-1.77429	-3.42069	KAL1	KAL1	NM_000216.2	ILMN_178537
ILMN_2398408	2.36e-17	5.59e-18	3.41864	down	0.472912	-1.30051	-1.77342	-3.41864	TCEAL1	TCEAL1	NM_001006639.1	ILMN_27559
ILMN_1695299	2.18e-11	9.59e-12	3.41558	down	0.472568	-1.29956	-1.77213	-3.41558	PDLIM3	PDLIM3	NM_014476.1	ILMN_27781
ILMN_1762316	1.35e-26	8.37e-28	3.41372	down	0.472359	-1.29899	-1.77135	-3.41372	CPSF3L	CPSF3L	NM_017871.4	ILMN_14346
ILMN_1729294	6.27e-18	1.39e-18	3.4137	down	0.472355	-1.29898	-1.77133	-3.4137	RNF130	RNF130	NM_018434.4	ILMN_22886
ILMN_2352563	1.55e-17	3.6e-18	3.41309	down	0.472287	-1.29879	-1.77108	-3.41309	CLDND1	CLDND1	NM_001040181.1	ILMN_169193
ILMN_2170080	1.75e-05	1.3e-05	3.41217	down	0.472184	-1.2985	-1.77069	-3.41217	CIDECP	CIDECP	NR_002786.1	ILMN_12793
ILMN_1785795	9.52e-19	1.89e-19	3.41043	down	0.471988	-1.29796	-1.76995	-3.41043	METAP1	METAP1	NM_015143.1	ILMN_25262
ILMN_1699644	8.42e-15	2.63e-15	3.40986	down	0.471925	-1.29779	-1.76971	-3.40986	MARCH3	MARCH3	XM_001127871.1	ILMN_168378
ILMN_2070792	4.41e-10	2.18e-10	3.40902	down	0.471828	-1.29753	-1.76936	-3.40902	ACSM5	ACSM5	NM_017888.2	ILMN_11872
ILMN_1693340	6.67e-24	6.38e-25	3.40719	down	0.471622	-1.29696	-1.76858	-3.40719	RAC3	RAC3	NM_005052.2	ILMN_16630
ILMN_1779841	5.66e-07	3.65e-07	3.40411	down	0.471275	-1.296	-1.76728	-3.40411	PPP2R1B	PPP2R1B	NM_181699.2	ILMN_25422
ILMN_1679891	1.42e-29	4.99e-31	3.40398	down	0.47126	-1.29596	-1.76722	-3.40398	NAF1	NAF1	NM_138386.1	ILMN_20877
ILMN_1706273	1.09e-24	9.08e-26	3.40378	down	0.471238	-1.2959	-1.76714	-3.40378	HCCA2	HCCA2	NM_053005.3	ILMN_29092
ILMN_1652309	1.02e-21	1.37e-22	3.40292	down	0.47114	-1.29564	-1.76677	-3.40292	TTC8	TTC8	NM_198310.2	ILMN_20549
ILMN_1733415	8.32e-06	5.99e-06	3.4026	down	0.471103	-1.29554	-1.76664	-3.4026	MFAP5	MFAP5	NM_003480.2	ILMN_19364
ILMN_1726755	3.31e-23	3.52e-24	3.4025	down	0.471092	-1.2955	-1.76659	-3.4025	COPS4	COPS4	NM_016129.2	ILMN_22296
ILMN_1698330	1.99e-27	1.07e-28	3.3996	down	0.470763	-1.2946	-1.76536	-3.3996	NIT1	NIT1	NM_005600.1	ILMN_11222
ILMN_1804798	1.25e-16	3.23e-17	3.3981	down	0.470595	-1.29413	-1.76473	-3.3981	BEXL1	BEXL1	XM_936467.2	ILMN_37437
ILMN_2121408	2.98e-09	1.59e-09	3.39573	down	0.470326	-1.2934	-1.76372	-3.39573	HBEGF	HBEGF	NM_001945.1	ILMN_13020
ILMN_2409879	3.22e-29	1.23e-30	3.39496	down	0.470241	-1.29316	-1.7634	-3.39496	LOC51149	LOC51149	NM_001017987.2	ILMN_15092
ILMN_1753805	2.94e-22	3.63e-23	3.39344	down	0.470066	-1.29268	-1.76275	-3.39344	PRKD2	PRKD2	NM_016457.3	ILMN_23825
ILMN_2154603	1.62e-22	1.92e-23	3.38907	down	0.469569	-1.29132	-1.76089	-3.38907	CCDC16	CCDC16	NM_052857.2	ILMN_169427
ILMN_1796962	5.53e-19	1.07e-19	3.38777	down	0.469424	-1.29091	-1.76033	-3.38777	PPP3R1	PPP3R1	NM_000945.3	ILMN_26308
ILMN_1791409	3.27e-11	1.46e-11	3.38607	down	0.46923	-1.29038	-1.75961	-3.38607	ITGA7	ITGA7	NM_002206.1	ILMN_29194
ILMN_1741475	3.24e-26	2.14e-27	3.38589	down	0.469209	-1.29033	-1.75954	-3.38589	C7orf47	C7ORF47	NM_145030.1	ILMN_24554
ILMN_2049184	2.81e-09	1.49e-09	3.38407	down	0.469003	-1.28976	-1.75876	-3.38407	DNASE1L3	DNASE1L3	NM_004944.2	ILMN_27679
ILMN_1771964	5.02e-20	8.62e-21	3.38405	down	0.469002	-1.28975	-1.75875	-3.38405	GSTA4	GSTA4	NM_001512.2	ILMN_18558
ILMN_1659845	1.05e-16	2.69e-17	3.38384	down	0.468975	-1.28969	-1.75866	-3.38384	KIAA0355	KIAA0355	NM_014686.3	ILMN_16416
ILMN_2157421	5.85e-23	6.41e-24	3.38133	down	0.468691	-1.2889	-1.75759	-3.38133	STUB1	STUB1	NM_005861.2	ILMN_162417
ILMN_1797776	1.09e-11	4.65e-12	3.38049	down	0.468595	-1.28864	-1.75723	-3.38049	PRSS23	PRSS23	NM_007173.4	ILMN_22272
ILMN_1651705	1.54e-10	7.28e-11	3.38032	down	0.468577	-1.28858	-1.75716	-3.38032	CAT	CAT	NM_001752.2	ILMN_13962
ILMN_2119692	1.02e-12	3.94e-13	3.37894	down	0.468419	-1.28815	-1.75657	-3.37894	CSAD	CSAD	NM_015989.3	ILMN_27963
ILMN_1757477	3.08e-05	2.34e-05	3.37724	down	0.468228	-1.28762	-1.75585	-3.37724	GLYAT	GLYAT	NM_005838.3	ILMN_3816
ILMN_1761946	4.02e-07	2.56e-07	3.37692	down	0.468189	-1.28752	-1.75571	-3.37692	PROM2	PROM2	NM_144707.1	ILMN_27413
ILMN_1705231	1.17e-13	4.11e-14	3.3729	down	0.467731	-1.28626	-1.75399	-3.3729	SLCO2A1	SLCO2A1	NM_005630.1	ILMN_14229
ILMN_2339627	9.22e-21	1.42e-21	3.37226	down	0.467659	-1.28606	-1.75372	-3.37226	COPE	COPE	NM_199444.1	ILMN_16148
ILMN_1802151	3.33e-17	8.03e-18	3.36992	down	0.467391	-1.28532	-1.75271	-3.36992	OSBPL5	OSBPL5	NM_020896.2	ILMN_6779
ILMN_1750800	2.92e-09	1.56e-09	3.36876	down	0.467256	-1.28496	-1.75222	-3.36876	ACO1	ACO1	NM_002197.1	ILMN_9544
ILMN_1679215	1.57e-26	9.81e-28	3.36725	down	0.467086	-1.28448	-1.75157	-3.36725	WNT16	WNT16	NM_016087.2	ILMN_16083
ILMN_2345512	1.77e-28	7.96e-30	3.36601	down	0.466944	-1.28409	-1.75104	-3.36601	PPP4R1	PPP4R1	NM_005134.2	ILMN_6519
ILMN_1714461	2.74e-22	3.36e-23	3.3651	down	0.46684	-1.28381	-1.75065	-3.3651	RNF14	RNF14	NM_183399.1	ILMN_7292
ILMN_1738116	1.74e-10	8.27e-11	3.36437	down	0.466757	-1.28358	-1.75034	-3.36437	TMEM119	TMEM119	NM_181724.1	ILMN_30233
ILMN_1810752	1.11e-06	7.32e-07	3.35962	down	0.466214	-1.28209	-1.7483	-3.35962	C4BPA	C4BPA	NM_000715.3	ILMN_6035
ILMN_1695961	1.82e-26	1.16e-27	3.35841	down	0.466075	-1.2817	-1.74778	-3.35841	CLK3	CLK3	NM_003992.2	ILMN_1044
ILMN_1739497	3.84e-15	1.16e-15	3.35841	down	0.466074	-1.2817	-1.74778	-3.35841	GTF2H5	GTF2H5	NM_207118.1	ILMN_26206
ILMN_2115434	1.78e-16	4.69e-17	3.35756	down	0.465976	-1.28144	-1.74741	-3.35756	RAB32	RAB32	NM_006834.2	ILMN_784
ILMN_1806533	2.66e-14	8.77e-15	3.35588	down	0.465784	-1.28091	-1.74669	-3.35588	PDE7B	PDE7B	NM_018945.3	ILMN_975
ILMN_2106265	9.44e-20	1.67e-20	3.35568	down	0.465763	-1.28084	-1.74661	-3.35568	GDPD1	GDPD1	NM_182569.1	ILMN_172818
ILMN_2391264	3.08e-10	1.5e-10	3.35442	down	0.465615	-1.28045	-1.74606	-3.35442	DMKN	DMKN	NM_033317.2	ILMN_29352
ILMN_1718063	1.98e-19	3.65e-20	3.35436	down	0.465609	-1.28043	-1.74604	-3.35436	LIPA	LIPA	NM_000235.2	ILMN_17379
ILMN_1773395	3.52e-05	2.69e-05	3.35416	down	0.465586	-1.28036	-1.74595	-3.35416	RDH5	RDH5	NM_002905.2	ILMN_20119
ILMN_1695645	1.81e-23	1.86e-24	3.35253	down	0.465399	-1.27985	-1.74525	-3.35253	CETN2	CETN2	NM_004344.1	ILMN_5587
ILMN_1663037	3.86e-17	9.4e-18	3.35135	down	0.465265	-1.27948	-1.74474	-3.35135	LRRC4C	LRRC4C	NM_020929.1	ILMN_4553
ILMN_2343775	1.42e-26	8.82e-28	3.3513	down	0.465259	-1.27946	-1.74472	-3.3513	RPL38	RPL38	NM_001035258.1	ILMN_16176
ILMN_2290998	1.28e-27	6.62e-29	3.35029	down	0.465144	-1.27914	-1.74429	-3.35029	CCS	CCS	NM_005125.1	ILMN_23509
ILMN_2412822	6.06e-14	2.07e-14	3.34934	down	0.465033	-1.27884	-1.74388	-3.34934	SCN3B	SCN3B	NM_018400.3	ILMN_13375
ILMN_1763537	1.53e-19	2.79e-20	3.34932	down	0.465032	-1.27884	-1.74387	-3.34932	LCTL	LCTL	NM_207338.2	ILMN_17640
ILMN_1765523	3.07e-24	2.78e-25	3.34692	down	0.464755	-1.27808	-1.74283	-3.34692	TOLLIP	TOLLIP	NM_019009.2	ILMN_22858
ILMN_1755203	2.26e-16	5.99e-17	3.34657	down	0.464716	-1.27797	-1.74268	-3.34657	CUBN	CUBN	NM_001081.3	ILMN_7205
ILMN_1708482	1.29e-18	2.6e-19	3.34457	down	0.464485	-1.27734	-1.74182	-3.34457	TMEM80	TMEM80	NM_174940.2	ILMN_10875
ILMN_1717046	4.26e-17	1.04e-17	3.34456	down	0.464484	-1.27733	-1.74182	-3.34456	MOBKL2B	MOBKL2B	NM_024761.3	ILMN_162931
ILMN_1800573	6.35e-17	1.58e-17	3.34377	down	0.464396	-1.27708	-1.74148	-3.34377	RPS21	RPS21	NM_001024.3	ILMN_2103
ILMN_1790778	3.2e-17	7.69e-18	3.34112	down	0.464089	-1.27624	-1.74033	-3.34112	PNMA2	PNMA2	NM_007257.4	ILMN_10930
ILMN_1655849	1.14e-17	2.59e-18	3.3363	down	0.463535	-1.27472	-1.73825	-3.3363	GSC	GSC	NM_173849.2	ILMN_5248
ILMN_1787541	1.31e-16	3.39e-17	3.3361	down	0.463511	-1.27465	-1.73816	-3.3361	SPSB2	SPSB2	NM_032641.1	ILMN_5003
ILMN_1729161	6.32e-17	1.57e-17	3.33566	down	0.463459	-1.27451	-1.73797	-3.33566	NOTCH1	NOTCH1	NM_017617.3	ILMN_173052
ILMN_2391345	6.68e-23	7.42e-24	3.3355	down	0.463441	-1.27446	-1.7379	-3.33549	C9orf23	C9ORF23	NM_148178.1	ILMN_3926
ILMN_2356786	4.43e-27	2.52e-28	3.33505	down	0.463391	-1.27432	-1.73771	-3.33505	ADD1	ADD1	NM_001119.3	ILMN_18025
ILMN_2173919	2.93e-17	7.03e-18	3.33497	down	0.463379	-1.27429	-1.73767	-3.33497	MYO9A	MYO9A	NM_006901.1	ILMN_27441
ILMN_1651278	8.61e-24	8.39e-25	3.33349	down	0.463208	-1.27382	-1.73703	-3.33349	SNIP1	SNIP1	NM_024700.2	ILMN_179658
ILMN_2376667	6.49e-18	1.44e-18	3.33286	down	0.463135	-1.27362	-1.73676	-3.33286	POFUT2	POFUT2	NM_133635.4	ILMN_24199
ILMN_1811363	9e-14	3.13e-14	3.33223	down	0.463064	-1.27342	-1.73649	-3.33223	NOVA1	NOVA1	NM_006491.2	ILMN_15722
ILMN_1815626	5.93e-11	2.71e-11	3.33189	down	0.463023	-1.27332	-1.73634	-3.33189	DHCR7	DHCR7	NM_001360.1	ILMN_2138
ILMN_1790549	1.98e-10	9.46e-11	3.33165	down	0.462999	-1.27324	-1.73624	-3.33165	TSPAN3	TSPAN3	NM_005724.4	ILMN_10474
ILMN_1705849	1.5e-22	1.77e-23	3.32981	down	0.462783	-1.27266	-1.73544	-3.32981	SPR	SPR	NM_003124.3	ILMN_8118
ILMN_1695092	8.07e-21	1.24e-21	3.32943	down	0.462739	-1.27254	-1.73528	-3.32943	WRB	WRB	NM_004627.2	ILMN_12263
ILMN_1776173	3.79e-21	5.53e-22	3.32757	down	0.462525	-1.27194	-1.73447	-3.32757	PSMD7	PSMD7	NM_002811.3	ILMN_23738
ILMN_1814856	1.35e-20	2.13e-21	3.32637	down	0.462387	-1.27156	-1.73395	-3.32636	C9orf7	C9ORF7	NM_017586.1	ILMN_19247
ILMN_1685042	1.11e-15	3.19e-16	3.32302	down	0.461999	-1.2705	-1.73249	-3.32302	TENC1	TENC1	NM_015319.2	ILMN_3159
ILMN_1690487	2.28e-20	3.7e-21	3.32264	down	0.461955	-1.27037	-1.73233	-3.32264	PCM1	PCM1	NM_006197.3	ILMN_14472
ILMN_1792671	1.45e-23	1.47e-24	3.32248	down	0.461935	-1.27033	-1.73226	-3.32248	C12orf29	C12ORF29	NM_001009894.2	ILMN_26574
ILMN_1661577	1.42e-16	3.69e-17	3.32143	down	0.461814	-1.26999	-1.7318	-3.32143	MAFA	MAFA	NM_201589.2	ILMN_173753
ILMN_1708805	1.12e-23	1.11e-24	3.32069	down	0.461729	-1.26975	-1.73148	-3.32069	NCOA3	NCOA3	NM_181659.1	ILMN_10754
ILMN_1807206	2.59e-23	2.72e-24	3.31989	down	0.461636	-1.2695	-1.73113	-3.31989	DHRS1	DHRS1	NM_138452.1	ILMN_15545
ILMN_2198893	5.03e-24	4.72e-25	3.31967	down	0.46161	-1.26943	-1.73104	-3.31967	LOC407835	LOC407835	NR_002144.1	ILMN_13028
ILMN_1708427	3.11e-20	5.2e-21	3.31892	down	0.461524	-1.26919	-1.73071	-3.31892	KPNA3	KPNA3	NM_002267.2	ILMN_1513
ILMN_1691855	4.61e-23	4.98e-24	3.31849	down	0.461474	-1.26905	-1.73053	-3.31849	CACNA1B	CACNA1B	NM_000718.1	ILMN_179090
ILMN_2217935	2.17e-26	1.4e-27	3.3183	down	0.461451	-1.26899	-1.73044	-3.3183	RFC1	RFC1	NM_002913.3	ILMN_179656
ILMN_2062112	9.55e-22	1.28e-22	3.31778	down	0.46139	-1.26883	-1.73022	-3.31778	ZC3H15	ZC3H15	NM_018471.2	ILMN_168262
ILMN_1728535	5.83e-25	4.67e-26	3.31766	down	0.46138	-1.26878	-1.73016	-3.31766	COPZ1	COPZ1	NM_016057.1	ILMN_4037
ILMN_1756826	8.84e-25	7.28e-26	3.31761	down	0.461372	-1.26877	-1.73015	-3.31761	MORN2	MORN2	NM_194270.1	ILMN_14717
ILMN_2094332	7.44e-24	7.18e-25	3.31743	down	0.461352	-1.26871	-1.73007	-3.31743	CYorf15B	CYORF15B	NM_032576.2	ILMN_182614
ILMN_1653115	8.16e-19	1.61e-19	3.31528	down	0.461103	-1.26803	-1.72913	-3.31528	ECH1	ECH1	NM_001398.2	ILMN_28288
ILMN_1758173	5.34e-14	1.82e-14	3.30943	down	0.460423	-1.26616	-1.72658	-3.30943	TMEM99	TMEM99	NM_145274.2	ILMN_25105
ILMN_2243308	3.39e-22	4.21e-23	3.30927	down	0.460405	-1.26611	-1.72651	-3.30927	ACVR1B	ACVR1B	NM_004302.3	ILMN_22498
ILMN_2364131	9.05e-28	4.55e-29	3.30689	down	0.460126	-1.26535	-1.72547	-3.30689	C20orf121	C20ORF121	NM_024331.3	ILMN_21132
ILMN_1699631	7.96e-16	2.24e-16	3.30434	down	0.45983	-1.26453	-1.72436	-3.30434	GATS	GATS	NM_178831.4	ILMN_18755
ILMN_1803367	5.45e-08	3.22e-08	3.30263	down	0.45963	-1.26398	-1.72362	-3.30263	EVI1	EVI1	NM_005241.1	ILMN_26123
ILMN_1796712	4.03e-13	1.5e-13	3.30252	down	0.459615	-1.26395	-1.72357	-3.30252	S100A10	S100A10	NM_002966.1	ILMN_15502
ILMN_2379718	1.13e-15	3.24e-16	3.29875	down	0.459178	-1.26274	-1.72192	-3.29875	RAB24	RAB24	NM_001031677.2	ILMN_25731
ILMN_1808898	4.41e-15	1.34e-15	3.29818	down	0.459111	-1.26256	-1.72167	-3.29818	NPR2	NPR2	NM_003995.3	ILMN_12253
ILMN_2128931	4.74e-16	1.3e-16	3.29792	down	0.459081	-1.26247	-1.72156	-3.29792	FAT2	FAT2	NM_001447.1	ILMN_11572
ILMN_1785646	2e-16	5.28e-17	3.29674	down	0.458944	-1.2621	-1.72104	-3.29674	PMP22	PMP22	NM_153321.1	ILMN_9212
ILMN_1677497	1.31e-08	7.35e-09	3.29598	down	0.458854	-1.26185	-1.72071	-3.29598	STAB2	STAB2	NM_017564.9	ILMN_8731
ILMN_1804150	8.17e-21	1.25e-21	3.29492	down	0.458732	-1.26151	-1.72024	-3.29492	HIBADH	HIBADH	NM_152740.2	ILMN_28448
ILMN_2311989	3.88e-27	2.18e-28	3.29352	down	0.458569	-1.26106	-1.71963	-3.29352	CUTA	CUTA	NM_001014840.1	ILMN_10139
ILMN_1810910	1.38e-06	9.2e-07	3.29186	down	0.458373	-1.26053	-1.7189	-3.29186	CFH	CFH	NM_001014975.1	ILMN_12111
ILMN_2128293	1.29e-21	1.77e-22	3.29088	down	0.458258	-1.26022	-1.71847	-3.29088	APIP	APIP	NM_015957.1	ILMN_15379
ILMN_1662426	6.19e-24	5.89e-25	3.28823	down	0.45795	-1.25936	-1.71731	-3.28823	AP2S1	AP2S1	NM_004069.3	ILMN_23048
ILMN_1763228	1.36e-24	1.16e-25	3.28793	down	0.457913	-1.25927	-1.71718	-3.28793	MEF2D	MEF2D	NM_005920.2	ILMN_3465
ILMN_2383150	1.05e-20	1.63e-21	3.28676	down	0.457779	-1.25889	-1.71667	-3.28676	MCHR2	MCHR2	NM_032503.2	ILMN_26593
ILMN_1727098	6.27e-16	1.75e-16	3.28627	down	0.457721	-1.25873	-1.71645	-3.28627	PPP1R16B	PPP1R16B	NM_015568.2	ILMN_26824
ILMN_2398403	1.18e-19	2.12e-20	3.28472	down	0.457539	-1.25823	-1.71577	-3.28472	TCEAL1	TCEAL1	NM_001006639.1	ILMN_27559
ILMN_1717248	2.43e-19	4.53e-20	3.28279	down	0.457312	-1.25761	-1.71492	-3.28279	C9orf66	C9ORF66	NM_152569.1	ILMN_3927
ILMN_1768595	3.05e-15	9.12e-16	3.28207	down	0.457227	-1.25738	-1.7146	-3.28207	DLG4	DLG4	NM_001365.2	ILMN_164548
ILMN_1801869	3.89e-15	1.17e-15	3.28133	down	0.457143	-1.25714	-1.71428	-3.28133	WDR75	WDR75	NM_032168.1	ILMN_14393
ILMN_1739805	1.31e-19	2.38e-20	3.28087	down	0.457087	-1.25699	-1.71408	-3.28087	NDE1	NDE1	NM_017668.1	ILMN_18439
ILMN_1798395	1.7e-26	1.07e-27	3.27862	down	0.456824	-1.25626	-1.71309	-3.27862	PIGH	PIGH	NM_004569.3	ILMN_7792
ILMN_1751630	9.7e-18	2.2e-18	3.27841	down	0.4568	-1.2562	-1.713	-3.27841	TDRD10	TDRD10	NM_182499.3	ILMN_165740
ILMN_1709815	1.64e-25	1.21e-26	3.27756	down	0.4567	-1.25592	-1.71262	-3.27756	PURG	PURG	NM_001015508.1	ILMN_21184
ILMN_2388701	1.2e-11	5.15e-12	3.2767	down	0.456598	-1.25564	-1.71224	-3.2767	ST3GAL5	ST3GAL5	NM_001042437.1	ILMN_181371
ILMN_1729142	1.1e-11	4.71e-12	3.27657	down	0.456582	-1.2556	-1.71219	-3.27657	PRR6	PRR6	NM_181716.2	ILMN_24427
ILMN_2152131	2.23e-24	1.96e-25	3.27585	down	0.456498	-1.25537	-1.71187	-3.27585	ACTB	ACTB	NM_001101.2	ILMN_2565
ILMN_2374164	1.6e-18	3.27e-19	3.27531	down	0.456435	-1.2552	-1.71163	-3.27531	HERPUD1	HERPUD1	NM_001010990.1	ILMN_19884
ILMN_1652371	4.59e-15	1.4e-15	3.27308	down	0.456173	-1.25448	-1.71065	-3.27308	KIAA1324L	KIAA1324L	NM_152748.2	ILMN_163848
ILMN_1658290	1.09e-23	1.08e-24	3.27215	down	0.456064	-1.25417	-1.71024	-3.27215	C16orf68	C16ORF68	NM_024109.2	ILMN_12265
ILMN_1782110	1.09e-15	3.11e-16	3.2721	down	0.456058	-1.25416	-1.71022	-3.2721	ZNF295	ZNF295	NM_001098402.1	ILMN_308354
ILMN_1685824	6.64e-21	1e-21	3.26913	down	0.455708	-1.2532	-1.70891	-3.26913	B4GALT5	B4GALT5	NM_004776.2	ILMN_5773
ILMN_2119486	3.25e-16	8.79e-17	3.26779	down	0.455553	-1.25276	-1.70832	-3.26779	DMTF1	DMTF1	NM_021145.2	ILMN_16919
ILMN_1712298	4.35e-19	8.29e-20	3.26664	down	0.455414	-1.25239	-1.70781	-3.26664	ANKRD46	ANKRD46	NM_198401.2	ILMN_9031
ILMN_1771397	3.86e-27	2.16e-28	3.26661	down	0.455413	-1.25238	-1.7078	-3.26661	SSX9	SSX9	NM_174962.2	ILMN_178177
ILMN_1724480	9.9e-11	4.61e-11	3.26357	down	0.455053	-1.2514	-1.70645	-3.26357	AXIN2	AXIN2	NM_004655.2	ILMN_26857
ILMN_1806017	2.46e-21	3.5e-22	3.26316	down	0.455008	-1.25126	-1.70627	-3.26316	PSME1	PSME1	NM_006263.2	ILMN_16076
ILMN_1698419	7.03e-24	6.76e-25	3.26304	down	0.454993	-1.25122	-1.70622	-3.26304	NCOR2	NCOR2	NM_001077261.1	ILMN_178497
ILMN_1810289	2.35e-16	6.26e-17	3.26298	down	0.454983	-1.25121	-1.70619	-3.26298	FER1L3	FER1L3	NM_133337.1	ILMN_28913
ILMN_1774982	1.4e-12	5.49e-13	3.25918	down	0.454534	-1.24997	-1.70451	-3.25918	CDC42EP5	CDC42EP5	NM_145057.2	ILMN_21209
ILMN_2175317	3.31e-05	2.52e-05	3.25891	down	0.454502	-1.24989	-1.70439	-3.25891	CYP4X1	CYP4X1	NM_178033.1	ILMN_163808
ILMN_1812841	3.77e-16	1.03e-16	3.25872	down	0.454481	-1.24982	-1.7043	-3.25872	C8orf34	C8ORF34	NM_052958.1	ILMN_14852
ILMN_1706094	1.85e-21	2.58e-22	3.25715	down	0.454296	-1.24931	-1.70361	-3.25715	HECTD1	HECTD1	NM_015382.1	ILMN_28658
ILMN_1731714	6.11e-10	3.06e-10	3.257	down	0.45428	-1.24926	-1.70354	-3.257	CREB5	CREB5	NM_182898.2	ILMN_19489
ILMN_1689123	3.85e-24	3.53e-25	3.25614	down	0.454176	-1.24899	-1.70316	-3.25614	CCNK	CCNK	NM_003858.3	ILMN_4502
ILMN_1732300	5.9e-28	2.88e-29	3.25565	down	0.454119	-1.24883	-1.70295	-3.25565	POLR2C	POLR2C	NM_032940.2	ILMN_32354
ILMN_1789186	7.45e-23	8.36e-24	3.25557	down	0.454108	-1.2488	-1.70291	-3.25557	OBFC1	OBFC1	NM_024928.3	ILMN_29568
ILMN_1723124	7.16e-24	6.89e-25	3.25281	down	0.453785	-1.2479	-1.70169	-3.25281	GALK2	GALK2	NM_001001556.1	ILMN_181436
ILMN_1727692	9.69e-18	2.19e-18	3.25275	down	0.453775	-1.24788	-1.70166	-3.25274	TRIT1	TRIT1	NM_017646.3	ILMN_7478
ILMN_1807152	6.94e-27	4.09e-28	3.25118	down	0.45359	-1.24737	-1.70096	-3.25118	GOLGA1	GOLGA1	NM_002077.2	ILMN_13164
ILMN_1668510	5.92e-05	4.62e-05	3.2506	down	0.453522	-1.24718	-1.70071	-3.2506	GLYAT	GLYAT	NM_005838.3	ILMN_3816
ILMN_2119945	2.14e-22	2.59e-23	3.25052	down	0.453511	-1.24716	-1.70067	-3.25052	NDUFB3	NDUFB3	NM_002491.1	ILMN_22320
ILMN_2215824	1.24e-13	4.36e-14	3.2503	down	0.453487	-1.24708	-1.70057	-3.2503	ANKRD20A1	ANKRD20A1	NM_032250.1	ILMN_29242
ILMN_1798926	7.29e-15	2.26e-15	3.24882	down	0.453312	-1.2466	-1.69992	-3.24882	SOCS2	SOCS2	NM_003877.3	ILMN_4851
ILMN_1793729	2e-19	3.69e-20	3.24682	down	0.453073	-1.24596	-1.69903	-3.24682	C15orf39	C15ORF39	NM_015492.4	ILMN_18382
ILMN_1745415	5.04e-27	2.9e-28	3.24401	down	0.45274	-1.24504	-1.69778	-3.24401	BBX	BBX	NM_020235.3	ILMN_28437
ILMN_1683792	2.18e-20	3.53e-21	3.24137	down	0.452427	-1.24417	-1.6966	-3.24137	LAP3	LAP3	NM_015907.2	ILMN_12514
ILMN_1781419	2e-23	2.07e-24	3.24134	down	0.452424	-1.24417	-1.69659	-3.24134	C11orf73	C11ORF73	NM_016401.2	ILMN_22672
ILMN_1768227	1.53e-06	1.02e-06	3.24111	down	0.452398	-1.24409	-1.69649	-3.24111	DCN	DCN	NM_133503.2	ILMN_27825
ILMN_1669484	2.39e-17	5.67e-18	3.24046	down	0.452319	-1.24388	-1.6962	-3.24046	WDR6	WDR6	NM_018031.2	ILMN_16845
ILMN_2352303	8.17e-14	2.83e-14	3.23681	down	0.451885	-1.24269	-1.69457	-3.23681	RASSF2	RASSF2	NM_170774.1	ILMN_10774
ILMN_1803813	2.58e-26	1.68e-27	3.23494	down	0.451663	-1.24207	-1.69374	-3.23494	ASTE1	ASTE1	NM_014065.2	ILMN_165646
ILMN_2234697	2.92e-09	1.55e-09	3.23296	down	0.451428	-1.24143	-1.69286	-3.23296	BEX1	BEX1	NM_018476.3	ILMN_23116
ILMN_2395156	2.26e-10	1.09e-10	3.23217	down	0.451334	-1.24117	-1.6925	-3.23217	PRELP	PRELP	NM_201348.1	ILMN_18101
ILMN_1668125	4.83e-10	2.4e-10	3.23196	down	0.451309	-1.2411	-1.69241	-3.23196	MYRIP	MYRIP	NM_015460.2	ILMN_28637
ILMN_1788874	0.000271	0.000228	3.23143	down	0.451246	-1.24093	-1.69217	-3.23143	SERPINA3	SERPINA3	NM_001085.4	ILMN_16107
ILMN_1799579	4.23e-24	3.91e-25	3.23056	down	0.451142	-1.24064	-1.69178	-3.23056	CCDC51	CCDC51	NM_024661.3	ILMN_10039
ILMN_1800642	3.99e-06	2.78e-06	3.22907	down	0.450964	-1.24015	-1.69112	-3.22907	RELN	RELN	NM_173054.1	ILMN_23172
ILMN_2064917	2.12e-23	2.21e-24	3.22897	down	0.450955	-1.24012	-1.69108	-3.22897	AGGF1	AGGF1	NM_018046.3	ILMN_176602
ILMN_2376408	2.44e-21	3.46e-22	3.22883	down	0.450936	-1.24008	-1.69101	-3.22883	DPM3	DPM3	NM_018973.3	ILMN_11883
ILMN_1713124	2.08e-07	1.29e-07	3.22832	down	0.450874	-1.23991	-1.69078	-3.22832	AKR1C3	AKR1C3	NM_003739.4	ILMN_11871
ILMN_1697701	1.33e-25	9.66e-27	3.228	down	0.450836	-1.23981	-1.69064	-3.228	PLEKHJ1	PLEKHJ1	NM_018049.1	ILMN_936
ILMN_1737953	5.27e-26	3.62e-27	3.22771	down	0.450803	-1.23971	-1.69051	-3.22771	MKS1	MKS1	NM_017777.1	ILMN_137374
ILMN_1743352	8.08e-28	4.01e-29	3.22512	down	0.450495	-1.23886	-1.68935	-3.22512	TBCC	TBCC	NM_003192.2	ILMN_25053
ILMN_1659610	3.65e-07	2.32e-07	3.22421	down	0.450386	-1.23856	-1.68894	-3.22421	TJP3	TJP3	NM_014428.1	ILMN_12372
ILMN_1702691	8.71e-11	4.03e-11	3.22398	down	0.450357	-1.23849	-1.68884	-3.22398	TNFAIP3	TNFAIP3	NM_006290.2	ILMN_2315
ILMN_2203807	2.84e-20	4.7e-21	3.2232	down	0.450264	-1.23823	-1.68849	-3.2232	MRP63	MRP63	NM_024026.4	ILMN_175733
ILMN_1813386	2.26e-11	9.97e-12	3.22234	down	0.450162	-1.23795	-1.68811	-3.22234	CORO6	CORO6	NM_032854.2	ILMN_16377
ILMN_1805344	1.22e-17	2.81e-18	3.22002	down	0.449887	-1.23718	-1.68707	-3.22002	DDX5	DDX5	NM_004396.2	ILMN_20253
ILMN_1721704	3.04e-22	3.77e-23	3.21611	down	0.449417	-1.2359	-1.68532	-3.21611	FNTA	FNTA	NM_001018677.1	ILMN_13623
ILMN_1693259	4.22e-18	9.1e-19	3.21589	down	0.449391	-1.23582	-1.68522	-3.21589	PDCD6IP	PDCD6IP	NM_013374.3	ILMN_164185
ILMN_1815024	7.6e-26	5.32e-27	3.21331	down	0.449082	-1.23498	-1.68406	-3.21331	PRDX5	PRDX5	NM_012094.3	ILMN_19409
ILMN_1746408	2e-12	7.99e-13	3.21315	down	0.449065	-1.23492	-1.68399	-3.21315	MIDN	MIDN	NM_177401.4	ILMN_6472
ILMN_1812567	7.43e-20	1.3e-20	3.21273	down	0.449013	-1.23479	-1.6838	-3.21273	ICA1	ICA1	NM_022307.1	ILMN_5081
ILMN_1684034	5.33e-22	6.86e-23	3.21203	down	0.448928	-1.23456	-1.68348	-3.21203	STAT5B	STAT5B	NM_012448.3	ILMN_16004
ILMN_2086890	2.35e-09	1.24e-09	3.21075	down	0.448777	-1.23413	-1.68291	-3.21075	ANGPT1	ANGPT1	NM_001146.3	ILMN_5106
ILMN_1679176	1.29e-09	6.61e-10	3.21048	down	0.448745	-1.23404	-1.68279	-3.21048	CLCA4	CLCA4	NM_012128.2	ILMN_17695
ILMN_2182750	2.48e-26	1.61e-27	3.20948	down	0.448623	-1.23372	-1.68234	-3.20948	DDX1	DDX1	NM_004939.1	ILMN_2242
ILMN_1801633	1.54e-24	1.32e-25	3.20943	down	0.448618	-1.2337	-1.68232	-3.20943	C20orf52	C20ORF52	NM_080748.1	ILMN_15797
ILMN_1719986	1.29e-14	4.12e-15	3.20917	down	0.448587	-1.23361	-1.6822	-3.20917	PIK3IP1	PIK3IP1	NM_052880.3	ILMN_15026
ILMN_1669433	5.44e-20	9.37e-21	3.20687	down	0.448311	-1.23286	-1.68117	-3.20687	KIAA0913	KIAA0913	NM_015037.2	ILMN_16257
ILMN_2230624	7.62e-27	4.52e-28	3.20426	down	0.447996	-1.23199	-1.67999	-3.20426	RPL18	RPL18	NM_000979.2	ILMN_7923
ILMN_1712046	2.82e-07	1.77e-07	3.20126	down	0.447637	-1.231	-1.67864	-3.20126	CPXM1	CPXM1	NM_019609.3	ILMN_26242
ILMN_1707720	4.22e-19	8.03e-20	3.19987	down	0.447471	-1.23054	-1.67801	-3.19987	SLC1A5	SLC1A5	NM_005628.1	ILMN_29291
ILMN_1672596	7.53e-22	9.89e-23	3.1992	down	0.447389	-1.23032	-1.67771	-3.1992	BCAR1	BCAR1	NM_014567.2	ILMN_2703
ILMN_1753249	1.26e-23	1.26e-24	3.19833	down	0.447285	-1.23004	-1.67732	-3.19833	DDX10	DDX10	NM_004398.2	ILMN_20779
ILMN_1774287	1.05e-06	6.92e-07	3.19805	down	0.447253	-1.22994	-1.67719	-3.19805	CFB	CFB	NM_001710.4	ILMN_164971
ILMN_2314169	6.86e-07	4.45e-07	3.19727	down	0.447159	-1.22968	-1.67684	-3.19727	PTHLH	PTHLH	NM_198965.1	ILMN_4677
ILMN_1811195	1.29e-21	1.77e-22	3.19703	down	0.447127	-1.2296	-1.67673	-3.19703	ZNF211	ZNF211	NM_006385.2	ILMN_8413
ILMN_1761721	5.33e-18	1.17e-18	3.19601	down	0.447007	-1.22927	-1.67627	-3.19601	VPS35	VPS35	NM_018206.3	ILMN_21093
ILMN_1667692	1.19e-05	8.71e-06	3.19337	down	0.446689	-1.22839	-1.67508	-3.19337	PTGIS	PTGIS	NM_000961.3	ILMN_24463
ILMN_1753525	1.99e-16	5.26e-17	3.19232	down	0.446561	-1.22804	-1.6746	-3.19232	TCEAL7	TCEAL7	NM_152278.2	ILMN_13373
ILMN_2195462	1.74e-14	5.61e-15	3.19209	down	0.446533	-1.22797	-1.6745	-3.19209	C1QTNF4	C1QTNF4	NM_031909.1	ILMN_25349
ILMN_1740772	2.93e-16	7.88e-17	3.191	down	0.446404	-1.22761	-1.67401	-3.191	APBB3	APBB3	NM_133172.2	ILMN_14368
ILMN_1680072	2.53e-25	1.93e-26	3.19074	down	0.446371	-1.22752	-1.67389	-3.19074	ZNF32	ZNF32	NM_006973.2	ILMN_7256
ILMN_1701940	7.88e-29	3.32e-30	3.18899	down	0.446159	-1.22694	-1.6731	-3.18899	FAM73B	FAM73B	NM_032809.2	ILMN_14652
ILMN_1688242	2.04e-06	1.38e-06	3.18861	down	0.446114	-1.22682	-1.67293	-3.18861	C6	C6	NM_000065.1	ILMN_26267
ILMN_1753823	2.48e-09	1.31e-09	3.18852	down	0.446105	-1.22678	-1.67289	-3.18852	IL17D	IL17D	NM_138284.1	ILMN_5192
ILMN_2193591	4.92e-17	1.21e-17	3.18776	down	0.446012	-1.22653	-1.67254	-3.18776	UNC93B1	UNC93B1	NM_030930.2	ILMN_179886
ILMN_1739541	6.35e-22	8.26e-23	3.18599	down	0.445799	-1.22594	-1.67174	-3.18599	NMI	NMI	NM_004688.1	ILMN_3552
ILMN_2133784	7.68e-19	1.51e-19	3.18485	down	0.445661	-1.22556	-1.67122	-3.18485	C11orf38	C11ORF38	NM_212555.1	ILMN_6118
ILMN_1803779	4.54e-23	4.91e-24	3.18443	down	0.445609	-1.22542	-1.67103	-3.18443	AP2A2	AP2A2	NM_012305.2	ILMN_3557
ILMN_1809639	8.67e-06	6.25e-06	3.18435	down	0.445599	-1.2254	-1.671	-3.18435	TMEM26	TMEM26	NM_178505.5	ILMN_177334
ILMN_1665212	5.03e-18	1.1e-18	3.18311	down	0.44545	-1.22499	-1.67044	-3.18311	EDC4	EDC4	NM_014329.3	ILMN_21643
ILMN_1700518	1.3e-20	2.03e-21	3.18275	down	0.445407	-1.22487	-1.67028	-3.18275	HMGN4	HMGN4	NM_006353.2	ILMN_163483
ILMN_2119421	3.94e-22	4.97e-23	3.18112	down	0.445209	-1.22433	-1.66954	-3.18112	LOC143543	LOC143543	NR_002197.1	ILMN_17694
ILMN_1692575	2.14e-24	1.88e-25	3.17897	down	0.44495	-1.22361	-1.66856	-3.17897	SFRS8	SFRS8	NM_004592.2	ILMN_9797
ILMN_1664466	6.83e-18	1.52e-18	3.1778	down	0.444807	-1.22322	-1.66803	-3.1778	KLHL9	KLHL9	NM_018847.2	ILMN_20376
ILMN_2391891	1.62e-25	1.19e-26	3.17669	down	0.444672	-1.22285	-1.66752	-3.17669	MAP2K5	MAP2K5	NM_145160.1	ILMN_27548
ILMN_1766914	6.77e-07	4.39e-07	3.17564	down	0.444547	-1.2225	-1.66705	-3.17564	MFAP4	MFAP4	NM_002404.1	ILMN_20369
ILMN_1815115	4.9e-20	8.41e-21	3.17446	down	0.444402	-1.22211	-1.66651	-3.17446	CYC1	CYC1	NM_001916.3	ILMN_13263
ILMN_1794914	1.34e-15	3.85e-16	3.17428	down	0.444381	-1.22205	-1.66643	-3.17428	UBTD1	UBTD1	NM_024954.3	ILMN_3953
ILMN_1804854	6.57e-30	2.15e-31	3.17355	down	0.444292	-1.22181	-1.6661	-3.17355	CTNNA1	CTNNA1	NM_001903.2	ILMN_14691
ILMN_1764029	3e-20	5e-21	3.17343	down	0.444277	-1.22177	-1.66604	-3.17343	FLJ40448	FLJ40448	NM_182605.1	ILMN_172999
ILMN_1715463	9.99e-06	7.24e-06	3.1704	down	0.443911	-1.22075	-1.66466	-3.1704	SOSTDC1	SOSTDC1	NM_015464.2	ILMN_24005
ILMN_1669878	1.26e-16	3.24e-17	3.16892	down	0.443732	-1.22026	-1.66399	-3.16892	GUSB	GUSB	NM_000181.2	ILMN_2474
ILMN_1775823	5.02e-19	9.65e-20	3.16853	down	0.443683	-1.22013	-1.66381	-3.16853	POFUT2	POFUT2	NM_133635.4	ILMN_24199
ILMN_1677693	1.57e-18	3.21e-19	3.16688	down	0.443483	-1.21958	-1.66306	-3.16688	GPR109B	GPR109B	NM_006018.1	ILMN_22584
ILMN_2133100	4.77e-26	3.25e-27	3.1668	down	0.443473	-1.21955	-1.66302	-3.1668	LPIN2	LPIN2	NM_014646.2	ILMN_163521
ILMN_1802397	2.82e-18	5.93e-19	3.16531	down	0.443294	-1.21905	-1.66235	-3.16531	GNA11	GNA11	NM_002067.1	ILMN_25749
ILMN_1702715	6.75e-27	3.96e-28	3.16516	down	0.443274	-1.219	-1.66228	-3.16516	MECP2	MECP2	NM_004992.2	ILMN_19006
ILMN_1774086	5.74e-23	6.28e-24	3.16503	down	0.443259	-1.21896	-1.66222	-3.16503	CBX3	CBX3	NM_007276.3	ILMN_5171
ILMN_1709936	6.3e-17	1.57e-17	3.16454	down	0.443198	-1.2188	-1.662	-3.16454	LOC90624	LOC90624	NM_181705.1	ILMN_11045
ILMN_1766222	3.5e-21	5.08e-22	3.1644	down	0.443183	-1.21875	-1.66193	-3.1644	LARP5	LARP5	NM_015155.1	ILMN_21072
ILMN_1786976	5.31e-20	9.14e-21	3.16432	down	0.443174	-1.21872	-1.6619	-3.16432	RAB22A	RAB22A	NM_020673.2	ILMN_27304
ILMN_1778668	3.03e-11	1.35e-11	3.16255	down	0.442959	-1.21813	-1.66109	-3.16255	TAGLN	TAGLN	NM_003186.3	ILMN_2335
ILMN_1696974	3.26e-14	1.09e-14	3.16181	down	0.442868	-1.21788	-1.66075	-3.16181	ANG	ANG	NM_001097577.1	ILMN_307787
ILMN_1730658	7.29e-24	7.03e-25	3.16117	down	0.442789	-1.21767	-1.66046	-3.16117	YTHDF2	YTHDF2	NM_016258.2	ILMN_182289
ILMN_1687971	1.98e-18	4.09e-19	3.15876	down	0.442496	-1.21686	-1.65936	-3.15876	CAPN3	CAPN3	NM_024344.1	ILMN_25522
ILMN_1747099	1.1e-27	5.6e-29	3.1583	down	0.442437	-1.21671	-1.65915	-3.1583	LUC7L2	LUC7L2	NM_016019.2	ILMN_3460
ILMN_2388605	3.58e-20	6.01e-21	3.15808	down	0.442413	-1.21663	-1.65905	-3.15808	ACTR2	ACTR2	NM_001005386.1	ILMN_163247
ILMN_1745887	1.19e-20	1.87e-21	3.1576	down	0.442356	-1.21647	-1.65883	-3.1576	FBXO21	FBXO21	NM_015002.2	ILMN_7606
ILMN_1729509	3e-24	2.71e-25	3.15753	down	0.442345	-1.21645	-1.65879	-3.15753	C1orf43	C1ORF43	NM_015449.2	ILMN_933
ILMN_1672366	1.21e-21	1.65e-22	3.15735	down	0.442322	-1.21639	-1.65872	-3.15735	PIGY	PIGY	NM_001042616.1	ILMN_181353
ILMN_2316918	3.55e-22	4.43e-23	3.15574	down	0.442127	-1.21585	-1.65798	-3.15574	PANK1	PANK1	NM_138316.2	ILMN_406
ILMN_1738438	8.31e-14	2.88e-14	3.15372	down	0.441881	-1.21517	-1.65705	-3.15372	MAST4	MAST4	NM_198828.2	ILMN_13686
ILMN_1658420	1.9e-27	1.02e-28	3.15256	down	0.44174	-1.21478	-1.65652	-3.15256	DSCAM	DSCAM	NM_001389.3	ILMN_178362
ILMN_1706817	1.09e-19	1.94e-20	3.15204	down	0.441678	-1.21461	-1.65629	-3.15204	SERP1	SERP1	NM_014445.3	ILMN_1177
ILMN_1680339	1.21e-06	8.04e-07	3.15203	down	0.441674	-1.21461	-1.65628	-3.15203	PDGFRL	PDGFRL	NM_006207.1	ILMN_178894
ILMN_1674458	7.91e-25	6.44e-26	3.15126	down	0.441582	-1.21435	-1.65593	-3.15126	KLHL7	KLHL7	NM_001031710.1	ILMN_8698
ILMN_1679178	8.45e-22	1.12e-22	3.15043	down	0.441478	-1.21407	-1.65555	-3.15043	ATP5D	ATP5D	NM_001687.4	ILMN_6051
ILMN_2086470	7.88e-12	3.33e-12	3.14696	down	0.441054	-1.21291	-1.65396	-3.14696	PDGFRA	PDGFRA	NM_006206.3	ILMN_165232
ILMN_1730347	1.28e-23	1.28e-24	3.14544	down	0.440869	-1.21239	-1.65326	-3.14544	CCDC115	CCDC115	NM_032357.2	ILMN_599
ILMN_2169801	2.2e-07	1.37e-07	3.14421	down	0.440719	-1.21198	-1.6527	-3.14421	TPSAB1	TPSAB1	NM_003294.3	ILMN_28888
ILMN_1656913	4.42e-13	1.65e-13	3.1441	down	0.440704	-1.21194	-1.65265	-3.1441	MDH1	MDH1	NM_005917.2	ILMN_4304
ILMN_1778650	7.61e-22	1e-22	3.14269	down	0.440534	-1.21147	-1.652	-3.14269	VILL	VILL	NM_015873.3	ILMN_22360
ILMN_2091846	4.54e-21	6.67e-22	3.14106	down	0.440333	-1.21092	-1.65125	-3.14106	FTHL2	FTHL2	NR_002200.1	ILMN_15867
ILMN_1712639	2.29e-12	9.2e-13	3.13757	down	0.439906	-1.20974	-1.64965	-3.13757	AIFM2	AIFM2	NM_032797.4	ILMN_19032
ILMN_1738854	2.34e-16	6.23e-17	3.13625	down	0.439745	-1.2093	-1.64904	-3.13625	CACHD1	CACHD1	NM_020925.2	ILMN_14104
ILMN_1722726	1.21e-13	4.26e-14	3.13624	down	0.439742	-1.20929	-1.64903	-3.13624	RICS	RICS	NM_014715.2	ILMN_1030
[truncated: 2,044 more rows]
