# Supplementary material for: Revealing the Molecular Portrait of Triple Negative Breast Tumors in an Understudied Population through Omics Analysis of Formalin-Fixed and Paraffin-Embedded Tissues
Source: PLoS One. 2015 May 11;10(5):e0126762. doi: 10.1371/journal.pone.0126762 (PMC4427337; doi:10.1371/journal.pone.0126762)
Supplement: S5 Table — (XLSX) [file pone.0126762.s009.xlsx]

## Sheet: S5 Table
S5 Table. Genes up- and down-regulated in DGEA with GSE17072 (5 controls)
Symbol	ID_REF	Corrected p-value	p-value	FCAbsolute	Fold change	regulation	GSM427158(normalized)	GSM427162(normalized)	GSM427166(normalized)	GSM427171(normalized)	GSM427172(normalized)	X4864A.AVG_Signal(normalized)	X5463A.AVG_Signal(normalized)	X6916A.AVG_Signal(normalized)	X8119A.AVG_Signal(normalized)	X324A.AVG_Signal(normalized)	X3192A.AVG_Signal(normalized)	X11932A.AVG_Signal(normalized)	X157A.AVG_Signal(normalized)	X1619.AVG_Signal(normalized)	X3233A.AVG_Signal(normalized)	X10512A.AVG_Signal(normalized)	X11905.AVG_Signal(normalized)	Transcript	Accession	Chromosome	Cytoband	Definition
SNHG3	ILMN_2179579	3.57e-14	1.2e-17	2.50608	5.68076	up	-1.28973	-1.43367	-1.17712	-1.29059	-1.35391	0.00275063	-0.00510216	0.0446889	0.032326	0.0233126	0.0158217	0.00240302	0	-0.0205269	0.0496263	-0.00787282	0.0597579	ILMN_176068	NR_002909.1	1		Homo sapiens small nucleolar RNA host gene 3 (non-protein coding) (SNHG3), non-coding RNA.
PP8961	ILMN_2067421	5.61e-12	4.15e-14	2.42109	5.35577	up	-1.21667	-1.01013	-1.32517	-1.46502	-1.3397	0.00887895	-0.0110023	-0.0211573	0.0192673	0.0386241	0.0040834	0.00481939	0.00619793	-0.0143304	0.00369763	0	0.0127687	ILMN_177677	NM_001080113.1		14q32.12a	Homo sapiens hypothetical protein LOC650662 (PP8961), mRNA.
PPID	ILMN_2190850	8.79e-14	4.65e-17	2.33398	5.04193	up	-1.19041	-1.17162	-1.0915	-1.33021	-1.30579	0.0270877	-0.0422618	-0.00329184	0.0440717	0.0118601	0.00221229	0	0.000947	0.00776148	0.00859475	-0.00267577	0.00429416	ILMN_7536	NM_005038.2	4	4q32.1e	Homo sapiens peptidylprolyl isomerase D (PPID), mRNA.
GIYD2	ILMN_2407605	1.7e-12	6.71e-15	2.25537	4.77457	up	-1.02312	-1.1252	-1.10459	-1.14277	-1.2183	0.0628791	0	0.0465362	-0.0742373	0.0549521	0.165289	0.0787187	-0.0239356	0.0408909	-0.0183067	0.111925	0.162134	ILMN_25461	NM_178044.1	16	16p11.2d	Homo sapiens GIY-YIG domain containing 2 (GIYD2), transcript variant 2, mRNA.
GTF2IRD2B	ILMN_2180997	1.03e-13	8.89e-17	2.24741	4.74831	up	-1.23343	-1.22468	-1.01455	-1.16971	-1.15831	0.0132267	-0.0634482	-0.0502486	0.0161943	0.053978	0.0222352	-0.000532	0.016417	0	0.0395889	0.0258145	0.0243065	ILMN_12811	NM_001003795.2	7	7q11.23c-q11.23d	Homo sapiens GTF2I repeat domain containing 2B (GTF2IRD2B), mRNA.
SNHG8	ILMN_2050921	6.2e-13	1.62e-15	2.22917	4.68863	up	-1.06891	-1.27298	-1.16118	-0.983658	-1.15052	0.0570011	0.0162902	-0.00859022	-0.0332031	0.0226607	0.0662563	-0.00803113	0	0.0161872	0.0761135	0.0811799	0.0627718	ILMN_166104	NR_003192.1		3p21.1d	Homo sapiens small nucleolar RNA host gene (non-protein coding) 8 (SNHG8) on chromosome 3.
DDX3X	ILMN_1728870	3.18e-13	6.4e-16	2.21476	4.64204	up	-1.25553	-1.12736	-1.16465	-0.958827	-1.21661	0.00741625	-0.0113034	0	0.0141189	0.016077	0.009794	-0.0100172	0.00569272	0.0112593	-0.0302825	0.00425386	0.0136609	ILMN_183040	NM_001356.3	X	Xp11.4b	Homo sapiens DEAD (Asp-Glu-Ala-Asp) box polypeptide 3, X-linked (DDX3X), mRNA.
CBFB	ILMN_2399489	4.31e-12	2.83e-14	2.19531	4.57987	up	-1.12648	-1.10803	-1.0127	-1.31535	-0.972499	0.014698	0	0.00429559	0.0313847	0.0659914	0.0793157	-0.00116181	0.0783818	0.0735397	-0.016861	0.0438898	-0.0445447	ILMN_169213	NM_001755.2	16	16q22.1a	Homo sapiens core-binding factor, beta subunit (CBFB), transcript variant 2, mRNA.
ZNF100	ILMN_2127936	1.76e-13	2.16e-16	2.19425	4.57653	up	-1.07446	-1.15565	-1.03917	-1.10616	-1.2766	0.0389705	-0.0612509	-0.0625355	0.0129912	0.0249681	-0.00412488	0.0199418	0	0.000886	0.0219803	0.0126843	0.0353684	ILMN_5367	NM_173531.1	19	19p12c	Homo sapiens zinc finger protein 100 (ZNF100), mRNA.
HIST1H2BN	ILMN_1808907	1.03e-13	8.49e-17	2.19337	4.57372	up	-1.02214	-1.02867	-1.14327	-1.12112	-1.19537	0.0801537	0	0.0622854	0.0781314	0.0313773	0.0801537	0.00821495	0.0383551	0.0502529	-0.0390766	-0.0173285	-0.000134	ILMN_27335	NM_003520.3	6	6p22.1c	Homo sapiens histone cluster 1, H2bn (HIST1H2BN), mRNA.
TERF1	ILMN_2357377	1.44e-14	5.36e-19	2.19211	4.56973	up	-1.177	-1.0905	-1.097	-1.18668	-1.10198	0.0413015	-0.051744	-0.0694585	0.00580668	0.0182452	0.00456739	0	-0.0118611	0.0210137	0.0305331	0.00701737	0.0248554	ILMN_9053	NM_003218.2	8	8q21.11a	Homo sapiens telomeric repeat binding factor (NIMA-interacting) 1 (TERF1), transcript variant 2, mRNA.
GTF2IRD2P	ILMN_2088234	3.36e-10	9.92e-12	2.18036	4.53266	up	-1.38112	-1.30372	-0.890007	-1.06409	-0.931141	0.0255363	0	-0.01285	0.0395441	0.0207458	0.00832081	0.00868964	-0.00318384	-0.00683546	0.0293369	0.00912809	0.00816488	ILMN_14548	NR_002164.1	7	7q11.23a	Homo sapiens GTF2I repeat domain containing 2 pseudogene (GTF2IRD2P), non-coding RNA.
TP53BP2	ILMN_2270299	3.38e-11	4.71e-13	2.17808	4.52549	up	-0.896305	-1.32613	-0.976236	-1.16015	-1.23038	0.00800371	0.000849	0.0261369	0	0.0162666	0.0180058	-0.00269723	-0.0013485	-0.0189288	0.00160527	0.0130491	0.00160527	ILMN_178901	NM_005426.2	1	1q41e-q42.11a	Homo sapiens tumor protein p53 binding protein, 2 (TP53BP2), transcript variant 2, mRNA.
MSH2	ILMN_2203453	5.39e-12	3.84e-14	2.17482	4.51528	up	-1.23234	-0.901327	-1.13975	-1.11698	-1.20708	0	-0.114336	0.00462794	0.00842881	0.0237651	0.0819712	0.00207329	0.0307179	0.00577712	0.0152521	-0.0246131	-0.0168796	ILMN_9008	NM_000251.1	2	2p21a	Homo sapiens mutS homolog 2, colon cancer, nonpolyposis type 1 (E. coli) (MSH2), mRNA.
ZNF708	ILMN_1771799	1.36e-12	5.02e-15	2.17427	4.51357	up	-1.05311	-1.16236	-1.13353	-0.975924	-1.10957	0.045454	0.00868678	-0.0505958	-0.0503423	0.0401049	0.100471	0.106984	0	-0.0712917	0.0867593	0.102851	0.0845203	ILMN_12160	NM_021269.2	19	19p12d	Homo sapiens zinc finger protein 708 (ZNF708), mRNA.
AKAP9	ILMN_2400663	7.65e-11	1.38e-12	2.17306	4.5098	up	-1.21386	-0.863095	-1.20816	-1.23494	-0.952519	-0.0840738	-0.0186694	0	0.0142581	0.0740809	0.0671613	0.00328851	0.0576756	0.0348957	-0.00128913	0.056354	0.098886	ILMN_23884	NM_147185.1	7	7q21.2a	Homo sapiens A kinase (PRKA) anchor protein (yotiao) 9 (AKAP9), transcript variant 3, mRNA.
2013-09-10	ILMN_2258958	7.89e-13	2.33e-15	2.16945	4.49852	up	-1.04719	-0.969506	-1.11921	-1.11632	-1.16594	0.0649283	-0.0857723	-0.0284827	0	0.0771992	0.031209	0.0903552	0.0729954	0.0313356	0.123629	-0.0222008	0.0491762	ILMN_5056	NM_144710.2	2	2q13a	Homo sapiens septin 10 (SEPT10), transcript variant 1, mRNA.
STK17B	ILMN_2166534	3.65e-12	2.23e-14	2.15646	4.45821	up	-1.18977	-1.06471	-0.918277	-1.14642	-1.10577	0.105833	0.0832515	0.0726926	0.0494277	0.0140352	0	0.00572085	-0.00592947	-0.0374966	0.0181103	0.0839074	-0.105415	ILMN_24781	NM_004226.2	2	2q32.3e	Homo sapiens serine/threonine kinase 17b (STK17B), mRNA.
PEX13	ILMN_2113957	2.43e-13	3.72e-16	2.15586	4.45635	up	-1.13113	-1.11818	-0.965421	-1.03353	-1.14299	0	0.00534129	0.0502279	0.0595746	0.0797145	-0.0213249	0.0632002	0.0391223	0.02508	-0.0524931	0.114734	-0.00298905	ILMN_27585	NM_002618.2	2	2p16.1a-p15d	Homo sapiens peroxisome biogenesis factor 13 (PEX13), mRNA.
LOC401252	ILMN_2125590	1.43e-13	1.55e-16	2.14544	4.42426	up	-0.955025	-1.08835	-1.16601	-1.17672	-1.04133	0.0193372	-0.0178864	-0.0157633	0.0276804	0.0639524	0.00253582	0	0.00107121	-0.00998163	0.0457971	0.0255497	0.047092	ILMN_22583	NM_001013681.1	6	6p21.32b	Homo sapiens hypothetical gene supported by AK123889 (LOC401252), mRNA.
SNORD28	ILMN_1656303	1.29e-11	1.34e-13	2.13773	4.40069	up	-0.875708	-0.950405	-1.15656	-1.05764	-1.12584	-0.0105343	-0.0487075	0.0492404	0.0993745	0.0859945	0.16064	0.130082	0.0836535	0	0.12764	-0.00196052	0.0787559	ILMN_21380	NR_002562.1	11	11q12.3b	Homo sapiens small nucleolar RNA, C/D box 28 (SNORD28), small nucleolar RNA.
STEAP3	ILMN_2281089	4.22e-13	1e-15	2.12754	4.36973	up	-1.06116	-1.10805	-1.02603	-1.12213	-0.943428	0.115246	-0.0789168	-0.00199032	0	0.0644183	0.11557	0.0355651	-0.000607	0.0434887	0.0332704	0.0573142	0.0609956	ILMN_28415	NM_018234.2	2	2q14.2b	Homo sapiens STEAP family member 3 (STEAP3), transcript variant 2, mRNA.
SNORD15A	ILMN_1767869	4.84e-11	7.51e-13	2.12107	4.35017	up	-1.08268	-0.897428	-1.05265	-0.934518	-1.12214	0.0234177	-0.0949407	-0.0147564	-0.018662	0.141338	0.173681	0.0907209	0.124114	0	0.204976	0.124815	0.048213	ILMN_411	NR_000005.1	11	11q13.4c	Homo sapiens small nucleolar RNA, C/D box 15A (SNORD15A), small nucleolar RNA.
SORBS1	ILMN_2258689	1.83e-10	4.51e-12	2.12046	4.34832	up	-0.732548	-1.13206	-1.21168	-1.18907	-1.05161	0.057128	0.0103011	-0.0238254	0.0301175	0.0680313	-0.00745797	0.025234	0.0692046	0.027832	0	-0.0240562	0.0192788	ILMN_19549	NM_001034955.1	10	10q23.33d	Homo sapiens sorbin and SH3 domain containing 1 (SORBS1), transcript variant 4, mRNA.
PSMC6	ILMN_2096759	8.79e-14	4.06e-17	2.11226	4.32367	up	-1.03971	-1.14353	-1.08288	-0.940403	-1.11659	0.0255284	0.0161979	0.0288579	0.0533879	0	0.0062108	0.0135384	0.0297873	0.0577037	-0.0323463	-0.0155981	-0.0133214	ILMN_3800	NM_002806.2	14	14q22.1d	Homo sapiens proteasome (prosome, macropain) 26S subunit, ATPase, 6 (PSMC6), mRNA.
DDX59	ILMN_2357193	2.84e-09	1.46e-10	2.0978	4.28057	up	-1.05787	-1.35205	-0.870447	-0.749475	-1.23503	0.0478992	-0.0217049	0.00996995	0.0241292	0.0557435	0.00608444	-0.00914764	0	0.0169876	-0.019032	0.0771425	0.00280809	ILMN_10085	NM_001031725.1	1	1q32.1b	Homo sapiens DEAD (Asp-Glu-Ala-Asp) box polypeptide 59 (DDX59), transcript variant 1, mRNA.
RNU2-1	ILMN_2057836	5.77e-12	4.35e-14	2.09311	4.26666	up	-0.817188	-1.19318	-1.05982	-1.11109	-1.0896	0.00277376	-0.00533056	0	0.0428448	0.0433249	0.0203881	0.00327396	-0.00157452	0.000885	0.0122337	0.0276322	-0.00884271	ILMN_4405	NR_002716.1	17		Homo sapiens RNA, U2 small nuclear 1 (RNU2-1), non-coding RNA.
ANKRD11	ILMN_1690465	1.36e-13	1.37e-16	2.08774	4.25081	up	-1.09658	-1.06881	-1.06583	-1.0379	-1.02061	0.019686	-0.052269	0.00410438	0	0.0255165	-0.0554852	-0.121302	0.046732	0.0130117	0.039151	0.0410669	0.087739	ILMN_28595	NM_013275.4	16	16q24.3a-q24.3b	Homo sapiens ankyrin repeat domain 11 (ANKRD11), mRNA.
VEGFA	ILMN_1693060	2.8e-10	7.87e-12	2.08035	4.22911	up	-1.13755	-1.01608	-1.08485	-1.01504	-0.783064	-0.026278	0.029603	0.171575	-0.053987	0.0890794	0	0.0476103	0.202338	0.141561	-0.104705	0.0870917	0.010272	ILMN_5181	NM_001025366.1	6	6p21.1c	Homo sapiens vascular endothelial growth factor A (VEGFA), transcript variant 1, mRNA.
PTPRC	ILMN_1804279	1.03e-10	2.07e-12	2.07985	4.22763	up	-0.952579	-1.19499	-0.914265	-1.16456	-0.947002	0.0640373	0.142135	0.101042	0.0284004	0.0955749	0.00126791	0.0173848	0.0453615	0	-0.0855575	-0.0089457	-0.139085	ILMN_174182	NM_002838.3	1	1q31.3d	Homo sapiens protein tyrosine phosphatase, receptor type, C (PTPRC), transcript variant 1, mRNA.
ZC3H11A	ILMN_1715574	3.01e-12	1.67e-14	2.06838	4.19417	up	-0.975862	-1.18759	-0.897549	-0.973947	-1.08723	0.0286031	-0.0523226	-0.0033493	0.0182297	0.111366	0.0423355	-0.00259852	0.0170927	0.00227809	0	0.0641758	0.0630188	ILMN_173086	NM_014827.4	1	1q32.1e	Homo sapiens zinc finger CCCH-type containing 11A (ZC3H11A), mRNA.
TRIM59	ILMN_1784799	2.41e-12	1.16e-14	2.06521	4.18495	up	-1.10073	-1.0375	-0.91224	-1.0195	-1.04472	0.126665	-0.110534	0.0259039	0	0.055366	0.0173416	0.0415032	0.0501263	-0.0181544	0.0905166	-0.0693569	0.0708291	ILMN_33422	NM_173084.2	3	3q26.1a	Homo sapiens tripartite motif-containing 59 (TRIM59), mRNA.
ZNF595	ILMN_2084489	1.59e-11	1.76e-13	2.0595	4.16841	up	-0.940593	-0.970048	-1.14222	-1.18739	-0.913308	0.0582201	-0.0650558	-0.116125	0.017282	0.0533538	0.013226	-0.00224996	0	0.0139456	0.0905311	0.0449734	0.0308535	ILMN_5262	NM_182524.1	4	4p16.3d	Homo sapiens zinc finger protein 595 (ZNF595), mRNA.
SPC25	ILMN_2149400	2.97e-13	5.42e-16	2.05335	4.1507	up	-1.04277	-0.911838	-1.07725	-1.00904	-0.953733	0.10169	-0.0228343	0	0.113725	0.0517528	-0.0276906	0.0129013	-0.00621176	0.0398366	0.0401893	0.0786004	0.0867414	ILMN_915	NM_020675.3	2	2q24.3f	Homo sapiens SPC25, NDC80 kinetochore complex component, homolog (S. cerevisiae) (SPC25), mRNA.
SNHG10	ILMN_2409078	4.11e-11	6.09e-13	2.05296	4.14955	up	-1.23677	-0.855497	-0.962351	-1.185	-0.926437	0.0183835	0.0128462	0.0080204	0.00195837	0.00610757	0.017508	0.0106709	-0.0032773	-0.00223756	0.00330043	0	-0.0193706	ILMN_6963	NR_001459.2	14	14q32.13b	Homo sapiens small nucleolar RNA host gene 10 (non-protein coding) (SNHG10), non-coding RNA.
ROBO1	ILMN_1710723	8.55e-10	3.27e-11	2.05016	4.14152	up	-1.03148	-0.932826	-1.01134	-0.914835	-0.872169	0	-0.00182247	0.158362	-0.166826	0.131483	0.124147	0.11998	0.173758	0.162026	0.173989	-0.121705	0.245075	ILMN_21474	NM_133631.1	3	3p12.3b	Homo sapiens roundabout, axon guidance receptor, homolog 1 (Drosophila) (ROBO1), transcript variant 2, mRNA.
SETD6	ILMN_1724009	1.18e-12	4.1e-15	2.04978	4.14043	up	-0.894052	-1.13514	-1.10776	-1.00496	-0.947892	-0.0451262	-0.0325141	0	0.0452814	0.00733376	0.0477438	-0.0233457	0.0686357	0.0480053	0.0088551	0.0399685	0.0452814	ILMN_26991	NM_024860.1	16	16q21a	Homo sapiens SET domain containing 6 (SETD6), mRNA.
CBWD1	ILMN_2152010	6.27e-09	3.91e-10	2.04954	4.13973	up	-1.00757	-0.586775	-1.13799	-1.24042	-1.10809	-0.00361681	0.0283461	0.0532339	-0.0662963	0.01157	0.0612988	0	0.00111127	0.0163932	-0.0270417	0.0826809	0.0718744	ILMN_18677	NM_018491.3	9	9p24.3b	Homo sapiens COBW domain containing 1 (CBWD1), transcript variant 1, mRNA.
SLC9A4	ILMN_2112730	1.55e-10	3.65e-12	2.04896	4.13807	up	-0.977946	-0.86063	-0.878231	-1.3085	-1.1225	0.0348485	0.0247376	0.00582147	0.0209703	-0.00632882	-0.0327816	0.00526476	0	0.00466442	0.0196395	-0.0222595	0.009377	ILMN_21811	NM_001011552.1	2	2q12.1a	Homo sapiens solute carrier family 9 (sodium/hydrogen exchanger), member 4 (SLC9A4), mRNA.
GABPB2	ILMN_2331701	8.04e-12	6.81e-14	2.04466	4.12575	up	-0.823046	-0.996682	-1.01142	-1.09635	-1.19454	0.0256574	-0.0359223	0.00130987	-0.00222373	-0.0162661	0.0303104	0.00104785	0.0717089	0.00916171	0	3.5e-05	0.00457716	ILMN_18311	NM_002041.3	15	15q21.2a	Homo sapiens GA binding protein transcription factor, beta subunit 2 (GABPB2), transcript variant gamma-1, mRNA.
HIST1H2AH	ILMN_2188451	6.78e-11	1.18e-12	2.04335	4.12202	up	-0.741997	-1.08896	-1.07527	-1.11224	-1.0707	0.023036	-0.112731	-0.0122767	-0.0127113	0.00491238	0.0798347	0.0320566	0.0689561	0.0475757	0.0138872	0	0.0247183	ILMN_18090	NM_080596.1	6	6p22.1c	Homo sapiens histone cluster 1, H2ah (HIST1H2AH), mRNA.
ZNF765	ILMN_2078404	3.52e-13	7.62e-16	2.04306	4.12118	up	-1.00549	-1.00872	-0.945406	-1.15263	-0.955807	0.0598588	-0.0495803	-0.0578816	0.0169897	0.0749435	0.0129347	-0.00255132	0	0.0279989	0.0408661	0.0345056	0.0473516	ILMN_178304	NM_001040185.1	19	19q13.41b	Homo sapiens zinc finger protein 765 (ZNF765), mRNA.
FLJ40113	ILMN_2162454	1.31e-11	1.37e-13	2.03936	4.11063	up	-0.939636	-0.916561	-0.839321	-1.03126	-1.09945	0.0872457	0.0525525	0.104376	0	0.113003	0.0918977	0.147097	-0.00565171	-0.00732613	-0.0157838	0.00633383	0.180699	ILMN_167867	NR_003246.1		15q25.2b	Homo sapiens golgi autoantigen, golgin subfamily a-like pseudogene (FLJ40113) on chromosome 15.
SEPN1	ILMN_2289887	2.9e-13	4.56e-16	2.03711	4.10424	up	-1.02368	-0.93449	-0.944445	-0.958955	-1.14906	0.0558236	0.017369	-0.00394106	0.0646622	0.0858462	0.0262053	-0.00184822	0.0193081	-0.013834	0.0178986	0	0.0253224	ILMN_179740	NM_020451.2	1	1p36.11b	Homo sapiens selenoprotein N, 1 (SEPN1), transcript variant 1, mRNA.
SNORD27	ILMN_1755004	2.29e-09	1.12e-10	2.03648	4.10245	up	-1.19722	-0.633151	-1.02214	-1.06188	-1.1611	-0.056504	-0.0609145	0.0216365	0.0721581	0	0.0714593	0.0263653	0.0243363	-0.0621626	0.0704985	0.00843811	0.0165002	ILMN_21513	NR_002563.1	11	11q12.3b	Homo sapiens small nucleolar RNA, C/D box 27 (SNORD27), small nucleolar RNA.
DNHL1	ILMN_2052495	4.67e-09	2.7e-10	2.0266	4.07445	up	-1.23873	-0.608264	-1.19464	-1.05203	-0.968909	-0.0192266	0.00536179	-0.0415452	-0.00648761	0.0226309	0.0127156	0.0112379	0	0.02653	0.0287096	0.0132639	0.025423	ILMN_163569	NM_173645.1	2	2p11.2h-p11.2g	Homo sapiens dynein heavy chain-like 1 (DNHL1), mRNA.
HIST1H4L	ILMN_1782329	2.51e-10	6.88e-12	2.02206	4.06163	up	-0.983052	-1.051	-0.975212	-0.922512	-0.963576	0	-0.162721	0.0160806	0.00833106	-0.162638	0.0885313	0.0949419	0.205561	0.148403	0.0571959	-0.00102949	0.148403	ILMN_811	NM_003546.2	6	6p22.1c	Homo sapiens histone cluster 1, H4l (HIST1H4L), mRNA.
HIST1H2BC	ILMN_1680937	4.83e-09	2.81e-10	2.01939	4.05414	up	-0.975729	-1.26581	-1.1138	-0.599728	-1.09194	0.0360868	-0.0207145	0.00292611	0.0096817	0.00193429	0.0261967	-0.00492215	0.00990009	-0.00996113	0	0.00220561	0.000908	ILMN_28053	NM_003526.2	6	6p22.1d	Homo sapiens histone cluster 1, H2bc (HIST1H2BC), mRNA.
SNORD54	ILMN_1663681	2.71e-11	3.49e-13	2.01722	4.04802	up	-0.816878	-0.950982	-1.06649	-1.06563	-0.959886	0.00772452	-0.0553761	0.0636446	0.049489	0.129199	0.0818443	0.0970507	-0.0995228	0	0.143572	0.0672169	-0.000117	ILMN_20234	NR_002437.1	8	8q12.1b	Homo sapiens small nucleolar RNA, C/D box 54 (SNORD54), small nuclear RNA.
C6orf62	ILMN_2168866	1.83e-13	2.39e-16	2.01716	4.04785	up	-0.985313	-1.03479	-1.11155	-0.924292	-0.992604	0.0239487	-0.050729	-0.0890503	-0.0218458	0.00645685	0.0150979	0.015739	0	0.0682621	0.0241156	0.0111709	0.028208	ILMN_6644	NM_030939.3	6	6p22.2b	Homo sapiens chromosome 6 open reading frame 62 (C6orf62), mRNA.
ARHGAP8	ILMN_2297096	3.87e-09	2.13e-10	2.01622	4.04522	up	-0.61287	-1.06456	-0.912954	-1.02382	-1.24463	0.11283	0	-0.0321085	0.0591531	0.0766194	0.0760601	0.0851533	0.0340629	-0.0352707	-0.00546026	0.0366061	0.0709586	ILMN_29217	NM_001017526.1	22	22q13.31b	Homo sapiens Rho GTPase activating protein 8 (ARHGAP8), transcript variant 1, mRNA.
HIST1H2AJ	ILMN_1755318	2.34e-12	1.08e-14	2.01314	4.03659	up	-0.894393	-1.01318	-0.935354	-1.08021	-1.08801	0.046762	-0.119171	0.0271504	-0.0535247	-0.0486517	0.0277352	0.0226934	0.0609591	0.0397756	0.0227497	0	0.0601411	ILMN_10419	NM_021066.2	6	6p22.1c	Homo sapiens histone cluster 1, H2aj (HIST1H2AJ), mRNA.
C21orf58	ILMN_2310295	5.67e-11	9.35e-13	2.0107	4.02978	up	-1.12758	-0.940451	-0.920857	-0.999141	-0.791946	0.0312629	0	0.0136738	-0.0169163	0.160814	0.108144	-0.0550103	0.0852392	0.0804162	0.146883	0.0901842	-0.0242488	ILMN_27743	NM_199071.2	21	21q22.3f	Homo sapiens chromosome 21 open reading frame 58 (C21orf58), transcript variant 2, mRNA.
VLDLR	ILMN_1675092	1.33e-08	9.86e-10	2.00188	4.00521	up	-0.958125	-0.649441	-0.919258	-1.01281	-1.04684	0.17802	0.0259614	0.229624	0	0.0531046	0.219699	0.0837896	-0.0511615	-0.100732	-0.0894244	0.148387	0.311419	ILMN_14681	NM_003383.3	9	9p24.2b	Homo sapiens very low density lipoprotein receptor (VLDLR), transcript variant 1, mRNA.
ASCC3	ILMN_1772177	9.12e-10	3.57e-11	2.001	4.00278	up	-0.848402	-1.13104	-1.06319	-0.703377	-1.20515	-0.059917	-0.0071106	-0.00945568	0.00706124	0.0699534	0.0156646	0.00258303	0	0.054105	0.0161343	0.00295067	0.0339098	ILMN_174599	NM_006828.2	6	6q16.3b	Homo sapiens activating signal cointegrator 1 complex subunit 3 (ASCC3), transcript variant 1, mRNA.
HSP90B3P	ILMN_2092516	3.06e-10	8.81e-12	1.99547	3.98745	up	-1.0525	-1.11276	-0.985874	-1.00179	-0.695307	0.0382128	-0.0811341	0.0525582	-0.0607786	0.112741	0.0486934	0.0401912	0.0195203	0.107512	0	0.101766	-0.0543454	ILMN_183589	NR_003130.1		1p22.2a	Homo sapiens heat shock protein 90kDa beta (Grp94), member 3 (pseudogene) (HSP90B3P) on chromosome 1.
ST8SIA1	ILMN_2048011	6.16e-11	1.04e-12	1.98266	3.95222	up	-1.03321	-1.0027	-0.951857	-0.782774	-0.941531	0.0837557	-0.0286422	0	0.0498466	0.145068	0.0741262	0.111656	0.0512173	-0.102166	-0.0825026	0.125371	0.112576	ILMN_181880	NM_003034.2	12	12p12.1d	Homo sapiens ST8 alpha-N-acetyl-neuraminide alpha-2,8-sialyltransferase 1 (ST8SIA1), mRNA.
FLJ45445	ILMN_1702241	7.97e-11	1.47e-12	1.9806	3.94656	up	-1.06811	-1.08331	-0.775112	-0.882501	-1.04225	-0.111025	0.00268292	0.00525189	-0.0402753	0.120325	0.060993	0	0.0815976	0.0514197	-0.0421414	0.0431735	0.0161338	ILMN_163390	NM_001004321.2		19p13.3j	Homo sapiens FLJ45445 protein (FLJ45445), mRNA.
TRIM24	ILMN_1711247	1.48e-09	6.62e-11	1.97908	3.94242	up	-1.0707	-1.18958	-0.678879	-0.824292	-1.12517	-0.0459433	0.0102153	0.0422916	-0.0201204	-0.0217984	0.00336671	0.0286675	0.0292878	0	0.00333619	0.013581	0.0423799	ILMN_24479	NM_015905.2	7	7q34a	Homo sapiens tripartite motif-containing 24 (TRIM24), transcript variant 1, mRNA.
RAPH1	ILMN_1703843	3e-10	8.57e-12	1.97779	3.93889	up	-1.11632	-0.746189	-1.12948	-0.805167	-0.965575	0.0266805	0.0985107	0.032496	0.0917509	0.0824456	-0.00463867	0.000405	0	-0.0372968	-0.00826836	0.00386214	0.090148	ILMN_10860	NM_203365.2	2	2q33.2a	Homo sapiens Ras association (RalGDS/AF-6) and pleckstrin homology domains 1 (RAPH1), transcript variant 3, mRNA.
FHL2	ILMN_2265783	4.25e-12	2.76e-14	1.9761	3.93427	up	-0.99	-0.814683	-0.998483	-0.968809	-1.01011	0.11711	-0.00831938	-0.0835485	0.0170436	0.0691299	0.00146484	0	0.0123143	-0.000658	0.146883	0.0049541	0.038456	ILMN_21541	NM_201555.1	2	2q12.2a	Homo sapiens four and a half LIM domains 2 (FHL2), transcript variant 2, mRNA.
PRKDC	ILMN_2334121	5.61e-10	1.91e-11	1.97201	3.92313	up	-0.806702	-0.973729	-1.01424	-0.746985	-1.22704	0.0251889	-0.0326226	0.0687957	0.0276554	0.0812287	0.101632	0.034565	0.0358484	0	-0.00187874	0.00713801	-0.036464	ILMN_169762	NM_006904.6	8	8q11.21a-q11.21b	Homo sapiens protein kinase, DNA-activated, catalytic polypeptide (PRKDC), transcript variant 1, mRNA.
SNORD43	ILMN_1739086	1.65e-09	7.58e-11	1.96474	3.90342	up	-0.627963	-0.976711	-1.12643	-1.02827	-0.877157	0	-0.0515137	0.0336652	0.153054	0.0231278	0.139202	0.0217011	-0.0115254	-0.000707	0.157541	0.0600102	0.0398223	ILMN_20347	NR_002439.1	22	22q13.1d	Homo sapiens small nucleolar RNA, C/D box 43 (SNORD43), small nuclear RNA.
TEX11	ILMN_2273595	1.03e-09	4.18e-11	1.96457	3.90296	up	-0.886204	-0.860348	-1.05278	-1.28306	-0.738446	0.0098002	-0.00241447	0.000412	0.0180054	0.0450692	0.0187674	0.0123634	0.0228431	0	-0.00357032	-0.0118065	0.0110755	ILMN_172924	NM_001003811.1	X	Xq13.1c	Homo sapiens testis expressed 11 (TEX11), transcript variant 1, mRNA.
MLL2	ILMN_1802743	4.26e-11	6.37e-13	1.96333	3.8996	up	-0.814119	-0.917376	-1.1533	-0.807725	-1.03089	0	0.018703	-0.012989	-0.00278163	0.0319939	0.0901179	0.0595047	0.0796759	0.0396492	0.0389926	-0.0116987	0.0122616	ILMN_171437	NM_003482.3	12	12q13.12a-q13.12b	Homo sapiens myeloid/lymphoid or mixed-lineage leukemia 2 (MLL2), mRNA.
PEG10	ILMN_1670019	1.76e-07	2.15e-08	1.96065	3.89238	up	-1.05593	-0.987458	-1.01617	-0.996594	-0.78104	0.126057	-0.538437	-0.0939045	0.0164235	0.077812	0.0939271	0	0.13132	-0.0883708	0.145054	0.12229	0.0545547	ILMN_178363	NM_015068.3	7	7q21.3b	Homo sapiens paternally expressed 10 (PEG10), transcript variant 1, mRNA.
SNORD83A	ILMN_1653927	4.99e-10	1.65e-11	1.95673	3.8818	up	-0.936392	-0.803114	-0.848437	-1.03022	-1.00758	-0.0453846	-0.212233	0	0.101849	0.10412	0.139505	0.0608675	0.0461414	-0.0153935	0.172017	0.0495894	0.118433	ILMN_2936	NR_000027.1	22	22q13.1d	Homo sapiens small nucleolar RNA, C/D box 83A (SNORD83A), small nucleolar RNA.
DNTTIP2	ILMN_1708345	2.28e-12	1e-14	1.95537	3.87815	up	-0.823929	-0.998813	-1.10866	-0.916911	-0.914308	0.0576901	0	-0.0177329	0.04901	0.00896406	0.0163376	0.0145345	0.0284679	-0.0152485	0.0158575	0.0617731	-0.0406489	ILMN_26105	NM_014597.3	1	1p22.1a	Homo sapiens deoxynucleotidyltransferase, terminal, interacting protein 2 (DNTTIP2), mRNA.
FIP1L1	ILMN_2190942	2.68e-10	7.44e-12	1.95533	3.87805	up	-0.710151	-0.865606	-1.05512	-0.899655	-1.15775	0	-0.0363724	-0.033133	-0.0091598	0.0738068	0.0608764	0.0489578	0.0778689	0.0431745	0.0112672	0.0502298	0.0695465	ILMN_6961	NM_030917.2	4	4q12b	Homo sapiens FIP1 like 1 (S. cerevisiae) (FIP1L1), mRNA.
CXorf21	ILMN_2088990	1e-10	2e-12	1.95476	3.8765	up	-0.960677	-0.960462	-0.879983	-0.930138	-1.00643	0.139092	0.0104828	0	-0.159353	0.00776076	0.14449	0.0692179	0.110162	0.0617969	-0.0674334	0.0523384	-0.135156	ILMN_13782	NM_025159.1	X	Xp21.2a	Homo sapiens chromosome X open reading frame 21 (CXorf21), mRNA.
HIST1H3C	ILMN_1712184	9.5e-09	6.54e-10	1.95022	3.86433	up	-1.1356	-1.15689	-0.760962	-0.831219	-0.942215	0.0941732	0	0.0674183	-0.279073	-0.146279	0.0417943	0.0565095	0.106452	0.00204992	0.033958	0.0440309	-0.0419433	ILMN_23964	NM_003531.2	6	6p22.1d	Homo sapiens histone cluster 1, H3c (HIST1H3C), mRNA.
KIF23	ILMN_1716553	8.7e-10	3.35e-11	1.94909	3.8613	up	-0.969038	-0.913764	-0.868244	-1.01529	-1.02777	0.0534892	-0.31132	-0.0428882	-0.103791	0.112805	0.117768	0.03583	0.0579846	0.00410461	0	0.0402367	0.0834887	ILMN_13891	NM_138555.1	15	15q23a	Homo sapiens kinesin family member 23 (KIF23), transcript variant 1, mRNA.
ITGAX	ILMN_1730176	1.3e-08	9.58e-10	1.94539	3.85142	up	-0.993213	-1.16157	-0.845833	-0.602889	-0.963647	0.0953956	0.142801	0.0770471	-0.0671942	0.151237	0.12735	0.0218647	0.125337	0.0942352	-0.0805194	0	-0.128013	ILMN_177396	XM_001127869.1		16p11.2c	PREDICTED: Homo sapiens integrin, alpha X (complement component 3 receptor 4 subunit) (ITGAX), mRNA.
IKBKB	ILMN_2172588	8.45e-14	3.47e-17	1.944	3.84772	up	-0.913557	-0.986612	-1.02128	-0.877179	-0.986295	0.0323055	0.0182466	0.00254989	0.00602174	0.0246341	0.0535014	0.0160506	0	-0.044471	0.00250936	-0.0225508	-0.0642581	ILMN_9946	NM_001556.1	8	8p11.21a	Homo sapiens inhibitor of kappa light polypeptide gene enhancer in B-cells, kinase beta (IKBKB), mRNA.
OTUD4	ILMN_2394975	5.14e-11	8.19e-13	1.94277	3.84444	up	-0.905668	-0.840479	-0.851414	-0.992607	-1.0471	0.00226498	-0.117082	-0.0333507	0	0.0262713	0.125725	-0.0285952	0.0404201	0.144253	0.0031817	0.14851	0.0563512	ILMN_25869	NM_017493.4	4	4q31.22a	Homo sapiens OTU domain containing 4 (OTUD4), transcript variant 2, mRNA.
PTER	ILMN_1688090	9.48e-11	1.84e-12	1.9425	3.84372	up	-0.903185	-0.732079	-1.06561	-0.810399	-0.944687	-0.000626	-0.0028677	0.0752544	0.0247087	0.111906	0.112948	0.128468	-0.00464535	0.0635791	0	0.0907416	0.201253	ILMN_163092	NM_001001484.1	10	10p13a	Homo sapiens phosphotriesterase related (PTER), transcript variant 1, mRNA.
SMCR8	ILMN_1794147	1.82e-12	7.81e-15	1.93999	3.83702	up	-0.816091	-0.947243	-0.911515	-0.945406	-1.04261	0.064563	-0.0470786	0.0328956	-0.0606689	0.0785806	0.113585	0	0.0071876	0.0388811	0.0181859	-0.000532	0.0360799	ILMN_30054	NM_144775.2	17	17p11.2f	Homo sapiens Smith-Magenis syndrome chromosome region, candidate 8 (SMCR8), mRNA.
FCGR3A	ILMN_2112580	4.24e-10	1.33e-11	1.93705	3.82921	up	-0.853955	-0.906035	-0.877914	-1.17113	-0.87823	0.0703189	-0.123752	0.0256321	-0.153368	0.0914369	0.112959	-0.0324588	0.0810606	0.077801	0.0340066	0.0132484	0	ILMN_181791	NM_000569.6	1	1q23.3a	Homo sapiens Fc fragment of IgG, low affinity IIIa, receptor (CD16a) (FCGR3A), transcript variant 1, mRNA.
FKSG44	ILMN_2157932	4.02e-08	3.81e-09	1.93671	3.8283	up	-0.948805	-0.499519	-1.12141	-0.823575	-1.21539	0.0778165	0.085403	0	0.0514886	-0.000169	0.0526459	0.0718491	-0.00287318	0.0294583	-0.0160952	0.0181842	0.0146558	ILMN_3387	NM_031904.2	11	11q13.1c	Homo sapiens FKSG44 gene (FKSG44), mRNA.
HIST1H4F	ILMN_2119320	1.75e-10	4.22e-12	1.93282	3.81801	up	-0.976454	-0.85302	-0.777591	-1.0112	-0.93297	0.0199955	-0.0577574	0.100346	0.0461979	-0.128639	0.12057	0	0.0373223	-0.0115619	0.0352426	0.107184	0.216635	ILMN_29698	NM_003540.3	6	6p22.1d	Homo sapiens histone cluster 1, H4f (HIST1H4F), mRNA.
SLC25A32	ILMN_1683212	9.94e-12	9.08e-14	1.92868	3.80708	up	-0.841507	-0.998873	-0.912461	-0.803295	-0.974353	0.0560904	-0.0534523	0.0243428	-0.0342646	-0.0327911	0.144397	0.115089	0	0.0613279	0.0262942	0.0905426	0.100651	ILMN_176514	NM_030780.2	8	8q22.3c	Homo sapiens solute carrier family 25, member 32 (SLC25A32), mRNA.
CCDC82	ILMN_1791933	9.32e-11	1.79e-12	1.92805	3.80541	up	-0.774863	-1.07917	-0.76288	-1.07475	-0.942887	0.0290751	-0.0508652	-0.0140591	0.0586729	-0.016613	0	0.0212851	0.0395989	0.0241587	0.0811019	0.0498154	0.0206592	ILMN_16296	NM_024725.2	11	11q21d	Homo sapiens coiled-coil domain containing 82 (CCDC82), mRNA.
KCNA3	ILMN_1702604	1.95e-08	1.56e-09	1.92741	3.80372	up	-0.903855	-0.900136	-0.873358	-0.757594	-0.984243	0.238198	0.213308	0.236055	0	0.150685	0.133139	0.0390117	0.0774136	0.0625095	-0.0928116	-0.00989222	-0.293699	ILMN_32813	NM_002232.3	1	1p13.3a	Homo sapiens potassium voltage-gated channel, shaker-related subfamily, member 3 (KCNA3), mRNA.
TFAMP1	ILMN_2138689	1.12e-11	1.09e-13	1.92725	3.8033	up	-0.721218	-0.995613	-0.909827	-1.00728	-1.01503	0.00063	-0.029882	-0.0040555	0.0295353	0.0909665	0.0399525	0	0.020854	0.00683951	0.0148635	0.058852	-0.0275586	ILMN_3649	NR_001288.1	7	7p22.3a	Homo sapiens transcription factor A, mitochondrial pseudogene 1 (TFAMP1), non-coding RNA.
LOC642782	ILMN_1740331	1.61e-08	1.23e-09	1.92721	3.80319	up	-0.821264	-0.682534	-0.96557	-0.888904	-1.10817	0.0424032	0	0.124475	0.118138	0.159242	0.21729	-0.00788164	0.108347	0.128104	-0.250787	-0.0793986	0.0787694	ILMN_37590	XM_931704.1	7		PREDICTED: Homo sapiens similar to Forkhead box protein K1 (Myocyte nuclear factor) (MNF), transcript variant 2 (LOC642782), mRNA.
ALG8	ILMN_2271014	3e-14	7.78e-18	1.92549	3.79866	up	-0.945705	-0.919641	-0.83534	-0.925333	-0.996893	0.0274966	0	-0.0106385	0.02405	0.0592372	0.0634844	0.0177889	0.0261538	-0.00175858	0.0280693	0.0305603	-0.0167291	ILMN_176006	NM_001007027.2	11	11q14.1a	Homo sapiens asparagine-linked glycosylation 8, alpha-1,3-glucosyltransferase homolog (S. cerevisiae) (ALG8), transcript variant 2, mRNA.
PPIL3	ILMN_2285490	4.98e-10	1.65e-11	1.92381	3.79425	up	-1.01668	-0.622314	-1.10248	-0.863286	-1.00511	0.0248594	0.0532017	0.0359402	0.0170546	0.0399706	0.0468762	0.0325849	0.0449076	-0.00344157	-0.021033	-0.00695324	0	ILMN_4793	NM_032472.3	2	2q33.1e	Homo sapiens peptidylprolyl isomerase (cyclophilin)-like 3 (PPIL3), transcript variant PPIL3a, mRNA.
C1D	ILMN_1762330	2.41e-12	1.16e-14	1.92033	3.78509	up	-0.890645	-1.05417	-0.862139	-0.819215	-0.992648	0	-0.057497	0.0255427	-0.035167	-0.0155656	0.0536685	0.0418589	0.0447135	0.0608497	0.019697	0.0669575	0.00601053	ILMN_25521	NM_006333.2	2	2p14b	Homo sapiens nuclear DNA-binding protein (C1D), transcript variant 1, mRNA.
SKIL	ILMN_1736834	1.29e-10	2.8e-12	1.91989	3.78394	up	-0.893851	-0.709507	-1.01167	-1.05239	-0.839673	0.033932	0.0744517	-0.0687635	-0.0416844	0.115762	0.0736811	0.0714664	0.10159	0.0572498	0.0840578	0	-0.0264909	ILMN_15145	NM_005414.2	3	3q26.2c	Homo sapiens SKI-like oncogene (SKIL), mRNA.
MAP4	ILMN_1788351	2.97e-13	5.4e-16	1.91941	3.78268	up	-0.887093	-0.860124	-0.963088	-0.992512	-0.884175	0.0949392	-0.0119376	0.0423689	0.0229285	0.090728	0.0488346	-0.0116978	0.0246856	0.0100894	0.038847	-0.0706289	0	ILMN_20470	NM_030884.2	3	3p21.31f	Homo sapiens microtubule-associated protein 4 (MAP4), transcript variant 2, mRNA.
CPNE1	ILMN_2276002	6.33e-11	1.07e-12	1.91805	3.77913	up	-0.727236	-1.0186	-1.09846	-0.812658	-0.927334	0	-0.0191064	-0.0139315	-0.0210152	0.0261567	0.0403597	0.052531	0.0432973	0.0388892	0.077857	0.0240321	0.0243638	ILMN_22052	NM_003915.2	20	20q11.22b	Homo sapiens copine I (CPNE1), transcript variant 3, mRNA.
HIST1H2BO	ILMN_1739076	6.35e-10	2.24e-11	1.91135	3.76162	up	-0.899977	-0.99548	-0.781715	-1.08837	-0.652242	0.136314	-0.00187755	0.049875	0.0697207	0	0.142719	-0.00087	0.0699713	0.107139	0.0233881	-0.014437	0.0305088	ILMN_18509	NM_003527.4	6	6p22.1c	Homo sapiens histone cluster 1, H2bo (HIST1H2BO), mRNA.
ZNF85	ILMN_1747824	4.05e-08	3.84e-09	1.91027	3.75879	up	-0.997381	-1.00787	-1.03991	-0.510653	-0.966691	0.0661178	0.0103304	-0.213483	-0.0057795	0.043889	0.133341	0.143543	0	-0.0967183	0.0866156	0.140025	0.043411	ILMN_22203	NM_003429.2	19	19p12d	Homo sapiens zinc finger protein 85 (ZNF85), mRNA.
PSIP1	ILMN_1679319	2.07e-10	5.32e-12	1.9101	3.75836	up	-0.906711	-1.07786	-0.892603	-0.877315	-0.798279	-0.063638	-0.173127	0.00855088	0.0462005	0	0.153181	0.0433109	-0.0145125	0.108065	0.00680447	0.0521348	0.110181	ILMN_6275	NM_021144.2	9	9p22.3b	Homo sapiens PC4 and SFRS1 interacting protein 1 (PSIP1), transcript variant 1, mRNA.
DNAJB14	ILMN_2288915	9.8e-11	1.91e-12	1.90923	3.75609	up	-0.673733	-0.908749	-0.876915	-1.01083	-1.05916	0.0905414	0.0067513	-0.00788188	-0.0550735	-0.00561929	0.0416791	0.0647755	0	0.0447385	0.0296681	0.0675111	0.0483012	ILMN_12080	NM_024920.3	4	4q23b	Homo sapiens DnaJ (Hsp40) homolog, subfamily B, member 14 (DNAJB14), transcript variant 2, mRNA.
TRIM16L	ILMN_2193443	5.84e-09	3.56e-10	1.9088	3.75498	up	-0.641497	-0.765946	-1.00791	-1.02885	-1.20978	0.0464025	-0.0981519	-0.0585103	0.0205483	0.0289183	0.0113373	0	-0.00828338	0.0127764	0.0234525	0.00532007	0.0386498	ILMN_13068	NM_001037330.1	17	17p11.2f	Homo sapiens tripartite motif-containing 16-like (TRIM16L), mRNA.
GCNT1	ILMN_2225135	9.22e-10	3.64e-11	1.90683	3.74984	up	-0.901708	-0.917106	-0.725369	-0.860887	-1.09838	0.0773537	0	-0.123426	-0.03667	0.0396106	0.0919237	0.223126	0.0379283	-0.0847738	0.020736	0.0917973	0.0282152	ILMN_164463	NM_001490.3	9	9q21.13c	Homo sapiens glucosaminyl (N-acetyl) transferase 1, core 2 (beta-1,6-N-acetylglucosaminyltransferase) (GCNT1), mRNA.
MAD2L1	ILMN_2112460	2.44e-10	6.53e-12	1.9064	3.74871	up	-0.970555	-0.730552	-0.955499	-0.963525	-0.886013	0.0457206	-0.142574	0	0.0937889	-0.00553203	0.164193	0.0191	0.0344114	0.0935187	-0.113837	0.105678	0.060957	ILMN_23985	NM_002358.2	4	4q27a	Homo sapiens MAD2 mitotic arrest deficient-like 1 (yeast) (MAD2L1), mRNA.
STYK1	ILMN_2187206	2.66e-09	1.35e-10	1.90367	3.74164	up	-0.787389	-0.761827	-1.00091	-0.943405	-0.806729	0.114746	0.235158	0.124252	0.097867	0.0173593	0.080869	-0.0608892	-0.0591121	0.141531	-0.11849	0.251497	0	ILMN_182051	NM_018423.1	12	12p13.2c	Homo sapiens serine/threonine/tyrosine kinase 1 (STYK1), mRNA.
SCYL3	ILMN_1683674	1.66e-09	7.61e-11	1.90206	3.73747	up	-1.07353	-0.991097	-0.854254	-0.965124	-0.572491	0	-0.0178785	0.0524983	0.0498342	0.115892	0.0658872	-0.0119464	0.121105	0.0373282	-0.0219877	0.0385528	0.00589705	ILMN_8041	NM_181093.1	1	1q24.2c	Homo sapiens SCY1-like 3 (S. cerevisiae) (SCYL3), transcript variant 2, mRNA.
PHF20L1	ILMN_2268618	1.3e-10	2.83e-12	1.89884	3.72912	up	-1.01296	-0.683449	-1.00438	-1.04009	-0.835352	0.0151374	-0.0926669	0.005898	0.000173	0.0157197	0.0674698	0.0662789	-0.00135136	0	0.0274477	0.0256224	-0.0113187	ILMN_1584	NM_198513.1	8	8q24.22b	Homo sapiens PHD finger protein 20-like 1 (PHF20L1), transcript variant 3, mRNA.
APOBEC3A	ILMN_1680192	9.76e-05	3.08e-05	1.89873	3.72885	up	-0.737635	-0.749581	-0.795725	-0.84838	-0.392882	0.334383	-0.0373545	0.33749	0	-0.0091567	0.606975	0.376494	0.496908	0.470824	0.122057	0.493843	-0.550128	ILMN_162271	NM_145699.2	22	22q13.1c	Homo sapiens apolipoprotein B mRNA editing enzyme, catalytic polypeptide-like 3A (APOBEC3A), mRNA.
ANKRD5	ILMN_2367300	1.09e-09	4.45e-11	1.8981	3.72721	up	-0.949196	-0.639036	-1.01434	-0.868784	-0.835478	0	0.010457	0.148568	-0.024981	0.0424132	0.124775	-0.00395727	-0.0505819	0.174983	0.000827	0.181532	0.154218	ILMN_10046	NM_198798.1	20	20p12.2b	Homo sapiens ankyrin repeat domain 5 (ANKRD5), transcript variant 2, mRNA.
TMOD2	ILMN_1652780	3.39e-09	1.81e-10	1.89765	3.72605	up	-0.87733	-0.72068	-0.982312	-1.0086	-0.862534	0.156597	0	0.0678332	0.133908	-0.0827932	0.161089	0.0181837	0.0278783	0.0425508	-0.00037	0.129474	-0.247297	ILMN_12247	NM_014548.2	15	15q21.2b	Homo sapiens tropomodulin 2 (neuronal) (TMOD2), mRNA.
ZNF273	ILMN_2346562	7.71e-10	2.87e-11	1.89698	3.72432	up	-0.915112	-0.65226	-0.889733	-1.13722	-0.924902	0.0554669	-0.0856326	-0.0861187	0.0485926	0.047354	-0.00169301	0	0.00426793	0.0500355	0.0766094	0.0497053	0.0797112	ILMN_5125	NM_021148.2	7	7q11.21c	Homo sapiens zinc finger protein 273 (ZNF273), transcript variant 1, mRNA.
ZNF117	ILMN_1723018	2.11e-09	1.01e-10	1.89615	3.7222	up	-0.873894	-1.08882	-0.632289	-0.959232	-0.909616	0.109695	0.0122693	0	0.0178392	0.0137346	-0.103867	0.024703	-0.00933099	0.190322	-0.0725448	0.073344	0.10752	ILMN_4703	NM_015852.3	7	7q11.21c	Homo sapiens zinc finger protein 117 (ZNF117), mRNA.
USP28	ILMN_1794306	5.41e-08	5.41e-09	1.89502	3.71927	up	-0.932053	-0.415948	-1.04987	-1.11847	-0.982531	0.0706735	0.00301576	-0.0158463	-0.00881457	0.0255036	0.0313666	0.0449731	0	0.0580788	0.061358	0.0182672	-0.0193045	ILMN_183549	NM_020886.2	11	11q23.2a	Homo sapiens ubiquitin specific peptidase 28 (USP28), mRNA.
ITGAX	ILMN_1726175	1.1e-09	4.54e-11	1.89042	3.70743	up	-0.614787	-1.01508	-0.782717	-0.930004	-0.898746	0.176891	0.112044	0.107299	-0.00934124	0.105021	0.0893266	0.0980444	0.147261	0.120015	-0.0615091	0	-0.0397699	ILMN_7741	NM_000887.3	16	16p11.2c	Homo sapiens integrin, alpha X (complement component 3 receptor 4 subunit) (ITGAX), mRNA.
CEP63	ILMN_2396011	8.04e-12	6.79e-14	1.88965	3.70545	up	-0.937092	-0.922381	-0.884918	-1.04987	-0.726563	0.0208347	0.033468	-0.0156188	0	0.0255837	0.0685098	0.0205157	-0.0486803	-0.0285304	0.0318604	0.0200281	0.0394897	ILMN_175397	NM_001042384.1	3	3q22.1e-q22.2a	Homo sapiens centrosomal protein 63kDa (CEP63), transcript variant 4, mRNA.
DTWD1	ILMN_2207816	1.33e-11	1.4e-13	1.8886	3.70276	up	-0.743543	-0.922488	-0.960456	-1.07102	-0.85133	0.0321889	-0.035567	0.000926	0.0172348	0.0347061	0.0116129	0.0248075	0.0641134	0.0192018	-0.0125816	-0.0660107	0	ILMN_3248	NM_020234.3	15	15q21.2a	Homo sapiens DTW domain containing 1 (DTWD1), mRNA.
FLJ36031	ILMN_1696029	3.4e-10	1.01e-11	1.88767	3.70037	up	-0.708475	-0.954801	-1.03752	-0.73708	-0.895895	-0.0349789	-0.0167384	-0.0180957	0.0304992	0.124032	0.113788	0.145602	0.149995	0.0286446	0	0.0725858	0.00288224	ILMN_181268	NM_175884.3	7	7q22.3a	Homo sapiens hypothetical protein FLJ36031 (FLJ36031), mRNA.
ZNF28	ILMN_2199516	1.08e-10	2.22e-12	1.88748	3.69988	up	-1.03385	-0.698326	-0.944565	-0.79282	-0.937834	0.0357168	-0.0287635	0	0.00301123	0.0916395	0.0343909	0.102174	0.0452104	-0.0446842	0.128091	-0.0227242	0.0757241	ILMN_8130	NM_006969.2	19	19q13.41a	Homo sapiens zinc finger protein 28 (ZNF28), mRNA.
PRAME	ILMN_1740744	0.000359	0.000132	1.88667	3.69779	up	-0.736421	-1.04727	-1.0303	-0.945829	-0.93517	0.232758	-0.459001	0.0382318	0.234481	-1.03391	-0.248834	0.235452	0	0.193964	0.109437	0.133756	0.285733	ILMN_8154	NM_206953.1	22	22q11.22b	Homo sapiens preferentially expressed antigen in melanoma (PRAME), transcript variant 2, mRNA.
PDE4DIP	ILMN_1749639	7.81e-09	5.1e-10	1.88583	3.69566	up	-0.555787	-1.00153	-1.03839	-1.0242	-0.752194	0.163713	0.032614	0.0631156	-0.0287604	0.0578268	0.0112469	0	0.101306	0.0618045	-0.00257397	0.096658	-0.0675728	ILMN_164366	NM_014644.3	1	1q21.1b	Homo sapiens phosphodiesterase 4D interacting protein (myomegalin) (PDE4DIP), transcript variant 1, mRNA.
HERC4	ILMN_2370160	6.5e-08	6.74e-09	1.88541	3.69458	up	-0.634281	-1.17462	-0.575273	-0.976661	-1.13609	-0.0423326	0.037534	0	-0.0355642	0.0514643	0.0874507	0.0330646	-0.0258174	0.0159006	0.0139661	0.0241761	0.0260768	ILMN_5477	NM_015601.2	10	10q21.3d	Homo sapiens hect domain and RLD 4 (HERC4), transcript variant 2, mRNA.
ARFGAP3	ILMN_2227800	3.74e-11	5.36e-13	1.88323	3.68901	up	-0.739557	-0.87717	-1.1305	-0.846893	-0.899833	0.0258045	0.0104108	0.00855017	0.0210178	-0.00107431	0.0453568	0.0192909	-0.00205755	-0.0129094	0	0.00514817	0.0535274	ILMN_17507	NM_014570.3	22	22q13.2c	Homo sapiens ADP-ribosylation factor GTPase activating protein 3 (ARFGAP3), mRNA.
MARCH8	ILMN_2257749	3.47e-10	1.04e-11	1.88294	3.68827	up	-1.06859	-0.965764	-0.675752	-0.950839	-0.726242	0.0829987	-0.00377059	-0.0294056	0.0217109	0.066653	0.0552492	0	0.0234671	-0.00531244	0.0733895	0.0823946	0.0592568	ILMN_6980	NM_001002265.1	10	10q11.21d	Homo sapiens membrane-associated ring finger (C3HC4) 8 (MARCH8), transcript variant 6, mRNA.
HIST1H2AB	ILMN_1753524	1.21e-11	1.2e-13	1.87902	3.67824	up	-0.785206	-0.896386	-0.993432	-0.847374	-0.93053	0.0334933	-0.12229	0.0271044	0.00363278	-0.00468493	0.100941	0.0416462	0.129001	0.0300786	0	-0.0418689	0.035645	ILMN_16144	NM_003513.2	6	6p22.1d	Homo sapiens histone cluster 1, H2ab (HIST1H2AB), mRNA.
POLI	ILMN_1702218	7.46e-08	7.97e-09	1.87774	3.67498	up	-1.11559	-0.483207	-1.12669	-0.80683	-0.805724	-0.0509164	0.0604324	0.0538683	-0.0375679	0.127101	0	0.103964	0.0738223	0.061497	0.00583005	-0.0437541	0.142337	ILMN_17089	NM_007195.2	18	18q21.2c	Homo sapiens polymerase (DNA directed) iota (POLI), mRNA.
ODF2L	ILMN_1800517	1.18e-10	2.51e-12	1.87462	3.66705	up	-0.725234	-0.996802	-0.863715	-1.07098	-0.814675	0.0299101	0.0542204	-7.99e-05	0.0394404	0.0868123	0.0533855	0.00976849	0.00950074	-0.106885	0.0164585	0	-0.0447416	ILMN_18003	NM_020729.1	1	1p22.3c	Homo sapiens outer dense fiber of sperm tails 2-like (ODF2L), transcript variant 1, mRNA.
PHF8	ILMN_2230530	3.07e-11	4.14e-13	1.8742	3.66599	up	-0.896648	-0.995867	-0.694147	-0.830785	-0.995571	0.0497158	0.0307746	0.0563486	0.00646639	0.0868208	0.00738573	0	0.0722451	-0.0489502	0.0518188	-0.0176518	-0.0109029	ILMN_24368	NM_015107.1	X	Xp11.22a	Homo sapiens PHD finger protein 8 (PHF8), mRNA.
SERPINB9	ILMN_2184250	4.47e-11	6.8e-13	1.87391	3.66524	up	-0.919705	-0.718259	-0.92171	-0.919899	-0.960792	0.111969	0	0.0613196	-0.0868576	0.0398438	0.0217788	0.00475621	0.0906196	0.0664156	0.0615585	-0.069649	-0.0860205	ILMN_162722	NM_004155.3	6	6p25.2b	Homo sapiens serpin peptidase inhibitor, clade B (ovalbumin), member 9 (SERPINB9), mRNA.
TTC21B	ILMN_2217955	2.95e-10	8.36e-12	1.87334	3.66381	up	-0.63926	-0.955948	-0.913343	-0.921042	-0.993462	0.0833709	-0.0937154	-0.0344014	0.0999396	0.135107	0.0300889	0.042285	0	0.013078	0.0173895	-0.0435944	0.00251341	ILMN_24489	NM_024753.3	2	2q24.3c-q24.3d	Homo sapiens tetratricopeptide repeat domain 21B (TTC21B), mRNA.
ZNF124	ILMN_2110084	1.59e-09	7.22e-11	1.87057	3.65676	up	-0.75998	-0.847749	-0.88008	-0.991285	-1.11329	0.0272684	-0.264096	0	0.0479352	0.0564554	0.0358403	0.00154519	-0.113609	-0.0452642	0.0235376	0.00448799	0.0458727	ILMN_19934	NM_003431.2	1	1q44d-q44e	Homo sapiens zinc finger protein 124 (ZNF124), mRNA.
ASB7	ILMN_1744050	3.2e-09	1.7e-10	1.87001	3.65534	up	-1.1254	-1.01404	-0.794483	-0.733431	-0.654849	0.116908	-0.0434415	-0.00682735	0	0.0290835	-0.00884151	0.0281668	0.0917754	0.0539718	0.135497	0.0182853	0.048671	ILMN_25462	NM_024708.2	15	15q26.3c	Homo sapiens ankyrin repeat and SOCS box-containing 7 (ASB7), transcript variant 1, mRNA.
UBE2MP1	ILMN_1695790	1.96e-11	2.36e-13	1.86997	3.65525	up	-0.913198	-0.73233	-0.953898	-0.880623	-0.860914	0.0600748	-0.0278389	0.00220418	0.00164557	0.133763	0.125629	0.046644	0.0998898	0.0648501	-0.0876117	-0.00137401	0	ILMN_19373	NR_002837.1	16	16p11.2a	Homo sapiens ubiquitin-conjugating enzyme E2M pseudogene 1 (UBE2MP1), non-coding RNA.
CREB3L1	ILMN_1749032	8.26e-12	7.05e-14	1.86772	3.64955	up	-0.767534	-0.898305	-1.01391	-0.927152	-0.941998	0.0225294	0.0173638	0.0141697	-0.15343	0.0190504	0.00782919	0.0269346	0.0243135	-0.0490367	0.0228121	0	-0.0545723	ILMN_23950	NM_052854.2	11	11p11.2c	Homo sapiens cAMP responsive element binding protein 3-like 1 (CREB3L1), mRNA.
AGTPBP1	ILMN_2223922	1.07e-07	1.21e-08	1.86674	3.64707	up	-0.970499	-0.758014	-0.402052	-0.952994	-1.03314	0.0352924	-0.0238295	0.0336053	0.147164	-0.00150895	0.251953	0.12842	-0.0118563	0	0.0664685	0.153381	0.147083	ILMN_12151	NM_015239.1	9	9q21.33b	Homo sapiens ATP/GTP binding protein 1 (AGTPBP1), mRNA.
NBPF15	ILMN_2147133	5.61e-12	4.15e-14	1.86645	3.64634	up	-0.842934	-0.884875	-0.756124	-0.928126	-0.992186	0.0406628	0.0152931	0.018894	0	0.0618551	0.119062	-0.0459111	-0.0692558	-0.00252724	0.00116682	0.0297401	0.0644064	ILMN_1276	NM_173638.2	1	1q21.1d	Homo sapiens neuroblastoma breakpoint family, member 15 (NBPF15), mRNA.
SLC7A5P1	ILMN_2193553	9.88e-09	6.88e-10	1.86479	3.64214	up	-0.705155	-0.916136	-0.965331	-0.866792	-0.809682	0	-0.117713	0.00912666	-0.0534656	0.0814729	0.213783	0.0717926	0.115196	0.120664	-0.226638	0.14991	0.19258	ILMN_7550	NR_002593.1	16	16p11.2d	Homo sapiens solute carrier family 7 (cationic amino acid transporter, y+ system), member 5 pseudogene 1 (SLC7A5P1), non-coding RNA.
HIST1H2AD	ILMN_1742143	1.72e-10	4.1e-12	1.86325	3.63827	up	-0.797992	-0.887758	-0.775213	-0.881902	-0.998581	0.0757308	-0.178142	0.0637255	0	-0.00255251	0.149233	-0.0252748	0.129221	0.0431774	0.0134325	0.00378656	0.0820923	ILMN_1931	NM_021065.2	6	6p22.1d	Homo sapiens histone cluster 1, H2ad (HIST1H2AD), mRNA.
NVL	ILMN_1740957	5.54e-11	8.96e-13	1.85956	3.62898	up	-0.952384	-0.860232	-0.787751	-0.905189	-0.803371	0.0981562	-0.0787811	0.0146232	0.0965781	0.0858316	0.116355	0.0469255	0.114572	0	-0.0979495	0.0788805	-0.0770512	ILMN_179294	NM_002533.2	1	1q42.11b	Homo sapiens nuclear VCP-like (NVL), transcript variant 1, mRNA.
CDKN2A	ILMN_1757255	2.91e-06	5.71e-07	1.85913	3.62789	up	-0.728886	-0.959058	-0.637701	-0.967941	-1.00827	0.122583	-0.318883	0.226431	0.169713	0.144282	0.192899	0	-0.00163507	0.189956	0.0628917	0.092202	-0.469347	ILMN_30355	NM_058197.3	9	9p21.3c	Homo sapiens cyclin-dependent kinase inhibitor 2A (melanoma, p16, inhibits CDK4) (CDKN2A), transcript variant 3, mRNA.
STX7	ILMN_2154094	1e-10	1.99e-12	1.85681	3.62207	up	-0.644742	-0.940757	-0.89532	-0.857936	-0.982754	0.0943742	0.0694773	0.0260074	0	-0.00113463	0.0299027	0.0982368	-0.0730596	0.0493586	-0.0373862	0.0736167	0.0129433	ILMN_23974	NM_003569.1	6	6q23.2b	Homo sapiens syntaxin 7 (STX7), mRNA.
LGMN	ILMN_2253017	6.02e-12	4.58e-14	1.85483	3.61709	up	-0.947896	-0.679045	-0.913186	-0.91777	-0.981551	0.00222945	0.0168731	0.00157332	0	0.0219586	0.00186634	0.0125561	0.0121589	-0.0125134	-0.0165818	-0.00176144	0.00241208	ILMN_183373	NM_001008530.1	14	14q32.12b	Homo sapiens legumain (LGMN), transcript variant 2, mRNA.
RRM2	ILMN_1678669	5.83e-08	5.94e-09	1.85446	3.61617	up	-1.3047	-0.854725	-0.888949	-0.594754	-0.77385	-0.0263708	0.000227	0.039403	0	0.0151138	0.0659618	-0.0333076	0.0368347	0.0712774	-0.129415	0.0120308	0.0395119	ILMN_18637	NM_001034.1	2	2p25.1d	Homo sapiens ribonucleotide reductase M2 polypeptide (RRM2), mRNA.
SDC3	ILMN_1753523	6.83e-10	2.46e-11	1.85372	3.6143	up	-0.91007	-0.884459	-0.67558	-1.12963	-0.810178	0.0251834	-0.0564132	0.0210736	0.0319219	0.0709221	0	0.00454903	0.0269833	-0.0261726	0.0911934	-0.101515	0.0135186	ILMN_34871	XM_944729.1		1p35.2a	PREDICTED: Homo sapiens syndecan 3 (N-syndecan), transcript variant 4 (SDC3), mRNA.
POT1	ILMN_1692041	5.05e-11	7.89e-13	1.85251	3.61129	up	-0.866634	-0.746102	-0.78144	-0.95276	-0.982087	-0.02861	-0.102046	0.0132396	-0.038605	0.0672858	0.136973	0.0606973	0.0194902	0	0.0706265	0.0731282	0.0119853	ILMN_168719	NR_003103.1	7	7q31.33a	Homo sapiens POT1 protection of telomeres 1 homolog (S. pombe) (POT1), transcript variant 3, non-coding RNA.
TNIP3	ILMN_1707591	1.78e-07	2.18e-08	1.85223	3.61058	up	-0.890023	-0.585512	-0.984081	-0.932373	-0.956733	0.092221	0.143062	0.0686054	0	0.0478365	0.0191305	-0.0853386	0.124588	0.156896	-0.0926328	0.151186	-0.391332	ILMN_27836	NM_024873.3	4	4q27b-q27c	Homo sapiens TNFAIP3 interacting protein 3 (TNIP3), mRNA.
PDE7A	ILMN_2379675	1.64e-09	7.51e-11	1.84781	3.59953	up	-0.912801	-0.973845	-0.631741	-0.716552	-0.973952	0	-0.012593	0.0163524	0.127963	0.150113	0.130324	0.105907	0.0250502	0.0197983	-0.0454795	0.0900338	-0.0790281	ILMN_13515	NM_002603.1	8	8q13.1a	Homo sapiens phosphodiesterase 7A (PDE7A), transcript variant 1, mRNA.
PHF20L1	ILMN_1727287	3.02e-12	1.7e-14	1.84707	3.59768	up	-0.801254	-0.819896	-0.846042	-1.02563	-0.905074	-0.00773334	-0.0604641	0.032119	0.0478427	0.0337584	0.024508	0.0241833	0	-0.0848753	0.00783968	0.010103	0.0405865	ILMN_25591	NM_032205.3	8	8q24.22b	Homo sapiens PHD finger protein 20-like 1 (PHF20L1), transcript variant 2, mRNA.
MRPL44	ILMN_2141523	3.39e-10	1.01e-11	1.84551	3.59379	up	-1.01869	-0.606434	-0.894	-0.85654	-1.0354	0.011379	-0.0301478	-0.017401	0.00683951	0.0270314	0.00792122	0.00174665	0.000264	-0.0090909	0.0172138	0	0.0058794	ILMN_16607	NM_022915.2	2	2q36.1d	Homo sapiens mitochondrial ribosomal protein L44 (MRPL44), nuclear gene encoding mitochondrial protein, mRNA.
RUNX1	ILMN_1669335	1.67e-11	1.89e-13	1.84536	3.59342	up	-0.712565	-0.875303	-0.947362	-0.839834	-0.936168	0.0122194	0.0308247	-0.0534828	0	0.146263	0.012711	0.058341	0.0591981	-0.0243855	0.058341	-0.058037	0.017863	ILMN_14303	NM_001001890.1	21	21q22.12a	Homo sapiens runt-related transcription factor 1 (acute myeloid leukemia 1; aml1 oncogene) (RUNX1), transcript variant 2, mRNA.
MACF1	ILMN_1718884	1.9e-11	2.26e-13	1.84275	3.58694	up	-0.772321	-0.913338	-0.99571	-0.797625	-0.85687	0.0464599	0.0414484	0.0645592	0	0.0745959	-0.0634587	0.080476	0.0421367	0.0177536	-0.00370955	-0.124286	0.000318	ILMN_3751	NM_033044.2	1	1p34.3a-p34.2d	Homo sapiens microtubule-actin crosslinking factor 1 (MACF1), transcript variant 2, mRNA.
CASC5	ILMN_1715437	4.78e-08	4.66e-09	1.84118	3.58304	up	-0.993223	-0.506059	-0.806583	-1.02754	-1.06842	0.0290604	-0.131858	-0.154579	-0.0685613	0	0.113013	0.000331	0.0911109	0.0271926	0.0503287	0.0055244	0.0416563	ILMN_8473	NM_144508.3	15	15q15.1b	Homo sapiens cancer susceptibility candidate 5 (CASC5), transcript variant 2, mRNA.
PHF14	ILMN_2401770	2.64e-09	1.33e-10	1.84106	3.58273	up	-1.16443	-0.886372	-0.787728	-0.642086	-0.806633	-0.0125229	0.00922179	0.063473	0.0762439	0.0671756	0.02126	-0.00157428	0.0731669	0	0.0203519	-0.0863657	0.0466223	ILMN_2096	NM_001007157.1	7	7p21.3b	Homo sapiens PHD finger protein 14 (PHF14), transcript variant 1, mRNA.
FAM72D	ILMN_1719870	5.12e-10	1.71e-11	1.84091	3.58236	up	-0.731851	-0.844521	-0.834976	-0.99444	-0.814002	0.110911	-0.0522714	0.0472748	0.0298355	-0.161256	0.164382	0	0.0243218	0.16603	-0.0245984	0.0846608	0.0482643	ILMN_19354	NM_207418.2	1	1q21.1a	Homo sapiens family with sequence similarity 72, member D (FAM72D), mRNA.
ATG4C	ILMN_2383727	1.63e-11	1.83e-13	1.83996	3.58	up	-0.967528	-0.808893	-0.80284	-0.891269	-0.804082	0.0961065	-0.106713	0	-0.0306799	0.0405359	0.138134	0.0813277	0.0243828	0.00909901	0.0407515	0.0465572	-0.0424962	ILMN_29828	NM_032852.2	1	1p31.3c	Homo sapiens ATG4 autophagy related 4 homolog C (S. cerevisiae) (ATG4C), transcript variant 7, mRNA.
PDE8A	ILMN_2295213	8.26e-12	7.03e-14	1.83994	3.57995	up	-0.78077	-0.852601	-0.82829	-0.778073	-0.885689	0.0794296	0.103942	-0.0252798	-0.0314562	-0.00444722	0.056318	0.0689547	0.0415916	0.103806	0	0.0460737	0.215943	ILMN_6616	NM_002605.2	15	15q25.3a	Homo sapiens phosphodiesterase 8A (PDE8A), transcript variant 1, mRNA.
ARHGAP18	ILMN_1791186	7.81e-09	5.1e-10	1.83951	3.57889	up	-0.911016	-1.13448	-0.661719	-0.702425	-0.98615	0.0610874	-0.0731511	0.0180111	-0.170441	0.0313449	0.0422974	0.0441873	0.0399263	0.0576467	0	0.0158608	-0.064764	ILMN_28314	NM_033515.2	6	6q22.33e	Homo sapiens Rho GTPase activating protein 18 (ARHGAP18), mRNA.
TACSTD1	ILMN_2160209	6.07e-10	2.12e-11	1.83803	3.57521	up	-1.06902	-0.783025	-0.824212	-0.646231	-0.896286	0	-0.0311713	-0.0375357	0.038476	0.0709536	0.0938547	0.0728507	0.0615509	-0.0819328	0.0771615	0.0711308	0.0775115	ILMN_4070	NM_002354.1	2	2p21a	Homo sapiens tumor-associated calcium signal transducer 1 (TACSTD1), mRNA.
GAB1	ILMN_1666910	1.22e-09	5.15e-11	1.83759	3.57413	up	-0.966246	-0.656089	-0.757036	-0.864764	-0.9017	0.103331	0.0941758	0.186575	0.204346	0.0171928	-0.102311	0.0790789	-0.0447636	0.0193574	-0.0215366	0	0.0483284	ILMN_17932	NM_207123.1	4	4q31.21c	Homo sapiens GRB2-associated binding protein 1 (GAB1), transcript variant 1, mRNA.
FGD2	ILMN_2115011	1.3e-09	5.55e-11	1.83719	3.57314	up	-1.17854	-0.701784	-0.777215	-0.900893	-0.750003	0.0327051	-0.00521898	0.0337946	-0.00984359	0.0358729	0.0552485	-0.00925469	0.00806785	0.00791574	0.0147054	0	0.0257852	ILMN_13097	NM_173558.2	6	6p21.2c	Homo sapiens FYVE, RhoGEF and PH domain containing 2 (FGD2), mRNA.
CRSP9	ILMN_2229170	8.83e-11	1.68e-12	1.83601	3.5702	up	-0.77997	-0.953367	-0.812675	-1.01845	-0.677667	0.0771074	0.0250111	0.0431776	0.0586557	-0.04037	-0.019814	0	0.0117493	0.0487583	0.0602851	0.0865891	-0.013397	ILMN_8760	NM_004270.3	5	5q33.3a	Homo sapiens cofactor required for Sp1 transcriptional activation, subunit 9, 33kDa (CRSP9), mRNA.
NEDD1	ILMN_2206151	1.83e-10	4.47e-12	1.83433	3.56606	up	-0.690079	-0.958036	-0.948348	-0.937525	-0.701207	0.107943	0.01053	-0.0374258	-0.0343986	0.0221882	0.105156	0.0508249	0	0.00562596	-0.0310926	0.0764809	0.0627415	ILMN_4251	NM_152905.2	12	12q23.1a	Homo sapiens neural precursor cell expressed, developmentally down-regulated 1 (NEDD1), mRNA.
AKAP11	ILMN_1783818	4.54e-10	1.45e-11	1.83415	3.5656	up	-0.861231	-1.05228	-0.603295	-0.83613	-0.9146	-0.0122011	0.0364535	0.0741086	0.0193796	0.0399823	-0.0608995	0.0122373	0.0623615	0	0.0339592	0.0786815	-0.0248396	ILMN_13368	NM_016248.2	13	13q14.11c	Homo sapiens A kinase (PRKA) anchor protein 11 (AKAP11), mRNA.
SF3B1	ILMN_1677165	4.48e-09	2.56e-10	1.83072	3.55713	up	-0.702606	-0.713651	-1.04337	-0.681312	-1.09069	0.0462093	0.0311594	0.0417702	0.10919	0.0216067	-0.0133548	0	-0.0139005	-0.0646021	0.0556829	0.0661545	0.0330756	ILMN_13059	NM_001005526.1	2	2q33.1a	Homo sapiens splicing factor 3b, subunit 1, 155kDa (SF3B1), transcript variant 2, mRNA.
MPHOSPH10	ILMN_2229950	1.13e-09	4.73e-11	1.82934	3.55374	up	-0.725077	-1.04992	-0.751015	-0.700235	-1.06244	-0.0557842	0.0215807	0.0653112	0.0274677	0	0.0447383	0.00431919	0.00213408	-0.0289176	-0.010443	0.0385768	0.0540378	ILMN_161971	NM_005791.1	2	2p13.3b	Homo sapiens M-phase phosphoprotein 10 (U3 small nucleolar ribonucleoprotein) (MPHOSPH10), mRNA.
CLCN3	ILMN_1707467	2.71e-11	3.48e-13	1.8272	3.54847	up	-0.720901	-0.710816	-0.926384	-0.876242	-0.861652	-0.00608063	0.0353277	0.0889912	0.138339	0.0664296	-0.0227234	0.0269022	-0.0297718	0.100507	0	0.0995707	0.107694	ILMN_12827	NM_173872.2	4	4q33a	Homo sapiens chloride channel 3 (CLCN3), transcript variant e, mRNA.
RPS27L	ILMN_2126802	4.18e-12	2.7e-14	1.82717	3.54841	up	-0.819342	-0.71075	-0.877718	-0.92121	-0.940382	0.0451641	-0.0518653	-0.0591135	-0.0051198	0.0318053	0.0705323	0.03214	0	0.0234337	0.0605514	0.0040381	0.0372338	ILMN_28649	NM_015920.3	15	15q22.2b	Homo sapiens ribosomal protein S27-like (RPS27L), mRNA.
C1orf9	ILMN_1742324	9.96e-11	1.97e-12	1.82645	3.54664	up	-0.897212	-0.64765	-1.00437	-0.759092	-0.922103	-0.0180366	0.0556304	0.0109534	0.020488	-0.0268221	0.0512629	0	0.036931	0.0728862	-0.0154493	0.0713971	0.0162742	ILMN_9240	NM_014283.2	1	1q24.3d	Homo sapiens chromosome 1 open reading frame 9 (C1orf9), transcript variant 1, mRNA.
PPP4R2	ILMN_2060891	1.18e-10	2.5e-12	1.8262	3.54601	up	-0.939313	-0.715884	-0.679685	-0.924239	-0.958352	0.0368974	-0.0512829	0.0524037	-0.039494	-0.0344157	0.0822887	0.0754135	0.0439024	0.0824153	0.0380101	0	0.0180302	ILMN_16030	NM_174907.1	3	3p13b	Homo sapiens protein phosphatase 4, regulatory subunit 2 (PPP4R2), mRNA.
NUP155	ILMN_1761772	1.13e-09	4.7e-11	1.82552	3.54435	up	-1.12948	-0.966308	-0.668582	-0.809347	-0.792749	0	-0.0881233	0.00762629	0.028244	0.00692368	0.0369663	-0.0150521	0.0142419	0.0103147	0.00959992	-0.0883324	0.0177743	ILMN_9919	NM_153485.1	5	5p13.2b	Homo sapiens nucleoporin 155kDa (NUP155), transcript variant 1, mRNA.
GRHL1	ILMN_1795767	2.36e-08	1.98e-09	1.8252	3.54356	up	-0.895942	-0.923615	-0.810521	-0.577823	-0.988856	-0.124643	0	0.0236497	0.244635	0.034647	-0.0791886	0.0551348	0.00492668	0.0822546	-0.15785	0.091393	0.169456	ILMN_27448	NM_014552.2	2	2p25.1d	Homo sapiens grainyhead-like 1 (Drosophila) (GRHL1), transcript variant 1, mRNA.
UBE1DC1	ILMN_1697211	6.33e-12	4.92e-14	1.82335	3.53902	up	-0.862915	-0.735923	-0.924047	-0.979702	-0.75634	-0.0306566	0.00629544	0.00855279	0.0250101	0.0695126	0.0233951	0.0548239	0.0137627	-0.039907	0.0524189	-0.00554776	0	ILMN_166159	NM_198329.1	3	3q22.1c	Homo sapiens ubiquitin-activating enzyme E1-domain containing 1 (UBE1DC1), transcript variant 2, mRNA.
SLC30A6	ILMN_2151168	2.02e-09	9.66e-11	1.82262	3.53722	up	-1.00922	-0.614544	-0.852487	-1.0629	-0.763243	0	-0.130159	-0.0167208	0.0171032	0	0.0460484	0.033766	0.036952	-0.0175483	0.0171344	0.0646706	0.0151439	ILMN_11820	NM_017964.2	2	2p22.3e	Homo sapiens solute carrier family 30 (zinc transporter), member 6 (SLC30A6), mRNA.
RAPH1	ILMN_1691787	8.12e-11	1.5e-12	1.82157	3.53466	up	-0.86792	-0.813629	-1.05498	-0.770466	-0.727954	0.0431404	0.0837901	0.0238378	0.0937397	0.02404	0.00300956	0.0142951	0	-0.0569186	-0.0392466	-0.0323637	0.0609992	ILMN_10860	NM_203365.2	2	2q33.2a	Homo sapiens Ras association (RalGDS/AF-6) and pleckstrin homology domains 1 (RAPH1), transcript variant 3, mRNA.
HMMR	ILMN_2409220	7.28e-07	1.14e-07	1.82107	3.53342	up	-1.11739	-0.309266	-1.03369	-0.885419	-0.848013	0.108965	-0.0263891	0.0045712	0	-0.110409	0.088891	-0.0335896	0.0384333	0.111625	0.0274587	0.10218	0.000607	ILMN_17450	NM_012484.1	5	5q34c	Homo sapiens hyaluronan-mediated motility receptor (RHAMM) (HMMR), transcript variant 1, mRNA.
ATP11A	ILMN_1768783	5.81e-07	8.74e-08	1.81986	3.53046	up	-1.09146	-0.895945	-0.869886	-0.78217	-0.5882	0.0567548	-0.172373	0.147284	0.0067718	0.164564	0.154209	0.0179605	-0.00176716	0.0551546	0	0.1868	-0.395835	ILMN_13123	NM_032189.3	13	13q34c	Homo sapiens ATPase, class VI, type 11A (ATP11A), transcript variant 2, mRNA.
HNRPH1	ILMN_2101928	7.14e-09	4.56e-10	1.81692	3.52329	up	-0.491749	-1.07712	-0.881933	-0.904688	-0.917013	0.0416372	0	-0.0454178	0.0173006	0.043788	-0.000985	0.0146546	-0.0446439	0.0106633	0.00820994	0.0316548	0.00709057	ILMN_4782	NM_005520.1	5	5q35.3d	Homo sapiens heterogeneous nuclear ribonucleoprotein H1 (H) (HNRPH1), mRNA.
FNIP1	ILMN_1796523	3.85e-10	1.18e-11	1.81686	3.52313	up	-1.07593	-0.689042	-0.776002	-0.780192	-0.892874	-0.101371	0.0993812	0.0502262	0.0449719	0.00725722	-0.00935984	0.0114164	0	0.0286314	0.0764933	-0.0187314	0.034735	ILMN_178028	NM_133372.2	5	5q31.1a	Homo sapiens folliculin interacting protein 1 (FNIP1), transcript variant 1, mRNA.
TUBG1	ILMN_1698646	1.49e-09	6.64e-11	1.81599	3.521	up	-0.718915	-0.749398	-0.95338	-0.833662	-0.864171	0	-0.195973	-0.07938	-0.030684	0.0788927	0.175226	0.0261874	0.0968945	0.124669	0.0444918	0.0846674	0.117184	ILMN_176354	NM_001070.3	17	17q21.31a	Homo sapiens tubulin, gamma 1 (TUBG1), mRNA.
DBNDD2	ILMN_2338565	3.85e-09	2.11e-10	1.81531	3.51936	up	-0.710574	-0.896588	-0.930341	-0.825511	-0.631376	0.146301	-0.0802317	-0.00141907	-0.0949304	0.0149331	0.177898	0.0405397	0.196878	0	0.0744412	0.0636158	0.198046	ILMN_168203	NM_001048221.1	20	20q13.12b	Homo sapiens dysbindin (dystrobrevin binding protein 1) domain containing 2 (DBNDD2), transcript variant 1, mRNA.
C1orf58	ILMN_1654864	2.33e-09	1.14e-10	1.81489	3.51833	up	-0.981375	-0.987139	-0.948901	-0.525376	-0.793733	0.0292871	-0.0177746	0.0291333	0.050941	0.00289583	0	-0.0161743	0.0028441	0.00371075	-0.00484443	0.0630465	0.00787401	ILMN_11942	NM_144695.2	1	1q41e	Homo sapiens chromosome 1 open reading frame 58 (C1orf58), mRNA.
TERF1	ILMN_2357382	3.25e-09	1.73e-10	1.81451	3.5174	up	-0.887113	-0.680628	-0.868505	-0.591173	-1.04643	-0.0141709	-0.0711155	0.0695741	0	0.0979786	0.12475	0.0362759	0.126392	0.0166645	-0.0038681	0.0627053	0.0925427	ILMN_9053	NM_003218.2	8	8q21.11a	Homo sapiens telomeric repeat binding factor (NIMA-interacting) 1 (TERF1), transcript variant 2, mRNA.
RGPD5	ILMN_2295318	3.01e-12	1.67e-14	1.81378	3.51561	up	-0.798217	-0.780078	-0.893201	-0.937174	-0.782391	0.0694973	0.102898	0	0.0407004	0.0658722	-0.0767713	0.0490425	0.0257542	-0.0248909	0.00991034	-0.0265832	0.0139792	ILMN_25673	NM_032260.2	2	2q13b	Homo sapiens RANBP2-like and GRIP domain containing 5 (RGPD5), transcript variant 2, mRNA.
BMF	ILMN_1787794	7.41e-12	6.09e-14	1.81375	3.51554	up	-0.739302	-0.822709	-0.847622	-0.898737	-0.843036	0.0691788	0.024554	0.0738506	-0.0392094	0.162407	0	-0.0237029	0.0867209	-0.0684738	0.0380576	0.0166776	0.004251	ILMN_17261	NM_033503.3	15	15q15.1a	Homo sapiens Bcl2 modifying factor (BMF), transcript variant 2, mRNA.
GGH	ILMN_2195914	1.52e-08	1.15e-09	1.81361	3.51521	up	-0.877981	-0.615896	-0.878426	-0.604751	-0.888657	0.0913403	-0.0198078	0.176644	0.203971	-0.0135841	0.179625	0.131442	0	0.197035	-0.156212	0.137302	0.100925	ILMN_9870	NM_003878.1	8	8q12.3b	Homo sapiens gamma-glutamyl hydrolase (conjugase, folylpolygammaglutamyl hydrolase) (GGH), mRNA.
HSPA13	ILMN_1670565	4.66e-11	7.22e-13	1.81276	3.51315	up	-0.881857	-0.812374	-0.998315	-0.740219	-0.708511	0.102762	-0.0381284	-0.0181458	0.0464036	0.0198915	0.0103092	0.0466955	0.0312326	0.110554	0	0.0722075	-0.0245554	ILMN_163590	NM_006948.4	21	21q11.2c	Homo sapiens heat shock protein 70kDa family, member 13 (HSPA13), mRNA.
KCNC3	ILMN_1747613	6.85e-08	7.2e-09	1.81171	3.51058	up	-0.721131	-0.721621	-0.690537	-0.965507	-0.996814	0.0132465	-0.0514839	0.151945	-0.278283	-0.114829	0	0.0777397	0.127826	0.10217	0.217434	0.0863268	0.126662	ILMN_9225	NM_004977.2	19	19q13.33c	Homo sapiens potassium voltage-gated channel, Shaw-related subfamily, member 3 (KCNC3), mRNA.
LOC731085	ILMN_1738671	4.2e-09	2.35e-10	1.81151	3.51009	up	-0.653906	-0.790299	-0.878512	-0.754494	-0.916297	0.0382364	-0.0278678	0	0.0234745	0.0910571	0.186398	0.0153906	0.102263	-0.077198	-0.0197301	0.0361187	0.333715	ILMN_163120	XM_001131268.1			PREDICTED: Homo sapiens similar to ankyrin repeat domain 36 (LOC731085), mRNA.
YOD1	ILMN_2138856	2.57e-08	2.2e-09	1.8112	3.50935	up	-0.889629	-0.751268	-0.63626	-0.685029	-0.777503	0.179782	-0.118575	-0.0131242	0.179028	0.173508	0.355569	0.0411942	0	0.0536957	-0.012166	0.232745	0.236464	ILMN_182198	NM_018566.3	1	1q32.1h	Homo sapiens YOD1 OTU deubiquinating enzyme 1 homolog (S. cerevisiae) (YOD1), mRNA.
RREB1	ILMN_1658626	3.37e-10	9.98e-12	1.80984	3.50602	up	-0.618499	-0.962296	-0.736395	-0.975608	-0.923644	0.0086236	-0.00682902	0.00750971	-0.0500529	0.0761948	0.0467236	0.0175269	0	0.0235379	-0.040154	0.0399787	0.0277891	ILMN_180576	NM_002955.4	6	6p24.3c	Homo sapiens ras responsive element binding protein 1 (RREB1), transcript variant 2, mRNA.
HIST1H4B	ILMN_2165369	4.31e-10	1.35e-11	1.80943	3.50504	up	-0.754983	-0.604033	-0.987441	-0.832758	-0.944255	0.00650406	-0.0464249	-0.00173449	-0.00260639	0.0780952	0.108803	0.0218022	0.0978434	0.0156388	0.0252054	0	0.0669785	ILMN_30288	NM_003544.2	6	6p22.1d	Homo sapiens histone cluster 1, H4b (HIST1H4B), mRNA.
CALML4	ILMN_1717757	5.14e-08	5.08e-09	1.80729	3.49984	up	-0.966828	-0.765423	-0.87228	-0.835729	-0.561319	0.255707	-0.147114	0.113109	0.00163412	-0.138841	0.040009	0.116019	0	0.141955	-0.0625408	0.216573	0.105618	ILMN_11046	NM_001031733.1	15	15q23a	Homo sapiens calmodulin-like 4 (CALML4), transcript variant 1, mRNA.
POU4F1	ILMN_1738691	3.7e-05	1.03e-05	1.80542	3.4953	up	-0.713986	-0.588574	-0.646608	-0.551631	-0.641228	0.19736	-0.0110304	-0.190859	0.0517821	0.131282	0.645737	0.454436	0	0.413041	-0.040632	0.710273	0.325742	ILMN_168171	NM_006237.3	13	13q31.1a	Homo sapiens POU class 4 homeobox 1 (POU4F1), mRNA.
PCDHGB2	ILMN_2391959	7.02e-08	7.41e-09	1.80388	3.49159	up	-0.696353	-0.834493	-0.689576	-0.843325	-0.848025	-0.110534	0.215431	0	0.208289	0.133365	-0.101104	0.0940452	0.136955	0.174889	-0.25894	0.104526	0.228093	ILMN_3682	NM_032096.1	5	5q31.3c	Homo sapiens protocadherin gamma subfamily B, 2 (PCDHGB2), transcript variant 2, mRNA.
SLC7A11	ILMN_1655229	8.62e-09	5.79e-10	1.80386	3.49153	up	-0.522636	-0.887291	-0.897325	-0.839259	-0.758821	0.0417302	0	-0.00529194	-0.0279031	-0.101819	0.0855827	0.13817	0.0651553	0.255278	0.107892	0.176069	0.105386	ILMN_23296	NM_014331.3	4	4q28.3i	Homo sapiens solute carrier family 7, (cationic amino acid transporter, y+ system) member 11 (SLC7A11), mRNA.
ZMYM6	ILMN_2184869	2.1e-09	1.01e-10	1.80304	3.48955	up	-0.800861	-0.544146	-0.989004	-0.805673	-0.996589	0.0592775	-0.0758107	-0.00380445	0.0553923	0.0759373	0.0324762	0	0.0106614	0.024642	0.0548828	-0.00617051	0.0506365	ILMN_1275	NM_007167.3	1	1p34.3f-p34.3e	Homo sapiens zinc finger, MYM-type 6 (ZMYM6), mRNA.
CRCP	ILMN_2280053	3.17e-11	4.3e-13	1.80203	3.48711	up	-0.856868	-0.824337	-0.604134	-0.90521	-0.902617	0.06424	-0.0100198	-0.0162947	0	0.0395877	-0.00100326	0.0575199	0.0549793	0.0278354	0.042263	0.0364223	0.0763671	ILMN_22485	NM_014478.4	7	7q11.21e	Homo sapiens CGRP receptor component (CRCP), transcript variant 1, mRNA.
EFS	ILMN_1765248	2.8e-07	3.73e-08	1.80186	3.48669	up	-1.18181	-0.643875	-0.958559	-0.622194	-0.773534	0.00800443	-0.0897334	0	0.0628314	0.121362	0.0959561	0.0482225	0.0682964	0.0817049	-0.302257	-0.00625157	0.073755	ILMN_184051	NM_005864.2	14	14q11.2f	Homo sapiens embryonal Fyn-associated substrate (EFS), transcript variant 1, mRNA.
DSE	ILMN_2283001	3.69e-08	3.43e-09	1.8017	3.48631	up	-0.497699	-0.877631	-0.722874	-1.00142	-0.86849	0.110286	-0.0120957	0	-0.125853	0.116694	0.164351	0.0858448	0.158555	0.127081	0.0205426	0.128158	-0.104709	ILMN_14589	NM_013352.2	6	6q22.1d	Homo sapiens dermatan sulfate epimerase (DSE), transcript variant 1, mRNA.
MTHFD2	ILMN_2293322	2.83e-12	1.52e-14	1.79967	3.4814	up	-0.905055	-0.775512	-0.914941	-0.88566	-0.698887	0.0364633	0.0143375	0.0248039	0.0271289	0.00325346	0.0216138	-0.00194836	-0.0639935	0	-0.00701737	0.0289111	0.0571003	ILMN_167475	NM_001040409.1	2	2p13.1b	Homo sapiens methylenetetrahydrofolate dehydrogenase (NADP+ dependent) 2, methenyltetrahydrofolate cyclohydrolase (MTHFD2), nuclear gene encoding mitochondrial protein, transcript variant 2, mRNA.
SNORD30	ILMN_1666599	1.2e-09	5.06e-11	1.79816	3.47777	up	-1.07154	-0.590828	-0.755547	-0.857611	-0.854895	-0.0318747	-0.0531354	-0.0276115	0.0354819	0.041784	0.0561004	0.0404971	0.0185835	0	0.0687156	0.0488634	0.0478685	ILMN_21278	NR_002561.1	11	11q12.3b	Homo sapiens small nucleolar RNA, C/D box 30 (SNORD30), small nucleolar RNA.
TRNT1	ILMN_1764098	5.86e-08	5.97e-09	1.79726	3.47559	up	-0.69433	-0.631518	-1.09405	-0.577994	-1.05862	0.0653672	0.02544	-0.0626996	-0.0141101	0.0304801	0.123136	0.124365	0.0140939	0.0812099	-0.0060606	0.0327032	0	ILMN_183268	NM_182916.1	3	3p26.3a	Homo sapiens tRNA nucleotidyl transferase, CCA-adding, 1 (TRNT1), mRNA.
CCNG1	ILMN_2380754	6.77e-09	4.27e-10	1.7967	3.47424	up	-0.945828	-0.535229	-0.946651	-0.730696	-0.892225	0.025394	0.0187907	-0.0616183	0.0730529	0.0911024	0.0814123	0.0381782	0	-0.0501208	0.141868	0.14648	-0.0818701	ILMN_9417	NM_199246.1	5	5q34c	Homo sapiens cyclin G1 (CCNG1), transcript variant 2, mRNA.
ZCCHC2	ILMN_1714402	5.21e-10	1.75e-11	1.79586	3.47222	up	-0.861316	-1.00087	-0.663238	-0.738094	-0.75669	0.0231576	-0.0707355	-0.0139933	0	0.139826	0.124804	0.0166562	0.082165	0.117722	0.00852132	0.090961	-0.0314915	ILMN_1201	NM_017742.3	18	18q21.33a	Homo sapiens zinc finger, CCHC domain containing 2 (ZCCHC2), mRNA.
CIT	ILMN_1695579	1.15e-09	4.82e-11	1.79458	3.46915	up	-0.667162	-0.884504	-0.882832	-0.814493	-0.67208	0.0343945	-0.0633857	-0.0263772	0	-0.0485165	0.184731	0.0717156	0.034178	0.0848978	0.0676897	0.223478	0.150409	ILMN_2839	NM_007174.1	12	12q24.23c	Homo sapiens citron (rho-interacting, serine/threonine kinase 21) (CIT), mRNA.
CSF2RB	ILMN_1798475	4.03e-07	5.67e-08	1.79438	3.46867	up	-0.952379	-0.930359	-0.369221	-0.774891	-0.890786	0.206804	0.0936956	0.167075	0.02121	0.0519638	-0.0185044	-0.0529027	0.107884	0.0753701	0	0.243836	-0.176901	ILMN_5898	NM_000395.1	22	22q12.3d	Homo sapiens colony stimulating factor 2 receptor, beta, low-affinity (granulocyte-macrophage) (CSF2RB), mRNA.
ZYG11A	ILMN_1723439	1.03e-05	2.42e-06	1.79219	3.46341	up	-0.70383	-0.64776	-0.776851	-0.766332	-0.567814	0	0.299033	-0.262315	0.253627	0.369086	0.408488	0.183697	-0.255929	-0.131221	0.349728	0.31652	0.259799	ILMN_172411	XM_001133615.1	1	1p32.3d	PREDICTED: Homo sapiens zyg-11 homolog A (C. elegans) (ZYG11A), mRNA.
POM121	ILMN_2145050	7.09e-10	2.58e-11	1.79188	3.46267	up	-0.748393	-0.635134	-1.09295	-0.787593	-0.846933	-0.0116835	0.0153594	0.0296266	0.0426662	0.0717425	-0.021203	-0.00346923	0.0720027	0.0153594	0.0157735	0	0.00514913	ILMN_181143	NM_172020.1	7	7q11.23a	Homo sapiens POM121 membrane glycoprotein (rat) (POM121), mRNA.
CA3	ILMN_2176450	5.44e-07	8.11e-08	1.79035	3.459	up	-0.668479	-0.831721	-0.485847	-0.667916	-0.913996	-0.0476108	-0.146708	0.240671	0.160825	0.245595	0.114908	0.387506	0.185018	-0.0914118	0	0.229117	0.241927	ILMN_183369	NM_005181.2	8	8q21.2b	Homo sapiens carbonic anhydrase III, muscle specific (CA3), mRNA.
TRAPPC6B	ILMN_2272967	9.87e-10	3.95e-11	1.79017	3.45855	up	-0.685383	-1.06778	-0.912894	-0.656728	-0.761906	0.0407202	0.0463901	0.047514	0.0406785	0.0531094	-0.0511296	-0.00621772	0.069556	0.0481234	0.0115523	-0.0224493	0	ILMN_164643	NM_001079537.1	14	14q21.1b	Homo sapiens trafficking protein particle complex 6B (TRAPPC6B), transcript variant 1, mRNA.
CTR9	ILMN_2120917	1.03e-10	2.1e-12	1.78976	3.45757	up	-0.730167	-0.914608	-0.66299	-0.933173	-0.900353	0.0335817	0	0.0589807	0.00859428	-0.0500603	0.047153	0.00534081	-0.0521984	0.102072	0.0142846	-0.0696216	0.0399539	ILMN_27590	NM_014633.2	11	11p15.3e	Homo sapiens Ctr9, Paf1/RNA polymerase II complex component, homolog (S. cerevisiae) (CTR9), mRNA.
NUF2	ILMN_1658695	3.56e-09	1.92e-10	1.78719	3.45141	up	-0.912347	-0.827815	-0.542108	-0.863079	-0.903524	0.0783322	-0.171931	0.0388899	0.0317829	-0.0291426	0.152341	0.0231719	0.0665023	0.0734396	-0.0136752	0.0852857	0	ILMN_16808	NM_031423.3	1	1q23.3c	Homo sapiens NUF2, NDC80 kinetochore complex component, homolog (S. cerevisiae) (NUF2), transcript variant 2, mRNA.
RFFL	ILMN_1664111	4.44e-09	2.52e-10	1.78537	3.44706	up	-0.794774	-0.821429	-0.534395	-0.898703	-0.942867	0.108667	0.0775022	0.0659542	0	0.193904	0.0788882	-0.00845313	-0.0414212	0.0265703	-0.122311	0.0205874	0.0535622	ILMN_18313	NM_001017368.1	17	17q12a	Homo sapiens ring finger and FYVE-like domain containing 1 (RFFL), transcript variant 2, mRNA.
TUB	ILMN_1779579	5.86e-07	8.84e-08	1.78457	3.44516	up	-0.7981	-0.774095	-0.79756	-0.712198	-0.672616	0.208577	-0.139882	-0.186304	0.263635	0.134581	0.372285	0.289976	0.148926	0	0.0579801	0.0638332	-0.197627	ILMN_11520	NM_177972.1	11	11p15.4b	Homo sapiens tubby homolog (mouse) (TUB), transcript variant 2, mRNA.
SLC38A10	ILMN_2377093	4.18e-09	2.34e-10	1.7832	3.44189	up	-0.853776	-0.72996	-0.789011	-0.911575	-0.768453	-0.0842822	-0.0050087	0.00329971	0.0263505	0.174724	0.129214	0.0539496	0.105907	0.0263505	0	0.120737	-0.26425	ILMN_29554	NM_001037984.1	17	17q25.3f	Homo sapiens solute carrier family 38, member 10 (SLC38A10), transcript variant 1, mRNA.
CASZ1	ILMN_2340202	4.7e-07	6.8e-08	1.78298	3.44136	up	-0.794557	-0.345541	-0.837051	-0.970103	-1.00971	0.00766993	0.164005	0.117037	0.120589	0.23005	0.0586915	0.00352883	0.0181797	-0.0424089	-0.0600114	-0.102549	0	ILMN_175224	NM_001079843.1	1	1p36.22c	Homo sapiens castor zinc finger 1 (CASZ1), transcript variant 1, mRNA.
CCDC7	ILMN_1768877	6.24e-08	6.44e-09	1.7823	3.43973	up	-0.890245	-0.468393	-0.685766	-0.942095	-1.11826	0.00488806	0	0.0354717	-0.0513051	0.0106447	0.0079143	0.028208	0.00876188	0.079448	-0.025208	-0.0400262	0.0946193	ILMN_12205	NM_145023.4	10	10p11.22b	Homo sapiens coiled-coil domain containing 7 (CCDC7), transcript variant 1, mRNA.
CDC37L1	ILMN_1764185	6.66e-10	2.37e-11	1.78194	3.43887	up	-0.741271	-0.899626	-0.56982	-0.812081	-0.810215	0.0800538	-0.0291889	0.131725	0	0.0482786	0.159724	0.110105	-0.0340693	0.0984116	-0.0365839	0.137248	0.136415	ILMN_559	NM_017913.2	9	9p24.1c	Homo sapiens cell division cycle 37 homolog (S. cerevisiae)-like 1 (CDC37L1), mRNA.
CCNB1IP1	ILMN_2260833	7.35e-09	4.72e-10	1.78137	3.43753	up	-1.04848	-0.574183	-0.785437	-0.678373	-1.02389	0.03441	-0.0461397	-0.0333738	0.0182862	0.0635538	0.0405972	0.0137746	0.013592	-0.00203085	0.0121663	0.0161798	0	ILMN_173981	NM_182851.1	14	14q11.2b	Homo sapiens cyclin B1 interacting protein 1 (CCNB1IP1), transcript variant 3, mRNA.
SNORD4B	ILMN_1720794	9.13e-10	3.58e-11	1.7811	3.43689	up	-0.737968	-0.670874	-0.66943	-0.82653	-0.967747	0.0412004	-0.059375	0.187426	0.128783	0	0.141871	0.10606	0.0847266	0.0687916	-0.0229113	-0.0396347	0.062191	ILMN_902	NR_000009.1	17	17q11.2a	Homo sapiens small nucleolar RNA, C/D box 4B (SNORD4B), small nucleolar RNA.
CBX2	ILMN_1686237	3.2e-08	2.9e-09	1.78108	3.43683	up	-0.701033	-0.685337	-0.796485	-0.869329	-0.678069	-0.0369446	-0.10784	0	0.141023	0.362295	0.255368	0.00487876	0.0748439	0.100612	-0.0347218	0.232357	0.0485342	ILMN_7088	NM_032647.2	17	17q25.3d	Homo sapiens chromobox homolog 2 (Pc class homolog, Drosophila) (CBX2), transcript variant 2, mRNA.
UHRF1	ILMN_2401352	6.2e-11	1.05e-12	1.77959	3.4333	up	-0.881175	-0.848042	-0.650477	-0.923484	-0.682567	0.0546296	-0.0123792	0.034246	-0.0133793	0.0618274	0.0733929	0	0.0924623	0.0239587	-0.0141871	0.0158856	0.0963383	ILMN_12005	NM_013282.3	19	19p13.3c	Homo sapiens ubiquitin-like with PHD and ring finger domains 1 (UHRF1), transcript variant 2, mRNA.
HIST1H1E	ILMN_1746435	5.71e-10	1.96e-11	1.77948	3.43301	up	-0.944952	-0.641799	-0.704571	-0.832644	-0.843921	0.137437	0.0677114	0.128615	0.0585446	-0.0709758	0.0951495	-0.0478241	0.115026	0	-0.0596917	0.0191703	0.0113266	ILMN_9520	NM_005321.2	6	6p22.1d	Homo sapiens histone cluster 1, H1e (HIST1H1E), mRNA.
CASC5	ILMN_2357471	8.05e-09	5.31e-10	1.77849	3.43066	up	-0.99414	-0.812129	-0.857889	-0.855969	-0.455998	0.0817602	-0.040946	-0.00231099	0.0464976	0	0.0942502	-0.0210307	0.0963926	0.0415184	0.0455344	0.000393	0.0830412	ILMN_8473	NM_144508.2	15	15q15.1b	Homo sapiens cancer susceptibility candidate 5 (CASC5), transcript variant 2, mRNA.
DUSP10	ILMN_1759488	2.15e-07	2.71e-08	1.77755	3.42843	up	-0.664355	-0.968118	-0.887656	-1.02106	-0.408813	0.0900266	0.179469	0	-0.0519345	0.0382087	-0.00105572	0.0208838	0.151224	0.0477755	0.00480986	0.112887	-0.113654	ILMN_14599	NM_144728.1	1	1q41d	Homo sapiens dual specificity phosphatase 10 (DUSP10), transcript variant 2, mRNA.
PLEC1	ILMN_1788005	4.63e-08	4.49e-09	1.77696	3.42704	up	-1.01355	-0.59673	-0.746195	-0.673515	-0.968779	0.0399554	-0.158008	0.0863092	0	0.11308	0.132617	0.132817	-0.0384979	0.0845358	0.0277565	0.103816	-0.168448	ILMN_26417	NM_201378.1	8	8q24.3g	Homo sapiens plectin 1, intermediate filament binding protein 500kDa (PLEC1), transcript variant 2, mRNA.
FN1	ILMN_1778237	1.16e-10	2.46e-12	1.77628	3.42541	up	-0.737052	-1.0483	-0.703083	-0.873605	-0.729261	-0.0153553	0	-0.0183425	-0.00017	0.0316229	0.00744653	0.0426235	0.0268343	0.0222557	0.0274839	0.000353	0.00240254	ILMN_20090	NM_002026.2	2	2q35a-q35b	Homo sapiens fibronectin 1 (FN1), transcript variant 3, mRNA.
PRDM15	ILMN_1682491	5.79e-11	9.6e-13	1.77548	3.42352	up	-0.887271	-0.890991	-0.73972	-0.821401	-0.704126	0.0747392	0.0842211	0.0711823	-0.0261469	0.103981	0.0336843	-0.0887864	0.0347466	0	0.0498285	-0.104342	0.000969	ILMN_174011	NM_001040424.1	21	21q22.3a	Homo sapiens PR domain containing 15 (PRDM15), transcript variant 2, mRNA.
CENPH	ILMN_2186715	2.33e-09	1.14e-10	1.77545	3.42344	up	-0.917512	-0.807093	-0.542132	-0.857296	-0.871372	-0.111662	0.0294638	0.00912905	0.127601	0	0.0150928	0.0242968	-0.0440016	0.127513	0.0549541	-0.0209784	0.137814	ILMN_163931	NM_022909.3	5	5q13.2a	Homo sapiens centromere protein H (CENPH), mRNA.
MAP2K3	ILMN_1680777	5.1e-08	5.03e-09	1.7749	3.42214	up	-0.824779	-1.20374	-0.677616	-0.583446	-0.7022	0.00468421	0.0306582	0.0348721	-0.00960898	0.121264	0.0600066	0.0475774	0.0700076	0.0557315	-0.0370479	-0.025564	0	ILMN_14315	NM_145109.2	17	17p11.2b	Homo sapiens mitogen-activated protein kinase kinase 3 (MAP2K3), transcript variant B, mRNA.
PHACTR4	ILMN_2380101	7.37e-10	2.71e-11	1.77256	3.41659	up	-0.743155	-0.663283	-0.916867	-0.864553	-0.711664	0.0621762	-0.0610411	-0.0729377	0.0736649	0.0809646	0.0960493	0	-0.00589132	0.00398636	0.228301	0.0254965	0.120353	ILMN_174211	NM_023923.3	1	1p35.3b	Homo sapiens phosphatase and actin regulator 4 (PHACTR4), transcript variant 2, mRNA.
TSN	ILMN_1768913	3.79e-10	1.16e-11	1.77185	3.41491	up	-0.971367	-0.605199	-0.729645	-0.756844	-0.947418	0.0464015	-0.00946045	0.03877	-0.00899863	-0.0182867	0.0309813	0.00491166	0.0324802	0.00429201	0	0.0767474	0.0800588	ILMN_14998	NM_004622.2	2	2q14.3a	Homo sapiens translin (TSN), mRNA.
C1QTNF6	ILMN_2361181	6.46e-09	4.05e-10	1.77087	3.4126	up	-0.907696	-0.500466	-0.7971	-0.840331	-0.92008	0.0156348	0.0565915	0	0.0303235	0.130636	0.0405927	0.0373743	0.170743	-0.0363557	0.077359	-0.0883396	-0.0586786	ILMN_26169	NM_182486.1	22	22q13.1a	Homo sapiens C1q and tumor necrosis factor related protein 6 (C1QTNF6), transcript variant 2, mRNA.
RCOR1	ILMN_1743421	1.13e-10	2.35e-12	1.77076	3.41233	up	-0.840133	-0.620445	-0.762143	-0.900572	-0.809567	-0.0462034	0.119366	0.0458515	0.0401728	0	-0.0344214	0.0196822	0.0540595	0.0575376	0.169601	-0.0164256	0.0443163	ILMN_21195	NM_015156.2	14	14q32.31c-q32.32a	Homo sapiens REST corepressor 1 (RCOR1), mRNA.
CCR4	ILMN_2086143	1.39e-07	1.65e-08	1.7706	3.41197	up	-0.67276	-0.809264	-0.803778	-0.644215	-0.741972	0.191484	0.317321	0.214022	0.110025	0.234211	0.0922506	0.139065	0.180396	-0.0561392	-0.118564	0	-0.225936	ILMN_10745	NM_005508.4	3	3p22.3c	Homo sapiens chemokine (C-C motif) receptor 4 (CCR4), mRNA.
DAND5	ILMN_2230178	1.01e-07	1.14e-08	1.76966	3.40973	up	-0.876393	-0.54484	-0.987804	-0.763444	-0.930737	0.00580549	0.0020926	0.0858688	0	0.00344992	0.134768	-0.119744	0.130286	-0.0358038	-0.31164	0.063833	0.0750248	ILMN_10342	NM_152654.2	19	19p13.13c	Homo sapiens DAN domain family, member 5 (DAND5), mRNA.
MBD2	ILMN_2387452	2.01e-08	1.63e-09	1.76924	3.40875	up	-0.519056	-0.611803	-0.938265	-0.865549	-1.04907	0.0329318	-0.0406344	0	-0.0273533	0.0960803	0.0647156	0.0190713	0.0392625	0.036119	-0.000314	0.0456827	0.0510366	ILMN_13743	NM_015832.3	18	18q21.2c	Homo sapiens methyl-CpG binding domain protein 2 (MBD2), transcript variant testis-specific, mRNA.
PVRL1	ILMN_1720076	2.24e-08	1.85e-09	1.76865	3.40734	up	-0.686164	-0.76597	-0.686062	-0.685987	-0.760537	-0.0921919	-0.0101717	0.101605	0.063822	0.2926	0.179119	0.231721	0.276743	0.188194	-0.122529	0.159516	0	ILMN_44233	NM_002855.4	11	11q23.3f	Homo sapiens poliovirus receptor-related 1 (herpesvirus entry mediator C) (PVRL1), transcript variant 1, mRNA.
SNORD26	ILMN_1691550	9.16e-08	1.01e-08	1.7678	3.40534	up	-0.925665	-0.437579	-0.687423	-0.904789	-0.934062	-0.0932751	-0.0948086	0	0.0386479	0.0847564	0.185605	0.104515	0.0832415	-0.0738146	0.150891	0.0461795	0.0966508	ILMN_21627	NR_002564.1	11	11q12.3b	Homo sapiens small nucleolar RNA, C/D box 26 (SNORD26), small nucleolar RNA.
FAM44A	ILMN_1695856	3.7e-09	2.02e-10	1.76349	3.39519	up	-0.895926	-0.47053	-0.880705	-0.920002	-0.754344	0.0361061	0.0218229	-0.0171735	0	0.0573707	0.0608633	0.0318632	-0.00147009	-0.00443959	0.0924115	0.118699	0.0135431	ILMN_139124	NM_148894.1	4	4p15.33c	Homo sapiens family with sequence similarity 44, member A (FAM44A), mRNA.
ATR	ILMN_1810385	8.55e-11	1.61e-12	1.76273	3.3934	up	-0.859065	-0.883113	-0.915068	-0.724507	-0.611757	0.0252361	-0.0240965	0.036258	0.00860095	-0.0444012	0.0201135	0.043653	0	0.00528121	0.0883408	-0.0044272	0.0747886	ILMN_165084	XM_001131387.1		3q23d	PREDICTED: Homo sapiens ataxia telangiectasia and Rad3 related (ATR), mRNA.
HIST1H4A	ILMN_1723111	9.57e-09	6.61e-10	1.7614	3.39027	up	-0.491386	-0.638809	-0.893998	-0.892416	-0.849266	0.0745039	-0.0737231	0.090138	-0.0084722	0.103058	0.116433	0.0784357	0.155725	0	0.112701	-0.0216076	0.135386	ILMN_29457	NM_003538.3	6	6p22.1d	Homo sapiens histone cluster 1, H4a (HIST1H4A), mRNA.
TRMT11	ILMN_1717854	6.5e-10	2.31e-11	1.76014	3.3873	up	-0.555286	-0.884697	-0.800582	-0.753567	-0.81964	0.053946	-0.0561807	0.130051	0.156379	0	0.0968406	0.10196	-0.0237787	0.0844803	-0.0433083	0.0911262	0.0436864	ILMN_8801	NM_001031712.2	6	6q22.32a	Homo sapiens tRNA methyltransferase 11 homolog (S. cerevisiae) (TRMT11), mRNA.
CSAG3B	ILMN_1761122	1.02e-05	2.4e-06	1.76012	3.38727	up	-0.754648	-0.550097	-0.706449	-0.649075	-0.60987	0.494981	0.260566	0.170573	-0.132882	0.0815139	-0.0599494	0	0.0696065	0.459106	-0.139922	0.189633	0.546573	ILMN_167646	NM_001080848.1		Xq28e	Homo sapiens CSAG family, member 3B (CSAG3B), mRNA.
FAIM	ILMN_2351548	1.07e-10	2.19e-12	1.75936	3.38547	up	-0.785996	-0.857267	-0.821635	-0.559387	-0.825075	0.0920024	0	0.0474074	-0.00803924	0.0347183	0.12302	0.0796595	-0.00570965	0.0240469	0.0857635	0.0909255	-0.0216749	ILMN_29507	NM_001033032.1	3	3q22.3c	Homo sapiens Fas apoptotic inhibitory molecule (FAIM), transcript variant 3, mRNA.
NPTN	ILMN_1753975	3.03e-08	2.72e-09	1.75923	3.38517	up	-0.878771	-0.429254	-0.820151	-0.947184	-0.798381	0.181213	0.124202	0.0599878	0.00636292	0.05884	-0.0535672	0.0699151	0.0927269	0.0507691	0	-0.103378	-0.00471783	ILMN_175751	NM_012428.2	15	15q24.1a	Homo sapiens neuroplastin (NPTN), transcript variant beta, mRNA.
HIST1H1B	ILMN_1653251	1.21e-07	1.4e-08	1.75913	3.38494	up	-0.942333	-0.378672	-0.944678	-0.840627	-0.709855	0.0298438	0.0175977	0.141918	0.165045	-0.0424011	0.0803061	-0.0420992	0.128362	0.0922143	-0.0642028	0	0.112972	ILMN_10990	NM_005322.2	6	6p22.1c	Homo sapiens histone cluster 1, H1b (HIST1H1B), mRNA.
MDM2	ILMN_2389851	9.62e-12	8.69e-14	1.75778	3.38177	up	-0.80424	-0.832262	-0.663488	-0.796533	-0.79405	0.175914	0	0.0351028	0.0197754	0.0824835	0.0866697	0.0241849	-0.0126057	-0.0148807	0.0281239	0.0389836	-0.0361004	ILMN_22160	NM_006879.2	12	12q15b	Homo sapiens Mdm2 p53 binding protein homolog (mouse) (MDM2), transcript variant MDM2b, mRNA.
ANKRD44	ILMN_1755049	3.88e-09	2.14e-10	1.7575	3.38111	up	-0.945637	-0.616746	-0.762833	-0.643183	-0.775326	0.140686	0.215222	0.170802	0.0527258	0.100904	0.0619187	0.124994	-0.0386837	0	-0.0587728	-0.0566018	0.0641415	ILMN_17623	NM_153697.1	2	2q33.1a	Homo sapiens ankyrin repeat domain 44 (ANKRD44), mRNA.
PPIG	ILMN_2212156	7.05e-10	2.57e-11	1.75747	3.38104	up	-0.766361	-0.955244	-0.913001	-0.56471	-0.816394	0.0836785	0	0.0193274	0.0896699	-0.0604634	0.0117881	-0.0185227	-0.0607386	0.0179856	0.000734	0.035583	0.00522447	ILMN_24595	NM_004792.2	2	2q31.1a	Homo sapiens peptidylprolyl isomerase G (cyclophilin G) (PPIG), mRNA.
ZMAT5	ILMN_1759219	1.74e-10	4.16e-12	1.75657	3.37894	up	-0.933903	-0.809355	-0.570457	-0.884745	-0.777136	0.00497436	-0.00456429	-0.0358243	0.0198884	0.0560443	0.00386095	0.0179808	-0.0252807	0.0648112	0.0447736	0	0.0650635	ILMN_13941	NM_019103.2	22	22q12.2a	Homo sapiens zinc finger, matrin type 5 (ZMAT5), transcript variant 1, mRNA.
ODF2L	ILMN_2325028	3.35e-07	4.59e-08	1.75636	3.37846	up	-0.94536	-1.1965	-0.523889	-0.581664	-0.672941	0.00559807	0.0413158	0	0.0537174	0.135044	0.0623539	-0.00191545	0.0464323	-0.062053	0.0592239	0.0286722	-0.0261202	ILMN_11030	NM_001007022.1	1	1p22.3c	Homo sapiens outer dense fiber of sperm tails 2-like (ODF2L), transcript variant 2, mRNA.
BICD2	ILMN_1771268	2.56e-08	2.19e-09	1.75592	3.37742	up	-0.998983	-0.645618	-0.662901	-0.579334	-0.886856	0	-0.00149775	0.0659671	-0.131554	0.157085	0.226607	0.043622	0.0801489	0.0794978	-0.0103698	0.0551672	0.12519	ILMN_11310	NM_001003800.1	9	9q22.31b	Homo sapiens bicaudal D homolog 2 (Drosophila) (BICD2), transcript variant 1, mRNA.
CDKL5	ILMN_2377536	9.26e-09	6.32e-10	1.75478	3.37475	up	-0.758953	-0.581648	-0.939015	-1.02236	-0.664741	0.0771468	0.0291419	0.0653324	0.126182	0.0678351	0.00499177	0.0206392	0	-0.0804532	-0.107594	0.0247791	-0.012645	ILMN_10273	NM_003159.2	X	Xp22.13c-p22.13b	Homo sapiens cyclin-dependent kinase-like 5 (CDKL5), transcript variant I, mRNA.
EFCAB2	ILMN_1694068	5.04e-09	2.96e-10	1.75396	3.37283	up	-0.720495	-0.924307	-0.742209	-0.723754	-0.562117	0.107248	0.0700197	-0.0364926	0.191392	0.0622997	0.230542	0.07636	0	-0.0500252	-0.0248714	0.198709	0.0873025	ILMN_24506	NM_032328.2	1	1q44b	Homo sapiens EF-hand calcium binding domain 2 (EFCAB2), mRNA.
FAM189B	ILMN_1702056	8.86e-08	9.71e-09	1.75364	3.37207	up	-0.751089	-0.703689	-0.439702	-0.949186	-0.762762	0.1104	-0.0345843	0.155037	-0.0821948	0.135039	0.244149	0	0.205594	0.232702	0.0427928	0.103862	-0.0440335	ILMN_20176	NM_006589.2	1	1q22a	Homo sapiens family with sequence similarity 189, member B (FAM189B), transcript variant 1, mRNA.
NME2	ILMN_2414007	2.39e-09	1.18e-10	1.75237	3.36912	up	-0.81836	-0.730002	-1.05973	-0.605771	-0.688828	0.0542269	-0.0529676	-0.00896645	-0.021354	0.000405	0.0733278	0.0762773	0.0387058	0.0339415	0	0.098794	0.0528858	ILMN_17934	NM_001018139.1	17	17q21.33b	Homo sapiens non-metastatic cells 2, protein (NM23B) expressed in (NME2), transcript variant 4, mRNA.
VPS24	ILMN_1743505	5.78e-10	1.99e-11	1.75166	3.36746	up	-0.832632	-0.81268	-0.863154	-0.585282	-0.872078	-0.132401	-0.0162957	0.0101788	-0.0872993	0.0535476	0.0410049	0.0693254	0.0115931	0	0.0341561	0.129559	0.0733469	ILMN_15069	NM_016079.2	2	2p11.2e	Homo sapiens vacuolar protein sorting 24 homolog (S. cerevisiae) (VPS24), transcript variant 1, mRNA.
HIST1H3H	ILMN_1749368	1.74e-10	4.16e-12	1.75163	3.36738	up	-0.711151	-0.959942	-0.802262	-0.696535	-0.892552	0.046016	-0.157091	0.0132589	0.0488603	0.00333238	0.00682879	-0.0735834	0.0250103	0.0506806	0.00056	-0.00939012	0	ILMN_452	NM_003536.2	6	6p22.1c	Homo sapiens histone cluster 1, H3h (HIST1H3H), mRNA.
STYX	ILMN_1732475	1.77e-08	1.4e-09	1.75097	3.36586	up	-0.549945	-1.13442	-0.682922	-0.860856	-0.73209	0.0175536	-3.12e-05	0.030077	0.0351233	0.0730584	-0.00828672	0	0.00168157	0.0417769	-0.023916	0.0253391	0.000945	ILMN_19057	NM_145251.2	14	14q22.1d-q22.2a	Homo sapiens serine/threonine/tyrosine interacting protein (STYX), mRNA.
MKI67	ILMN_1734827	1.25e-08	9.13e-10	1.75029	3.36425	up	-0.914133	-0.528454	-0.761266	-0.68015	-1.00633	0.0974338	-0.0320356	0.0724366	0	0.0590172	0.0553224	0.0401757	0.121345	0.0287693	0.0760376	-0.0943029	-0.0699148	ILMN_182117	NM_002417.3	10	10q26.2d	Homo sapiens antigen identified by monoclonal antibody Ki-67 (MKI67), mRNA.
CYP2S1	ILMN_1787193	1.32e-08	9.78e-10	1.74963	3.36273	up	-0.873403	-0.766974	-0.624815	-0.735359	-0.799617	0.075531	0.140917	0.170936	0.101869	0.139425	0.0174634	0	0.189913	-0.0749698	0.0930011	-0.0780318	-0.211846	ILMN_1069	NM_030622.6	19	19q13.2c	Homo sapiens cytochrome P450, family 2, subfamily S, polypeptide 1 (CYP2S1), mRNA.
SHCBP1	ILMN_1709162	2.17e-09	1.05e-10	1.74942	3.36224	up	-0.750039	-0.550579	-0.771861	-0.804475	-0.729105	0.142094	0.0538895	0.204552	0.203725	-0.0506647	0.10009	0	0.107631	0.168339	-0.0571284	0.163265	-0.00780225	ILMN_166259	NM_024745.3	16	16q11.2i	Homo sapiens SHC SH2-domain binding protein 1 (SHCBP1), mRNA.
KDM1B	ILMN_1781537	6.91e-09	4.38e-10	1.74889	3.361	up	-0.748059	-0.843903	-0.955389	-0.912692	-0.462682	0.0863516	-0.0376923	0.0303605	0.0429611	0.0285919	0.0293527	0.064342	0	-0.0379302	-0.0292823	0.0374403	0.0482309	ILMN_25272	NM_153042.3	6	6p22.3d	Homo sapiens lysine (K)-specific demethylase 1B (KDM1B), mRNA.
DST	ILMN_1665873	7.21e-08	7.66e-09	1.74884	3.36087	up	-0.878767	-0.747571	-0.98953	-0.737892	-0.465638	-0.0426095	0.117046	0.0188539	0.0198371	0.127312	-0.162868	0.146301	0.159293	0	0.125102	-0.0551362	0.0570564	ILMN_22870	NM_020388.3	6	6p12.1a	Homo sapiens dystonin (DST), transcript variant 1eB, mRNA.
ZWILCH	ILMN_1806483	8.22e-09	5.45e-10	1.74849	3.36006	up	-0.78828	-0.954199	-0.85234	-0.464913	-0.788759	0.0258386	-0.0694773	0.0467482	-0.018435	-0.0582683	0.0489926	0.0699842	0	0.0655179	0.106987	0.116888	0.102115	ILMN_3475	NM_017975.3	15	15q22.31c	Homo sapiens Zwilch, kinetochore associated, homolog (Drosophila) (ZWILCH), transcript variant 1, mRNA.
THAP5	ILMN_1769150	1.17e-09	4.91e-11	1.74836	3.35976	up	-0.535048	-0.754964	-0.839154	-0.885172	-0.914932	0	-0.0758951	-0.0490861	0.0283623	0.00173497	0.115958	0.0597143	-0.0205801	0.0819325	0.00794053	0.0358953	0.0557766	ILMN_2413	NM_182529.1	7	7q31.1a	Homo sapiens THAP domain containing 5 (THAP5), mRNA.
NDUFA5	ILMN_1759973	5.49e-10	1.85e-11	1.74717	3.35699	up	-0.705968	-0.871606	-0.790387	-0.637169	-0.79042	-0.0493395	-0.0586858	0.0447078	-0.0229988	0	0.23718	0.0933485	0.0420113	0.03532	0.0759325	0.142614	0.010797	ILMN_175394	NM_005000.2	7	7q31.32b	Homo sapiens NADH dehydrogenase (ubiquinone) 1 alpha subcomplex, 5, 13kDa (NDUFA5), nuclear gene encoding mitochondrial protein, mRNA.
MEFV	ILMN_2115752	1.55e-06	2.76e-07	1.74606	3.35441	up	-0.780517	-0.340175	-0.869867	-0.807622	-0.757221	0.233647	-0.143805	0.0109041	-0.0260837	0.0692317	0.253324	0.0961456	0.301326	0.286867	0	0.163329	-0.128622	ILMN_164970	NM_000243.1	16	16p13.3c	Homo sapiens Mediterranean fever (MEFV), mRNA.
COL10A1	ILMN_1672776	3.26e-06	6.52e-07	1.74601	3.3543	up	-0.559653	-0.803625	-0.543258	-0.580088	-0.817894	-0.0333827	0.335091	-0.165398	0.124173	0.223587	0	0.388456	0.433982	0.188873	0.270163	0.0910463	-0.138663	ILMN_165502	NM_000493.3	6	6q22.1d	Homo sapiens collagen, type X, alpha 1 (COL10A1), mRNA.
PTPRA	ILMN_2296776	9.4e-10	3.72e-11	1.74477	3.35141	up	-0.91589	-0.678886	-0.734256	-0.782408	-0.595848	0.147306	0.127877	0.199595	0.111099	-0.0269887	-0.00196743	0.073844	0.0188332	-0.0383401	0.031424	0.0962713	0	ILMN_5525	NM_080841.2	20	20p13c	Homo sapiens protein tyrosine phosphatase, receptor type, A (PTPRA), transcript variant 3, mRNA.
LOC389517	ILMN_1787931	1.84e-11	2.17e-13	1.74468	3.3512	up	-0.754557	-0.614503	-0.900487	-0.749543	-0.854176	-0.0127232	-0.00469303	0.0219772	0.0365291	0.0643294	0	0.0146031	0.0789213	-0.000541	0.0412624	0.0330336	0.0670011	ILMN_307371	NR_003664.1		7q11.23a	Homo sapiens Williams Beuren syndrome chromosome region 19 pseudogene (LOC389517) on chromosome 7.
STRADA	ILMN_1699666	7.4e-11	1.33e-12	1.7443	3.35031	up	-0.829468	-0.685828	-0.956635	-0.74135	-0.679861	0.0658307	0.0770028	0.0421164	0.0829489	0.02688	-0.0461555	-0.0415759	0.0641665	0	-0.0161986	0.00794768	0.0252309	ILMN_17478	NM_153335.4	17	17q23.3a-q23.3b	Homo sapiens STE20-related kinase adaptor alpha (STRADA), transcript variant 3, mRNA.
SNORA65	ILMN_1787326	7.63e-13	2.19e-15	1.74322	3.34781	up	-0.888397	-0.65493	-0.791144	-0.82904	-0.825362	-0.00470972	0.00181794	0.00346756	0.00876665	0.0275824	0.0124917	0.00498056	0.00944877	-0.0145996	0	0.000828	-0.00235558	ILMN_20807	NR_002449.1	9	9q33.3b	Homo sapiens small nucleolar RNA, H/ACA box 65 (SNORA65), small nucleolar RNA.
LTBP1	ILMN_1656321	1.72e-09	7.96e-11	1.74312	3.34757	up	-0.69622	-0.995614	-0.670699	-0.821476	-0.696463	0.0543039	-0.0732913	0.130526	0.033529	0.113567	-0.00697637	0.0911024	0.0683904	-0.120687	0	0.00759506	0.00882053	ILMN_18654	NM_206943.1	2	2p22.3d	Homo sapiens latent transforming growth factor beta binding protein 1 (LTBP1), transcript variant 1, mRNA.
HIST1H2BH	ILMN_1688666	6.37e-08	6.59e-09	1.74308	3.34748	up	-0.8564	-0.716267	-0.892293	-0.886709	-0.684619	0.0914912	-0.270651	0.0584512	-0.265214	0	0.142818	0.0658791	0.0830023	0.0563879	-0.13036	0.0594091	0.0413206	ILMN_27829	NM_003524.2	6	6p22.1d	Homo sapiens histone cluster 1, H2bh (HIST1H2BH), mRNA.
ANKS1B	ILMN_1696131	6.99e-12	5.63e-14	1.74271	3.34663	up	-0.864143	-0.713532	-0.745595	-0.724662	-0.758373	-0.0133743	0.12789	-0.0152085	0.0200181	0.141826	0.0230489	0.0241656	0.0786583	-0.0331321	0.0589399	0	0.0680001	ILMN_20585	NM_152788.3	12	12q23.1c-q23.1d	Homo sapiens ankyrin repeat and sterile alpha motif domain containing 1B (ANKS1B), transcript variant 1, mRNA.
SLC9A6	ILMN_2363097	1.25e-09	5.3e-11	1.74163	3.34413	up	-0.73779	-0.963025	-0.811104	-0.563213	-0.816611	0	-0.0781579	0.0911264	0.00554728	0.00861359	0.0856462	-0.0275393	0.0572777	0.0825222	-0.0738358	0.0899921	0.0238974	ILMN_183311	NM_001042537.1	X	Xq26.3b	Homo sapiens solute carrier family 9 (sodium/hydrogen exchanger), member 6 (SLC9A6), transcript variant 1, mRNA.
PPIB	ILMN_1703622	1.12e-09	4.62e-11	1.73982	3.33993	up	-0.797092	-1.07456	-0.676228	-0.668451	-0.723841	0.00271654	-0.0233097	0.00481224	0	0.0471585	-0.0238638	0.0100214	0.00342822	0.0477049	0.0128961	0.0687354	-0.0194876	ILMN_25884	NM_000942.4	15	15q22.31a	Homo sapiens peptidylprolyl isomerase B (cyclophilin B) (PPIB), mRNA.
ZNF266	ILMN_2288740	2.21e-09	1.07e-10	1.73934	3.33882	up	-0.894321	-0.554026	-0.674777	-0.931112	-0.840826	0.0604887	-0.0497773	-0.0885201	0.0320852	0.0437987	0.0317073	0.0196147	0	-0.0419595	0.0748303	0.0337081	0.118318	ILMN_12055	NM_006631.2	19	19p13.2c	Homo sapiens zinc finger protein 266 (ZNF266), mRNA.
H6PD	ILMN_2198823	1.06e-09	4.31e-11	1.73928	3.3387	up	-0.771502	-0.592046	-0.663338	-0.987779	-0.833921	0.0544786	0.0316441	0.0231977	0.148706	0.0602393	-0.0324566	0.0410323	-0.0245671	0.0423832	0.026454	0	-0.0257878	ILMN_182713	NM_004285.3	1	1p36.22d	Homo sapiens hexose-6-phosphate dehydrogenase (glucose 1-dehydrogenase) (H6PD), mRNA.
SLA2	ILMN_2409720	7.3e-12	5.96e-14	1.7392	3.3385	up	-0.79161	-0.867007	-0.727112	-0.797457	-0.722762	0.0471134	0.0737104	0.0696642	-0.0599182	0.0882144	0.0442233	0.0144005	0.0147188	0.0519476	-0.0613551	0	-0.075891	ILMN_29984	NM_032214.2	20	20q11.23a	Homo sapiens Src-like-adaptor 2 (SLA2), transcript variant 1, mRNA.
NR4A3	ILMN_2382687	1.21e-06	2.07e-07	1.73799	3.3357	up	-0.640588	-0.943501	-0.652837	-0.955172	-0.605586	0.0277715	0.214822	0.112182	0	0.0267024	0.147308	0.151376	0.237158	-0.0562251	0.00458479	-0.0234368	-0.387654	ILMN_21176	NM_006981.2	9	9q31.1a	Homo sapiens nuclear receptor subfamily 4, group A, member 3 (NR4A3), transcript variant 1, mRNA.
ZNF253	ILMN_1769099	4.71e-09	2.72e-10	1.7361	3.33133	up	-0.761177	-0.741731	-0.654799	-0.679599	-0.868855	0.00378871	-0.0491397	-0.0995798	0.0704415	0.0955169	0.115007	0.0982776	0	-0.0959406	0.180397	0.0775795	0.25906	ILMN_4360	NM_021047.2	19	19p12d	Homo sapiens zinc finger protein 253 (ZNF253), mRNA.
GLIS2	ILMN_1710985	6.23e-08	6.43e-09	1.73607	3.33126	up	-0.682447	-0.89241	-0.637534	-0.800543	-0.813118	0.163346	0.113441	0	0.0763967	0.0615344	-0.0956316	0.200558	0.054935	0.0756972	0.0675774	-0.0305002	-0.320004	ILMN_3031	NM_032575.2	16	16p13.3b	Homo sapiens GLIS family zinc finger 2 (GLIS2), mRNA.
ZNF695	ILMN_1747943	2.93e-06	5.77e-07	1.73593	3.33094	up	-0.83262	-0.318176	-0.697302	-0.876761	-0.600832	-0.0842118	-0.123163	0.192653	0	0.219542	0.349813	0.0596058	0.211792	-0.0189888	0.121524	0.315228	0.323045	ILMN_11705	NM_020394.2	1	1q44d	Homo sapiens zinc finger protein 695 (ZNF695), mRNA.
LOC134145	ILMN_2145044	1.12e-09	4.63e-11	1.73555	3.33007	up	-0.824641	-0.585086	-0.832685	-0.757798	-0.750572	0.0420756	0.0344899	0.044137	0.174296	-0.0184491	-0.11319	0.163026	0	0.0860987	0.139439	0.0434895	-0.0525398	ILMN_12441	NM_199133.1	5	5p15.2c	Homo sapiens hypothetical protein LOC134145 (LOC134145), mRNA.
IRF2	ILMN_2090607	1.35e-08	1e-09	1.73547	3.32988	up	-1.01706	-0.766258	-0.798849	-0.75438	-0.475338	0.0627019	0.0387743	0.101125	0.0840704	0	0.0318422	-0.0164409	0.0409143	0.0871947	-0.0859735	0.0982409	-0.0470502	ILMN_180679	NM_002199.2	4	4q35.1d	Homo sapiens interferon regulatory factor 2 (IRF2), mRNA.
HMGN3	ILMN_2355004	4.43e-10	1.41e-11	1.73541	3.32973	up	-0.60498	-0.707804	-0.820459	-0.803301	-0.880896	-0.10176	0	-0.00556684	-0.0839763	0.127612	0.0532753	0.0700498	0.0210574	0.0304246	0.0863588	0.0690122	0.114936	ILMN_21974	NM_004242.2	6	6q14.1c	Homo sapiens high mobility group nucleosomal binding domain 3 (HMGN3), transcript variant 1, mRNA.
HMGB1	ILMN_1791466	1.27e-07	1.48e-08	1.73443	3.32747	up	-0.761191	-0.512481	-1.18201	-0.857608	-0.608618	0	-0.036706	0.0318766	-0.0414956	0.0110033	0.0340514	0.0190871	0.0382426	0.0181451	0.051156	0.0153339	-0.0197775	ILMN_23421	NM_002128.4	13	13q12.3c	Homo sapiens high-mobility group box 1 (HMGB1), mRNA.
C20orf117	ILMN_1687073	1.17e-08	8.43e-10	1.73432	3.32723	up	-0.578209	-0.950269	-0.748242	-0.810201	-0.594915	0	-0.00105548	-0.0871816	0.0404575	0.136734	0.156302	0.0940397	0.136671	0.0222895	0.174625	-0.0776663	0.100845	ILMN_3738	NM_199181.2	20	20q11.23a	Homo sapiens chromosome 20 open reading frame 117 (C20orf117), transcript variant 2, mRNA.
KIAA1143	ILMN_2043360	9.2e-10	3.62e-11	1.73408	3.32667	up	-0.80527	-0.687064	-0.630159	-0.831189	-0.773962	0.0647259	-0.0357156	0.0599866	-0.0731604	0.052455	0.223016	0.207482	0.0366769	0	0.0701551	0.00691771	-0.0288577	ILMN_17840	NM_020696.1	3	3p21.31k	Homo sapiens KIAA1143 (KIAA1143), mRNA.
ZC3HAV1L	ILMN_2226753	7.87e-11	1.44e-12	1.73379	3.326	up	-0.76214	-0.649108	-0.857719	-0.745533	-0.811401	0	-0.118151	0.037122	-0.0507233	-0.0157146	0.125525	0.0468891	0.0513628	0.0349963	0.0692124	0.113332	0.0511074	ILMN_27499	NM_080660.2	7	7q34b	Homo sapiens zinc finger CCCH-type, antiviral 1-like (ZC3HAV1L), mRNA.
AGPAT1	ILMN_1697790	2.34e-09	1.15e-10	1.73243	3.32287	up	-0.668642	-0.6733	-0.82942	-0.646378	-0.832519	-0.00017	-0.101501	0	-0.0596213	0.228644	0.149028	0.0705926	0.17488	0.104352	0.051002	0.110423	0.0253227	ILMN_5338	NM_006411.2	6	6p21.32b	Homo sapiens 1-acylglycerol-3-phosphate O-acyltransferase 1 (lysophosphatidic acid acyltransferase, alpha) (AGPAT1), transcript variant 1, mRNA.
MTUS1	ILMN_1685044	1.59e-06	2.85e-07	1.73137	3.32043	up	-0.807005	-0.463931	-0.726638	-0.600719	-0.775724	0.244431	0.471233	0.251615	0.178388	0.0744331	-0.0367734	0.205262	0.138604	-0.232682	0	-0.0266953	0.137525	ILMN_11550	NM_001001931.1	8	8p22b	Homo sapiens mitochondrial tumor suppressor 1 (MTUS1), nuclear gene encoding mitochondrial protein, transcript variant 4, mRNA.
CEP63	ILMN_2288297	1.48e-09	6.6e-11	1.7298	3.31682	up	-0.785889	-0.746665	-0.663801	-0.764412	-0.728506	-0.0125961	0.150115	0.0595181	0.175444	-0.11077	0.054467	0.0661342	-0.141729	0.174248	0.11794	0	0.100238	ILMN_175397	NM_001042384.1	3	3q22.1e-q22.2a	Homo sapiens centrosomal protein 63kDa (CEP63), transcript variant 4, mRNA.
GEN1	ILMN_2206282	1.98e-08	1.6e-09	1.7291	3.3152	up	-0.975265	-0.762922	-0.817808	-0.477274	-0.77452	-0.0261273	-0.111718	0	0.0477228	0.0265837	0.0571764	0.0146604	0.126428	0.0472121	-0.0876925	0.0895617	0.157728	ILMN_8594	NM_182625.2	2	2p24.2b	Homo sapiens Gen homolog 1, endonuclease (Drosophila) (GEN1), mRNA.
KIAA0467	ILMN_1701315	1.99e-08	1.61e-09	1.72875	3.31441	up	-0.913134	-0.48823	-0.750462	-0.755386	-0.662523	-0.0581741	0.153488	0.182276	-0.00589252	0.099205	0.106456	-0.0828247	0.110312	0.0842786	0.0811653	0	0.239126	ILMN_25115	NM_015284.2	1	1p34.2a	Homo sapiens KIAA0467 (KIAA0467), mRNA.
TPM3	ILMN_2353754	3.18e-13	6.38e-16	1.72871	3.31432	up	-0.891868	-0.745872	-0.793044	-0.680433	-0.799739	0.00643277	-0.000376	0.00856328	0.00760913	0.0431428	-0.000306	0	0.00208092	0.00159097	-0.000306	0.0209286	0.000707	ILMN_173760	NM_001043353.1	1	1q21.3d	Homo sapiens tropomyosin 3 (TPM3), transcript variant 5, mRNA.
CDCA3	ILMN_1737728	2.72e-07	3.59e-08	1.72823	3.3132	up	-0.949928	-0.368697	-0.62946	-0.752094	-1.00172	0.0701513	0	0.0608907	0.03953	0.0728211	0.17996	0.137608	-0.00577021	0.0998108	0.00492907	-0.0435038	-0.0294738	ILMN_18763	NM_031299.3	12	12p13.31d	Homo sapiens cell division cycle associated 3 (CDCA3), mRNA.
GTF2H2	ILMN_1691485	2.82e-08	2.48e-09	1.72779	3.3122	up	-0.744007	-0.444398	-0.71555	-0.827931	-0.985539	-0.0415418	0.186629	-0.0246458	0	0.0885732	0.104014	0.0365622	0.103362	0.0737011	0.0552969	-0.0557444	0.0191028	ILMN_13371	NM_001515.3	5	5q13.2b	Homo sapiens general transcription factor IIH, polypeptide 2, 44kDa (GTF2H2), mRNA.
EZH2	ILMN_1708105	3.6e-09	1.96e-10	1.72746	3.31144	up	-1.08373	-0.761514	-0.743556	-0.674416	-0.608083	-0.0451496	-0.0366659	0.0187907	-0.0128729	0.0330524	0.0515244	0.00867319	0.0443683	0	0.0260661	0.0588872	0.0260146	ILMN_20896	NM_152998.1	7	7q36.1a	Homo sapiens enhancer of zeste homolog 2 (Drosophila) (EZH2), transcript variant 2, mRNA.
LTBP3	ILMN_1777121	4.93e-08	4.83e-09	1.72712	3.31067	up	-0.43499	-0.82975	-0.804904	-0.714037	-1.02591	-0.0275393	0.0399232	0	0.103499	0.0951338	-0.0668809	0.0819507	0.0797973	0.00488687	0.0910859	0.00115848	-0.0856004	ILMN_918	NM_021070.2	11	11q13.1c	Homo sapiens latent transforming growth factor beta binding protein 3 (LTBP3), mRNA.
PIKFYVE	ILMN_1671108	9.07e-09	6.17e-10	1.7266	3.30947	up	-0.817645	-0.789182	-0.948745	-0.88412	-0.435045	-0.00966001	0	0.0233843	0.0238583	0.0782084	0.0084424	0.0450182	0.0207365	-0.0323851	0.0343056	-0.0482249	0.0121362	ILMN_177767	NM_015040.3	2	2q33.3d	Homo sapiens phosphoinositide kinase, FYVE finger containing (PIKFYVE), transcript variant 2, mRNA.
ENAH	ILMN_1727036	2.18e-09	1.05e-10	1.72646	3.30914	up	-0.558911	-0.649269	-0.835945	-0.848915	-0.857593	0.0152583	-0.034132	-0.0338018	0.159052	0.107649	0.114618	0.0630736	0.0987508	-0.0890923	0	0.0224195	0.0284476	ILMN_163340	NM_001008493.1	1	1q42.12b-q42.12c	Homo sapiens enabled homolog (Drosophila) (ENAH), transcript variant 1, mRNA.
RERE	ILMN_2250126	3.04e-10	8.74e-12	1.726	3.30809	up	-0.665417	-0.741418	-0.794997	-0.690436	-0.792152	0.0405254	-0.0695114	-0.0162959	0.198045	0.132017	0.0441556	0.102673	0.0630055	0	0.0786395	-0.0948033	0.128125	ILMN_172583	NM_012102.3	1	1p36.23a	Homo sapiens arginine-glutamic acid dipeptide (RE) repeats (RERE), transcript variant 1, mRNA.
BCAS2	ILMN_1751760	4.6e-09	2.64e-10	1.72588	3.30782	up	-0.452177	-0.871795	-0.820349	-0.890078	-0.793367	0.0231202	0	0.0226252	-0.0593495	0.0272713	0.0942073	0.0471265	0.0713656	-0.0554638	0.0585291	0.0355341	-0.00362682	ILMN_11203	NM_005872.2	1	1p13.2a	Homo sapiens breast carcinoma amplified sequence 2 (BCAS2), mRNA.
ING3	ILMN_1683666	8.84e-12	7.65e-14	1.7256	3.30718	up	-0.751006	-0.741625	-0.714846	-0.814374	-0.763749	0.0298641	-0.0698767	0.0150545	0.0314648	0	0.0849378	0.0736785	-0.0490096	0.119143	0.130563	-0.029109	0.0230403	ILMN_23498	NM_019071.2	7	7q31.31d	Homo sapiens inhibitor of growth family, member 3 (ING3), transcript variant 1, mRNA.
LATS1	ILMN_2108029	2.94e-08	2.61e-09	1.72538	3.30667	up	-0.847292	-0.531089	-0.926758	-0.522247	-0.934823	0.0996008	0	0.042809	0.0927327	-0.0329998	-0.0650401	-0.000272	0.000427	0.102226	0.0169611	0.112859	0.0443587	ILMN_26841	NM_004690.2	6	6q25.1a	Homo sapiens LATS, large tumor suppressor, homolog 1 (Drosophila) (LATS1), mRNA.
RBM39	ILMN_1696935	2.79e-10	7.79e-12	1.72527	3.30643	up	-0.931534	-0.790084	-0.571059	-0.774196	-0.766104	0	0.128474	0.0111694	0.0484803	-0.057112	-0.055222	0.0314708	-0.00444102	0.0212548	0.0529292	0.0322685	0.0334771	ILMN_17012	NM_004902.2	20	20q11.22b	Homo sapiens RNA binding motif protein 39 (RBM39), transcript variant 2, mRNA.
CACNB1	ILMN_1763604	1.64e-09	7.46e-11	1.72502	3.30584	up	-0.6455	-0.912621	-0.87406	-0.644071	-0.73868	0	-0.133124	0.0555327	0.0355251	0.0892098	0.0462463	0.0250938	0.000454	0.173914	-0.0219603	0.0656481	-0.0530353	ILMN_7465	NM_199247.1	17	17q12c	Homo sapiens calcium channel, voltage-dependent, beta 1 subunit (CACNB1), transcript variant 2, mRNA.
SNORA32	ILMN_2085525	3.59e-08	3.31e-09	1.72461	3.3049	up	-0.594623	-0.784954	-0.868434	-0.518695	-0.633455	0	-0.0462842	-0.0185146	-0.0382659	0.242829	0.182637	0.115721	0.228178	0.0589693	0.245634	0.164477	0.139458	ILMN_182719	NR_003032.1	11	11q21a	Homo sapiens small nucleolar RNA, H/ACA box 32 (SNORA32), small nucleolar RNA.
CMTM4	ILMN_1720930	3.65e-12	2.25e-14	1.72427	3.30413	up	-0.736296	-0.734709	-0.730301	-0.858924	-0.869418	-0.0121422	-0.0790193	-0.0870864	0.00653696	0.0366943	0.0362487	0.00550628	0.000242	0.0624516	0.0170128	0	0.01425	ILMN_13186	NM_181521.2	16	16q22.1a	Homo sapiens CKLF-like MARVEL transmembrane domain containing 4 (CMTM4), transcript variant 2, mRNA.
EDEM3	ILMN_1774063	8.37e-08	9.1e-09	1.72412	3.30378	up	-0.574502	-1.08475	-0.838476	-0.797991	-0.469348	0.0805724	-0.0298791	0.0501025	0.0136654	0.0911822	0.0594211	0	0.000823	0.0741813	-0.017216	0.0820286	-0.0107219	ILMN_15796	NM_025191.2	1	1q25.3f	Homo sapiens ER degradation enhancer, mannosidase alpha-like 3 (EDEM3), mRNA.
RNF168	ILMN_1657158	1.39e-07	1.64e-08	1.72357	3.30253	up	-0.536662	-0.564866	-1.05281	-0.631216	-1.00105	0.0349007	0	-0.0732605	-0.00991249	0.0652843	0.0936022	0.0133348	0.0678821	0.0378439	0.0731814	-0.0351758	0.0693037	ILMN_728	NM_152617.2	3	3q29g	Homo sapiens ring finger protein 168 (RNF168), mRNA.
PCDHGA7	ILMN_1748889	8.17e-08	8.85e-09	1.72336	3.30204	up	-0.794747	-0.724649	-0.665413	-0.865983	-0.820315	-0.265919	0.155525	-0.127002	0.0426054	0.195101	0	0.00989032	0.0548372	0.0799983	-0.208135	0.0461898	0.148916	ILMN_22646	NM_018920.2	5	5q31.3c	Homo sapiens protocadherin gamma subfamily A, 7 (PCDHGA7), transcript variant 1, mRNA.
PPHLN1	ILMN_1706593	7.86e-11	1.43e-12	1.72302	3.30126	up	-0.951412	-0.774933	-0.759631	-0.617689	-0.711226	0.060447	-0.0507758	0	0.0518198	0.00403738	-0.00306749	0.0649054	0.0215209	0.028713	-0.0119002	0.0565705	0.0412288	ILMN_6863	NM_016488.5	12	12q12e	Homo sapiens periphilin 1 (PPHLN1), transcript variant 1, mRNA.
LARGE	ILMN_1803412	8.44e-09	5.63e-10	1.72179	3.29846	up	-0.675916	-0.815582	-0.819056	-0.890974	-0.516691	0.03301	0.0267897	0.0220928	0.0165012	0.0917509	0	0.129224	0.0619311	-0.0881739	-0.0123622	-0.0386319	0.241097	ILMN_5209	NM_004737.3	22	22q12.3b	Homo sapiens like-glycosyltransferase (LARGE), transcript variant 1, mRNA.
RAB6A	ILMN_2377862	8.87e-10	3.44e-11	1.72155	3.29791	up	-1.01838	-0.763833	-0.740655	-0.595516	-0.730125	0.0664816	0.0389936	-0.026011	0.0298355	-0.0643816	0	0.0333793	0.0434434	0.0254774	-0.0444951	0.0608165	0.00456762	ILMN_26006	NM_198896.1	11	11q13.4b	Homo sapiens RAB6A, member RAS oncogene family (RAB6A), transcript variant 2, mRNA.
ZMYND11	ILMN_1734783	1.17e-08	8.48e-10	1.72141	3.29758	up	-0.851785	-1.02404	-0.796094	-0.51881	-0.616447	-0.0244713	0.0178378	0.0145626	0	0.0529888	0.0110023	0.0868089	0.0498028	-0.0423291	-0.0214419	0.0267377	0.0943499	ILMN_177765	NM_006624.3	10	10p15.3d	Homo sapiens zinc finger, MYND domain containing 11 (ZMYND11), transcript variant 1, mRNA.
FLJ25006	ILMN_1711060	7.35e-09	4.73e-10	1.72053	3.29558	up	-0.827177	-0.832892	-0.507666	-0.877987	-0.726751	0.00982737	-0.107754	0.0821505	-0.0156553	0.0839472	0.168074	0.000634	0.0367289	0	0.000738	-0.073802	0.155415	ILMN_17614	NM_144610.1	17	17q11.2a	Homo sapiens uncharacterized serine/threonine-protein kinase SgK494 (FLJ25006), mRNA.
C20orf96	ILMN_1808633	1.48e-10	3.44e-12	1.72019	3.29479	up	-0.726974	-0.615671	-0.84826	-0.686463	-0.852109	0.0526204	0	0.16873	0.122085	0.0119233	0.0124035	0.0743318	-0.0127258	-0.0361328	0.0267129	-0.0146608	0.03475	ILMN_3102	NM_153269.1	20	20p13f	Homo sapiens chromosome 20 open reading frame 96 (C20orf96), mRNA.
BACH1	ILMN_1681583	1.4e-10	3.17e-12	1.7199	3.29413	up	-0.759046	-0.896236	-0.74876	-0.677839	-0.686526	0.119357	0.026475	-0.0361321	-0.127006	0.0337987	0.0501201	-0.0263894	0.0707517	0.0783584	0.0617309	0.0926099	0	ILMN_179385	NM_206866.1	21	21q21.3c	Homo sapiens BTB and CNC homology 1, basic leucine zipper transcription factor 1 (BACH1), transcript variant 1, mRNA.
C1orf75	ILMN_1730729	9.51e-07	1.56e-07	1.71973	3.29376	up	-0.889395	-0.422372	-0.853515	-0.646514	-0.928902	0.0819464	-0.265937	0.0475037	0.211503	0.0644081	0.122182	0	0.0399687	-0.0887649	-0.0563731	0.000305	0.251806	ILMN_5459	NM_018252.1	1	1q32.3b	Homo sapiens chromosome 1 open reading frame 75 (C1orf75), mRNA.
PRDM7	ILMN_1732023	1.13e-08	8.06e-10	1.71901	3.29209	up	-0.581557	-0.768045	-0.781193	-0.762405	-0.796579	0.0959654	0.136139	0.149763	0.236529	0.0893734	-0.0595207	-0.195996	-0.052933	0.00672913	0	0.088973	0.0283966	ILMN_307242	NM_001098173.1	16	16q24.3b	Homo sapiens PR domain containing 7 (PRDM7), transcript variant 1, mRNA.
ORC5L	ILMN_1688094	3.4e-08	3.11e-09	1.71837	3.29064	up	-0.949548	-0.958054	-0.439544	-0.708037	-0.743124	-0.0805848	-0.0638454	0	-0.00790143	0.056607	0.0197999	0.0362451	0.11738	0.0479684	0.0300887	0.0302877	0.0705006	ILMN_6212	NM_002553.2	7	7q22.1g-q22.1h	Homo sapiens origin recognition complex, subunit 5-like (yeast) (ORC5L), transcript variant 1, mRNA.
CWC22	ILMN_1674128	2.06e-09	9.86e-11	1.71829	3.29047	up	-0.919303	-0.61428	-0.782215	-0.931721	-0.570245	0.0727608	-0.0475419	0.00286794	0.0884218	0.0450494	0.029917	0.0432632	0.00567603	0.0062182	-0.0354474	0	-0.00211167	ILMN_26371	NM_020943.2	2	2q31.3a	Homo sapiens CWC22 spliceosome-associated protein homolog (S. cerevisiae) (CWC22), mRNA.
UNKL	ILMN_2126408	1.95e-09	9.25e-11	1.71818	3.29021	up	-0.62503	-0.833174	-0.5943	-0.783747	-0.782221	0.10792	0.115417	0.168724	0.103071	0.176523	-0.0947902	0.0988839	0	0.0619352	-0.00998712	0.0250008	-0.0664554	ILMN_170910	NM_001037125.1	16	16p13.3e	Homo sapiens unkempt homolog (Drosophila)-like (UNKL), transcript variant 2, mRNA.
ZWINT	ILMN_2362545	1.45e-11	1.58e-13	1.71768	3.28907	up	-0.76872	-0.788639	-0.640014	-0.803013	-0.675199	0.0589247	0.0281868	-0.0176878	-0.0162971	0.0611825	0.155311	-0.011843	0.0945432	0.096472	0.0227685	0	0.0725791	ILMN_23487	NM_001005413.1	10	10q21.1d	Homo sapiens ZW10 interactor (ZWINT), transcript variant 3, mRNA.
LRRFIP2	ILMN_1749239	1.64e-08	1.26e-09	1.71679	3.28704	up	-0.572924	-0.895958	-0.865273	-0.695567	-0.64213	0.0131965	-0.0142274	-0.0513926	0.0142541	0.126207	0.229037	0.192749	0.0847936	-0.112273	0.00065	0.061136	0	ILMN_5592	NM_006309.1	3	3p22.2b	Homo sapiens leucine rich repeat (in FLII) interacting protein 2 (LRRFIP2), transcript variant 1, mRNA.
COL11A1	ILMN_2392803	4.31e-07	6.15e-08	1.71577	3.28472	up	-0.965721	-0.675506	-0.578243	-0.504364	-0.93771	-0.00889516	0.123681	-0.223371	0.00191951	0.0640528	0.0349481	0.192267	0.168717	0.04918	0.203075	-0.0470169	0	ILMN_162953	NM_080629.2	1	1p21.1d-p21.1c	Homo sapiens collagen, type XI, alpha 1 (COL11A1), transcript variant B, mRNA.
SDC3	ILMN_1802418	5.27e-08	5.23e-09	1.71569	3.28453	up	-1.0797	-0.682842	-0.605607	-0.858384	-0.555666	0.0171928	-0.0570242	0	0.0178037	0.123889	0.0484347	0.0435433	0.0341613	-0.0320485	0.138164	-0.0831146	0.0171502	ILMN_17892	NM_014654.2	1	1p35.2a	Homo sapiens syndecan 3 (SDC3), mRNA.
MEST	ILMN_1742307	7.63e-05	2.34e-05	1.71541	3.28389	up	-0.401641	-0.82102	-0.83635	-0.590138	-0.794893	-0.305563	-0.487973	0.135261	0.28418	0.20942	-0.0150945	0.30434	0.337447	0.245908	0.305193	0.0637939	0	ILMN_8727	NM_177525.1	7	7q32.2b	Homo sapiens mesoderm specific transcript homolog (mouse) (MEST), transcript variant 3, mRNA.
PLEC1	ILMN_1717780	7.16e-09	4.58e-10	1.71492	3.28278	up	-0.724214	-0.865827	-0.516056	-0.731823	-0.771718	0	-0.0226245	0.144104	0.0212035	0.282676	0.0729971	0.147863	0.040801	0.0219128	-0.0266283	0.0233555	-0.0311341	ILMN_24790	NM_201383.1	8	8q24.3g	Homo sapiens plectin 1, intermediate filament binding protein 500kDa (PLEC1), transcript variant 10, mRNA.
PDF	ILMN_2159044	1.56e-08	1.18e-09	1.71455	3.28193	up	-0.851406	-0.760619	-0.812599	-0.72125	-0.464316	0.0151422	0.030498	0.0405481	-0.0220189	-0.0747001	0.18992	0	0.153439	0.213343	-0.0209093	0.116573	0.0276263	ILMN_29982	NM_022341.1	16	16q22.1d	Homo sapiens peptide deformylase (mitochondrial) (PDF), nuclear gene encoding mitochondrial protein, mRNA.
MFAP3L	ILMN_1809604	7.87e-07	1.25e-07	1.71446	3.28173	up	-0.854763	-0.559812	-0.818491	-0.692358	-0.693991	0.00566483	0	-0.224171	0.314608	0.0300477	0.0272925	0.0361209	0.0348256	-0.0267229	-0.0813024	0.111562	0.418509	ILMN_22921	NM_021647.6	4	4q33a	Homo sapiens microfibrillar-associated protein 3-like (MFAP3L), transcript variant 1, mRNA.
SLC23A2	ILMN_1666361	5.29e-09	3.15e-10	1.71423	3.28122	up	-0.914623	-0.813335	-0.799327	-0.543868	-0.581801	0.068373	-0.0467684	0.117525	-0.0399339	0.0363588	0.103642	0.0571327	0.109098	0.141664	-0.0495956	0.0661483	0	ILMN_3444	NM_005116.5	20	20p13a	Homo sapiens solute carrier family 23 (nucleobase transporters), member 2 (SLC23A2), transcript variant 1, mRNA.
MARCH1	ILMN_2094942	3.29e-07	4.49e-08	1.71365	3.2799	up	-0.600858	-0.900819	-0.560118	-0.52585	-1.14091	0.120636	-0.00749302	0.0497463	-0.0491433	0	0.056884	0.0533602	0.0442369	0.0964966	0.0571497	0.00115085	-0.0466573	ILMN_30212	NM_017923.2	4	4q32.3a	Homo sapiens membrane-associated ring finger (C3HC4) 1 (MARCH1), mRNA.
SRGAP2	ILMN_1797451	3.38e-10	1e-11	1.71298	3.27838	up	-0.565071	-0.728105	-0.876923	-0.790919	-0.790407	0.163983	-0.0280058	-0.0296752	0.0252535	0.0236278	0	0.035852	0.0704768	0.0464027	0.0704923	-0.0682559	0.00457668	ILMN_7259	NM_015326.1	1	1q32.1h	Homo sapiens SLIT-ROBO Rho GTPase activating protein 2 (SRGAP2), mRNA.
FANCD2	ILMN_1657634	9.33e-11	1.8e-12	1.71244	3.27714	up	-0.76104	-0.634639	-0.844524	-0.826454	-0.717822	0.020416	0.0130279	-0.0604563	-0.0786815	0.00607586	0.171545	0.046978	0	0.0771625	0.0295014	-0.00852704	0.0128131	ILMN_12871	NM_033084.3	3	3p25.3c-p25.3b	Homo sapiens Fanconi anemia, complementation group D2 (FANCD2), transcript variant 1, mRNA.
HIST1H2AI	ILMN_1663453	5.92e-10	2.05e-11	1.71228	3.27678	up	-0.708085	-0.544153	-0.856347	-0.919153	-0.76783	0.0639885	-0.0654347	0.0409181	0.0485611	0.0156598	0.0299351	0.046603	0.0581708	0.0332785	-0.0296929	-0.0403535	0	ILMN_26131	NM_003509.2	6	6p22.1c	Homo sapiens histone cluster 1, H2ai (HIST1H2AI), mRNA.
STAG3L1	ILMN_2362832	9.51e-10	3.78e-11	1.71206	3.27629	up	-0.742762	-0.815245	-0.897967	-0.511643	-0.794147	0.0260162	-0.0823791	-0.0287316	0.0551994	0.0160542	-0.00915718	0	0.100045	0.0302165	0.0888331	0.0440853	0.0403931	ILMN_28502	NM_001002840.1	7	7q11.23d	Homo sapiens stromal antigen 3-like 1 (STAG3L1), transcript variant 2, mRNA.
ST7OT4	ILMN_1768840	1.02e-09	4.12e-11	1.711	3.27388	up	-0.638043	-0.642129	-0.762727	-0.773164	-0.662985	0.115573	-0.0616779	0.105647	0.077177	-0.036207	0.239775	0.131087	-0.0392041	0.163035	0.139721	0.113443	0	ILMN_19871	NR_002329.1	7	7q31.2c	Homo sapiens ST7 overlapping transcript 4 (non-protein coding) (ST7OT4), non-coding RNA.
PRDM2	ILMN_1652992	5.55e-10	1.88e-11	1.7101	3.27184	up	-0.69286	-0.827983	-0.76745	-0.72525	-0.573185	0	0.152208	0.0741398	0.0852201	0.171429	-0.0141625	0.0907521	0.0973163	-0.0564907	0.0899997	-0.0734301	0.063868	ILMN_12483	NM_015866.3	1	1p36.21c	Homo sapiens PR domain containing 2, with ZNF domain (PRDM2), transcript variant 2, mRNA.
SOX6	ILMN_2256687	6.42e-06	1.41e-06	1.70957	3.27064	up	-0.82687	-0.590573	-0.750868	-0.675655	-0.789367	0.187985	-0.402796	-0.0976243	0.216475	0.19196	0	0.157339	0.198524	-0.312829	0.162241	0.215068	0.0473075	ILMN_19155	NM_033326.2	11	11p15.2a-p15.1e	Homo sapiens SRY (sex determining region Y)-box 6 (SOX6), transcript variant 2, mRNA.
RAB23	ILMN_1729713	4.19e-07	5.95e-08	1.70713	3.2651	up	-0.6553	-0.709968	-0.655728	-0.569048	-0.62062	0.437657	-0.0560427	0	-0.0214159	0.247255	0.129291	0.284539	0.249984	0.182041	0.158729	-0.166173	0.107392	ILMN_9351	NM_183227.1	6	6p12.1a	Homo sapiens RAB23, member RAS oncogene family (RAB23), transcript variant 2, mRNA.
SRC	ILMN_1685898	9e-07	1.46e-07	1.70654	3.26377	up	-0.765355	-0.866045	-0.444727	-0.568348	-0.822006	0.099129	-0.140952	-0.124016	-0.158754	0.262431	0.20511	0.119702	0.231592	0	0.169807	0.118863	0.150401	ILMN_15256	NM_198291.1	20	20q11.23b	Homo sapiens v-src sarcoma (Schmidt-Ruppin A-2) viral oncogene homolog (avian) (SRC), transcript variant 2, mRNA.
TRERF1	ILMN_1690891	9e-09	6.1e-10	1.70649	3.26365	up	-0.588923	-0.753355	-0.689976	-0.638022	-0.758086	0.225061	0.244224	0.187176	0.0627108	0.0849557	-0.0156853	0.122613	0.188966	0.08459	0	-0.0405209	-0.119793	ILMN_13610	NM_033502.1	6	6p21.1f-p21.1e	Homo sapiens transcriptional regulating factor 1 (TRERF1), mRNA.
C9orf41	ILMN_2077160	6.14e-10	2.16e-11	1.706	3.26256	up	-0.736307	-0.540877	-0.665992	-0.811479	-0.912938	0.122011	0.0153577	0.0118964	0.0888763	-0.0077014	0.0547457	-0.00775886	0	0.0823631	-0.0153313	0.0302463	0.0705094	ILMN_13662	NM_152420.1	9	9q21.13b	Homo sapiens chromosome 9 open reading frame 41 (C9orf41), mRNA.
CENPI	ILMN_1658010	1.69e-08	1.31e-09	1.70596	3.26246	up	-0.808162	-0.520546	-0.56487	-0.856809	-1.00805	0	-0.0345097	0.0303628	0.0365822	-0.0465934	0.0638554	0.0233054	0.0661452	0.0482573	-0.0160122	0.00676441	0.0485921	ILMN_165825	NM_006733.2	X	Xq22.1c	Homo sapiens centromere protein I (CENPI), mRNA.
MTIF2	ILMN_1791403	3.12e-09	1.64e-10	1.7059	3.26233	up	-0.666733	-0.837445	-0.706864	-0.641309	-0.730728	-0.0166986	-0.170101	0.0420604	-0.00836921	0.0599685	0.222573	0.0694432	0.18724	0.0740101	0	0.0685294	0.118386	ILMN_165311	NM_001005369.1	2	2p16.1d	Homo sapiens mitochondrial translational initiation factor 2 (MTIF2), nuclear gene encoding mitochondrial protein, transcript variant 1, mRNA.
RBMS1	ILMN_1656436	2.45e-10	6.57e-12	1.70586	3.26223	up	-0.770336	-0.666493	-0.918012	-0.638411	-0.63772	0.135774	-0.0142982	-0.00422668	0.0669026	0.0845602	0	0.0563769	0.0863512	0.0839787	0.0207865	-0.0378859	0.0533364	ILMN_162138	NM_016839.2	2	2q24.2b	Homo sapiens RNA binding motif, single stranded interacting protein 1 (RBMS1), transcript variant 2, mRNA.
KLC4	ILMN_1687873	5.66e-09	3.43e-10	1.70525	3.26087	up	-0.560228	-0.865548	-0.804622	-0.774406	-0.52143	0.176139	-0.0329163	-0.00182891	0	0.0806825	0.0738545	0.0621812	0.16655	0.0550256	0.0867841	-0.0284743	0.138894	ILMN_9463	NM_201523.1	6	6p21.1d	Homo sapiens kinesin light chain 4 (KLC4), transcript variant 3, mRNA.
OAS2	ILMN_2248970	9.45e-10	3.75e-11	1.70485	3.25996	up	-0.876171	-0.794297	-0.771656	-0.693146	-0.614669	0.0850444	0.000279	0.00692916	0	-0.0243597	0.112566	0.0172656	0.0466576	0.100662	-0.0466452	0.10664	-0.16913	ILMN_6116	NM_001032731.1	12	12q24.13b	Homo sapiens 2'-5'-oligoadenylate synthetase 2, 69/71kDa (OAS2), transcript variant 3, mRNA.
BRCA2	ILMN_1677794	5.06e-09	2.99e-10	1.70333	3.25652	up	-0.833869	-0.551377	-0.751002	-0.602561	-0.717561	0.0810075	-0.038204	0.0892124	-0.0321023	0.0406899	0.205635	-0.0436521	0.153574	0.087028	0	0.187631	0.194209	ILMN_181359	NM_000059.3	13	13q13.1a	Homo sapiens breast cancer 2, early onset (BRCA2), mRNA.
LOC284009	ILMN_1790896	3.38e-09	1.81e-10	1.70332	3.25649	up	-0.84419	-0.694723	-0.811204	-0.701371	-0.617257	0.138838	0	0.0834837	-0.0470977	0.0948365	0.093713	0.029886	0.0834837	0.00269508	-0.0237591	-0.196519	0.155629	ILMN_23630	NM_001025459.1	17	17p13.3c	Homo sapiens hypothetical protein LOC284009 (LOC284009), mRNA.
LAD1	ILMN_1701581	1.18e-09	4.94e-11	1.70233	3.25425	up	-0.73539	-0.652228	-0.675824	-0.768933	-0.725309	0.195368	-0.133677	0.192384	0.156929	0.015789	0	0.0288594	0.0444191	0.124988	-0.00534987	0.0775137	-0.0255737	ILMN_164491	NM_005558.3	1	1q32.1c	Homo sapiens ladinin 1 (LAD1), mRNA.
ZBTB37	ILMN_1785960	6.04e-09	3.73e-10	1.70225	3.25408	up	-0.640726	-0.588742	-0.954148	-0.728571	-0.780409	0	-0.0940735	-0.0184669	-0.109056	0.154227	0.0341263	0.000385	0.102597	0.120423	0.0267832	0.0923028	0.037828	ILMN_25899	NM_032522.2	1	1q25.1a	Homo sapiens zinc finger and BTB domain containing 37 (ZBTB37), mRNA.
THAP5	ILMN_2189915	1.56e-10	3.7e-12	1.7018	3.25307	up	-0.812753	-0.70534	-0.698651	-0.798814	-0.583622	0.0179124	-0.0410204	0	0.0526988	-0.0260181	0.164395	0.0675266	-0.0194933	0.134448	0.084568	0.0877426	0.0439749	ILMN_2413	NM_182529.1	7	7q31.1a	Homo sapiens THAP domain containing 5 (THAP5), mRNA.
PPFIA4	ILMN_1667791	3e-07	4.03e-08	1.70161	3.25264	up	-0.955143	-0.504126	-0.783277	-0.595108	-1.02739	0.0140576	-0.290918	0.0706933	0.0715501	0.0115089	0	0.00596738	-0.0263679	0.0556762	0.0226123	0.011039	-0.0191221	ILMN_3563	NM_015053.1	1	1q32.1d	Homo sapiens protein tyrosine phosphatase, receptor type, f polypeptide (PTPRF), interacting protein (liprin), alpha 4 (PPFIA4), mRNA.
FLJ23356	ILMN_1806305	5.28e-08	5.25e-09	1.70124	3.2518	up	-0.797297	-0.368742	-0.936645	-0.771466	-0.697404	0.129781	-0.0171869	0.00522494	0.155199	0.0311868	0.0823002	0.0293636	0	0.113791	-0.0013001	0.112998	-0.0140786	ILMN_183662	NM_032237.2	8	8p11.21a	Homo sapiens hypothetical protein FLJ23356 (FLJ23356), mRNA.
TMEM1	ILMN_1779632	1.34e-09	5.8e-11	1.70123	3.25178	up	-0.583857	-0.843111	-0.838102	-0.681827	-0.651922	0.0440481	0.0753002	0	-0.0919564	0.173358	0.052314	0.0456479	-0.00184941	0.0390317	0.176719	0.0708492	-0.0216742	ILMN_9846	NM_001001723.1	21	21q22.3d	Homo sapiens transmembrane protein 1 (TMEM1), transcript variant 2, mRNA.
PLEC1	ILMN_1801899	2.53e-08	2.17e-09	1.7009	3.25103	up	-0.649453	-0.881782	-0.515173	-0.710427	-0.778228	0.0404916	-0.0647867	0.0748672	-0.00538969	0.243837	0.154501	0.151123	0.0727351	0.152371	0.0151458	0	-0.123516	ILMN_163011	NM_201380.2	8	8q24.3g	Homo sapiens plectin 1, intermediate filament binding protein 500kDa (PLEC1), transcript variant 6, mRNA.
SC4MOL	ILMN_2402499	7.83e-11	1.42e-12	1.69968	3.24829	up	-0.664525	-0.643777	-0.906749	-0.834822	-0.787935	0.00977516	-0.0908496	-0.0816231	0.0127947	0.029057	0.0187838	0	-0.0115049	0.00503683	0.0197463	0.0150096	0.0462141	ILMN_2901	NM_001017369.1	4	4q32.3b	Homo sapiens sterol-C4-methyl oxidase-like (SC4MOL), transcript variant 2, mRNA.
ZC3H14	ILMN_1768076	6.21e-09	3.85e-10	1.69815	3.24485	up	-0.903427	-0.519303	-0.764968	-0.733072	-0.615672	0.121417	0.0461013	0.0771496	0.00728941	0.171971	0	-0.00929236	0.0763454	0.061172	0.196332	-0.0534925	-0.014888	ILMN_23512	NM_207662.2	14	14q31.3d	Homo sapiens zinc finger CCCH-type containing 14 (ZC3H14), transcript variant 4, mRNA.
LOC440295	ILMN_1719993	5.03e-09	2.95e-10	1.69783	3.24412	up	-0.969281	-0.776001	-0.563319	-0.632997	-0.620694	0.0776179	-0.00768614	-0.00282097	0.0818987	0.00837374	-0.0148799	0.12624	0.0593402	0	0.0183914	0.108793	0.159516	ILMN_27938	NM_198181.1	15	15q25.2a	Homo sapiens hypothetical protein LOC440295 (LOC440295), mRNA.
FN1	ILMN_2366463	1.83e-09	8.53e-11	1.69634	3.24079	up	-0.704496	-0.971473	-0.577299	-0.850883	-0.600142	-0.0100276	0.0158715	-0.0188153	-0.00885153	0.053957	0	0.0474205	0.0552018	0.0620677	0.0269444	0.0207796	0.0142977	ILMN_28846	NM_212474.1	2	2q35a-q35b	Homo sapiens fibronectin 1 (FN1), transcript variant 6, mRNA.
TGM2	ILMN_1797236	1.99e-07	2.48e-08	1.69609	3.24022	up	-0.42694	-0.811068	-1.01114	-0.63445	-0.643706	0.032486	-0.105907	0	0.065634	0.0925756	0.0642331	-0.0170426	0.126994	0.219134	0.0838907	0.150514	-0.0314758	ILMN_8134	NM_198951.1	20	20q11.23c	Homo sapiens transglutaminase 2 (C polypeptide, protein-glutamine-gamma-glutamyltransferase) (TGM2), transcript variant 2, mRNA.
GPR52	ILMN_1671929	5.17e-08	5.1e-09	1.69558	3.23907	up	-0.860486	-0.545987	-0.480391	-0.850622	-0.910313	0.0288174	0.00521636	-0.0100894	-0.131818	0.0553126	0.149071	0	0.0359619	0.107998	0.09113	-0.0194983	0.0745065	ILMN_18020	NM_005684.3	1	1q25.1a	Homo sapiens G protein-coupled receptor 52 (GPR52), mRNA.
LY6G5B	ILMN_1785527	2.21e-11	2.69e-13	1.69544	3.23875	up	-0.729528	-0.877166	-0.792659	-0.750311	-0.612563	0.0241663	0.022857	-0.0406046	0.0455108	0.0613382	0.0147445	0.0168352	0.0411971	0	-0.0299432	-0.0765555	0.0309908	ILMN_24689	NM_021221.2	6	6p21.33a	Homo sapiens lymphocyte antigen 6 complex, locus G5B (LY6G5B), mRNA.
NHEJ1	ILMN_1696214	3e-08	2.68e-09	1.69529	3.23843	up	-0.848925	-0.957654	-0.588115	-0.552354	-0.684997	0	0.0920808	0.087604	0.10529	0.028147	0.00378275	0.079098	0.0831661	-0.0116389	-0.106494	-0.110307	0.170788	ILMN_21939	NM_024782.1	2	2q35f	Homo sapiens nonhomologous end-joining factor 1 (NHEJ1), mRNA.
MGAT4B	ILMN_1809272	3.15e-08	2.85e-09	1.6949	3.23754	up	-0.809134	-0.815458	-0.425341	-0.800643	-0.72462	0.10389	0.0097456	-0.07619	0	0.218956	-0.00688267	0.022795	-0.058675	0.199697	0.057663	0.0566211	0.0262756	ILMN_14669	NM_054013.2	5	5q35.3e	Homo sapiens mannosyl (alpha-1,3-)-glycoprotein beta-1,4-N-acetylglucosaminyltransferase, isozyme B (MGAT4B), transcript variant 2, mRNA.
PIK4CA	ILMN_1734434	6.8e-09	4.29e-10	1.69446	3.23655	up	-0.949465	-0.755227	-0.536165	-0.850473	-0.661402	-0.0671921	-0.102077	-0.100366	0.017689	0.0921733	0	0.0203979	0.0596237	0.0309899	0.0269334	0.0613935	0.0837593	ILMN_20581	NM_002650.1	22	22q11.21e	Homo sapiens phosphatidylinositol 4-kinase, catalytic, alpha polypeptide (PIK4CA), transcript variant 1, mRNA.
SUMO1	ILMN_2379835	3.87e-09	2.12e-10	1.69281	3.23286	up	-0.904997	-0.96089	-0.588841	-0.603076	-0.67592	0.0337665	0	0.0112665	0.0661466	-0.0472352	-0.0242724	0.0374379	0.0271354	0.0091269	0.055377	-0.0529995	0.03635	ILMN_14949	NM_003352.4	2	2q33.1g	Homo sapiens SMT3 suppressor of mif two 3 homolog 1 (S. cerevisiae) (SUMO1), transcript variant 1, mRNA.
LIG3	ILMN_1694582	1.13e-06	1.9e-07	1.69212	3.23132	up	-0.520933	-0.59264	-0.714779	-0.679048	-0.738644	0.0624914	-0.0739162	-0.0554223	0.0183249	0.482218	0.272624	-0.0632575	0.0972824	0	0.0365922	0.212467	0.326109	ILMN_9789	NM_002311.3	17	17q12a	Homo sapiens ligase III, DNA, ATP-dependent (LIG3), nuclear gene encoding mitochondrial protein, transcript variant beta, mRNA.
SSH3	ILMN_1670185	1.38e-10	3.1e-12	1.69176	3.2305	up	-0.706791	-0.614893	-0.853107	-0.727453	-0.746408	0.0781636	-0.0623822	-0.0897424	0	0.0793812	0.034785	0.04074	0.05176	0.112973	0.0920896	0.0564411	-0.0487065	ILMN_179016	NM_017857.2	11	11q13.1f	Homo sapiens slingshot homolog 3 (Drosophila) (SSH3), mRNA.
ABCC1	ILMN_2335302	2.87e-09	1.49e-10	1.68994	3.22644	up	-0.585813	-0.870847	-0.765166	-0.699985	-0.925983	0	-0.149546	0.0465081	0.0470734	0.0181627	0.0442028	0.00997472	0.0414679	0.0073216	0.00371599	-0.15051	-0.0693679	ILMN_11956	NM_019901.1	16	16p13.11a	Homo sapiens ATP-binding cassette, sub-family C (CFTR/MRP), member 1 (ABCC1), transcript variant 6, mRNA.
TTC22	ILMN_2122760	7.74e-11	1.4e-12	1.68948	3.2254	up	-0.722017	-0.785179	-0.689669	-0.716279	-0.714643	0.039197	0	0.191028	0.0740404	0.129199	0.0232339	0.0155234	-0.0373235	0.0564477	0.00250816	-0.0860774	-0.0355487	ILMN_4344	NM_017904.1	1	1p32.3b	Homo sapiens tetratricopeptide repeat domain 22 (TTC22), mRNA.
CDCA7	ILMN_1762142	4.47e-06	9.35e-07	1.68927	3.22493	up	-0.660075	-0.763154	-0.669118	-0.865273	-0.790751	0.219152	-0.388785	0.0179939	0.21609	0	0.132437	0.0431106	0.070622	0.0530891	-0.0681977	-0.380625	0.165817	ILMN_33249	NM_031942.4	2	2q31.1e	Homo sapiens cell division cycle associated 7 (CDCA7), transcript variant 1, mRNA.
IRGQ	ILMN_1792955	7.63e-07	1.2e-07	1.68914	3.22465	up	-0.697434	-0.306336	-0.823371	-0.701345	-0.925979	-0.0181055	0.0357299	0	0.144643	0.235893	0.149592	0.121894	0.0379856	-0.144884	-0.00544286	0.0324914	0.19497	ILMN_5031	NM_001007561.1	19	19q13.31a	Homo sapiens immunity-related GTPase family, Q (IRGQ), mRNA.
LRRCC1	ILMN_1799999	8.2e-08	8.89e-09	1.68901	3.22436	up	-0.703826	-0.900099	-0.635402	-0.504642	-0.707825	0.153949	-0.11147	0	0.149796	-0.0641348	0.150622	0.225623	0.176787	0.0130446	-0.112209	0.0736573	0.134206	ILMN_15234	NM_033402.3	8	8q21.2b	Homo sapiens leucine rich repeat and coiled-coil domain containing 1 (LRRCC1), transcript variant 1, mRNA.
NEK2	ILMN_2051373	1.73e-06	3.14e-07	1.6887	3.22366	up	-0.819843	-0.309223	-0.851757	-0.659314	-0.951386	0.183226	-0.0995703	0	0.135364	-0.14369	0.188006	0.0231631	0.0687172	0.0641959	-0.148347	0.10563	0.0745902	ILMN_14211	NM_002497.2	1	1q32.3a	Homo sapiens NIMA (never in mitosis gene a)-related kinase 2 (NEK2), mRNA.
HIST2H3C	ILMN_1666179	1.9e-07	2.36e-08	1.68819	3.22252	up	-0.58354	-0.692652	-0.571779	-0.76357	-0.840978	0	-0.191071	0.0689456	-0.0747016	0.121915	0.359709	-0.0514958	0.106355	0.163799	0.0461669	0.17152	0.0585201	ILMN_21512	NM_021059.2	1	1q21.2a	Homo sapiens histone cluster 2, H3c (HIST2H3C), mRNA.
LOC389607	ILMN_1794131	4.24e-09	2.39e-10	1.68817	3.22248	up	-0.497778	-0.752564	-0.695526	-0.761586	-0.778525	-0.00318026	0.172741	0.115436	-0.116764	0.143548	0.024735	0.0513999	0.158345	-0.036803	0	0.0817695	0.107951	ILMN_17675	NM_001013651.1	8	8p23.3b	Homo sapiens hypothetical gene supported by AK128318 (LOC389607), mRNA.
DONSON	ILMN_1709953	2.34e-08	1.96e-09	1.68771	3.22144	up	-0.681249	-1.04247	-0.6194	-0.540214	-0.837741	0.0773489	0.0419562	-0.0186198	0.0322375	0	0.0022037	-0.0754895	0.0277255	0.0188196	0.0383253	-0.0838897	0.0695898	ILMN_13130	NM_017613.2	21	21q22.11c	Homo sapiens downstream neighbor of SON (DONSON), mRNA.
MYBPC2	ILMN_1799743	3.6e-05	1e-05	1.68714	3.22017	up	-0.692134	-0.676773	-0.37127	-0.567042	-0.470749	0.459479	0.238651	0.251019	0.26292	0	-0.102059	0.017957	-0.077311	0.383445	0.495944	0.544674	-0.0869288	ILMN_16419	NM_004533.3	19	19q13.33c	Homo sapiens myosin binding protein C, fast type (MYBPC2), mRNA.
RUNX2	ILMN_1669066	1.69e-06	3.06e-07	1.68695	3.21976	up	-0.94777	-0.588103	-0.489344	-0.931555	-0.466508	0.0576086	0.120131	0.134672	0.0172923	0.217355	0.120262	0.117568	0.309488	0	-0.0548339	-0.124393	-0.0779786	ILMN_21030	NM_004348.3	6	6p12.3f	Homo sapiens runt-related transcription factor 2 (RUNX2), transcript variant 3, mRNA.
HIST1H3B	ILMN_2222163	7.79e-08	8.36e-09	1.68575	3.21707	up	-0.446027	-0.875961	-0.623693	-0.909959	-0.743192	-0.0300717	-0.13947	-0.0550876	0.0108273	0.128422	0.179997	0	0.112362	0.00790453	0.0594783	0.0397396	0.0893643	ILMN_30162	NM_003537.3	6	6p22.1d	Homo sapiens histone cluster 1, H3b (HIST1H3B), mRNA.
SLC30A4	ILMN_2191167	5.19e-06	1.11e-06	1.68568	3.21692	up	-0.659803	-0.210029	-1.05633	-0.746594	-0.933915	-0.0117297	-0.0248597	-0.161993	0	0.0498066	0.0849602	0.0575161	0.0352492	0.101263	0.141209	0.039155	0.0733719	ILMN_175041	NM_013309.4	15	15q21.1a	Homo sapiens solute carrier family 30 (zinc transporter), member 4 (SLC30A4), mRNA.
MAML1	ILMN_1767813	4.95e-09	2.89e-10	1.68556	3.21666	up	-0.649908	-0.791609	-0.906898	-0.590772	-0.661011	0	-0.107666	-0.0321755	0.0441742	0.211456	0.0689843	0.0699658	0.0390706	0.0692482	0.0553386	0.0634866	-0.08359	ILMN_6969	NM_014757.3	5	5q35.3e	Homo sapiens mastermind-like 1 (Drosophila) (MAML1), mRNA.
DDX11	ILMN_1679413	2.95e-09	1.54e-10	1.68472	3.21478	up	-0.708546	-0.68082	-0.668868	-0.572076	-0.770418	0.075361	0.0479703	0.133372	0	0.232465	0.158658	0.158203	0.109814	0.101084	-0.136493	-0.0066874	-0.00540423	ILMN_11538	NM_030655.2	12	12p11.21b	Homo sapiens DEAD/H (Asp-Glu-Ala-Asp/His) box polypeptide 11 (CHL1-like helicase homolog, S. cerevisiae) (DDX11), transcript variant 3, mRNA.
CLCN5	ILMN_1690327	3.78e-08	3.54e-09	1.68386	3.21286	up	-0.54837	-0.841497	-0.561016	-0.812008	-0.845508	0	-0.130746	0.0953774	0.0193281	0.104446	0.0518191	0.0807111	-0.0738904	-0.075455	0.24495	0.0144429	0.030097	ILMN_1401	NM_000084.2	X	Xp11.22c	Homo sapiens chloride channel 5 (CLCN5), transcript variant 3, mRNA.
FLJ40453	ILMN_2129102	2.12e-08	1.74e-09	1.68383	3.2128	up	-0.849338	-0.539626	-0.857189	-0.897102	-0.47057	0.106503	-0.0275869	-0.0339909	0.0678451	0.049695	-0.0133779	0.0179725	0	0.0364277	0.039165	0.0279803	0.0771723	ILMN_164641	NM_001007542.1	5	5q35.1e	Homo sapiens FLJ40453 protein (FLJ40453), mRNA.
EXO1	ILMN_2351916	1.66e-08	1.28e-09	1.68285	3.21062	up	-0.541647	-0.775087	-0.883282	-0.534094	-0.604269	0.118337	-0.039017	0.0865345	0.147009	0.126808	0.216493	0	0.141746	-0.00993824	-0.0323803	0.0848894	0.158289	ILMN_25997	NM_006027.3	1	1q43e	Homo sapiens exonuclease 1 (EXO1), transcript variant 1, mRNA.
MYNN	ILMN_2098571	8.7e-10	3.34e-11	1.68275	3.2104	up	-0.779454	-0.673985	-0.559647	-0.866186	-0.722009	0.0635846	0.0229139	-0.08337	0.108388	-0.0355284	0.0478909	0.095058	0	0.0796082	0.0645022	-0.086632	0.0904095	ILMN_15368	NM_018657.3	3	3q26.2b	Homo sapiens myoneurin (MYNN), mRNA.
RREB1	ILMN_2298624	1.08e-08	7.65e-10	1.68198	3.20869	up	-0.854331	-0.911593	-0.799478	-0.577134	-0.492508	0.0149403	0.0162077	0	-0.0186148	0.147319	0.013911	-0.00906849	0.039978	0.0589375	-0.0608928	0.0347164	0.0404272	ILMN_908	NM_001003699.1	6	6p24.3c	Homo sapiens ras responsive element binding protein 1 (RREB1), transcript variant 1, mRNA.
FTCD	ILMN_1663569	1.19e-05	2.85e-06	1.68168	3.20801	up	-0.484595	-0.954497	-0.55362	-0.767435	-0.784035	0.289101	0.251164	0.105288	0.0646033	-0.139542	0.129923	0	0.0798082	-0.339278	0.135236	0.184037	-0.267541	ILMN_8918	NM_206965.1	21	21q22.3f	Homo sapiens formiminotransferase cyclodeaminase (FTCD), transcript variant A, mRNA.
PCDHGB5	ILMN_1811103	8.34e-08	9.05e-09	1.68157	3.20777	up	-0.596391	-0.952459	-0.829907	-0.65467	-0.574669	-0.0467525	0.144515	-0.136483	0.123971	0.0307076	0	0.00192428	0.109048	0.123548	-0.182356	0.0971281	0.0730305	ILMN_21874	NM_018925.2	5	5q31.3c	Homo sapiens protocadherin gamma subfamily B, 5 (PCDHGB5), transcript variant 1, mRNA.
FKBP9	ILMN_2145143	7.18e-07	1.12e-07	1.68143	3.20747	up	-0.508428	-1.20569	-0.527934	-0.782836	-0.676638	0.0231044	-0.0123181	0.0335619	0.0287013	0.0267031	0.0118403	0.0245004	0.0520122	-0.0288913	0.0388744	0	-0.0854459	ILMN_27143	NM_007270.2	7	7p14.3c	Homo sapiens FK506 binding protein 9, 63 kDa (FKBP9), mRNA.
SOX6	ILMN_1663327	6.01e-06	1.31e-06	1.68134	3.20727	up	-0.674101	-0.852172	-0.650308	-0.722477	-0.80358	0.124572	-0.496326	-0.0963776	0.100543	0.0840356	0.0720527	0.160236	0.127227	-0.283513	0.11526	0.201351	0	ILMN_18791	NM_017508.1	11	11p15.2a-p15.1e	Homo sapiens SRY (sex determining region Y)-box 6 (SOX6), transcript variant 1, mRNA.
TAS2R49	ILMN_1772091	4.67e-09	2.69e-10	1.68106	3.20664	up	-0.682587	-0.552656	-0.829982	-0.888936	-0.593512	0	-0.0680869	0.119928	0.017015	0.0789132	0.105557	0.142474	-0.0623972	0.0347419	0.0971422	-0.0071156	0.0198793	ILMN_163400	NM_176889.1		12p13.2b	Homo sapiens taste receptor, type 2, member 49 (TAS2R49), mRNA.
C6orf114	ILMN_1692160	5.44e-09	3.26e-10	1.68018	3.20469	up	-0.562123	-0.712281	-0.837019	-0.765504	-0.630299	-0.0632839	-0.0267012	0.0284684	-0.0770855	0.107751	0.222189	0.0184338	0.0354176	0.106886	0.188209	0	0.0257971	ILMN_7456	NM_033069.2	6	6p23b	Homo sapiens chromosome 6 open reading frame 114 (C6orf114), mRNA.
CCNB1	ILMN_1712803	8.12e-08	8.77e-09	1.67974	3.20369	up	-0.852848	-0.339651	-0.941848	-0.742468	-0.693244	0.0226467	0.0393732	0.0796249	0.0638087	0	0.0204229	0.0494621	0.0656469	0.0990403	-0.0168614	-0.0105019	-0.00199771	ILMN_177161	NM_031966.2	5	5q13.2a	Homo sapiens cyclin B1 (CCNB1), mRNA.
TEAD4	ILMN_2413041	5.23e-09	3.1e-10	1.67931	3.20275	up	-0.790525	-0.959598	-0.64847	-0.622714	-0.577495	0.124511	-0.032681	0.0266118	-0.0394983	0	0.0930419	0.110623	0.0612242	0.0408969	0.0299518	0.00505304	-0.0824204	ILMN_12127	NM_003213.2	12	12p13.33a	Homo sapiens TEA domain family member 4 (TEAD4), transcript variant 1, mRNA.
C12orf11	ILMN_2196335	8.01e-09	5.26e-10	1.67902	3.20211	up	-0.715732	-0.761001	-0.945459	-0.640081	-0.496295	0	-0.073405	0.0881283	0.02127	0.0497429	0.140417	0.0697632	0.00266719	0.0705955	-0.0311892	-0.0147147	0.107627	ILMN_14707	NM_018164.1	12	12p11.23b	Homo sapiens chromosome 12 open reading frame 11 (C12orf11), mRNA.
MMP1	ILMN_1726448	8.43e-06	1.92e-06	1.67801	3.19986	up	-0.588369	-0.792759	-0.756402	-0.710685	-0.713064	0	0.0146923	0.0360281	0.0712736	-0.36945	-0.0455489	0.107886	0.386746	0.0944281	0.300994	0.125365	-0.308468	ILMN_26214	NM_002421.2	11	11q22.2b	Homo sapiens matrix metallopeptidase 1 (interstitial collagenase) (MMP1), mRNA.
ABO	ILMN_1656979	2.35e-05	6.17e-06	1.6774	3.19851	up	-0.543648	-0.271747	-0.613921	-0.806942	-0.818362	0.528112	0.207028	0.140584	0.0850215	0.273397	-0.0778594	-0.0754483	0.0752482	-0.0350993	0.464619	0.0380282	0	ILMN_29925	NM_020469.2	9	9q34.2a	Homo sapiens ABO blood group (transferase A, alpha 1-3-N-acetylgalactosaminyltransferase; transferase B, alpha 1-3-galactosyltransferase) (ABO), mRNA.
CCDC18	ILMN_2077406	8.55e-09	5.73e-10	1.67718	3.19803	up	-0.489382	-0.585956	-0.931537	-0.859638	-0.749437	0.0701556	0.0771561	0.0185928	0.0264933	-0.0239193	0	-0.0350397	0.000109	-0.0176039	0.0552766	0.0369039	0.066083	ILMN_183202	NM_206886.2	1	1p22.1c-p22.1b	Homo sapiens coiled-coil domain containing 18 (CCDC18), mRNA.
SNORA66	ILMN_1689616	1.04e-07	1.18e-08	1.67652	3.19657	up	-0.630002	-0.412687	-1.035	-0.657342	-0.852172	-0.0221901	-0.0106142	0.0415995	0.0285594	0.102198	0	0.0344245	0.0681531	-0.000951	0.0185282	0.0248923	0.0518079	ILMN_28289	NR_002444.1	1	1p22.1c	Homo sapiens small nucleolar RNA, H/ACA box 66 (SNORA66), non-coding RNA.
SERINC3	ILMN_1713752	3.23e-08	2.93e-09	1.6757	3.19474	up	-1.0277	-0.67536	-0.474114	-0.787175	-0.665729	0.0260656	0.0400643	-0.0671287	-0.0774524	0	0.0524497	0.0273368	0.0188811	0.0707326	0.0569949	0.086632	-0.00962615	ILMN_10490	NM_006811.2	20	20q13.12a	Homo sapiens serine incorporator 3 (SERINC3), transcript variant 1, mRNA.
APLP1	ILMN_1763834	2.12e-05	5.5e-06	1.67531	3.19389	up	-0.57641	-0.397271	-0.748908	-0.497188	-0.649859	0.387488	0.232075	0.131502	0.47601	0	-0.0976996	0.107971	-0.111775	0.421277	0.355242	0.300964	-0.156997	ILMN_22853	NM_001024807.1	19	19q13.12a	Homo sapiens amyloid beta (A4) precursor-like protein 1 (APLP1), transcript variant 1, mRNA.
RTKN2	ILMN_1740606	4.86e-09	2.84e-10	1.67495	3.19309	up	-0.730162	-0.758723	-0.847189	-0.621733	-0.564218	0.0069437	-0.0711918	-0.0192313	0	0.0305002	0.185903	0.0222609	0.0464547	-0.084115	0.0571868	0.0943592	0.207499	ILMN_28497	NM_145307.2	10	10q21.2b	Homo sapiens rhotekin 2 (RTKN2), mRNA.
HPDL	ILMN_1697703	1.04e-05	2.43e-06	1.67464	3.19241	up	-0.892463	-0.363103	-0.679587	-0.425154	-0.971261	0.113002	-0.187265	0.189631	0	-0.019258	0.323274	0.0199246	0.237215	0.030854	0.108848	-0.110744	0.225018	ILMN_27879	NM_032756.2	1	1p34.1c	Homo sapiens 4-hydroxyphenylpyruvate dioxygenase-like (HPDL), mRNA.
VCL	ILMN_1661674	2.81e-08	2.47e-09	1.674	3.19097	up	-0.693816	-0.866142	-0.747931	-0.689403	-0.526673	0.0222259	0.0210495	-0.156294	-0.0605929	0.100866	0.07515	0.143707	0.216501	-0.100549	0.0643709	0.135593	0	ILMN_27566	NM_014000.2	10	10q22.2a-q22.2b	Homo sapiens vinculin (VCL), transcript variant 1, mRNA.
SMAD5	ILMN_2371984	1.94e-10	4.87e-12	1.67389	3.19073	up	-0.575673	-0.698882	-0.766847	-0.742425	-0.636615	0.0318651	-0.00378132	-0.0366328	-0.0528085	0.0999901	0.129403	0.0761876	0.0668199	0.133087	0.130431	0.134794	0	ILMN_8262	NM_005903.5	5	5q31.2a	Homo sapiens SMAD family member 5 (SMAD5), transcript variant 1, mRNA.
SHANK2	ILMN_1745151	7.42e-05	2.27e-05	1.67376	3.19044	up	-0.471085	-0.335843	-0.786953	-0.762366	-0.95412	-0.0479586	0	-0.0963197	0.0730908	0.224377	0.220514	0.225962	0.212305	-0.50372	0.125959	0.272027	0.265958	ILMN_1774	NM_133266.1	11	11q13.3d	Homo sapiens SH3 and multiple ankyrin repeat domains 2 (SHANK2), transcript variant 2, mRNA.
FER1L4	ILMN_1809199	1.35e-07	1.58e-08	1.67166	3.18581	up	-0.671716	-0.573855	-0.595543	-0.676084	-0.736787	0	0.195179	0.11742	0.0501897	0.282709	0.136196	-0.0714331	0.0946026	0.247946	-0.118763	-0.113126	0.264884	ILMN_137334	NR_001442.1		20q11.22b	Homo sapiens fer-1-like 4 (C. elegans) (FER1L4) on chromosome 20.
PLEC1	ILMN_1685313	3.89e-07	5.43e-08	1.67115	3.18468	up	-0.532039	-0.44274	-0.672332	-0.855721	-0.868483	-0.0881205	-0.179049	0.115859	-0.0217595	0.10131	0.162369	0.145507	0.183096	0.129108	0.195636	0.0549626	0	ILMN_25265	NM_201379.1	8	8q24.3g	Homo sapiens plectin 1, intermediate filament binding protein 500kDa (PLEC1), transcript variant 3, mRNA.
ZNF710	ILMN_1788700	2.45e-10	6.61e-12	1.67097	3.18428	up	-0.696924	-0.718758	-0.625803	-0.70546	-0.633056	-0.0584214	0.0765355	0	0.143345	0.19515	0.0715132	0.00452089	0.176275	0.0813549	-0.0120032	0.110112	-0.0121665	ILMN_23540	NM_198526.1	15	15q26.1b	Homo sapiens zinc finger protein 710 (ZNF710), mRNA.
CSNK2A1	ILMN_1679501	2.22e-11	2.73e-13	1.67086	3.18404	up	-0.67387	-0.753109	-0.67475	-0.7179	-0.695062	0.0662313	-0.100041	0.0949597	-0.00497389	-0.0459163	0.0988026	0	0.0246303	0.0903141	0.117572	0.0397408	0.0704904	ILMN_30267	NM_177559.2	20	20p13f	Homo sapiens casein kinase 2, alpha 1 polypeptide (CSNK2A1), transcript variant 1, mRNA.
VPS13B	ILMN_2332368	3.17e-11	4.3e-13	1.67053	3.18331	up	-0.78645	-0.761038	-0.800274	-0.63769	-0.584567	0.0414584	-0.00752306	-0.0370786	0.0236573	0.0656817	0.0887916	0.0188835	-0.0338085	0.0445039	0.041029	0	0.0699861	ILMN_6024	NM_152564.3	8	8q22.2a-q22.2b	Homo sapiens vacuolar protein sorting 13 homolog B (yeast) (VPS13B), transcript variant 1, mRNA.
LATS1	ILMN_1696921	2.01e-09	9.6e-11	1.67031	3.18283	up	-0.647347	-0.520649	-0.886223	-0.654081	-0.897944	0.0149522	0	0.0109937	0.0437908	0.0385461	-0.0131631	-0.0232222	-0.00156736	0.0336218	0.0071311	0.059099	0.0562294	ILMN_26841	NM_004690.2	6	6q25.1a	Homo sapiens LATS, large tumor suppressor, homolog 1 (Drosophila) (LATS1), mRNA.
GCLC	ILMN_2215194	1.15e-07	1.32e-08	1.66955	3.18116	up	-0.842586	-0.392168	-0.573112	-0.907911	-0.794864	0.0529883	-0.0433526	-0.00367665	-0.0823512	0	0.178311	0.113784	0.00454593	0.0355751	0.0763917	0.0478127	0.0679507	ILMN_10857	NM_001498.2	6	6p12.1d	Homo sapiens glutamate-cysteine ligase, catalytic subunit (GCLC), mRNA.
EPB41	ILMN_1663786	1.36e-10	2.99e-12	1.66934	3.18068	up	-0.785502	-0.801837	-0.675872	-0.567032	-0.770375	-0.0253341	-0.0244873	-0.0942869	0.0118747	0.0380163	0.061269	0.0264053	0	0.0553329	0.0189719	0.12911	0.0329425	ILMN_165423	NM_203342.1	1	1p35.3a	Homo sapiens erythrocyte membrane protein band 4.1 (elliptocytosis 1, RH-linked) (EPB41), transcript variant 2, mRNA.
FLJ20309	ILMN_1757978	1.83e-08	1.45e-09	1.66922	3.18042	up	-0.699682	-0.385537	-0.903985	-0.759734	-0.845594	0.0229359	0.0180228	0.0320613	0.0648217	0.056756	0	0.00944853	-0.00309396	-0.0254519	0.0279007	-0.00451613	0.0443153	ILMN_19726	NM_017759.2	2	2q33.3b	Homo sapiens hypothetical protein FLJ20309 (FLJ20309), mRNA.
KIF1A	ILMN_1759330	0.00912664	0.00483329	1.66907	3.18011	up	-0.668831	0	-0.558267	-0.38777	-0.71946	0.540458	0.392548	-0.178895	0.507588	0.74688	-0.638637	0.701395	0.618844	0.202132	0.710211	-0.0570037	-0.279326	ILMN_22617	NM_004321.4	2	2q37.3f	Homo sapiens kinesin family member 1A (KIF1A), mRNA.
RHBDF2	ILMN_2275126	6.8e-05	2.05e-05	1.66904	3.18003	up	-0.81447	-0.482256	-1.00119	-0.81293	-0.615703	0.0723586	0.100704	0.118793	-0.293573	-0.618859	0.217001	0	0.0674355	0.0242229	-0.064286	0.244631	0.0560546	ILMN_177760	NM_024599.3	17	17q25.1d	Homo sapiens rhomboid 5 homolog 2 (Drosophila) (RHBDF2), transcript variant 1, mRNA.
UTS2	ILMN_1732198	2.6e-05	6.95e-06	1.66858	3.17902	up	-0.353002	-0.432776	-0.710928	-0.553978	-0.733513	-0.0845418	0.364846	0.378568	0.28126	0.340734	0	-0.168166	0.331867	0.293913	0.396438	-0.155268	0.201756	ILMN_28044	NM_021995.1	1	1p36.23b	Homo sapiens urotensin 2 (UTS2), transcript variant 1, mRNA.
CCNE1	ILMN_1795852	2.3e-09	1.13e-10	1.6684	3.17863	up	-0.711317	-0.676657	-0.83334	-0.55693	-0.837982	0.0625305	-0.138705	0.00749016	0.0634038	0.0129204	0.0545211	-0.0428035	0.0354648	0	0.0845983	0.133012	-0.0897534	ILMN_16108	NM_057182.1	19	19q12c	Homo sapiens cyclin E1 (CCNE1), transcript variant 2, mRNA.
KIF21B	ILMN_1692060	4.6e-07	6.63e-08	1.66759	3.17684	up	-0.853472	-0.356733	-0.843856	-0.725224	-0.808081	0.0113976	0.0843232	0.106854	0.0930045	0.115113	0.0366085	-0.0682318	0.0985894	0	-0.208032	0.115514	-0.141623	ILMN_136997	XM_935437.1	1	1q32.1b	PREDICTED: Homo sapiens kinesin family member 21B, transcript variant 3 (KIF21B), mRNA.
ARL5B	ILMN_1680465	9.64e-09	6.67e-10	1.66685	3.1752	up	-0.714024	-0.837115	-0.901155	-0.535588	-0.589047	-0.073272	0.0288527	-0.0520496	0.0229468	0.0236597	0.080864	0.0831273	0.0875371	-0.11019	0	0.0468087	0.122543	ILMN_7087	NM_178815.3	10	10p12.33b	Homo sapiens ADP-ribosylation factor-like 5B (ARL5B), mRNA.
DICER1	ILMN_2349831	6.67e-10	2.38e-11	1.66647	3.17437	up	-0.824358	-0.524796	-0.83516	-0.602695	-0.839548	0.0156121	0.0200977	0.0230038	-0.0143046	-0.00286317	0.00638413	0.000448	0.0154397	0	0.0670416	-0.00917911	0.01612	ILMN_1996	NM_030621.2	14	14q32.13b	Homo sapiens Dicer1, Dcr-1 homolog (Drosophila) (DICER1), transcript variant 2, mRNA.
SLC26A11	ILMN_1672930	1.12e-11	1.06e-13	1.66637	3.17416	up	-0.682492	-0.718767	-0.665522	-0.726007	-0.790992	0	0.0112095	-0.0705731	0.0217042	0.159019	0.0155149	-0.0208147	-0.0120814	0.0817843	0.00576186	0.0454164	0.002527	ILMN_177673	NM_173626.2	17	17q25.3d-q25.3e	Homo sapiens solute carrier family 26, member 11 (SLC26A11), mRNA.
NOTCH2	ILMN_1777845	1.93e-11	2.3e-13	1.66582	3.17293	up	-0.640419	-0.776888	-0.665018	-0.814918	-0.686235	0.134937	0.0132561	0.0215383	-0.0166996	0.0120533	0.0192509	0.0392439	-0.0241992	0.0388384	0	0.0640135	-0.0678279	ILMN_28650	NM_024408.2	1	1p12a	Homo sapiens Notch homolog 2 (Drosophila) (NOTCH2), mRNA.
PHF12	ILMN_1808781	2.03e-07	2.55e-08	1.66556	3.17237	up	-0.83172	-1.12064	-0.490056	-0.575416	-0.65649	0.0109966	0.0191252	0.0198004	-0.0340476	0.0368941	0.0092144	-0.0129473	0	0.00641489	0.025398	-0.0708168	0.00370789	ILMN_9038	NM_001033561.1	17	17q11.2a	Homo sapiens PHD finger protein 12 (PHF12), transcript variant 1, mRNA.
ZNF92	ILMN_2348259	1.77e-10	4.3e-12	1.66548	3.17219	up	-0.643813	-0.641509	-0.75706	-0.733294	-0.725854	-0.0665245	-0.0129213	0	0.00991607	0.166324	0.073426	0.0265558	0.0508473	-0.0858927	0.028501	0.141509	0.0958173	ILMN_6536	NM_007139.2	7	7q11.21d	Homo sapiens zinc finger protein 92 (ZNF92), transcript variant 1, mRNA.
SAMD3	ILMN_2343618	8.63e-08	9.43e-09	1.66447	3.16997	up	-0.613186	-0.681817	-0.761335	-0.626237	-0.849757	0.0662448	0.2061	0.202941	-0.0347731	0.0681114	0.0193207	0	0.00294805	0.123177	0.0162747	-0.0409803	-0.286225	ILMN_11976	NM_001017373.2	6	6q23.1a-q23.1b	Homo sapiens sterile alpha motif domain containing 3 (SAMD3), transcript variant 1, mRNA.
ACBD7	ILMN_2106002	2.19e-09	1.06e-10	1.66401	3.16897	up	-0.564995	-0.659888	-0.912101	-0.805129	-0.671098	0.0332384	-0.0929463	-0.116767	0	0.0524764	-0.00859022	0.0524383	0.0109406	0.00584149	0.0615408	0.055794	0.0903263	ILMN_32820	NM_001039844.2	10	10p13c	Homo sapiens acyl-Coenzyme A binding domain containing 7 (ACBD7), mRNA.
FLJ38973	ILMN_1668657	9.86e-10	3.94e-11	1.66389	3.1687	up	-0.85509	-0.537816	-0.699309	-0.764448	-0.678858	0.132184	0.035161	0	0.104637	-0.0950611	0.0285246	-0.0256565	-0.0445616	0.0120907	0.0521903	0.0311687	0.0987837	ILMN_23846	NM_153689.4	2	2q33.1d	Homo sapiens hypothetical protein FLJ38973 (FLJ38973), mRNA.
RAD54L	ILMN_1658027	8.65e-10	3.32e-11	1.66354	3.16793	up	-0.739394	-0.542443	-0.765723	-0.700712	-0.790117	0.0286884	-0.0786462	0.0428255	0.0606313	-0.101759	0.11013	0	0.0729682	0.0633771	-0.0504231	0.0249381	0.14624	ILMN_181399	NM_003579.2	1	1p34.1a-p33d	Homo sapiens RAD54-like (S. cerevisiae) (RAD54L), mRNA.
PPP2R3A	ILMN_1702708	8.76e-11	1.67e-12	1.66301	3.16676	up	-0.91214	-0.665036	-0.619906	-0.758806	-0.631933	0	0.0328758	0.0529077	0.033216	-0.0251341	0.00942898	0.0383191	0.00763226	-0.0136058	0.0337224	-0.000724	0.0261106	ILMN_168988	NM_002718.3	3	3q22.2b	Homo sapiens protein phosphatase 2 (formerly 2A), regulatory subunit B'', alpha (PPP2R3A), transcript variant 1, mRNA.
RNASEN	ILMN_2152095	6.45e-11	1.1e-12	1.66297	3.16667	up	-0.852206	-0.670955	-0.682411	-0.655732	-0.674933	-0.0916648	0	0.0141509	0.0731502	0.0608368	-0.0145931	-0.0117095	0.0404086	0.0201972	0.0948076	0.0132804	0.119264	ILMN_11283	NM_013235.2	5	5p13.3c	Homo sapiens ribonuclease III, nuclear (RNASEN), mRNA.
SNORD36A	ILMN_2135175	4.12e-08	3.91e-09	1.66245	3.16555	up	-1.02452	-0.469819	-0.750926	-0.561203	-0.696759	-0.0229082	-0.00153041	0.052294	-0.00774217	0.0886567	0.0842586	0.0357671	0.0499396	0	0.0579994	0.01138	0.0439107	ILMN_20691	NR_002448.1	9	9q34.2a	Homo sapiens small nucleolar RNA, C/D box 36A (SNORD36A), small nucleolar RNA.
FOXM1	ILMN_1716400	2.74e-07	3.62e-08	1.66212	3.16482	up	-0.97575	-0.308909	-0.702926	-0.800453	-0.679989	0.112628	-0.0469093	0.0340757	0.0623963	0.0535634	0.0813277	0.117747	-0.00669932	0.0689979	0	0.03123	-0.0352893	ILMN_10352	NM_202003.1	12	12p13.33a	Homo sapiens forkhead box M1 (FOXM1), transcript variant 3, mRNA.
XRCC4	ILMN_2379695	9.01e-12	7.93e-14	1.66156	3.16359	up	-0.633514	-0.780778	-0.712754	-0.726211	-0.715433	-0.0687215	-0.0186789	0.0217223	-0.0832431	0.0156362	0.0887234	0.0393903	0.0399909	0.0620182	0	0.0558136	0.0729673	ILMN_3047	NM_022406.1	5	5q14.2c	Homo sapiens X-ray repair complementing defective repair in Chinese hamster cells 4 (XRCC4), transcript variant 2, mRNA.
HIST1H2AM	ILMN_1756022	1.17e-08	8.47e-10	1.66149	3.16344	up	-0.744238	-0.728272	-0.806948	-0.425752	-0.812701	0.0282865	-0.0842538	0.0535386	0.0650928	0	0.121202	-0.0911083	0.0807929	0.0529292	0.049505	-0.040261	0.111056	ILMN_26622	NM_003514.2	6	6p22.1c	Homo sapiens histone cluster 1, H2am (HIST1H2AM), mRNA.
SNX7	ILMN_2290686	3.87e-09	2.13e-10	1.6614	3.16322	up	-0.671993	-0.722806	-0.563624	-0.663691	-0.829362	0.128145	-0.0460231	-0.12717	-0.0108852	0.000605	0.206192	0.0295923	0.0147946	0.13066	0.096585	0.0827062	0	ILMN_11010	NM_152238.1	1	1p21.3a	Homo sapiens sorting nexin 7 (SNX7), transcript variant 2, mRNA.
NANP	ILMN_2064132	3.84e-07	5.35e-08	1.66082	3.16195	up	-0.812435	-0.867122	-0.470935	-0.392548	-0.790497	0.130864	-0.0256858	0.0147774	0	0.0654693	0.238059	-0.0311463	0.151193	0.110699	-0.0835946	0.0674717	0.144118	ILMN_27532	NM_152667.1	20	20p11.21a	Homo sapiens N-acetylneuraminic acid phosphatase (NANP), mRNA.
CHORDC1	ILMN_2223836	3.59e-09	1.94e-10	1.66034	3.16091	up	-0.616846	-0.719791	-0.517626	-0.689277	-0.756961	0.0977318	-0.0707302	0	-0.0146933	-0.054774	0.18833	0.0503378	0.0974467	0.178306	0.133647	0.173879	0.0770812	ILMN_16859	NM_012124.1	11	11q14.3b	Homo sapiens cysteine and histidine-rich domain (CHORD)-containing 1 (CHORDC1), mRNA.
ZNF681	ILMN_2155025	8.05e-09	5.3e-10	1.65974	3.1596	up	-0.652466	-0.777626	-0.751573	-0.698561	-0.460501	0.116263	-0.0234654	-0.101997	0.0448999	0.0976133	0.12289	0.068923	-0.019707	0	0.124806	0.111828	0.211703	ILMN_2051	NM_138286.1	19	19p12b	Homo sapiens zinc finger protein 681 (ZNF681), mRNA.
IARS	ILMN_1801639	1.84e-07	2.27e-08	1.65941	3.15886	up	-1.00165	-0.588049	-0.803012	-0.49794	-0.539045	0.0388932	-0.0553024	0.0358949	-0.0704219	0	0.1668	0.141382	0.0197008	0.103082	-0.0547113	0.0980175	0.113391	ILMN_16832	NM_013417.1	9	9q22.31a	Homo sapiens isoleucine-tRNA synthetase (IARS), transcript variant long, mRNA.
VPS13D	ILMN_2266228	6.71e-10	2.4e-11	1.6593	3.15863	up	-0.778632	-0.814634	-0.738681	-0.520313	-0.598986	0.09553	0	-0.0160499	0.111376	0.0823333	0.110748	0.0573328	0.0542061	-0.00615454	0.0216322	0.0209262	-0.0479603	ILMN_162227	NM_015378.2	1	1p36.22a	Homo sapiens vacuolar protein sorting 13 homolog D (S. cerevisiae) (VPS13D), transcript variant 1, mRNA.
EYA3	ILMN_1728353	8.46e-09	5.65e-10	1.65861	3.15712	up	-0.782205	-0.564661	-0.548161	-0.635631	-0.679631	0.170257	0.127453	0.230279	0.234043	-0.0168936	0.0186112	0	-0.029345	-0.00253653	0.171247	0.0149767	0.136921	ILMN_28895	NM_001990.2	1	1p35.3b	Homo sapiens eyes absent homolog 3 (Drosophila) (EYA3), mRNA.
ARHGEF7	ILMN_1798587	4.23e-09	2.38e-10	1.65782	3.1554	up	-0.58937	-0.528846	-0.845206	-0.642331	-0.802129	0.0726006	0.0396194	0.0716562	0	0.14837	0.125016	0.0701072	0.072233	-0.0242763	-0.0718343	0.116939	-0.0478628	ILMN_14582	NM_145735.1	13	13q34b	Homo sapiens Rho guanine nucleotide exchange factor (GEF) 7 (ARHGEF7), transcript variant 2, mRNA.
POFUT1	ILMN_2247360	4.58e-08	4.43e-09	1.65593	3.15127	up	-0.843224	-0.764655	-0.698799	-0.589934	-0.566651	-0.0985305	-0.190531	0	-0.092586	0.154669	0.194388	0.0553446	0.0834799	0.0290875	0.124718	0.0696723	0.0901945	ILMN_9524	NM_172236.1	20	20q11.21b	Homo sapiens protein O-fucosyltransferase 1 (POFUT1), transcript variant 2, mRNA.
MAP2	ILMN_2276461	6.6e-05	1.98e-05	1.65583	3.15104	up	-0.519748	-0.741978	-0.649872	-0.719438	-0.362246	0.154762	-0.126506	0	0.29571	0.511974	0.220296	0.375604	0.323684	-0.0427141	-0.370556	0.0505469	0.153975	ILMN_38710	NM_001039538.1	2	2q34a-q34b	Homo sapiens microtubule-associated protein 2 (MAP2), transcript variant 5, mRNA.
TMPO	ILMN_1795340	2.49e-07	3.24e-08	1.65514	3.14954	up	-0.372609	-0.621443	-0.727262	-0.953577	-0.759176	0.0946989	-0.123443	0	-0.0530441	0.0846465	0.172576	-0.00524545	0.000521	0.0504534	0.169803	0.0661902	0.0245261	ILMN_14099	NM_001032283.1	12	12q23.1c	Homo sapiens thymopoietin (TMPO), transcript variant 2, mRNA.
SLC25A16	ILMN_2115421	2.64e-10	7.29e-12	1.655	3.14923	up	-0.511762	-0.714144	-0.729051	-0.720565	-0.791526	0	0.00973749	-0.0173793	0.0223105	0.0284319	0.151661	0.0112207	0.0679271	-0.0310812	-0.0141053	0.112581	0.0597422	ILMN_165967	NM_152707.2	10	10q21.3d	Homo sapiens solute carrier family 25 (mitochondrial carrier; Graves disease autoantigen), member 16 (SLC25A16), nuclear gene encoding mitochondrial protein, mRNA.
C16orf69	ILMN_2135991	1.08e-10	2.23e-12	1.65449	3.14813	up	-0.762585	-0.758775	-0.627057	-0.624699	-0.781693	0.0544553	0.0459709	0.0425775	0.0332959	-0.148395	0.010726	-0.0130448	0.0836363	0.0803046	0.0226843	-0.0270846	0	ILMN_20778	NM_153261.3	16	16q12.1c	Homo sapiens chromosome 16 open reading frame 69 (C16orf69), mRNA.
TTC3	ILMN_1761476	1.4e-07	1.65e-08	1.65335	3.14563	up	-0.57499	-0.880349	-0.492995	-0.874333	-0.547195	0	-0.0393949	-0.00465798	0.0179758	0.155828	0.123853	0.0132027	0.192481	-0.134906	0.115355	0.0998263	0.0774477	ILMN_5286	NM_003316.3	21	21q22.13a	Homo sapiens tetratricopeptide repeat domain 3 (TTC3), transcript variant 1, mRNA.
PTPN2	ILMN_2296037	8.63e-11	1.64e-12	1.65322	3.14536	up	-0.697498	-0.780221	-0.711941	-0.598853	-0.672743	0.0472074	-0.124675	0.0460043	0.0479269	0.071624	0.01825	0.0860851	0	-0.0116827	-0.00231934	0.0933661	0.124595	ILMN_13971	NM_002828.2	18	18p11.21d	Homo sapiens protein tyrosine phosphatase, non-receptor type 2 (PTPN2), transcript variant 1, mRNA.
HISPPD2A	ILMN_2278686	3.6e-09	1.95e-10	1.65314	3.14518	up	-0.776983	-0.704406	-0.499397	-0.804038	-0.693365	0.0390389	0.0352018	0.112812	-0.0876842	0.172273	0.0484092	-0.0970292	0.110761	0.021301	0	0.00258136	-0.00279212	ILMN_24102	NM_014659.3	15	15q15.3a	Homo sapiens histidine acid phosphatase domain containing 2A (HISPPD2A), transcript variant 2, mRNA.
AADAT	ILMN_2357031	1.74e-06	3.16e-07	1.65308	3.14505	up	-0.655192	-0.582023	-0.617934	-0.707385	-0.776862	0.168321	-0.0925827	-0.312401	0.33449	0.0267053	0.13754	0.0842588	0.166865	-0.110296	0.0141544	0	0.270322	ILMN_16077	NM_182662.1	4	4q33a	Homo sapiens aminoadipate aminotransferase (AADAT), transcript variant 2, mRNA.
NCAPH2	ILMN_1712375	1.98e-08	1.6e-09	1.65293	3.14473	up	-0.428283	-0.798624	-0.809569	-0.606959	-0.733179	0.179974	0.0370388	-0.0279837	0.172473	0	0.0440786	0.0124016	0.0104206	0.139744	-0.0409079	-0.0129595	0.082201	ILMN_14918	NM_014551.4	22	22q13.33b	Homo sapiens non-SMC condensin II complex, subunit H2 (NCAPH2), transcript variant 1, mRNA.
CKAP2L	ILMN_1751776	2.75e-07	3.65e-08	1.65279	3.14442	up	-0.976196	-0.385046	-0.721327	-0.623277	-0.833551	0.128959	-0.0604222	0.012815	0.0513277	-0.148962	0.0590925	0	0.00902033	0.0947299	-0.0631843	0.0489686	0.0719724	ILMN_28483	NM_152515.2	2	2q13d	Homo sapiens cytoskeleton associated protein 2-like (CKAP2L), mRNA.
SEZ6L	ILMN_1684320	4e-06	8.21e-07	1.65125	3.14107	up	-0.640339	-0.604712	-0.762191	-0.514985	-0.80163	0	0.26394	0.108947	0.023402	0.319279	0.125924	0.187618	0.251364	0.00845933	-0.249307	-0.168633	-0.1655	ILMN_27742	NM_021115.3	22	22q12.1a	Homo sapiens seizure related 6 homolog (mouse)-like (SEZ6L), mRNA.
IL11RA	ILMN_1653459	2.36e-08	1.99e-09	1.65108	3.14069	up	-0.618334	-0.813354	-0.553204	-0.543742	-0.834866	0.0624146	0.0751402	0.177511	0.110858	0.149751	-0.0570881	0.0693371	0.00310826	0.153615	-0.122791	0	-0.0133259	ILMN_11999	NM_147162.1	9	9p13.3c	Homo sapiens interleukin 11 receptor, alpha (IL11RA), transcript variant 2, mRNA.
EP400NL	ILMN_2054576	1.45e-10	3.3e-12	1.65041	3.13922	up	-0.662559	-0.713263	-0.766564	-0.561044	-0.717103	-0.00201011	-0.0163085	0	0.10076	0.0376825	0.0554047	-0.0877705	0.0491579	0.00211477	0.0948825	0.079428	0.151242	ILMN_166720	NR_003290.1	12	12q24.33c	Homo sapiens EP400 N-terminal like (EP400NL), non-coding RNA.
TOP1	ILMN_1763419	9.85e-11	1.92e-12	1.65038	3.13917	up	-0.814314	-0.803571	-0.545403	-0.646564	-0.688337	-0.00529623	0	-0.0298474	0.00574851	0.0216222	0.0802476	0.0227034	0.0718956	0.0702682	0.033191	-0.0152562	0.0226593	ILMN_13071	NM_003286.2	20	20q12b-q12c	Homo sapiens topoisomerase (DNA) I (TOP1), mRNA.
HUS1	ILMN_2136615	2.5e-11	3.14e-13	1.65032	3.13903	up	-0.687167	-0.652051	-0.680584	-0.669183	-0.664925	0.156512	-0.043143	0.0879858	0.143861	0	0.115845	0.0165756	-0.0353625	0.0588813	0.0534384	0.0766504	-0.00769901	ILMN_12495	NM_004507.2	7	7p12.3b	Homo sapiens HUS1 checkpoint homolog (S. pombe) (HUS1), mRNA.
ELMO1	ILMN_2379527	8.06e-08	8.7e-09	1.65003	3.1384	up	-0.474905	-0.749299	-0.640605	-0.884878	-0.544697	0.119167	0.202102	0.233213	0.00279355	0.0949511	0.0952735	0.0226507	0.126914	0	-0.0988364	-0.0287778	-0.00605083	ILMN_33751	NM_001039459.1	7	7p14.2a	Homo sapiens engulfment and cell motility 1 (ELMO1), transcript variant 3, mRNA.
ESF1	ILMN_1777555	4.19e-08	4e-09	1.64996	3.13826	up	-0.619632	-0.52088	-0.775374	-0.895816	-0.724596	-0.103488	-0.186175	0.044795	-0.0647202	0.0296748	0.198515	0	0.0837033	0.00983691	0.0320375	0.0754938	0.0624316	ILMN_17845	NM_016649.3	20	20p12.1d	Homo sapiens ESF1, nucleolar pre-rRNA processing protein, homolog (S. cerevisiae) (ESF1), mRNA.
WASF1	ILMN_1756079	3.69e-08	3.42e-09	1.64946	3.13716	up	-0.824153	-0.593943	-0.637946	-0.682329	-0.727272	-0.0710745	-0.108314	0.00418091	0.0973101	0.16683	0.0619426	-0.211713	0	0.137792	0.198994	0.0393794	0.0310497	ILMN_14938	NM_001024936.1	6	6q21g	Homo sapiens WAS protein family, member 1 (WASF1), transcript variant 4, mRNA.
C3orf14	ILMN_1761882	1.98e-08	1.6e-09	1.6493	3.13681	up	-0.623022	-0.768816	-0.710269	-0.406358	-0.906111	0.0928099	0.0701327	0.0115175	-0.0045979	0.0686827	0.11929	-0.0181732	0.0436289	0	0.00807261	-0.0260096	0.101883	ILMN_14506	NM_020685.3	3	3p14.2b	Homo sapiens chromosome 3 open reading frame 14 (C3orf14), mRNA.
RGMB	ILMN_1773696	1.11e-08	7.93e-10	1.64813	3.13426	up	-0.813671	-0.853282	-0.491142	-0.499221	-0.706784	0	0.124893	0.080049	-0.0115802	0.127558	0.0475924	0.109557	0.0831718	-0.000674	0.00235057	-0.0117276	0.024884	ILMN_13578	NM_173670.2	5	5q21.1a	Homo sapiens RGM domain family, member B (RGMB), transcript variant 2, mRNA.
ARHGAP25	ILMN_1658853	2.8e-07	3.72e-08	1.64783	3.13362	up	-0.928865	-0.411884	-0.480412	-0.766058	-0.836103	0.112695	0.0722029	0.0684655	-0.0668387	0.106927	0.0827086	0.0246885	0.0834053	0.0804229	-0.0183425	0	-0.115481	ILMN_1674	NM_001007231.1	2	2p14a	Homo sapiens Rho GTPase activating protein 25 (ARHGAP25), transcript variant 1, mRNA.
KANK1	ILMN_1706031	1.1e-06	1.85e-07	1.64737	3.13262	up	-0.511975	-0.562822	-0.596127	-0.991594	-0.649969	0	0.00295782	0.12526	0.0823934	0.131033	0.209078	0.0739412	-0.247212	-0.0596483	-0.0130796	0.165348	0.221941	ILMN_4666	NM_015158.2	9	9p24.3b	Homo sapiens KN motif and ankyrin repeat domains 1 (KANK1), transcript variant 1, mRNA.
PPM1B	ILMN_1796085	3.04e-10	8.72e-12	1.64613	3.12994	up	-0.676443	-0.905426	-0.54228	-0.694042	-0.708582	-0.0221834	0.00863171	0.00543976	0.00575042	0.0523679	0.02072	0.0333173	0	-0.0311499	0.0803003	0.0286667	-0.0171237	ILMN_29525	NM_002706.4	2	2p21d	Homo sapiens protein phosphatase 1B (formerly 2C), magnesium-dependent, beta isoform (PPM1B), transcript variant 1, mRNA.
TROVE2	ILMN_1738909	1.36e-10	3.03e-12	1.64612	3.12991	up	-0.623766	-0.687212	-0.645157	-0.684919	-0.855967	0.101738	-0.104634	0	0.0340488	0.0249157	0.079092	0.0233717	-0.0437515	0.047889	-0.0121787	0.0678725	0.0176113	ILMN_4319	NM_004600.4	1	1q31.2b	Homo sapiens TROVE domain family, member 2 (TROVE2), transcript variant 2, mRNA.
ESM1	ILMN_1773262	2.17e-08	1.78e-09	1.64518	3.12786	up	-0.606538	-0.54435	-0.806778	-0.529086	-0.783741	0.0399051	-0.043376	-0.0286903	-0.0706656	0	0.0720189	0.16043	0.141965	0.224414	0.0671904	0.0345585	0.171993	ILMN_138415	NM_007036.2	5	5q11.2d	Homo sapiens endothelial cell-specific molecule 1 (ESM1), mRNA.
FSD1CL	ILMN_1677572	7.49e-09	4.85e-10	1.6444	3.12619	up	-0.583865	-0.64088	-0.725372	-0.724793	-0.652536	0.0509176	-0.071799	-0.08358	0.0122933	0.0270317	0.289608	0.105421	0	0.0724375	-0.0512586	0.139907	0.133934	ILMN_136950	NM_207647.1	9		Homo sapiens FSD1 C-terminal like (FSD1CL), mRNA.
TPM2	ILMN_1789624	8.17e-07	1.3e-07	1.64438	3.12614	up	-0.472802	-0.559054	-0.60293	-0.70122	-0.869084	0.129065	-0.0516739	0.118444	0.200466	0.0265284	0.221448	0.228353	0.213314	0	0.136184	-0.216609	-0.0871663	ILMN_20117	NM_003289.3	9	9p13.3a	Homo sapiens tropomyosin 2 (beta) (TPM2), transcript variant 1, mRNA.
USP6NL	ILMN_1659696	1.62e-07	1.96e-08	1.64434	3.12605	up	-0.563959	-0.634783	-0.771338	-0.383726	-0.938516	-0.0252748	-0.0133061	-0.0680964	0.0669215	0.0867057	0.0965254	0.151391	0.113735	0	0.0400283	0.08286	0.177071	ILMN_32360	XM_943800.2		10p14a	PREDICTED: Homo sapiens USP6 N-terminal like, transcript variant 6 (USP6NL), mRNA.
SGOL1	ILMN_2404906	2.23e-06	4.2e-07	1.64413	3.12559	up	-0.961516	-0.341159	-0.435717	-0.717179	-0.86412	0.124352	0.00627828	-0.118669	-0.0213261	-0.0313759	0.188786	0.141573	0.0658174	0.152641	0.101895	0	0.0306568	ILMN_14464	NM_001012413.1	3	3p24.3b	Homo sapiens shugoshin-like 1 (S. pombe) (SGOL1), transcript variant C1, mRNA.
LY75	ILMN_1757011	7.61e-10	2.82e-11	1.64375	3.12477	up	-0.650214	-0.678701	-0.674275	-0.623965	-0.622906	0.105675	0	0.196599	0.0402637	0.0155175	0.17681	0.112001	-0.0303788	0.0694826	-0.070585	0.192284	-0.00390673	ILMN_10946	NM_002349.1	2	2q24.2a	Homo sapiens lymphocyte antigen 75 (LY75), mRNA.
MGC12965	ILMN_1713235	1.17e-06	1.98e-07	1.64242	3.12189	up	-0.76213	-0.851206	-0.628072	-0.805384	-0.30387	0.134468	0.0720418	-0.113236	0.0770225	-0.04953	0.0173836	0	-0.132357	0.246317	0.0982206	0.178491	0.0194807	ILMN_164110	NM_198519.1	11	11q13.4c	Homo sapiens similar to Cytochrome c, somatic (MGC12965), mRNA.
SSB	ILMN_2219628	1.52e-09	6.82e-11	1.64211	3.12122	up	-0.734447	-0.571899	-0.74052	-0.68016	-0.631608	0.0431695	-0.151608	-0.0414488	0.0811291	0.0848422	0.193001	0.109082	0.0601301	-0.0125229	0	0.0627883	0.0973089	ILMN_22622	NM_003142.2	2	2q31.1a	Homo sapiens Sjogren syndrome antigen B (autoantigen La) (SSB), mRNA.
MED21	ILMN_1773886	7.65e-09	4.97e-10	1.64143	3.11975	up	-0.6578	-0.953613	-0.581567	-0.534334	-0.737509	0.0254202	-0.0600548	0.0886424	0.036536	0	0.0074079	0.0769627	-0.0186491	0.0540066	0.0693686	-0.0667586	0.0509891	ILMN_25676	NM_004264.3	12	12p11.23a	Homo sapiens mediator complex subunit 21 (MED21), mRNA.
NUDT21	ILMN_2133146	1.78e-10	4.33e-12	1.64119	3.11924	up	-0.712528	-0.725622	-0.681389	-0.740624	-0.558597	0.0396652	0	0.0187647	0.139639	-0.104216	-0.0227423	0.0454566	0.125677	0.0458469	-0.0161865	0.086457	0.0135727	ILMN_8504	NM_007006.2	16	16q13a	Homo sapiens nudix (nucleoside diphosphate linked moiety X)-type motif 21 (NUDT21), mRNA.
LRSAM1	ILMN_1683355	1.09e-07	1.25e-08	1.64038	3.11749	up	-0.424033	-0.999988	-0.68168	-0.624303	-0.643602	-0.0138159	0.130561	0.0533807	0.0371702	0.13067	0.0953631	0.0143578	0.0389936	-0.0508864	-0.062108	0	0.0980563	ILMN_21346	NM_001005373.1	9	9q33.3b-q34.11a	Homo sapiens leucine rich repeat and sterile alpha motif containing 1 (LRSAM1), transcript variant 2, mRNA.
CMTM1	ILMN_2287911	4.86e-09	2.84e-10	1.64015	3.11699	up	-0.582166	-0.515149	-0.7522	-0.703216	-0.883814	-0.0206475	0.0244532	0.0571539	0.0205007	0.140805	0.033499	-0.00298643	0.103854	0.0612285	0	-0.104674	0.00508475	ILMN_7289	NM_181289.1	16	16q21e	Homo sapiens CKLF-like MARVEL transmembrane domain containing 1 (CMTM1), transcript variant 10, mRNA.
FABP6	ILMN_2392261	0.00182379	0.000808	1.63996	3.11657	up	-0.628637	-0.345304	-0.479943	-0.579931	-0.438701	-0.151401	0.552433	0.0557747	-0.136357	-0.500998	0	0.444893	0.395138	0.483155	0.541569	0.207132	0.738557	ILMN_12939	NM_001445.2	5	5q33.3d	Homo sapiens fatty acid binding protein 6, ileal (FABP6), transcript variant 2, mRNA.
ZMAT1	ILMN_1813264	1.93e-09	9.09e-11	1.63956	3.1157	up	-0.607749	-0.641843	-0.807059	-0.677964	-0.583361	-0.0881374	0.139592	-0.0823312	-0.00625134	0.116152	0.0300944	0.0255349	0.0749345	0	0.117433	0.106972	0.162529	ILMN_9028	NM_032441.1	X	Xq22.1d	Homo sapiens zinc finger, matrin type 1 (ZMAT1), transcript variant 3, mRNA.
BCAS2	ILMN_2148452	7.66e-08	8.19e-09	1.63925	3.11503	up	-0.709657	-0.894359	-0.88887	-0.488579	-0.482064	0.0412567	0.0371761	0.0258789	0	-0.117715	0.0752716	0.0188637	0.123033	-0.0431128	-0.00717259	0.0504944	0.0399377	ILMN_11203	NM_005872.2	1	1p13.2a	Homo sapiens breast carcinoma amplified sequence 2 (BCAS2), mRNA.
EGLN3	ILMN_1667626	8.92e-07	1.45e-07	1.63924	3.11502	up	-0.737224	-0.704266	-0.979338	-0.411631	-0.407056	0.145816	-0.0185025	0.143598	0.0315311	-0.0221863	0.0336347	0.164067	0.099268	0.210647	-0.0621157	0	0.0557518	ILMN_27171	NM_022073.3	14	14q13.1c	Homo sapiens egl nine homolog 3 (C. elegans) (EGLN3), mRNA.
ZBTB2	ILMN_1766247	6.96e-09	4.42e-10	1.63909	3.11469	up	-0.607372	-0.876435	-0.520474	-0.598048	-0.903649	0.0290172	-0.0433433	-0.0269706	0.0410595	0	0.0504467	-0.0289431	0.00715041	0.0387354	0.0080173	0.0331731	0.0320332	ILMN_15564	NM_020861.1	6	6q25.1c	Homo sapiens zinc finger and BTB domain containing 2 (ZBTB2), mRNA.
PHF6	ILMN_2325194	8.12e-11	1.5e-12	1.63885	3.11417	up	-0.642265	-0.869276	-0.553321	-0.736793	-0.737444	-0.0139518	-0.0427392	0.0070169	0.0275893	0.0344248	0.0292168	-0.00426459	0.00773549	0.00430155	0.00344276	0.00557256	0	ILMN_21948	NM_032335.2	X	Xq26.2b	Homo sapiens PHD finger protein 6 (PHF6), transcript variant 3, mRNA.
EEF1E1	ILMN_2158587	2.22e-09	1.08e-10	1.63784	3.112	up	-0.662715	-0.560917	-0.690073	-0.7143	-0.613283	0.0655448	-0.100453	-0.0177367	0.108524	0.064292	0.218753	-0.0172045	0.197216	0	0.0709174	0.138511	0.0341032	ILMN_176018	NM_004280.2	6	6p24.3c	Homo sapiens eukaryotic translation elongation factor 1 epsilon 1 (EEF1E1), mRNA.
HIST1H2BE	ILMN_1687947	4.01e-07	5.65e-08	1.63716	3.11053	up	-0.791099	-0.637448	-0.723794	-0.391862	-0.668329	0.215898	-0.219898	0.184558	0.113903	0.0329695	0.198745	-0.018333	0.194457	0	0.0138736	-0.0182264	0.126349	ILMN_7909	NM_003523.2	6	6p22.1d	Homo sapiens histone cluster 1, H2be (HIST1H2BE), mRNA.
PFKFB2	ILMN_2385298	7.84e-08	8.42e-09	1.63714	3.11049	up	-0.799054	-0.461951	-0.775057	-0.603042	-0.628536	0.148275	-0.0981352	0.231691	0.152667	0.0369511	0.077148	0	-0.102947	0.046778	-0.0426223	0.0526516	0.189366	ILMN_10692	NM_001018053.1	1	1q32.1h-q32.2a	Homo sapiens 6-phosphofructo-2-kinase/fructose-2,6-biphosphatase 2 (PFKFB2), transcript variant 2, mRNA.
ARTN	ILMN_1762952	1.85e-05	4.7e-06	1.637	3.11018	up	-0.569546	-0.57959	-0.780779	-0.653159	-0.462613	0.0796881	-0.285417	-0.0823469	-0.184228	0.369893	0.360859	0.177999	0.343719	0	0.0594263	0.159935	0.223458	ILMN_20917	NM_057091.1	1	1p34.1f	Homo sapiens artemin (ARTN), transcript variant 2, mRNA.
POLK	ILMN_1703474	1.9e-10	4.71e-12	1.63697	3.11012	up	-0.507054	-0.801046	-0.730348	-0.648257	-0.734746	0.0104315	0.0919354	0.0510747	0.0303774	-0.0126221	0	0.00488067	-0.0187233	0.0968566	0.00365019	0.0777607	-0.0147598	ILMN_19292	NM_016218.1	5	5q13.3b-q13.3c	Homo sapiens polymerase (DNA directed) kappa (POLK), mRNA.
WHSC1L1	ILMN_1666715	5.83e-07	8.79e-08	1.63653	3.10918	up	-0.812992	-0.975745	-0.540266	-0.306921	-0.670894	0.112111	-0.0313513	-0.013211	-0.00471044	0.0489011	0.114982	0.0921519	0.046653	0.070091	0.103357	0.0523653	0	ILMN_11003	NM_017778.2	8	8p12a	Homo sapiens Wolf-Hirschhorn syndrome candidate 1-like 1 (WHSC1L1), transcript variant short, mRNA.
PPP1R3B	ILMN_2131103	1.03e-07	1.16e-08	1.63649	3.10908	up	-0.87269	-0.821265	-0.504566	-0.534057	-0.812122	0.0326388	0.0491867	0.0223792	-0.106573	0	0.0205071	0.11502	0.102154	-0.0906017	-0.203685	0.0322952	0.046613	ILMN_9571	NM_024607.1	8	8p23.1d	Homo sapiens protein phosphatase 1, regulatory (inhibitor) subunit 3B (PPP1R3B), mRNA.
FAM125B	ILMN_1702568	7.65e-10	2.84e-11	1.63573	3.10744	up	-0.675248	-0.523657	-0.782224	-0.861084	-0.67231	0.0323927	0.0275538	0.0150731	-0.0634859	0.057888	0.0729501	0	0.0569694	-0.0616336	0.00788069	-0.063833	0.00255704	ILMN_20868	NM_001011703.1	9	9q33.3b	Homo sapiens family with sequence similarity 125, member B (FAM125B), transcript variant 2, mRNA.
RNASEH2B	ILMN_1782488	2.33e-08	1.95e-09	1.63525	3.10641	up	-0.650038	-0.509484	-0.748765	-0.569123	-1.01713	0.00851655	-0.0109262	0.00465059	0.0120349	-0.0221784	0.0479403	0.00499725	-0.00502729	0	0.0281644	0.0573971	0.00166631	ILMN_20578	NM_024570.1	13	13q14.3b	Homo sapiens ribonuclease H2, subunit B (RNASEH2B), mRNA.
PTPN2	ILMN_2296036	3.71e-13	8.16e-16	1.63525	3.1064	up	-0.612257	-0.71481	-0.66324	-0.69817	-0.747277	-0.0139902	-0.0116684	0.0917823	0.0161858	0.0184288	0.0322423	0.063143	-0.00790978	0.0183392	0.0192883	0	0.0424323	ILMN_13971	NM_002828.2	18	18p11.21d	Homo sapiens protein tyrosine phosphatase, non-receptor type 2 (PTPN2), transcript variant 1, mRNA.
TBX1	ILMN_1708989	0.00024	8.43e-05	1.63499	3.10586	up	-0.563456	-0.512259	-0.561814	-0.670185	-0.771029	0.228219	0.0307796	-0.357494	0.330444	0.367798	0.329659	0.329158	0.282793	0.24055	-0.298406	0	-0.361075	ILMN_27549	NM_080646.1	22	22q11.21c	Homo sapiens T-box 1 (TBX1), transcript variant A, mRNA.
MGC4677	ILMN_1665515	1.96e-08	1.58e-09	1.63489	3.10564	up	-0.711267	-0.766434	-0.451536	-0.731389	-0.730954	0.0684478	0.0498552	-0.103976	-0.177708	0.130879	0.0704949	0.0946269	0.139395	0.0487285	-0.00352979	0	0.0533183	ILMN_18892	NM_052871.3	2	2p11.2d	Homo sapiens hypothetical protein MGC4677 (MGC4677), mRNA.
HIST1H3F	ILMN_1788489	1.42e-09	6.26e-11	1.63398	3.10368	up	-0.891293	-0.693195	-0.627475	-0.604213	-0.72203	0.0186708	-0.171307	0.0118282	-0.00954485	0	0.0877335	0.0124843	0.0240631	0.0603719	-0.0773835	0.0209131	0.0311401	ILMN_8533	NM_021018.2	6	6p22.1d	Homo sapiens histone cluster 1, H3f (HIST1H3F), mRNA.
ZRANB3	ILMN_2150161	7e-09	4.46e-10	1.63368	3.10304	up	-0.581382	-0.514364	-0.742745	-0.7292	-0.692797	-0.0547798	-0.0592282	0.061415	-0.017349	0.0439787	0.153191	0	0.171719	0.060571	0.0396688	0.030149	0.243015	ILMN_15119	NM_032143.2	2	2q21.3a-q21.3b	Homo sapiens zinc finger, RAN-binding domain containing 3 (ZRANB3), mRNA.
EXO1	ILMN_1719089	1.21e-08	8.83e-10	1.63343	3.10249	up	-0.558108	-0.662915	-0.699365	-0.671719	-0.592417	0.122825	-0.133182	0.0476789	0.129632	0.0267329	0.239451	-0.0583682	0.111342	-0.000408	0	0.179533	0.18673	ILMN_27437	NM_130398.2	1	1q43e	Homo sapiens exonuclease 1 (EXO1), transcript variant 2, mRNA.
TRIM14	ILMN_1713542	8.19e-11	1.52e-12	1.63312	3.10183	up	-0.650199	-0.610873	-0.676744	-0.769125	-0.767051	0.0581651	0.0429325	0.038914	0.0125744	-0.0474067	0.0745297	0.0334425	0	0.0536087	-0.131481	0.0624738	-0.043777	ILMN_164650	NM_014788.2	9	9q22.33b	Homo sapiens tripartite motif-containing 14 (TRIM14), transcript variant 1, mRNA.
PCDHGB3	ILMN_1746708	7.5e-06	1.69e-06	1.63248	3.10045	up	-0.528993	-0.42034	-0.711788	-0.620605	-0.703194	-0.127236	0.308211	0	0.275624	0.270142	-0.15996	0.147261	0.173363	0.226094	-0.232903	0.163145	0.27723	ILMN_21978	NM_018924.2	5	5q31.3c	Homo sapiens protocadherin gamma subfamily B, 3 (PCDHGB3), transcript variant 1, mRNA.
SORBS1	ILMN_2266224	1.68e-06	3.03e-07	1.63194	3.0993	up	-0.778247	-0.693321	-0.486967	-0.686893	-0.640316	0.168156	0.0493031	0.111751	0.0245438	0.288255	0.101485	0.126986	0.264018	0	-0.261735	-0.172201	-0.107288	ILMN_181884	NM_001034954.1	10	10q23.33d	Homo sapiens sorbin and SH3 domain containing 1 (SORBS1), transcript variant 3, mRNA.
DHX57	ILMN_1652022	5.32e-07	7.9e-08	1.63167	3.09871	up	-0.444705	-0.409691	-0.737772	-0.806246	-0.851983	-0.119415	-0.124446	0.0878384	0	0.150836	0.166508	0.0965085	0.08356	-0.016449	0.160328	0.0844791	0.105476	ILMN_26200	NM_198963.1	2	2p22.1c	Homo sapiens DEAH (Asp-Glu-Ala-Asp/His) box polypeptide 57 (DHX57), mRNA.
BCL11B	ILMN_1667885	2.36e-05	6.22e-06	1.63117	3.09763	up	-0.690121	-0.742296	-0.380617	-0.794222	-0.614596	0.102412	0.240381	0.260525	0.104503	0.355975	0.0356708	0.146127	0.203818	0	-0.198357	-0.200287	-0.312373	ILMN_165404	NM_138576.2	14	14q32.2b	Homo sapiens B-cell CLL/lymphoma 11B (zinc finger protein) (BCL11B), transcript variant 1, mRNA.
RBBP6	ILMN_2309449	2.24e-08	1.85e-09	1.63028	3.09574	up	-0.715959	-0.518805	-0.958563	-0.681277	-0.479297	0.0880096	0.0027082	0.0453091	0.0911179	0.037122	0	-0.00143623	0.0537562	0.0526471	-0.0243354	0.0724447	-0.0052321	ILMN_19179	NM_032626.5	16	16p12.1b	Homo sapiens retinoblastoma binding protein 6 (RBBP6), transcript variant 3, mRNA.
A2BP1	ILMN_1814316	2.87e-05	7.8e-06	1.62973	3.09455	up	-0.686305	-0.736297	-0.656472	-0.526731	-0.565363	-0.171408	0.350337	0.294315	0.120752	0.327383	0.0416875	0.175361	0.227506	0	-0.307161	0.0700853	-0.284052	ILMN_9081	NM_145891.1	16	16p13.3a-p13.2c	Homo sapiens ataxin 2-binding protein 1 (A2BP1), transcript variant 1, mRNA.
RMI1	ILMN_1668565	2.19e-08	1.8e-09	1.62954	3.09414	up	-0.645545	-0.842272	-0.678742	-0.512204	-0.71245	0.0264559	0	0.00777316	0.0684526	0.00381851	0.268148	-0.12001	0.09217	0.0190041	-0.0783963	-0.0366607	0.0639162	ILMN_11713	NM_024945.2	9	9q21.32c	Homo sapiens RMI1, RecQ mediated genome instability 1, homolog (S. cerevisiae) (RMI1), mRNA.
ZNF81	ILMN_1673744	1.84e-08	1.46e-09	1.62941	3.09387	up	-0.813725	-0.781273	-0.822248	-0.48806	-0.487894	0	-0.095938	0.0213072	-0.00160217	0.0958009	-0.00738001	0.0422835	0.0378304	0.0168357	0.00570583	0.110549	0.0831478	ILMN_23663	NM_007137.2	X	Xp11.23f	Homo sapiens zinc finger protein 81 (ZNF81), mRNA.
SEC24B	ILMN_1662707	2.22e-07	2.83e-08	1.62938	3.0938	up	-0.537267	-0.919155	-0.437556	-0.563093	-0.760295	0.168187	0.128017	0.116741	0.215536	0.0183995	0.014596	-0.105586	0	-0.00531006	-0.0127151	0.0798383	0.112509	ILMN_13898	NM_006323.2	4	4q25c	Homo sapiens SEC24 family, member B (S. cerevisiae) (SEC24B), transcript variant 1, mRNA.
MLXIP	ILMN_1693987	2.99e-08	2.66e-09	1.62935	3.09373	up	-0.70521	-0.717186	-0.620709	-0.826046	-0.453774	0.099195	-0.164034	-0.0235443	0.0800281	0.110579	0.0967553	0.0348599	0	-0.0548968	0.0091188	0.125083	0.16339	ILMN_23878	NM_014938.3	12	12q24.31c	Homo sapiens MLX interacting protein (MLXIP), mRNA.
PPP1R9B	ILMN_1688865	1.27e-09	5.45e-11	1.62908	3.09315	up	-0.723613	-0.793194	-0.653598	-0.73967	-0.551707	0.0465252	0	0.0167797	0.025629	0.102489	-0.0604219	0.0165105	0.0894518	0.023443	-0.0148151	0.0751755	-0.18039	ILMN_7103	NM_032595.3	17	17q21.33a	Homo sapiens protein phosphatase 1, regulatory (inhibitor) subunit 9B (PPP1R9B), mRNA.
NT5DC1	ILMN_2058347	1.03e-10	2.12e-12	1.62904	3.09307	up	-0.639088	-0.576098	-0.832135	-0.762331	-0.662534	0.0155077	0.0289321	-0.0233939	-0.0221407	0.0694723	0.0368798	0.0158534	-0.0985565	0	0.0210767	0.0240295	0.0473313	ILMN_168245	NM_152729.2	6	6q22.1d	Homo sapiens 5'-nucleotidase domain containing 1 (NT5DC1), mRNA.
HPCAL1	ILMN_2240457	2.4e-06	4.58e-07	1.62873	3.09241	up	-0.688451	-0.74068	-0.496474	-0.398757	-0.655597	0	0.245931	0.194661	0.281203	0.207971	0.00518465	-0.0841932	0.310241	0.228771	-0.167217	0.137091	-0.0665398	ILMN_12582	NM_134421.1	2	2p25.1c	Homo sapiens hippocalcin-like 1 (HPCAL1), transcript variant 2, mRNA.
TEP1	ILMN_1770682	1.12e-09	4.65e-11	1.628	3.09085	up	-0.834985	-0.611532	-0.796112	-0.595264	-0.522575	0.0717437	0	0.0171309	-0.0306287	0.0818369	0.0907381	0.0268185	0.0626461	0.0424583	-0.00651193	0.0573456	-0.0414393	ILMN_2454	NM_007110.3	14	14q11.2b	Homo sapiens telomerase-associated protein 1 (TEP1), mRNA.
LYST	ILMN_1669031	1.54e-09	6.98e-11	1.62778	3.09037	up	-0.768547	-0.698312	-0.508082	-0.687521	-0.825788	0.0519524	0.0568678	-0.0104103	0.071996	0.0520182	0.0353849	-0.112345	0.00117087	0.0211983	-0.122116	0	0.0173669	ILMN_22965	NM_000081.2	1	1q42.3c	Homo sapiens lysosomal trafficking regulator (LYST), mRNA.
EIF1AD	ILMN_1717834	2.45e-08	2.08e-09	1.62651	3.08764	up	-0.566277	-0.844197	-0.62851	-0.569368	-0.850238	0.0871961	0.0743041	-0.0754402	0.0664034	-0.184216	-0.0845897	0.00655174	0	0.104528	0.053658	0.0301964	0.042104	ILMN_25705	NM_032325.2	11	11q13.1d	Homo sapiens eukaryotic translation initiation factor 1A domain containing (EIF1AD), mRNA.
RNF19A	ILMN_1738362	9.28e-09	6.33e-10	1.62634	3.08729	up	-0.451385	-0.872213	-0.633381	-0.733935	-0.672293	-0.043767	0.151686	0.051384	-0.0181601	0.0226915	0.0628412	0.0627451	0	0.0506389	0.0787282	0.0170066	-0.0879328	ILMN_10959	NM_015435.3	8	8q22.2b	Homo sapiens ring finger protein 19A (RNF19A), transcript variant 2, mRNA.
SNX14	ILMN_2361575	3.13e-09	1.65e-10	1.62632	3.08725	up	-0.680908	-0.771492	-0.719157	-0.731449	-0.525397	0.0377202	0.112847	0.0346854	0.0488637	-0.106997	0	-0.060106	-0.150592	0.123764	0.0619938	0.0700884	0.0189204	ILMN_30304	NM_020468.2	6	6q14.3c	Homo sapiens sorting nexin 14 (SNX14), transcript variant 2, mRNA.
BACH1	ILMN_1751149	2.62e-09	1.32e-10	1.62605	3.08667	up	-0.60094	-0.726358	-0.659889	-0.589082	-0.583945	0.0849581	-0.0634866	0	-0.000363	0.211263	0.162814	-0.0541229	0.0533078	0.095072	0.0738358	0.0515215	0.217159	ILMN_19165	NM_001011545.1	21	21q21.3c	Homo sapiens BTB and CNC homology 1, basic leucine zipper transcription factor 1 (BACH1), transcript variant 3, mRNA.
NAT5	ILMN_1692169	7.54e-10	2.78e-11	1.62518	3.08481	up	-0.717881	-0.687	-0.5944	-0.567309	-0.672574	-0.0904155	-0.0279946	0.105006	0.116348	0.0850682	0.0619361	-0.0260165	0	0.126958	0.00282168	0.186918	0.0925813	ILMN_43091	NM_181527.2	20	20p11.23b	Homo sapiens N-acetyltransferase 5 (GCN5-related, putative) (NAT5), transcript variant 2, mRNA.
FLJ43276	ILMN_1769540	7.59e-08	8.11e-09	1.62518	3.0848	up	-0.672939	-0.748624	-0.586925	-0.430805	-0.654757	0	-0.117193	-0.0190034	0.0423422	0.249038	0.0910635	0.163888	0.122824	-0.00993967	0.0748968	0.110014	0.273507	ILMN_307650	NR_003661.1		15q25.2b	Homo sapiens similar to ubiquitin-conjugating enzyme E2Q 2 (FLJ43276) on chromosome 15.
C9orf85	ILMN_1806758	3.04e-07	4.11e-08	1.62449	3.08333	up	-0.953066	-0.775748	-0.458037	-0.427418	-0.730051	0.0813615	0	-0.113318	0.10845	0.0642073	0.0813093	0.0455441	-0.0302656	0.0561481	-0.0556438	0.0212686	0.1144	ILMN_855	NM_182505.3	9	9q21.13a	Homo sapiens chromosome 9 open reading frame 85 (C9orf85), mRNA.
TAF11	ILMN_1690545	5.11e-11	8.12e-13	1.62326	3.0807	up	-0.55446	-0.757062	-0.606415	-0.785243	-0.619725	0.0494854	0.0466967	-0.00516653	0.0699256	0.0614736	0.0770822	0.0327108	0.0414257	0	-0.0169244	-0.012938	0.0679681	ILMN_23779	NM_005643.2	6	6p21.31d	Homo sapiens TAF11 RNA polymerase II, TATA box binding protein (TBP)-associated factor, 28kDa (TAF11), mRNA.
ZNHIT3	ILMN_1705331	1.85e-09	8.68e-11	1.62325	3.08069	up	-0.716728	-0.622524	-0.535845	-0.79113	-0.686512	0.0669177	-0.120696	-0.0786128	0	0.139007	0.128763	-0.00755191	0.0130529	0.0483048	0.0141027	0.0966721	0.0401411	ILMN_6242	NM_001033577.1	17	17q12b	Homo sapiens zinc finger, HIT type 3 (ZNHIT3), transcript variant 1, mRNA.
ZNF226	ILMN_1692133	3.83e-07	5.34e-08	1.62284	3.0798	up	-0.533203	-0.673032	-0.698033	-0.387726	-1.03487	0.0143564	0.0295906	0.0345917	0	0.127898	-0.00108957	0.0556319	-0.0173695	-0.0563273	0.084718	0.034471	0.091258	ILMN_18391	NM_001032372.1	19	19q13.31b	Homo sapiens zinc finger protein 226 (ZNF226), transcript variant 1, mRNA.
PIKFYVE	ILMN_1742197	6.65e-08	6.94e-09	1.62261	3.07932	up	-0.626462	-0.420458	-0.806183	-0.667704	-0.754429	0.0958664	0.153888	0.195854	0.174448	0.0123243	-0.115419	0	0.0274091	-0.0561864	0.0257714	-0.052983	0.0582871	ILMN_27812	NM_152671.3	2	2q33.3d	Homo sapiens phosphoinositide kinase, FYVE finger containing (PIKFYVE), transcript variant 3, mRNA.
NFATC2IP	ILMN_2278512	9.04e-10	3.52e-11	1.62235	3.07876	up	-0.78267	-0.560113	-0.790828	-0.52889	-0.655742	0.0603931	-0.0149145	0.0921531	-0.0433979	0.0752583	0.0865371	0	0.123786	0.0130627	-0.0265274	0.0380445	0.00884557	ILMN_176069	NM_032815.3	16	16p11.2e	Homo sapiens nuclear factor of activated T-cells, cytoplasmic, calcineurin-dependent 2 interacting protein (NFATC2IP), mRNA.
RGPD2	ILMN_2056074	1.67e-06	3.01e-07	1.62229	3.07864	up	-0.42408	-0.546432	-1.10097	-0.528931	-0.606063	-0.00228858	0.130553	0.00644875	0.0225108	0.164606	0	-0.0128007	-0.00277972	0.203386	0.0329189	0.0457683	0.0925415	ILMN_175732	NM_001078170.1	2	2p11.2d	Homo sapiens RANBP2-like and GRIP domain containing 2 (RGPD2), mRNA. XM_001134112 XM_001134114 XM_001134116
DYX1C1	ILMN_1812523	1.55e-07	1.86e-08	1.62203	3.07808	up	-0.878352	-0.457629	-0.84191	-0.623026	-0.550676	-0.209687	0	-0.0413597	-0.0131607	0.0608377	0.0981939	0.0369365	0.115975	0.0861356	0.105189	0.0447328	0.046001	ILMN_24732	NM_001033560.1	15	15q21.3c	Homo sapiens dyslexia susceptibility 1 candidate 1 (DYX1C1), transcript variant 3, mRNA.
SBSN	ILMN_1712759	0.00455045	0.00223585	1.622	3.07801	up	-0.472324	-0.47394	-0.301655	-0.667695	-0.568291	0.121336	0.217873	0.786965	0.600264	-0.64256	0.0749311	0.585216	0.239128	0.652073	-0.16723	0	-0.0560904	ILMN_1498	NM_198538.1	19	19q13.12a	Homo sapiens suprabasin (SBSN), mRNA.
SNORD38B	ILMN_1741944	1.57e-07	1.89e-08	1.62176	3.0775	up	-0.70111	-0.492279	-0.796751	-0.526709	-0.54111	-0.0529919	-0.111691	0	-0.00715542	0.19989	0.255265	0.091567	0.115927	0.0164001	0.248597	0.141889	0.133897	ILMN_6851	NR_001457.1	1	1p34.1d	Homo sapiens small nucleolar RNA, C/D box 38B (SNORD38B), small nucleolar RNA.
TXNL1	ILMN_1756860	9.92e-10	3.97e-11	1.6207	3.07524	up	-0.75613	-0.813772	-0.787335	-0.487183	-0.577079	0.0131347	-0.0313661	0	-0.0192671	0.0360639	0.020231	0.0389597	0.0510635	0.0341127	-0.0319126	0.0139647	0.0227892	ILMN_7321	NM_004786.1	18	18q21.31a	Homo sapiens thioredoxin-like 1 (TXNL1), mRNA.
WWP2	ILMN_1759173	2.92e-11	3.87e-13	1.6203	3.0744	up	-0.622543	-0.680258	-0.76842	-0.634294	-0.666033	-0.073389	0.0286083	0	-0.034148	0.0524917	0.134435	-0.0180888	0.100424	0.0332651	0.00656653	0.0293574	0.0039432	ILMN_30012	NM_007014.3	16	16q22.1e	Homo sapiens WW domain containing E3 ubiquitin protein ligase 2 (WWP2), transcript variant 1, mRNA.
CSF1	ILMN_2302947	1.82e-06	3.33e-07	1.61958	3.07285	up	-0.512448	-0.909595	-0.510439	-0.480174	-0.538312	0.223252	0	0.268349	-0.00342631	0.165961	0.19752	0.034435	0.191339	0.185195	-0.0376847	0.22629	-0.186155	ILMN_20353	NM_000757.3	1	1p13.3b	Homo sapiens colony stimulating factor 1 (macrophage) (CSF1), transcript variant 1, mRNA.
KIN	ILMN_1670298	7.43e-07	1.16e-07	1.61904	3.07171	up	-0.524018	-0.755243	-0.258146	-0.699346	-0.794674	0.0364094	-0.0471978	0	-0.0197098	-0.0010891	0.096245	0.242847	0.115618	0.189206	0.120356	0.156392	0.177199	ILMN_17930	NM_012311.2	10	10p14d	Homo sapiens KIN, antigenic determinant of recA protein homolog (mouse) (KIN), mRNA.
PCSK6	ILMN_1710070	5.34e-06	1.15e-06	1.61834	3.07021	up	-0.753214	-0.751987	-0.420244	-0.775413	-0.490706	0.234463	-0.178575	0.0944929	0.00794935	0.193242	0.0214629	0.203211	0.284978	-0.0931489	-0.237159	0	0.143499	ILMN_10127	NM_138320.1	15	15q26.3d	Homo sapiens proprotein convertase subtilisin/kexin type 6 (PCSK6), transcript variant 7, mRNA.
RLTPR	ILMN_1746138	6.52e-07	1e-07	1.61825	3.07002	up	-0.428914	-0.569174	-0.586511	-0.631761	-0.692659	0.153378	0.298763	0.257031	0.207082	0.193275	0.127803	-0.000243	0.296471	0.0604761	-0.0948255	0	-0.147677	ILMN_11009	NM_001013838.1	16	16q22.1b	Homo sapiens RGD motif, leucine rich repeats, tropomodulin domain and proline-rich containing (RLTPR), mRNA.
SMC3	ILMN_2182348	9.43e-11	1.82e-12	1.61784	3.06916	up	-0.551233	-0.794389	-0.749307	-0.612448	-0.666042	0.0313582	0.0232162	0.0212879	0.060955	0.0120468	0.0689225	-0.0394053	-0.00576591	0.0856376	0	-0.0612669	0.0356548	ILMN_176780	NM_005445.3	10	10q25.2a	Homo sapiens structural maintenance of chromosomes 3 (SMC3), mRNA.
B3GNT7	ILMN_1721523	5.94e-06	1.29e-06	1.61748	3.06838	up	-0.281101	-0.657889	-0.594099	-0.688333	-0.694156	0.0201771	-0.0389101	-0.0382221	0.0117006	-0.0638502	0.394688	0	0.338629	0.0121198	0.304558	0.249749	0.136921	ILMN_18460	NM_145236.1	2	2q37.1b	Homo sapiens UDP-GlcNAc:betaGal beta-1,3-N-acetylglucosaminyltransferase 7 (B3GNT7), mRNA.
IL2RG	ILMN_1794386	8.03e-07	1.28e-07	1.61729	3.06799	up	-0.650036	-0.476876	-0.856051	-0.617614	-0.836788	0.198718	0.0945952	0.110765	-0.106451	0.0718813	0.0173199	0.0163734	0.0352983	0.0804069	-0.158015	0	-0.287609	ILMN_16342	NM_000206.1	X	Xq13.1c	Homo sapiens interleukin 2 receptor, gamma (severe combined immunodeficiency) (IL2RG), mRNA.
LRRC37A2	ILMN_2229464	2.28e-08	1.9e-09	1.61717	3.06773	up	-0.700502	-0.62187	-0.862408	-0.569073	-0.528356	0.0460336	0.154973	0.0712004	0.125885	0.0725114	-0.124459	-0.0233507	0.117942	-0.114898	0.0840583	0	0.0344653	ILMN_6366	NM_001006607.2	17	17q21.32a	Homo sapiens leucine rich repeat containing 37, member A2 (LRRC37A2), mRNA.
ITGB6	ILMN_1789846	3.12e-05	8.56e-06	1.61702	3.0674	up	-0.853271	-0.824537	-0.60828	-0.506804	-0.679956	0.00849438	0.0496576	0.0595162	-0.0936103	0.147291	0	0.158692	0.0748672	0.216086	-0.557095	0.152145	-0.230865	ILMN_7787	NM_000888.3	2	2q24.2b	Homo sapiens integrin, beta 6 (ITGB6), mRNA.
TDO2	ILMN_1716859	4.48e-05	1.28e-05	1.61648	3.06627	up	-0.325819	-0.652386	-0.658959	-0.329697	-0.628451	0.254471	0.480481	-0.00261879	0	0.161803	0.0671196	-0.10725	0.311665	0.476942	0.407869	0.157467	-0.12239	ILMN_16602	NM_005651.1	4	4q32.1b	Homo sapiens tryptophan 2,3-dioxygenase (TDO2), mRNA.
SOCS5	ILMN_1715584	4.75e-09	2.75e-10	1.61635	3.06598	up	-0.738028	-0.724127	-0.766263	-0.52971	-0.593136	0.0044446	-0.200756	0.0183249	0	0.110222	0.0382803	0.0959237	0.0848796	-0.0232601	0.0486801	0.0933995	-0.0003	ILMN_164963	NM_144949.2	2	2p21a	Homo sapiens suppressor of cytokine signaling 5 (SOCS5), transcript variant 2, mRNA.
OMA1	ILMN_2094938	2.55e-07	3.34e-08	1.61631	3.06589	up	-0.460107	-0.541853	-0.851252	-0.499478	-0.988563	0.0598373	0.0395081	0.00412107	0.00805783	-0.0135865	0.0560479	0.0333986	-0.00644302	0.0790935	-0.0371068	0.0704787	0	ILMN_29719	NM_145243.3	1	1p32.1f	Homo sapiens OMA1 homolog, zinc metallopeptidase (S. cerevisiae) (OMA1), mRNA.
DNAJC2	ILMN_2174296	1.23e-08	8.95e-10	1.61569	3.06458	up	-0.753652	-0.726552	-0.80164	-0.596062	-0.469995	0	-0.150563	-0.0262814	-0.047734	0.0759292	0.144678	0.0177078	0.031759	0.0305834	0.0211334	0.126728	0.0469222	ILMN_168524	NM_014377.1	7	7q22.1f	Homo sapiens DnaJ (Hsp40) homolog, subfamily C, member 2 (DNAJC2), transcript variant 1, mRNA.
TCOF1	ILMN_2377025	1.19e-09	5.01e-11	1.61558	3.06435	up	-0.59745	-0.648924	-0.637414	-0.786324	-0.647708	-0.0207033	-0.119167	0.0171187	0.00627971	0.134478	0.164667	0	0.106411	-0.0477226	0.00370789	0.0919626	0.00484061	ILMN_18903	NM_001008656.1	5	5q33.1c	Homo sapiens Treacher Collins-Franceschetti syndrome 1 (TCOF1), transcript variant 1, mRNA.
CDC2L1	ILMN_2359935	9.94e-10	3.99e-11	1.61535	3.06386	up	-0.710557	-0.529873	-0.575634	-0.646129	-0.786494	-0.00571609	0	-0.0351262	0.0742819	0.118971	0.15902	0.00698781	0.122816	0.0519164	-0.045083	0.00212073	0.0551529	ILMN_24213	NM_033487.1	1	1p36.33a	Homo sapiens cell division cycle 2-like 1 (PITSLRE proteins) (CDC2L1), transcript variant 3, mRNA. XM_001716037 XM_001716055
GPR173	ILMN_1774813	8.49e-07	1.36e-07	1.61443	3.0619	up	-0.539306	-0.540919	-0.524832	-0.541729	-0.599117	0	-0.0152671	-0.0683546	0.242131	-0.0861795	0.217823	0.222127	0.0746605	0.146229	0.449675	0.234082	0.285171	ILMN_10291	NM_018969.3	X	Xp11.22a	Homo sapiens G protein-coupled receptor 173 (GPR173), mRNA.
DDHD1	ILMN_2208455	1.13e-10	2.37e-12	1.61418	3.06138	up	-0.657075	-0.538329	-0.683885	-0.643847	-0.688061	0.0986805	-0.029104	0	-0.063771	-0.00998902	0.0690064	0.111167	0.109273	0.147442	0.053154	0.0252752	0.0716546	ILMN_167568	NM_030637.1	14	14q22.2a	Homo sapiens DDHD domain containing 1 (DDHD1), mRNA.
DICER1	ILMN_1706100	6.87e-09	4.35e-10	1.61398	3.06096	up	-0.792252	-0.612836	-0.730051	-0.754305	-0.438708	-0.0131814	0.0341704	0.0118053	-0.100026	0.0668769	0.0646958	0	0.10029	0.0422327	0.123603	-0.0559661	0.0254292	ILMN_1996	NM_030621.2	14	14q32.13b	Homo sapiens Dicer1, Dcr-1 homolog (Drosophila) (DICER1), transcript variant 2, mRNA.
CENPI	ILMN_2119307	5.83e-09	3.56e-10	1.61389	3.06077	up	-0.640321	-0.552951	-0.691078	-0.774061	-0.621477	0.00937271	-0.135659	0.067955	0	-0.0393605	0.150283	0.00627136	0.162688	0.0992365	-0.0834057	0.0492558	0.128167	ILMN_165825	NM_006733.2	X	Xq22.1c	Homo sapiens centromere protein I (CENPI), mRNA.
NSL1	ILMN_2276820	3.91e-08	3.68e-09	1.61371	3.06038	up	-0.437009	-0.818708	-0.812748	-0.584486	-0.592929	0.153675	-0.11037	0.100385	0.135611	0.0130899	-0.00783348	0.0427148	0.0401425	0.0582716	-0.0361171	0	0.104899	ILMN_164300	NM_001042549.1	1	1q32.3c	Homo sapiens NSL1, MIND kinetochore complex component, homolog (S. cerevisiae) (NSL1), transcript variant 2, mRNA.
CAMK4	ILMN_1767168	6.7e-08	7e-09	1.61357	3.06007	up	-0.624916	-0.603812	-0.51706	-0.636683	-0.724128	0.156355	0.212933	0.22777	0.0769742	0.13522	0.0695126	0.108575	0.145687	0	-0.100969	-0.0386691	-0.166193	ILMN_5327	NM_001744.3	5	5q22.1b	Homo sapiens calcium/calmodulin-dependent protein kinase IV (CAMK4), mRNA.
FN1	ILMN_1675646	8.39e-08	9.13e-09	1.61311	3.05911	up	-0.680308	-0.693693	-0.630786	-0.608795	-0.477968	-0.0360413	0.197996	-0.0706642	-0.0872171	0.0481482	0	0.163059	0.310234	0.204563	0.0134661	0.0443711	0.0705421	ILMN_4516	NM_054034.2	2	2q35a-q35b	Homo sapiens fibronectin 1 (FN1), transcript variant 7, mRNA.
LRSAM1	ILMN_1774856	3.56e-09	1.92e-10	1.61309	3.05905	up	-0.551015	-0.814116	-0.65729	-0.592606	-0.543872	-0.0499113	0.0390368	0.0405819	-0.0291402	0.117285	0.16017	0.0643334	0.140082	0	-0.0145216	0.0571985	0.171401	ILMN_21244	NM_138361.3	9	9q33.3b-q34.11a	Homo sapiens leucine rich repeat and sterile alpha motif containing 1 (LRSAM1), transcript variant 1, mRNA.
HIPK1	ILMN_1690951	2.89e-07	3.86e-08	1.61297	3.05881	up	-0.716727	-0.639026	-0.937376	-0.791577	-0.325384	0.0324697	0.103347	0.0262034	-0.0687723	0.0228357	0.0664732	0	0.028018	-0.0814798	0.00959468	0.0256691	-0.0719118	ILMN_18422	NM_181358.1	1	1p13.2b	Homo sapiens homeodomain interacting protein kinase 1 (HIPK1), transcript variant 4, mRNA.
HIP2	ILMN_2174702	5.22e-08	5.17e-09	1.61292	3.0587	up	-0.687003	-0.421463	-0.61216	-0.709316	-0.617845	0.170409	0.0707045	-0.0913663	0	-0.0161743	0.218425	0.200595	-0.0815167	0.171321	0.113617	0.0549612	0.150423	ILMN_24744	NM_005339.3	4	4p14b	Homo sapiens huntingtin interacting protein 2 (HIP2), mRNA.
LOC93349	ILMN_2187058	1.29e-08	9.5e-10	1.61287	3.0586	up	-0.741291	-0.623473	-0.496462	-0.884767	-0.481712	0.066103	0.0937443	0.102465	-0.00660992	0.0940537	0.0617306	0	-0.00856733	0.100912	0.00978613	0.0291369	-0.0136898	ILMN_171177	NM_138402.3	2	2q37.1a	Homo sapiens hypothetical protein BC004921 (LOC93349), mRNA.
BTBD8	ILMN_1796773	8.15e-08	8.81e-09	1.61255	3.05791	up	-0.473975	-0.935673	-0.442949	-0.758934	-0.685362	0.108933	-0.0575507	0	0.061964	-0.0267079	0.0464289	0.054353	0.0104501	-0.011744	0.0817556	0.0636353	0.0280283	ILMN_26511	NM_183242.2	1	1p22.1e	Homo sapiens BTB (POZ) domain containing 8 (BTBD8), mRNA.
CDH15	ILMN_1784036	6.07e-06	1.33e-06	1.61219	3.05715	up	-0.809549	-0.428407	-0.5665	-0.490531	-0.680292	-0.14263	0.175516	0.371363	0.222973	-0.0160809	-0.206671	0.0366421	0.0202212	0.231161	0	0.25653	0.178545	ILMN_164645	NM_004933.2	16	16q24.3a	Homo sapiens cadherin 15, type 1, M-cadherin (myotubule) (CDH15), mRNA.
AGRN	ILMN_2234605	3.42e-06	6.89e-07	1.61196	3.05667	up	-0.616451	-0.761577	-0.754106	-0.503213	-0.391626	-0.116469	-0.121943	-0.142776	0	0.364989	0.154578	0.122913	0.226523	0.167276	0.216688	0.0217018	0.107579	ILMN_29539	NM_198576.2	1	1p36.33b	Homo sapiens agrin (AGRN), mRNA.
LOC340527	ILMN_1728334	1.58e-07	1.9e-08	1.61132	3.0553	up	-0.798695	-0.564524	-0.688654	-0.541502	-0.47103	0.0185409	0.0828071	0.18612	0.254055	0.0593934	-0.0744057	0.119178	0.132961	0	0.24868	-0.0743132	-0.0487206	ILMN_172052	XM_001126043.1		Xq13.1d	PREDICTED: Homo sapiens similar to Nance-Horan syndrome protein (LOC340527), mRNA.
STEAP3	ILMN_1761577	1.75e-06	3.19e-07	1.61075	3.05411	up	-0.665668	-0.538227	-0.545744	-0.855475	-0.504702	0.229492	0	0.168887	-0.177976	-0.097923	0.250026	0.102618	0.164198	0.0907645	-0.191848	0.167751	0.0832663	ILMN_28778	NM_182915.2	2	2q14.2b	Homo sapiens STEAP family member 3 (STEAP3), transcript variant 1, mRNA.
EPB41L1	ILMN_1684534	4.18e-08	3.99e-09	1.61047	3.05351	up	-0.813575	-0.45297	-0.669272	-0.681828	-0.534439	0.0795546	-0.0590031	0.084353	-0.107568	0.118321	0.181897	0.0923858	0.133448	0.0804009	0.142324	0	-0.061348	ILMN_22376	NM_177996.1	20	20q11.23a	Homo sapiens erythrocyte membrane protein band 4.1-like 1 (EPB41L1), transcript variant 2, mRNA.
HAUS6	ILMN_1653332	1.88e-08	1.5e-09	1.61019	3.05292	up	-0.654304	-0.673447	-0.821892	-0.654846	-0.566314	0	-0.205977	0.0197978	0.113477	0.0319879	0.199091	0.00865412	-0.0817304	0.0263224	-0.0743907	0.0492642	0.0703616	ILMN_3594	NM_017645.3	9	9p22.1b	Homo sapiens HAUS augmin-like complex, subunit 6 (HAUS6), mRNA.
SIM2	ILMN_1673886	0.00223906	0.0010168	1.60957	3.05161	up	-0.318759	-0.401434	-0.148705	-0.124074	-0.340627	0.208517	0.579056	0.783732	-0.0226183	0.815653	0.729226	0.682478	-0.0351183	0.713242	-0.0458581	0.631139	0	ILMN_13995	NM_005069.2	21	21q22.13a	Homo sapiens single-minded homolog 2 (Drosophila) (SIM2), transcript variant SIM2, mRNA.
FLJ32784	ILMN_2135456	5.66e-11	9.31e-13	1.60947	3.05139	up	-0.5834	-0.58404	-0.653278	-0.812422	-0.673508	0.0720305	-0.0271389	0	0.0154047	0.111753	0.0498738	0.0457668	-0.00536823	0.013994	-0.0144694	0.0404997	0.000695	ILMN_45009	NM_001039500.1	1	1p36.12b	Homo sapiens hypothetical protein FLJ32784 (FLJ32784), mRNA.
CDC42BPG	ILMN_1692342	8.45e-08	9.2e-09	1.60946	3.05137	up	-0.824429	-0.731453	-0.473588	-0.761249	-0.457716	-0.0266769	0	-0.0790908	0.093256	0.117478	0.144788	0.0425694	0.0590553	0.109943	-0.131305	0.0332425	0.0793936	ILMN_25416	NM_017525.1	11	11q13.1b	Homo sapiens CDC42 binding protein kinase gamma (DMPK-like) (CDC42BPG), mRNA.
RBM10	ILMN_1772216	8.23e-08	8.92e-09	1.60936	3.05117	up	-0.653866	-0.449773	-0.631219	-0.900136	-0.458461	0	-0.0462008	-0.00633407	-0.0123923	0.182349	0.173146	0.0987861	0.0728414	0.0728211	0.0725744	0.121249	0.0847464	ILMN_162046	NM_005676.3	X	Xp11.3a	Homo sapiens RNA binding motif protein 10 (RBM10), transcript variant 1, mRNA.
ZNRF2	ILMN_1769503	4.28e-10	1.34e-11	1.60912	3.05066	up	-0.698739	-0.562335	-0.753969	-0.565084	-0.59746	0.122171	0.0721447	0	0.1735	-0.0314267	0.0760224	0.050771	-0.0438085	-0.00293207	0.111309	0.0479135	0.0334105	ILMN_964	NM_147128.3	7	7p15.1b	Homo sapiens zinc and ring finger 2 (ZNRF2), mRNA.
SYNJ1	ILMN_2393968	8.63e-11	1.64e-12	1.60903	3.05048	up	-0.753303	-0.751054	-0.632347	-0.662061	-0.512987	0.0671012	0.0488102	0.0283496	-0.034797	0.0959082	0	-0.0377715	0.0303667	0.0378494	0.00159192	-0.00150728	0.0502372	ILMN_20478	NM_003895.2	21	21q22.11b	Homo sapiens synaptojanin 1 (SYNJ1), transcript variant 1, mRNA.
FAM19A3	ILMN_2318885	3.36e-05	9.29e-06	1.60874	3.04985	up	-0.491339	-0.352441	-0.519038	-0.702942	-0.61968	0.462558	0.0509362	0	-0.0573914	0.0458601	0.422452	0.278378	0.24097	-0.0895877	-0.150719	0.432974	0.149689	ILMN_3622	NM_182759.2	1	1p13.2c	Homo sapiens family with sequence similarity 19 (chemokine (C-C motif)-like), member A3 (FAM19A3), transcript variant 1, mRNA.
MARVELD2	ILMN_2406267	3.61e-10	1.09e-11	1.60828	3.04888	up	-0.646972	-0.503237	-0.733076	-0.567365	-0.709755	-0.0205657	0.175861	-0.0015862	0.0660751	0.053349	-0.00695515	0.0250628	0.10869	0.0956695	0	0.0781353	0.0675242	ILMN_8278	NM_001038603.1	5	5q13.2a	Homo sapiens MARVEL domain containing 2 (MARVELD2), transcript variant 1, mRNA.
TSC2	ILMN_1762631	2.06e-10	5.28e-12	1.60818	3.04867	up	-0.625533	-0.634729	-0.552474	-0.723136	-0.721058	0.0314086	-0.065156	0.0797453	0.0577707	0.105621	0.0629513	0.155439	0.0309875	-0.0172682	0.0278432	-0.0608485	0	ILMN_178546	NM_000548.3	16	16p13.3e	Homo sapiens tuberous sclerosis 2 (TSC2), transcript variant 1, mRNA.
XYLT1	ILMN_1653578	3.78e-07	5.26e-08	1.60813	3.04856	up	-0.720777	-0.442829	-0.64694	-0.730739	-0.536618	0.237748	0.0301256	0	0.250534	0.16794	-0.102625	0.164639	0.184747	-0.00743079	0.0074234	-0.154681	0.0591905	ILMN_22131	NM_022166.2	16	16p12.3c	Homo sapiens xylosyltransferase I (XYLT1), mRNA.
SETD3	ILMN_1756328	9.54e-08	1.06e-08	1.60757	3.04739	up	-0.811778	-0.486308	-0.663645	-0.752327	-0.415257	0.0619614	0.175485	0.153022	0.0380831	0.142125	-0.058903	0.0612242	0.106867	0	0.135991	-0.0594447	-0.0481603	ILMN_27724	NM_199123.1	14	14q32.2b	Homo sapiens SET domain containing 3 (SETD3), transcript variant 2, mRNA.
ZNF808	ILMN_2116242	2.45e-08	2.07e-09	1.60752	3.04727	up	-0.456455	-0.554974	-0.60374	-0.687555	-0.799086	-0.0454745	0	-0.028019	0.03304	0.158056	0.0948467	0.138961	0.0907214	-0.00723505	0.25751	0.0105927	0.0706882	ILMN_38981	NM_001039886.1	19	19q13.41a	Homo sapiens zinc finger protein 808 (ZNF808), mRNA.
DGKE	ILMN_1717946	9.7e-09	6.72e-10	1.60738	3.04698	up	-0.775847	-0.743324	-0.762439	-0.50915	-0.506305	-0.0266855	0.00782037	-0.0684998	0.0887315	0.0415618	0.0677915	0.0942583	-0.114122	0	0.0530255	0.12964	0.0300303	ILMN_7556	NM_003647.1	17	17q22c	Homo sapiens diacylglycerol kinase, epsilon 64kDa (DGKE), mRNA.
ZNF92	ILMN_1808455	4.99e-09	2.93e-10	1.60681	3.04577	up	-0.774734	-0.663411	-0.732549	-0.542502	-0.471963	0	-0.0750897	-0.0336671	0.0126169	0.111858	0.0954239	0.0744791	0.0656567	-0.0152991	0.103836	0.0713377	0.154834	ILMN_163841	NM_152626.2	7	7q11.21d	Homo sapiens zinc finger protein 92 (ZNF92), transcript variant 2, mRNA.
SPHK1	ILMN_1774153	1.08e-06	1.8e-07	1.60645	3.04502	up	-0.380234	-0.643791	-0.717808	-0.752759	-0.662828	0.00818873	-0.00777411	0.171319	0.244424	0.100363	0	0.208664	0.0737207	0.157235	-0.209406	0.0514474	-0.169469	ILMN_29796	NM_182965.1	17	17q25.1d	Homo sapiens sphingosine kinase 1 (SPHK1), transcript variant 2, mRNA.
LILRA6	ILMN_2058841	4.23e-07	6.01e-08	1.60631	3.04473	up	-0.761783	-0.230982	-0.760492	-0.782085	-0.780832	0.0532985	-0.0570459	-0.0501931	-0.0231605	0.0330791	0	0.0191674	0.0415974	0.0554993	0.0503171	0.0654383	0.0582144	ILMN_27203	NM_024318.2	19	19q13.42a	Homo sapiens leukocyte immunoglobulin-like receptor, subfamily A (with TM domain), member 6 (LILRA6), mRNA.
REPS2	ILMN_1724668	1.02e-07	1.15e-08	1.60628	3.04465	up	-0.661509	-0.929071	-0.46401	-0.572864	-0.536807	-0.0769532	0.0720656	0.0799031	-0.0013299	0.219503	0.0677645	0.0985608	0.0838993	0	-0.0639977	0.0599799	0.0710356	ILMN_21036	NM_004726.2	X	Xp22.2	Homo sapiens RALBP1 associated Eps domain containing 2 (REPS2), transcript variant 1, mRNA.
ILKAP	ILMN_1687655	1.47e-08	1.11e-09	1.60608	3.04424	up	-0.626193	-0.402115	-0.762764	-0.749704	-0.760785	-0.0168962	0.0133708	-0.00302315	0.0521722	0.0762258	0.0612416	0.0367737	0.0790155	-0.148357	0.0493658	0	0.0789194	ILMN_171946	NM_176799.1	2	2q37.3c	Homo sapiens integrin-linked kinase-associated serine/threonine phosphatase 2C (ILKAP), transcript variant 2, mRNA.
TMPO	ILMN_1677747	2.85e-10	8.03e-12	1.60591	3.04388	up	-0.794404	-0.649363	-0.590815	-0.637958	-0.583159	0.146904	-0.0346355	-0.0132284	-0.0577645	0.0224738	0.0918634	0.0385318	0	0.0233054	0.1213	0.00517011	0.0431328	ILMN_12700	NM_003276.1	12	12q23.1c	Homo sapiens thymopoietin (TMPO), transcript variant 1, mRNA.
FAM83D	ILMN_1781943	8.13e-07	1.3e-07	1.60531	3.04261	up	-0.654285	-0.438084	-0.641227	-0.445374	-0.948341	0.125229	-0.025836	0	0.03774	-0.183987	0.126823	0.0813153	0.155452	0.168345	0.0873167	-0.0165575	0.132805	ILMN_16948	NM_030919.2	20	20q11.23c	Homo sapiens family with sequence similarity 83, member D (FAM83D), mRNA.
MAPK8IP2	ILMN_2262930	4.8e-05	1.39e-05	1.6053	3.04259	up	-0.659014	-0.430768	-0.305318	-0.850226	-0.716694	0.19359	0.304265	0	0.246602	-0.266404	0.32442	0.00413561	-0.179673	0.295298	-0.077771	0.136581	0.104245	ILMN_166298	NM_012324.3	22	22q13.33b	Homo sapiens mitogen-activated protein kinase 8 interacting protein 2 (MAPK8IP2), transcript variant 1, mRNA.
EPS8L1	ILMN_1681193	1.44e-07	1.72e-08	1.6044	3.04069	up	-0.733918	-0.60538	-0.51447	-0.676116	-0.677059	0.0702488	-0.0928054	-0.137669	-0.187928	0.037828	0.061635	0.156163	0.0867238	0	0.262564	0.130525	0.10043	ILMN_25455	NM_017729.3	19	19q13.42b	Homo sapiens EPS8-like 1 (EPS8L1), transcript variant 2, mRNA.
MAP3K7IP3	ILMN_1748272	5.3e-11	8.46e-13	1.60435	3.04058	up	-0.611895	-0.785536	-0.583477	-0.660817	-0.680541	-0.049793	-0.0351515	0.0432765	0.0388708	0.0370781	0.0505855	0	0.0129316	0.027523	-0.075408	0.0919318	0.0685596	ILMN_7891	NM_152787.3	X	Xp21.2a	Homo sapiens mitogen-activated protein kinase kinase kinase 7 interacting protein 3 (MAP3K7IP3), mRNA.
QRICH1	ILMN_2385191	8.12e-09	5.37e-10	1.60396	3.03977	up	-0.875478	-0.73292	-0.580277	-0.481484	-0.593937	0.0611947	0	0.0106063	-0.0233576	0.0947759	0.097863	0.0491326	0.0762842	0.0437949	-0.0915914	-0.000233	0.0273714	ILMN_175197	NM_017730.2	3	3p21.31d	Homo sapiens glutamine-rich 1 (QRICH1), transcript variant 1, mRNA.
BRWD3	ILMN_1757794	4.9e-08	4.79e-09	1.60359	3.03898	up	-0.778803	-0.390148	-0.850137	-0.571683	-0.776863	-0.0861149	-0.076601	0.00820947	0.0311689	0.0219445	0.0494373	0	0.0557923	0.0157351	-0.0427415	0.0344181	0.0820639	ILMN_6030	NM_153252.3	X	Xq21.1c	Homo sapiens bromodomain and WD repeat domain containing 3 (BRWD3), mRNA.
ELK4	ILMN_1664815	3.22e-09	1.71e-10	1.60288	3.0375	up	-0.748674	-0.60615	-0.676758	-0.663148	-0.497964	0.0886838	-0.147634	0.0674474	0.0649078	-0.0134759	0.184773	0.0365336	0	0.0862622	-0.00537968	0.043937	0.0995185	ILMN_183535	NM_021795.2	1	1q32.1g	Homo sapiens ELK4, ETS-domain protein (SRF accessory protein 1) (ELK4), transcript variant b, mRNA.
SGOL1	ILMN_1730825	2.23e-09	1.09e-10	1.60232	3.03632	up	-0.727379	-0.723863	-0.563805	-0.622381	-0.526257	0.0774288	-0.0351923	-0.0998957	0.0248628	-0.0128551	0.189622	0.121125	0.0765996	0.0971959	0.0915372	0	0.0387194	ILMN_14008	NM_138484.2	3	3p24.3b	Homo sapiens shugoshin-like 1 (S. pombe) (SGOL1), transcript variant C2, mRNA.
ZNF675	ILMN_1741640	3.8e-09	2.08e-10	1.60193	3.0355	up	-0.719677	-0.564363	-0.715018	-0.449623	-0.734191	0.0686746	0	-0.0767965	0.0112464	0.101095	0.0887914	0.0561168	0.0304618	-0.0108469	0.164211	-0.0107787	0.0967133	ILMN_5421	NM_138330.1	19	19p12b	Homo sapiens zinc finger protein 675 (ZNF675), mRNA.
LRP8	ILMN_1677765	7.51e-09	4.87e-10	1.60064	3.03278	up	-0.622474	-0.770519	-0.646196	-0.598549	-0.699283	0.0161667	-0.0892348	0.115445	0.0442991	0	0.114069	0.0140367	0.0442407	0.072	-0.0104094	0.0570798	-0.242752	ILMN_18319	NM_017522.3	1	1p32.3c	Homo sapiens low density lipoprotein receptor-related protein 8, apolipoprotein e receptor (LRP8), transcript variant 3, mRNA.
MDM2	ILMN_1814208	3.42e-08	3.13e-09	1.60062	3.03274	up	-0.838641	-0.604578	-0.650601	-0.608071	-0.421555	0.218653	0.0258884	0	-0.0317273	0.140243	0.148084	0.0635984	-0.0302169	0.0134349	0.0572307	0.0831096	-0.0409677	ILMN_21265	NM_002392.2	12	12q15b	Homo sapiens Mdm2 p53 binding protein homolog (mouse) (MDM2), transcript variant MDM2, mRNA.
CHST6	ILMN_1670881	0.000165	5.58e-05	1.60059	3.03267	up	-0.343977	-0.714365	-0.627529	-0.60074	-0.528274	0.220534	0.257535	-0.20382	0.0812554	-0.443404	0	0.162235	0.434783	-0.0339978	0.388355	0.190107	0.333914	ILMN_20817	NM_021615.4	16	16q23.1a	Homo sapiens carbohydrate (N-acetylglucosamine 6-O) sulfotransferase 6 (CHST6), mRNA.
KIF18B	ILMN_2327655	1.4e-06	2.44e-07	1.60033	3.03213	up	-0.630639	-0.477579	-0.709324	-0.738862	-0.615409	0.176991	-0.357682	-0.0874121	0.0275188	0.0931311	0.222541	0	0.141543	0.169115	-0.038763	0.0722678	0.108846	ILMN_172485	NM_001080443.1	17	17q21.31d	Homo sapiens kinesin family member 18B (KIF18B), mRNA.
SCUBE3	ILMN_1659359	6.26e-05	1.87e-05	1.59999	3.03141	up	-0.551773	-0.177055	-0.653191	-0.611903	-0.693611	0.364207	-0.161676	0.206148	0.367037	-0.158274	0.358302	0.356925	0.228433	-0.0946796	0	0.163391	0.0568457	ILMN_844	NM_152753.2	6	6p21.31c	Homo sapiens signal peptide, CUB domain, EGF-like 3 (SCUBE3), mRNA.
MMP13	ILMN_1663873	0.000593	0.000231	1.59983	3.03108	up	-0.383414	-0.606255	-0.5114	-0.50313	-0.400027	0.296712	0.279594	-0.164897	-0.0151327	0	0.217648	0.488569	0.345177	0.367782	0.606665	0.408605	-0.465812	ILMN_18653	NM_002427.2	11	11q22.2b	Homo sapiens matrix metallopeptidase 13 (collagenase 3) (MMP13), mRNA.
LOC554235	ILMN_1757747	4.46e-06	9.32e-07	1.59964	3.03068	up	-0.50259	-0.516794	-0.457688	-0.45488	-0.679726	0.114823	0.369986	0.349224	0.0960834	0.418488	0.164964	0.133702	0.363221	0	-0.0577257	-0.0544879	-0.0333376	ILMN_19242	NM_001024656.1	19	19q13.33c	Homo sapiens hypothetical protein LOC554235 (LOC554235), mRNA.
FMNL3	ILMN_1657955	1.19e-09	5.01e-11	1.59927	3.02991	up	-0.593862	-0.8414	-0.763206	-0.624818	-0.521661	0.0592799	0.0337417	-0.00562835	0.00711632	0.0275872	-0.0250757	0.0433161	0.025394	0.0237749	0.023093	-0.111479	0	ILMN_3539	NM_198900.2	12	12q13.12c	Homo sapiens formin-like 3 (FMNL3), transcript variant 2, mRNA.
GPRIN1	ILMN_1653263	1.63e-07	1.98e-08	1.59927	3.0299	up	-0.718596	-0.542634	-0.574965	-0.737226	-0.528889	0.173386	0.0620215	0.0540111	0.199236	0	0.107265	-0.19657	0.0922687	0.189077	-0.103431	0.160673	-0.0545082	ILMN_15887	NM_052899.2	5	5q35.2d	Homo sapiens G protein regulated inducer of neurite outgrowth 1 (GPRIN1), mRNA.
PIP5K3	ILMN_1743535	1.34e-09	5.83e-11	1.5991	3.02955	up	-0.522808	-0.633326	-0.858495	-0.73946	-0.559132	-0.0227177	0.0044775	0.0497694	0.0173881	0.0769162	0	0.0313523	0.0284388	-0.0484097	0.0331776	-0.0410509	0.0460706	ILMN_27812	NM_152671.2	2	2q33.3d	Homo sapiens phosphatidylinositol-3-phosphate/phosphatidylinositol 5-kinase, type III (PIP5K3), transcript variant 3, mRNA.
BAT1	ILMN_1690576	1.48e-05	3.65e-06	1.59881	3.02893	up	-0.483265	-1.23946	-0.540023	-0.38429	-0.611543	0.0745359	0.00393438	-0.0312705	0.093646	0.112207	0.00144339	-0.0196588	0.0342526	0.021904	0.0146413	0	-0.00228286	ILMN_15410	NM_004640.5	6	6p21.33a	Homo sapiens HLA-B associated transcript 1 (BAT1), transcript variant 1, mRNA.
COL11A1	ILMN_1789507	9.85e-07	1.62e-07	1.59848	3.02823	up	-0.714665	-0.342804	-0.708681	-0.556204	-0.628917	-0.00132227	0.21458	-0.189025	0.0886404	0.107671	-0.0543559	0.231112	0.209667	0.120088	0.261902	0	0.0483584	ILMN_3994	NM_001854.3	1	1p21.1d-p21.1c	Homo sapiens collagen, type XI, alpha 1 (COL11A1), transcript variant A, mRNA.
SLC30A5	ILMN_1732079	1.46e-10	3.35e-12	1.5983	3.02787	up	-0.67503	-0.590827	-0.654455	-0.532944	-0.740503	0.0186703	0.00914598	-0.00288844	0.105789	0.0169237	0	0.09425	-0.00248551	0.076366	-0.0618255	0.0647404	0.134774	ILMN_8356	NM_024055.2	5	5q13.2a	Homo sapiens solute carrier family 30 (zinc transporter), member 5 (SLC30A5), transcript variant 2, mRNA.
ARL10	ILMN_1769168	1.39e-07	1.64e-08	1.59766	3.02651	up	-0.404777	-0.781485	-0.562192	-0.749849	-0.64798	0.155474	0	-0.163384	0.159563	0.0313952	0.195283	0.0182805	-0.0520775	-0.00446653	0.0769706	0.032949	0.110413	ILMN_168762	NM_173664.4	5	5q35.2d	Homo sapiens ADP-ribosylation factor-like 10 (ARL10), mRNA.
RASSF5	ILMN_1669189	1.06e-08	7.49e-10	1.59739	3.02595	up	-0.729419	-0.598376	-0.569546	-0.530476	-0.645902	0.153582	0.138407	0.129689	-0.00700998	0.180751	0.123662	0	0.094661	0.0745623	-0.0231338	0.0325971	-0.166133	ILMN_2837	NM_182665.2	1	1q32.1h	Homo sapiens Ras association (RalGDS/AF-6) domain family member 5 (RASSF5), transcript variant 3, mRNA.
SYT7	ILMN_1688831	7.24e-07	1.13e-07	1.59728	3.02572	up	-0.791968	-0.344708	-0.612067	-0.531248	-0.848507	0	-0.0267644	0.135172	0.0874479	0.181584	0.0471015	0.058166	0.133437	-0.0835512	-0.130597	0.0211449	0.17584	ILMN_25980	NM_004200.2	11	11q12.2b	Homo sapiens synaptotagmin VII (SYT7), mRNA.
ZNF831	ILMN_1658016	1.67e-06	3.01e-07	1.59705	3.02524	up	-0.54218	-0.591022	-0.500343	-0.480395	-0.601676	0.182803	0.445855	0.291791	0.151165	0.181899	-0.0134063	0.150632	0	0.0310826	0.316651	-0.00984335	-0.141209	ILMN_171279	NM_178457.1	20	20q13.32b	Homo sapiens zinc finger protein 831 (ZNF831), mRNA.
CCBL2	ILMN_2130003	1.12e-09	4.67e-11	1.59609	3.02324	up	-0.610892	-0.709588	-0.556078	-0.556848	-0.758962	0.170691	0	0.0297525	0.110947	-0.0810943	-0.0172093	0.0781691	0.0608373	0.0135703	0.0952206	0.00556326	-0.0335727	ILMN_24057	NM_019610.3	1	1p22.2c	Homo sapiens cysteine conjugate-beta lyase 2 (CCBL2), transcript variant 3, mRNA.
ZNF780A	ILMN_1655788	1.96e-10	4.96e-12	1.59603	3.02311	up	-0.659615	-0.503534	-0.602948	-0.666038	-0.671988	0.126852	-0.0166988	0.0800526	0.0971982	0.0913966	-0.0704298	0.0836418	0	-0.00437307	0.136129	0.0672438	0.0529857	ILMN_2467	NM_001010880.1	19	19q13.2b	Homo sapiens zinc finger protein 780A (ZNF780A), mRNA.
NNT	ILMN_2254994	2.42e-06	4.62e-07	1.59562	3.02223	up	-0.51028	-0.620945	-0.663254	-0.488082	-0.636215	0.165587	-0.0612693	-0.163052	0.162189	0	0.139683	0.332034	0.0120928	0.0435815	0.243077	-0.135577	0.345946	ILMN_183201	NM_012343.3	5	5p12b	Homo sapiens nicotinamide nucleotide transhydrogenase (NNT), nuclear gene encoding mitochondrial protein, transcript variant 1, mRNA.
CCDC144A	ILMN_1727646	3.18e-06	6.35e-07	1.59486	3.02065	up	-0.65565	-0.647376	-0.372766	-0.813541	-0.525187	0.144561	-0.108571	0.162278	0.159373	0.0319381	-0.146111	0.150903	-0.151948	0.255306	0	0.0516415	0.29692	ILMN_306819	NM_014695.1	17	17p11.2i-p11.2h	Homo sapiens coiled-coil domain containing 144A (CCDC144A), mRNA.
CLEC2D	ILMN_1670101	7.88e-09	5.16e-10	1.59484	3.0206	up	-0.573242	-0.449808	-0.727424	-0.641594	-0.643859	0.138324	0.214943	0.153746	-0.00905871	0.0435057	0	0.0758626	0.0696237	0.0965123	-0.0700841	0.122096	-0.0408058	ILMN_25661	NM_001004419.2	12	12p13.31a	Homo sapiens C-type lectin domain family 2, member D (CLEC2D), transcript variant 2, mRNA.
CHAC2	ILMN_2148150	1.67e-07	2.03e-08	1.59387	3.01858	up	-0.641259	-0.804213	-0.457654	-0.650472	-0.465084	0.0350041	-0.0945268	0.23854	0	-0.0132649	0.208949	0.181727	0.128553	0.040724	0.0375574	-0.0583067	0.120598	ILMN_1763	NM_001008708.1	2	2p16.2a	Homo sapiens ChaC, cation transport regulator homolog 2 (E. coli) (CHAC2), mRNA.
FTCD	ILMN_1679646	2.77e-05	7.48e-06	1.5938	3.01844	up	-0.577186	-0.519334	-0.345668	-0.642753	-0.676748	0.28309	0.431214	0.237094	0.261412	-0.160078	0.241609	0	0.218589	-0.226175	0.219196	0.0668228	-0.131163	ILMN_5295	NM_006657.2	21	21q22.3f	Homo sapiens formiminotransferase cyclodeaminase (FTCD), transcript variant B, mRNA.
PPIL2	ILMN_1802872	6.16e-07	9.38e-08	1.59357	3.01796	up	-0.894961	-0.766131	-0.317354	-0.753003	-0.508417	-0.0775852	0.0725079	0.00291514	0.0282865	0.123309	0.00841785	-0.0580032	0	-0.0243278	0.0215993	0.147533	0.0468702	ILMN_29079	NM_014337.3	22	22q11.21f	Homo sapiens peptidylprolyl isomerase (cyclophilin)-like 2 (PPIL2), transcript variant 1, mRNA.
RNF138P1	ILMN_2144064	2.51e-09	1.25e-10	1.59354	3.01789	up	-0.586862	-0.633653	-0.735542	-0.779752	-0.540859	0.0150161	0.0361979	0.0874324	0	0.0159812	-0.0600839	0.160141	0.0668199	0.00302315	-0.0325501	-0.13124	0.042069	ILMN_11542	NR_001575.1	5	5q11.2e	Homo sapiens ring finger protein 138 pseudogene 1 (RNF138P1), non-coding RNA.
OPA3	ILMN_1662432	2.26e-06	4.26e-07	1.59347	3.01775	up	-0.610683	-0.999301	-0.802721	-0.297882	-0.471269	0	0.0699482	0.0569611	-0.0423129	0.147905	0.0702956	0.0473151	-0.0161717	-0.0412607	0.0519352	0.0386353	0.046385	ILMN_11296	NM_025136.1	19	19q13.32a	Homo sapiens optic atrophy 3 (autosomal recessive, with chorea and spastic paraplegia) (OPA3), transcript variant 2, mRNA.
PPARA	ILMN_1659346	8.05e-09	5.3e-10	1.59323	3.01724	up	-0.625126	-0.673668	-0.516243	-0.545443	-0.815727	0.00350165	-0.119832	-0.0321426	0.0970862	0.111545	0.114272	0.0259109	0.0443585	0.0321662	-0.004668	0	0.168334	ILMN_7270	NM_001001928.2	22	22q13.31d	Homo sapiens peroxisome proliferator-activated receptor alpha (PPARA), transcript variant 3, mRNA.
KITLG	ILMN_1746232	5.66e-08	5.73e-09	1.59305	3.01687	up	-0.679518	-0.705803	-0.538636	-0.645238	-0.589174	0.122836	0.0552409	0.083595	0	0.133608	-0.136265	0.207826	0.0863717	0.0510752	0.145029	-0.166009	-0.10189	ILMN_172829	NM_000899.3	12	12q21.32a	Homo sapiens KIT ligand (KITLG), transcript variant b, mRNA.
CTLA4	ILMN_2261627	1.78e-06	3.24e-07	1.59271	3.01615	up	-0.895428	-0.677478	-0.631349	-0.39856	-0.496856	0.123374	0.194757	0.139021	0.083514	0.15937	0.0568168	-0.0133414	0.142271	0	-0.0842505	0.07428	-0.257252	ILMN_167471	NM_005214.3	2	2q33.2a	Homo sapiens cytotoxic T-lymphocyte-associated protein 4 (CTLA4), transcript variant 1, mRNA.
C6orf134	ILMN_1760037	1.17e-08	8.49e-10	1.59232	3.01534	up	-0.509512	-0.718233	-0.692576	-0.544907	-0.697152	0	0.0630259	0.125277	0.0893154	0.157638	-0.0618417	0.039561	0.129992	-0.0735214	0.0626757	-0.144454	0.0761662	ILMN_21139	NM_024909.1	6	6p21.33b	Homo sapiens chromosome 6 open reading frame 134 (C6orf134), transcript variant 2, mRNA.
EFTUD1	ILMN_2292875	1.75e-09	8.12e-11	1.59215	3.01497	up	-0.677004	-0.819273	-0.507376	-0.574782	-0.608136	0.105537	0.0250161	0.0834823	-0.0755882	0.0302355	0	0.0943439	0.0207052	0.0694556	-0.0438573	-0.00283861	0.0974071	ILMN_25441	NM_024580.5	15	15q25.2a	Homo sapiens elongation factor Tu GTP binding domain containing 1 (EFTUD1), transcript variant 1, mRNA.
EZH2	ILMN_1652913	3.4e-13	7.24e-16	1.59202	3.0147	up	-0.671882	-0.670188	-0.679878	-0.660346	-0.610466	0.0135167	-0.0413392	0.0446281	-0.0187838	-0.0619175	0.0547206	0.0192461	0.0514033	0.00170994	0.0344555	0.0500059	0	ILMN_25740	NM_004456.3	7	7q36.1a	Homo sapiens enhancer of zeste homolog 2 (Drosophila) (EZH2), transcript variant 1, mRNA.
AFG3L1	ILMN_2409898	4.23e-09	2.38e-10	1.59163	3.01389	up	-0.540475	-0.775296	-0.552779	-0.526478	-0.665534	0.036778	-0.0100965	0.0382652	0.100843	-0.00379276	0	-0.0208104	0.0177856	0.128349	0.034543	0.1661	0.212698	ILMN_166820	NR_003228.1	16	16q24.3b	Homo sapiens AFG3 ATPase family gene 3-like 1 (S. cerevisiae) (AFG3L1), transcript variant 3, non-coding RNA.
ARHGAP11B	ILMN_2215881	4.57e-10	1.46e-11	1.59158	3.0138	up	-0.803842	-0.568395	-0.558806	-0.61677	-0.54983	0.0761025	-0.027308	-0.0164802	-0.0106394	0.095222	0.0857651	0.0435114	0.110506	0.103931	0.0752215	0	0.0753663	ILMN_32562	NM_001039841.1	15	15q13.2b	Homo sapiens Rho GTPase activating protein 11B (ARHGAP11B), mRNA. XM_931045 XM_931050
SEC31B	ILMN_1698731	2.07e-06	3.86e-07	1.59151	3.01364	up	-0.719709	-0.739901	-0.321137	-0.444967	-0.58979	0.0830672	0.329668	0.252494	0.272362	0.252568	-0.00256085	0	0.129522	0.017127	-0.0354502	0.00559282	-0.016892	ILMN_24649	NM_015490.3	10	10q24.31a	Homo sapiens SEC31 homolog B (S. cerevisiae) (SEC31B), mRNA.
BRD4	ILMN_1774134	1.02e-11	9.47e-14	1.5915	3.01362	up	-0.604608	-0.55019	-0.749937	-0.661685	-0.703852	-0.0250077	0.00353694	0.0425324	0.0246599	0.0407178	0.0485067	0	0.0803945	-0.0361044	0.00883126	-0.00235152	0.0102408	ILMN_22169	NM_058243.2	19	19p13.12b	Homo sapiens bromodomain containing 4 (BRD4), transcript variant long, mRNA.
MTFMT	ILMN_2175831	8.65e-09	5.82e-10	1.5914	3.01342	up	-0.731647	-0.656434	-0.474778	-0.621727	-0.8543	0.0598822	-0.13008	-0.0905738	-0.0455809	0.0537102	0.0952706	0.00416088	0	0.0155306	0.030067	0.0372365	0.000635	ILMN_166676	NM_139242.2	15	15q22.31b	Homo sapiens mitochondrial methionyl-tRNA formyltransferase (MTFMT), mRNA.
CCDC144A	ILMN_1707277	2.73e-06	5.31e-07	1.59118	3.01295	up	-0.493528	-0.788989	-0.461125	-0.701304	-0.553773	0.159977	-0.115475	0.146914	0.169471	0.0297186	-0.166205	0.142886	-0.146028	0.259711	0	0.0564103	0.306845	ILMN_306819	NM_014695.1	17	17p11.2i-p11.2h	Homo sapiens coiled-coil domain containing 144A (CCDC144A), mRNA.
C1orf96	ILMN_1699217	3.93e-09	2.17e-10	1.59014	3.01078	up	-0.568343	-0.493468	-0.721183	-0.561607	-0.845882	0.0821457	-0.0455191	0.0478222	0.0973217	-0.0181072	0.0721097	0	0.0526087	0.0105858	-0.0391631	0.0578575	0.0550044	ILMN_16058	NM_145257.2	1	1q42.13d	Homo sapiens chromosome 1 open reading frame 96 (C1orf96), mRNA.
APOL3	ILMN_2283195	1.11e-07	1.27e-08	1.58998	3.01045	up	-0.486829	-0.815434	-0.807504	-0.536854	-0.489497	0.13386	0.0722794	0.185533	0.00243783	0.0963852	0.0446422	0.0405738	0	0.0968249	-0.0260901	-0.00941706	-0.135611	ILMN_15729	NM_014349.2	22	22q12.3d	Homo sapiens apolipoprotein L, 3 (APOL3), transcript variant alpha/a, mRNA.
YTHDC1	ILMN_1666111	4.84e-12	3.32e-14	1.58996	3.01041	up	-0.720203	-0.692243	-0.524506	-0.698065	-0.654867	0.02617	0.0102963	-0.0539312	0.00939012	0	0.0236926	0.0219316	-0.00136089	-0.00816107	0.0470388	0.0286634	0.0284274	ILMN_14576	NM_001031732.2	4	4q13.2b	Homo sapiens YTH domain containing 1 (YTHDC1), transcript variant 1, mRNA.
FANCL	ILMN_2188909	1.04e-06	1.74e-07	1.58953	3.00952	up	-0.753607	-0.308088	-0.619603	-0.742598	-0.81852	-0.0140471	-0.25185	0.0449345	0.127679	-0.0771601	0.0744481	0.092052	0.134631	0.0723677	0.0151393	0	0.0232491	ILMN_24728	NM_018062.2	2	2p16.1b	Homo sapiens Fanconi anemia, complementation group L (FANCL), mRNA.
SNHG3-RCC1	ILMN_2311497	5.08e-07	7.48e-08	1.58945	3.00935	up	-0.514743	-0.451179	-0.850538	-0.461137	-0.56434	-0.0157549	0	-0.0649717	-0.00922418	0.238115	0.311708	0.0567963	0.107553	0.11067	0.204765	0.0955918	0.166457	ILMN_167484	NM_001048198.1	1	1p35.3b	Homo sapiens SNHG3-RCC1 readthrough transcript (SNHG3-RCC1), transcript variant 2, mRNA.
UTP23	ILMN_2043828	1.4e-08	1.05e-09	1.58921	3.00886	up	-0.657989	-0.485223	-0.773226	-0.669954	-0.677676	0.0329702	-0.206381	0.002002	-0.0325973	0.0168397	0.141241	-0.0580249	0	0.100663	0.0528753	0.103354	0.0330636	ILMN_24637	NM_032334.1	8	8q24.11a	Homo sapiens UTP23, small subunit (SSU) processome component, homolog (yeast) (UTP23), mRNA.
NUP50	ILMN_1657406	6.41e-08	6.64e-09	1.58888	3.00815	up	-0.753599	-0.908527	-0.445204	-0.608809	-0.462852	0.0839152	-0.012877	0	0.016227	0.0368686	0.075717	0.038342	0.0612371	0.0580511	-0.00237608	-0.0487213	0.0801094	ILMN_138471	NM_007172.2	22	22q13.31b	Homo sapiens nucleoporin 50kDa (NUP50), transcript variant 2, mRNA.
TTRAP	ILMN_2183216	5.07e-10	1.69e-11	1.58814	3.00661	up	-0.761143	-0.518109	-0.633719	-0.569918	-0.70921	0.121561	-0.0191317	-0.0319395	0.0645015	-0.0530064	0.0329752	0.00933313	0	0.128419	0.03372	0.00421548	0.0563467	ILMN_22153	NM_016614.2	6	6p22.2b	Homo sapiens TRAF and TNF receptor associated protein (TTRAP), mRNA.
SYTL2	ILMN_1651428	6.1e-07	9.28e-08	1.58794	3.0062	up	-0.721529	-0.570636	-0.32066	-0.685958	-0.740813	0.0887971	0.31757	0.00507259	-0.133308	0	-0.000224	0.167682	0.105872	0.0881388	0.0246689	0.0744839	-0.0278993	ILMN_23970	NM_032379.3	11	11q14.1e	Homo sapiens synaptotagmin-like 2 (SYTL2), transcript variant b, mRNA.
TCOF1	ILMN_1744941	1.62e-08	1.24e-09	1.58748	3.00524	up	-0.600413	-0.442542	-0.568037	-0.669634	-0.68962	0.0774148	-0.0599	0.0876114	0.107513	0.162488	0.281939	0.012459	0.121309	0	-0.0019455	0.105476	-0.022104	ILMN_18418	NM_000356.2	5	5q33.1c	Homo sapiens Treacher Collins-Franceschetti syndrome 1 (TCOF1), transcript variant 2, mRNA.
OAS2	ILMN_1709333	3.95e-06	8.1e-07	1.58717	3.00459	up	-0.705253	-0.860236	-0.59838	-0.501608	-0.448563	0.168585	0.0241504	0.0197732	-0.0705805	-0.0897419	0.205916	0.0638268	0.0916746	0.18905	0	0.226723	-0.305606	ILMN_5994	NM_016817.2	12	12q24.13b	Homo sapiens 2'-5'-oligoadenylate synthetase 2, 69/71kDa (OAS2), transcript variant 1, mRNA.
NARG2	ILMN_1718830	1.96e-10	4.94e-12	1.58706	3.00436	up	-0.621766	-0.582457	-0.669229	-0.590639	-0.836746	0.00114036	-0.0842483	0	-0.00840735	0.0473621	0.0702894	-0.0476897	0.0383642	0.000248	0.0119181	0.0298471	0.0154252	ILMN_23712	NM_024611.4	15	15q22.2a	Homo sapiens NMDA receptor regulated 2 (NARG2), transcript variant 1, mRNA.
TAS2R31	ILMN_1807759	2.83e-08	2.5e-09	1.58615	3.00248	up	-0.652486	-0.48074	-0.598496	-0.847047	-0.513502	0.0181458	0	0.101355	0.140112	0.0609333	-0.0213118	0.143744	-0.1076	0.129199	0.0484636	-0.0292916	0.0812035	ILMN_174302	NM_176885.2	12	12p13.2b	Homo sapiens taste receptor, type 2, member 31 (TAS2R31), mRNA.
SMC4	ILMN_2251804	4.16e-09	2.33e-10	1.5861	3.00237	up	-0.57921	-0.551741	-0.782493	-0.506499	-0.670729	0.0731347	-0.0722105	0	0.0801313	0.119717	0.155242	-0.0276251	0.0796869	0.0169747	0.140406	-0.0381854	0.0409558	ILMN_16070	NM_001002800.1	3	3q26.1a	Homo sapiens structural maintenance of chromosomes 4 (SMC4), transcript variant 2, mRNA.
CLEC5A	ILMN_1780465	4.51e-06	9.45e-07	1.58557	3.00127	up	-0.975999	-0.418018	-0.668428	-0.583283	-0.461455	0.186197	-0.0931601	0.0908422	-0.101441	0.0258334	0.120868	0	0.166718	0.239068	0.00781322	0.0593407	-0.179272	ILMN_18708	NM_013252.2	7	7q34e	Homo sapiens C-type lectin domain family 5, member A (CLEC5A), mRNA.
GEN1	ILMN_1680220	8.41e-07	1.35e-07	1.58534	3.00078	up	-0.657332	-0.425965	-0.35352	-0.801088	-0.894704	0.0476615	-0.0445406	-0.074893	0.0932991	0	0.0452597	0.0142596	0.116183	0.0859497	-0.0449452	0.0671279	0.153867	ILMN_8594	NM_182625.2	2	2p24.2b	Homo sapiens Gen homolog 1, endonuclease (Drosophila) (GEN1), mRNA.
SPAST	ILMN_1791547	1.64e-09	7.5e-11	1.58463	2.9993	up	-0.56235	-0.600349	-0.677824	-0.56044	-0.815773	0.0333269	-0.108526	-0.0412693	0.140142	0.0494447	0.0053966	0.0391595	0	0.00770092	-0.00703359	0.0283144	0.102894	ILMN_14993	NM_014946.3	2	2p22.3e	Homo sapiens spastin (SPAST), transcript variant 1, mRNA.
NCAPG	ILMN_1751444	2.27e-08	1.89e-09	1.58413	2.99828	up	-0.733206	-0.373086	-0.708334	-0.569131	-0.855833	0.0267813	0	-0.00137568	0.00636339	-0.0117049	0.087543	0.00126648	0.0085938	0.0166404	-0.00167704	0.03579	0.0211039	ILMN_23620	NM_022346.3	4	4p15.32b	Homo sapiens non-SMC condensin I complex, subunit G (NCAPG), mRNA.
TERC	ILMN_1766573	2.49e-07	3.25e-08	1.58308	2.99608	up	-0.418656	-0.420624	-0.760065	-0.79253	-0.747285	0.0373526	-0.148041	0	0.0897832	0.0576684	0.0838852	0.0397029	0.147433	-0.00798011	-0.0624125	0.0639496	0.117466	ILMN_24848	NR_001566.1	3	3q26.2b	Homo sapiens telomerase RNA component (TERC), telomerase RNA.
UBE2G2	ILMN_2297824	4.25e-07	6.05e-08	1.583	2.99592	up	-0.313085	-0.616902	-0.791183	-0.630104	-0.679012	0.0962985	-0.16008	0	-0.0751612	0.164527	0.180765	0.10413	0.129224	0.0885675	0.0903244	0.0850813	-0.0244353	ILMN_22176	NM_182688.1	21	21q22.3d	Homo sapiens ubiquitin-conjugating enzyme E2G 2 (UBC7 homolog, yeast) (UBE2G2), transcript variant 2, mRNA.
LRRC37A3	ILMN_1784578	2.03e-08	1.65e-09	1.58291	2.99574	up	-0.634525	-0.754751	-0.607285	-0.428745	-0.633689	-0.072643	0.139859	-0.0217781	0.0770097	0.084588	0.0212829	-0.0827813	0.0463445	0	0.0629864	0.205697	0.148843	ILMN_17947	NM_199340.2	17	17q24.1a	Homo sapiens leucine rich repeat containing 37, member A3 (LRRC37A3), mRNA.
SLAMF6	ILMN_1760109	4.53e-06	9.5e-07	1.5827	2.9953	up	-0.550606	-0.793164	-0.378956	-0.542092	-0.812981	0.181508	0.212706	0.219479	0.0308108	0.17103	0	0.00121594	0.101139	0.0553086	-0.108865	-0.025609	-0.276778	ILMN_21943	NM_052931.3	1	1q23.2d	Homo sapiens SLAM family member 6 (SLAMF6), mRNA.
SLC26A9	ILMN_2415277	0.0045789	0.00225245	1.58253	2.99494	up	-0.434599	-0.261683	-0.386447	-0.227121	-0.325651	0.595428	-0.0259767	0.844881	0.608497	0.0431571	0.584074	0.164052	0	0.658202	-0.252621	0.853642	-0.0517883	ILMN_3106	NM_134325.1	1	1q32.1g	Homo sapiens solute carrier family 26, member 9 (SLC26A9), transcript variant 2, mRNA.
TRMT2B	ILMN_2041971	2.44e-07	3.16e-08	1.58204	2.99392	up	-0.747122	-0.630897	-0.42453	-0.917656	-0.442384	-0.00261712	0.0544939	0.0915327	0.0447433	0.0333767	-0.0414963	0	0.0793839	0.0744367	-0.108982	0.0140505	0.112267	ILMN_181255	NM_024917.4	X	Xq22.1c	Homo sapiens TRM2 tRNA methyltransferase 2 homolog B (S. cerevisiae) (TRMT2B), mRNA.
HSN2	ILMN_1788711	1.3e-09	5.6e-11	1.58064	2.99102	up	-0.502281	-0.603346	-0.718759	-0.652017	-0.712056	0.0553348	0.0626504	0.0414593	0	0.101102	-0.0250492	0.122274	0.0409977	0.030262	0.0219636	-0.0282674	-0.148932	ILMN_170353	NM_213655.1	12	12p13.33c	Homo sapiens hereditary sensory neuropathy, type II (HSN2), mRNA.
FRS2	ILMN_2254562	4.95e-10	1.63e-11	1.58062	2.99098	up	-0.595589	-0.70111	-0.620893	-0.474567	-0.682498	0.113758	0.0859234	0.00367308	0	0.0689423	-0.00929642	0.0842991	-0.0540793	-0.0256166	0.0503128	0.133568	0.095181	ILMN_18281	NM_006654.3	12	12q15c	Homo sapiens fibroblast growth factor receptor substrate 2 (FRS2), transcript variant 1, mRNA.
RAB27A	ILMN_1681461	5.95e-07	9.01e-08	1.58032	2.99037	up	-0.771518	-0.346842	-0.664932	-0.500008	-0.794024	0.0986497	0.0662878	0.106162	-0.0865922	0.00684023	0.0970223	0	0.221354	0.0610383	-0.0317945	0.133766	-0.135667	ILMN_10265	NM_183234.1	15	15q21.3b	Homo sapiens RAB27A, member RAS oncogene family (RAB27A), transcript variant 2, mRNA.
SPIN2B	ILMN_1769458	3.72e-08	3.45e-09	1.58019	2.99008	up	-0.86388	-0.658045	-0.483191	-0.506296	-0.688726	0.0591667	-0.149853	0.0506401	-0.0848403	0.0739605	0.0998592	0	0.0696788	0.0767448	-0.0200853	0.0250263	0.0405071	ILMN_164014	NM_001006681.1	X	Xp11.1b	Homo sapiens spindlin family, member 2B (SPIN2B), transcript variant 1, mRNA.
RAD52	ILMN_1781345	1.76e-09	8.19e-11	1.57975	2.98918	up	-0.75617	-0.629671	-0.486351	-0.770729	-0.546177	0.0536678	0.00243282	0.0321441	0.00774837	0.0521567	-0.0480976	0.101997	-0.0625482	0.0944703	0	-0.00377583	0.0323429	ILMN_19885	NM_134424.2	12	12p13.33c	Homo sapiens RAD52 homolog (S. cerevisiae) (RAD52), mRNA.
BBS5	ILMN_1711053	1.92e-08	1.53e-09	1.57963	2.98894	up	-0.46189	-0.683385	-0.597777	-0.577624	-0.674305	0.101333	0	-0.138724	0.0902171	-0.00289583	0.257977	0.0872557	-0.0331628	0.0794942	0.133192	0.0539145	0.098531	ILMN_175768	XM_001131846.1		2q31.1a	PREDICTED: Homo sapiens Bardet-Biedl syndrome 5, transcript variant 2 (BBS5), mRNA.
KLF5	ILMN_1770293	1.21e-06	2.06e-07	1.57911	2.98785	up	-0.664814	-0.750642	-0.759938	-0.356065	-0.531537	0.0524034	-0.164491	0.0716102	0.212245	0	-0.0972824	0.0741982	-0.119609	0.0244377	0.17938	0.189016	0.136242	ILMN_17499	NM_001730.3	13	13q22.1a	Homo sapiens Kruppel-like factor 5 (intestinal) (KLF5), mRNA.
SKIL	ILMN_2098119	2.01e-08	1.63e-09	1.57829	2.98616	up	-0.524938	-0.818656	-0.496533	-0.642849	-0.698721	0.0526438	0.0917065	-0.151121	-0.115089	0.0399621	0.0523324	0.0668731	0.0748949	0.0655839	0.0945509	0	-0.00805902	ILMN_15145	NM_005414.2	3	3q26.2c	Homo sapiens SKI-like oncogene (SKIL), mRNA.
RBBP4	ILMN_2062524	5.68e-07	8.52e-08	1.57784	2.98522	up	-0.616955	-1.00816	-0.42708	-0.483727	-0.519459	0.0727582	0.088316	0.0878122	0.110831	-0.0566795	0	-0.00100899	-0.0241287	0.0549495	0.0929053	0.0899785	0.0467496	ILMN_14658	NM_005610.1	1	1p35.1b	Homo sapiens retinoblastoma binding protein 4 (RBBP4), mRNA.
TAF1D	ILMN_2063114	5.68e-12	4.24e-14	1.57766	2.98486	up	-0.641699	-0.577945	-0.749379	-0.620139	-0.634433	0	0.0130723	0.00387478	-0.0584974	0.0204754	0.0138733	-0.00497723	0.0387819	-0.0248535	0.0925708	0.0116172	0.0509233	ILMN_12732	NM_024116.2	11	11q21a	Homo sapiens TATA box binding protein (TBP)-associated factor, RNA polymerase I, D, 41kDa (TAF1D), mRNA.
TUSC3	ILMN_1774689	2.81e-06	5.51e-07	1.57749	2.98451	up	-0.735303	-0.421091	-0.341964	-0.533963	-0.884227	0.118182	-0.104999	0	0.150784	-0.0319781	0.0152924	0.162593	0.128406	0.2333	-0.081404	0.148298	0.15342	ILMN_2352	NM_006765.2	8	8p22c	Homo sapiens tumor suppressor candidate 3 (TUSC3), transcript variant 1, mRNA.
ORC6L	ILMN_1731070	1.05e-07	1.19e-08	1.57717	2.98383	up	-0.89746	-0.429607	-0.617168	-0.562741	-0.59823	-0.0605752	-0.105863	0	0.0987563	0.0595047	0.112919	-0.00785708	0.172178	0.00918841	0.000273	0.0876722	0.0693266	ILMN_26697	NM_014321.2	16	16q11.2i	Homo sapiens origin recognition complex, subunit 6 like (yeast) (ORC6L), mRNA.
ATE1	ILMN_1791400	5.28e-08	5.24e-09	1.57677	2.98301	up	-0.498025	-0.830811	-0.8065	-0.487745	-0.481457	0.107237	0.052959	0	0.0753024	0.0521693	0.0230627	0.0641262	0.0925548	-0.062227	0.0813734	-0.0169342	-0.0368471	ILMN_26324	NM_001001976.1	10	10q26.13a	Homo sapiens arginyltransferase 1 (ATE1), transcript variant 1, mRNA.
HIST1H2BM	ILMN_1736820	6.1e-09	3.77e-10	1.57635	2.98214	up	-0.522275	-0.656918	-0.569919	-0.69727	-0.654598	0.162206	0.00341701	0.169596	-0.0423188	0	-0.0488725	0.0338681	0.163364	0.0743279	0.0203686	-0.116	0.0167067	ILMN_27454	NM_003521.2	6	6p22.1c	Homo sapiens histone cluster 1, H2bm (HIST1H2BM), mRNA.
VAPA	ILMN_2405190	8.89e-10	3.45e-11	1.57607	2.98157	up	-0.473232	-0.728994	-0.615784	-0.67693	-0.582226	0	-0.00519443	-0.00218105	0.137822	0.0495818	0.0751436	0.0688574	-0.07391	0.00401974	0.0437803	0.0534308	0.139441	ILMN_22710	NM_194434.2	18	18p11.22b	Homo sapiens VAMP (vesicle-associated membrane protein)-associated protein A, 33kDa (VAPA), transcript variant 2, mRNA.
PDPK1	ILMN_1810554	2.51e-08	2.14e-09	1.57536	2.9801	up	-0.733641	-0.369031	-0.631716	-0.820325	-0.593179	0.067935	0.00800371	0.00996852	0	0.115814	0.0400491	0.0976586	-0.0123432	0.0362866	0.00969791	-0.0594108	-0.000415	ILMN_27891	NM_031268.4	16	16p13.3d	Homo sapiens 3-phosphoinositide dependent protein kinase-1 (PDPK1), transcript variant 2, mRNA.
DLEU1	ILMN_1681641	1.51e-06	2.68e-07	1.57503	2.97941	up	-0.857912	-0.321322	-0.823559	-0.660712	-0.435664	-0.0316749	-0.111928	-0.0787065	0.105827	0.00630617	0.141437	0.0650952	0	0.0264032	0.0914652	0.0933993	0.118903	ILMN_6972	NR_002605.1	13	13q14.3a	Homo sapiens deleted in lymphocytic leukemia 1 (non-protein coding) (DLEU1), non-coding RNA.
PAK1IP1	ILMN_2054145	6.51e-08	6.76e-09	1.575	2.97935	up	-0.642206	-0.595753	-0.540903	-0.433438	-0.920745	-0.00267506	-0.0748768	0.0240943	0.0563962	0.0763943	0.0950112	0.0194521	0.0638902	-0.0556617	0	0.0258391	0.117017	ILMN_24423	NM_017906.2	6	6p24.2a	Homo sapiens PAK1 interacting protein 1 (PAK1IP1), mRNA.
USP21	ILMN_1651370	5.59e-07	8.37e-08	1.57439	2.9781	up	-0.828668	-0.90208	-0.530334	-0.432028	-0.472085	0	-0.119445	0.0270252	0.0179284	0.0774653	0.172019	-0.0476472	0.0466607	0.00817537	-0.0374329	0.0675077	0.0488174	ILMN_18137	NM_001014443.2	1	1q23.3a	Homo sapiens ubiquitin specific peptidase 21 (USP21), transcript variant 3, mRNA.
ARL11	ILMN_1808383	1.21e-06	2.06e-07	1.57413	2.97757	up	-0.542252	-0.580789	-0.553948	-0.318394	-0.780682	0.158179	0	0.141219	-5.72e-06	-0.0677652	0.222199	-0.0353549	0.124503	0.260232	0.0413392	0.327697	0.0199022	ILMN_29421	NM_138450.4	13	13q14.3a	Homo sapiens ADP-ribosylation factor-like 11 (ARL11), mRNA.
FAM71F1	ILMN_1659464	5.93e-05	1.76e-05	1.57397	2.97722	up	-0.457607	-0.313868	-0.635119	-0.541508	-0.69781	-0.103579	0.142965	-0.195294	0.10773	-0.138273	0.351113	0	0.342736	0.242087	0.443973	0.306403	0.00280523	ILMN_15546	NM_032599.2	7	7q32.1a	Homo sapiens family with sequence similarity 71, member F1 (FAM71F1), mRNA.
MMP16	ILMN_1791796	1.46e-05	3.59e-06	1.57382	2.97692	up	-0.479443	-0.798494	-0.577546	-0.471736	-0.550095	-0.127869	0.183252	0.0634477	0.327386	0.294683	0	0.00428367	0.237144	0.0127428	-0.192323	-0.153621	0.296583	ILMN_138742	NM_022564.1	8	8q21.3b-q21.3c	Homo sapiens matrix metalloproteinase 16 (membrane-inserted) (MMP16), transcript variant 2, mRNA.
SYNGAP1	ILMN_1704015	4.08e-07	5.74e-08	1.5735	2.97625	up	-0.471011	-0.849602	-0.515711	-0.459624	-0.776129	0.286432	0	0.0340104	0.0689287	0.056416	0.0499864	0.0139048	0.0559206	0.0703924	-0.017374	-0.0422666	-0.101636	ILMN_178960	NM_006772.1	6	6p21.32a	Homo sapiens synaptic Ras GTPase activating protein 1 homolog (rat) (SYNGAP1), mRNA.
TCIRG1	ILMN_1714859	1.14e-08	8.18e-10	1.57338	2.97602	up	-0.528441	-0.718517	-0.470216	-0.704754	-0.636954	0.111867	0	-0.0255115	-0.00876451	0.0904233	0.173551	0.0320103	0.0679033	0.105731	0.0383325	0.069442	-0.149862	ILMN_1306	NM_006053.2	11	11q13.2a	Homo sapiens T-cell, immune regulator 1, ATPase, H+ transporting, lysosomal V0 subunit A3 (TCIRG1), transcript variant 2, mRNA.
HRB	ILMN_2196734	1.39e-06	2.41e-07	1.57307	2.97537	up	-0.913682	-0.897217	-0.524764	-0.397072	-0.451621	0.034641	0.0664098	-0.146931	0.0685084	0.0498369	0.0355132	0.0331633	0.0580287	-0.0233533	-0.0195515	0	0.04427	ILMN_168342	NM_004504.3	2	2q36.3c	Homo sapiens HIV-1 Rev binding protein (HRB), mRNA.
ELK4	ILMN_2273103	7.13e-07	1.11e-07	1.57293	2.97509	up	-0.539774	-0.383361	-1.02383	-0.571479	-0.559407	0.0784965	-0.0568964	0.0797153	0.0824997	0.0348203	0.0688214	-0.0108891	-0.00766802	0.0731196	0	0.0354469	0.0771794	ILMN_7899	NM_001973.2	1	1q32.1g	Homo sapiens ELK4, ETS-domain protein (SRF accessory protein 1) (ELK4), transcript variant a, mRNA.
MYO19	ILMN_2386040	1.65e-06	2.96e-07	1.57262	2.97445	up	-0.370207	-0.758584	-0.686254	-0.357687	-0.927927	0.072685	-0.0949175	0	-0.0303113	0.0982249	0.128591	-0.0222602	0.0556827	0.0524104	0.0133166	0.00909901	0.113961	ILMN_23150	NM_001033580.1	17	17q12b	Homo sapiens myosin XIX (MYO19), transcript variant 3, mRNA.
ATG9A	ILMN_2296290	4.87e-08	4.75e-09	1.57241	2.97401	up	-0.674153	-0.624543	-0.570188	-0.665884	-0.431833	-0.0919991	-0.0301669	-0.0973899	0	0.234433	0.196772	0.106875	0.0685618	0.0780585	0.098352	0.0203772	0.131996	ILMN_162226	NM_001077198.1	2	2q35f	Homo sapiens ATG9 autophagy related 9 homolog A (S. cerevisiae) (ATG9A), transcript variant 1, mRNA.
OIP5	ILMN_1759277	1.11e-07	1.27e-08	1.57241	2.974	up	-0.844694	-0.603794	-0.652734	-0.579704	-0.38429	0.123951	-0.0931048	-0.0824127	0.0568628	0.0330925	0.137149	-0.0355833	0.154106	0.110681	0.0267458	0	0.0476682	ILMN_18200	NM_007280.1	15	15q15.1c	Homo sapiens Opa interacting protein 5 (OIP5), mRNA.
PIK3CA	ILMN_1705396	1.05e-07	1.19e-08	1.57202	2.9732	up	-0.571687	-0.568014	-0.681841	-0.574955	-0.700505	0.0534472	-0.0711999	-0.0915029	0.00230241	0.377883	0.0336812	0	0.0347102	0.00951219	0.0831521	-0.0824077	0.0490084	ILMN_163805	NM_006218.2	3	3q26.32c	Homo sapiens phosphoinositide-3-kinase, catalytic, alpha polypeptide (PIK3CA), mRNA.
EIF4G1	ILMN_1672902	8.16e-08	8.82e-09	1.5719	2.97296	up	-0.494239	-0.619794	-0.361838	-0.691008	-0.652787	0.151745	0.163256	-0.0477736	0.127604	0.087327	0.201621	0	0.208095	0.102732	0.146543	-0.0490463	-0.0291979	ILMN_5831	NM_182917.2	3	3q27.1b	Homo sapiens eukaryotic translation initiation factor 4 gamma, 1 (EIF4G1), transcript variant 1, mRNA.
CCDC114	ILMN_1658376	1.09e-06	1.82e-07	1.57177	2.9727	up	-0.619205	-0.455879	-0.826534	-0.546022	-0.428086	0	0.202041	0.160805	0.000659	0.27785	-0.0242858	0.0433152	0.203249	-0.0523045	0.0422358	-0.121281	0.194678	ILMN_16523	NM_144577.1	19	19q13.32c	Homo sapiens coiled-coil domain containing 114 (CCDC114), mRNA.
KEAP1	ILMN_1711787	6.61e-08	6.89e-09	1.57103	2.97117	up	-0.479256	-0.759335	-0.716704	-0.516503	-0.678683	0	-0.0896199	0.0547519	0.118339	0.0272386	0.202296	0.0555124	0.0482662	0.020781	-0.186037	-0.0373154	0.0451555	ILMN_19551	NM_203500.1	19	19p13.2b	Homo sapiens kelch-like ECH-associated protein 1 (KEAP1), transcript variant 1, mRNA.
ZNF619	ILMN_1698048	1.71e-06	3.1e-07	1.57101	2.97113	up	-0.466934	-0.703336	-0.612247	-0.987451	-0.313756	0.133505	0.117172	0.0479465	-0.0195422	0.0276818	-0.0127959	0.101974	0.0215495	0	0.0342903	-0.0711729	0.0387866	ILMN_6902	NM_173656.1	3	3p22.1c	Homo sapiens zinc finger protein 619 (ZNF619), mRNA.
ANKRD5	ILMN_1728957	2.15e-07	2.72e-08	1.57096	2.97102	up	-0.68354	-0.718678	-0.380192	-0.513502	-0.611539	-0.0773292	0.0166211	0.0884774	-0.0562756	0.0028491	0.16614	-0.00310707	0	0.211902	0.0546155	0.227445	0.210515	ILMN_9924	NM_022096.4	20	20p12.2b	Homo sapiens ankyrin repeat domain 5 (ANKRD5), transcript variant 1, mRNA.
RCHY1	ILMN_2386732	2.15e-06	4.03e-07	1.57031	2.96968	up	-0.964487	-0.354604	-0.565945	-0.782	-0.411587	0.144867	-0.0503976	-0.0757799	0.022191	0	0.0208588	0.0736704	-0.0271621	0.0489142	0.0999687	0.060113	0.1066	ILMN_6437	NM_001009922.1	4	4q21.1a	Homo sapiens ring finger and CHY zinc finger domain containing 1 (RCHY1), transcript variant 3, mRNA.
NOTCH2NL	ILMN_1747730	4.74e-09	2.75e-10	1.5703	2.96965	up	-0.708775	-0.761426	-0.627903	-0.503379	-0.457962	0.128387	0.0110979	0.00831795	-0.0169632	0.0683956	0.125609	0.0558376	-0.000391	0	-0.0596142	0.0899441	0.0591409	ILMN_11879	NM_203458.2	1	1q21.1b	Homo sapiens Notch homolog 2 (Drosophila) N-terminal like (NOTCH2NL), mRNA.
CCNL1	ILMN_1683129	1.33e-08	9.82e-10	1.57021	2.96948	up	-0.452221	-0.886042	-0.679411	-0.646031	-0.515248	0.0078032	0.0265861	-0.028657	-0.0308309	0.0588994	0.0143249	0.0279133	0.0526114	-0.0301168	0.0683031	0	0.0151651	ILMN_14683	NM_020307.2	3	3q25.32a	Homo sapiens cyclin L1 (CCNL1), mRNA.
KLHDC7B	ILMN_1661314	0.000476	0.000181	1.57021	2.96948	up	-0.428104	-0.57904	-0.621493	-0.568663	-0.226751	0.491953	0.418353	0	0.0526121	-0.0430243	0.488474	0.274326	0.0240183	0.268669	-0.336109	0.464668	-0.110187	ILMN_14298	NM_138433.2	22	22q13.33b	Homo sapiens kelch domain containing 7B (KLHDC7B), mRNA.
BBS7	ILMN_2377056	9.61e-09	6.64e-10	1.57004	2.96912	up	-0.523867	-0.677901	-0.516456	-0.695036	-0.612945	0.0760467	-0.0146065	0.0714116	0.186146	-0.0980437	0.0369837	0	-0.114599	0.0716591	0.0623174	0.117692	0.151679	ILMN_6487	NM_018190.2	4	4q27c	Homo sapiens Bardet-Biedl syndrome 7 (BBS7), transcript variant 2, mRNA.
FAM54A	ILMN_1697998	6.5e-11	1.12e-12	1.56977	2.96858	up	-0.746467	-0.502124	-0.611931	-0.601388	-0.64439	0.0541048	-0.0282626	-0.00933504	-0.0240569	0.0323696	0.08746	0.0238721	0.0146301	0.0750291	0	0.0460532	0.0797093	ILMN_307104	NM_001099286.1	6	6q23.3b	Homo sapiens family with sequence similarity 54, member A (FAM54A), transcript variant 1, mRNA.
SNORD116-2	ILMN_2107655	3.47e-07	4.78e-08	1.56963	2.96828	up	-0.485737	-0.663989	-0.554466	-0.650807	-0.597475	0.0232854	0.148943	-0.0926116	-0.100783	0.0936494	0.0875175	0.20813	0.101536	0	0.326055	0.06989	-0.146502	ILMN_174498	NR_003317.1	15	15q11.2e	Homo sapiens small nucleolar RNA, C/D box 116-2 (SNORD116-2), small nucleolar RNA.
TDO2	ILMN_2172091	0.000212	7.35e-05	1.56954	2.96809	up	-0.662783	-0.447812	-0.313054	-0.3758	-0.634501	0.273933	0.568734	0.0581296	-0.0340726	0.0574844	0	-0.169688	0.3144	0.525139	0.416211	0.0374331	-0.0851364	ILMN_16602	NM_005651.1	4	4q32.1b	Homo sapiens tryptophan 2,3-dioxygenase (TDO2), mRNA.
ADAMDEC1	ILMN_1716909	1.27e-06	2.19e-07	1.56948	2.96798	up	-0.804683	-0.591731	-0.750324	-0.235454	-0.494223	0.179431	0.0714111	0.0847306	-0.013638	-0.0150719	0.14939	0	0.169697	0.130125	0.120987	0.0988293	-0.0758054	ILMN_5537	NM_014479.2	8	8p21.2d	Homo sapiens ADAM-like, decysin 1 (ADAMDEC1), mRNA.
C10orf12	ILMN_1665508	2.44e-07	3.16e-08	1.5694	2.96781	up	-0.542224	-0.667705	-0.57783	-0.978532	-0.392652	0.0276601	0.0662677	-0.00389481	0.0341918	0.0938838	0.047724	-0.0578582	0.010165	0.0185149	0.0232711	-0.0388553	0	ILMN_15899	NM_015652.2	10	10q24.1b	Homo sapiens chromosome 10 open reading frame 12 (C10orf12), mRNA.
MIOX	ILMN_1674353	0.000335	0.000122	1.56839	2.96573	up	-0.64175	-0.619247	-0.680774	-0.558794	-0.557726	0	0.257889	0.0230939	0.391772	-0.0457993	0.0965307	0.309728	0.14748	0.045351	-0.53662	-0.422723	0.184794	ILMN_5097	NM_017584.5	22	22q13.33b	Homo sapiens myo-inositol oxygenase (MIOX), mRNA.
MALT1	ILMN_2387791	1.03e-09	4.18e-11	1.56833	2.96562	up	-0.555379	-0.676136	-0.67884	-0.599527	-0.494566	0.241405	0	0.0500357	-0.00832558	0.0179069	-0.00622726	0.087424	0.0621753	0.0866237	0.0494828	-0.00884938	0.00844693	ILMN_162481	NM_006785.2	18	18q21.32a	Homo sapiens mucosa associated lymphoid tissue lymphoma translocation gene 1 (MALT1), transcript variant 1, mRNA.
CREM	ILMN_1745318	3.06e-09	1.61e-10	1.5675	2.9639	up	-0.591858	-0.642242	-0.586354	-0.512387	-0.628821	0.124861	-0.049372	0.0195057	0.101461	-0.108041	0.144808	0.179773	0.0949573	0.142338	-0.00655842	0	0.0298457	ILMN_29902	NM_001881.2	10	10p11.21c	Homo sapiens cAMP responsive element modulator (CREM), transcript variant 2, mRNA.
SNX16	ILMN_2348808	1.25e-07	1.46e-08	1.56735	2.96359	up	-0.740719	-0.650528	-0.646822	-0.64814	-0.290495	0.036587	0	0.159428	0.0773842	0.0952387	0.125508	0.0768769	-0.0216367	-0.000243	-0.0841689	0.0133798	0.157459	ILMN_28860	NM_152837.1	8	8q21.13c	Homo sapiens sorting nexin 16 (SNX16), transcript variant 3, mRNA.
C15orf5	ILMN_1691501	1.29e-08	9.49e-10	1.56715	2.96319	up	-0.528669	-0.662661	-0.442475	-0.630827	-0.80258	0.120684	-0.0498335	-0.0309796	-0.0912941	0	0.0499594	0.114554	0.0861654	0.0571933	0.0867388	0.0186789	0.0545435	ILMN_176488	XR_017977.1		15q24.3b	PREDICTED: Homo sapiens chromosome 15 open reading frame 5 (C15orf5), misc RNA.
CLDN6	ILMN_1804531	7.28e-05	2.22e-05	1.56712	2.96312	up	-0.479581	-0.300362	-0.629759	-0.6836	-0.66768	0.403491	0.199723	0.149341	0.199287	0.135421	-0.239242	0.0376232	-0.0629761	-0.186295	0.480522	0.0341105	0	ILMN_23166	NM_021195.4	16	16p13.3d	Homo sapiens claudin 6 (CLDN6), mRNA.
RFX3	ILMN_2238640	1.78e-05	4.5e-06	1.56691	2.96268	up	-0.801865	-0.204898	-0.429179	-0.794558	-0.772594	0.195571	-0.177928	0.0310149	0.121897	0.00130749	0.170253	0.0527542	-0.100458	-0.0143526	0	0.0398564	0.247673	ILMN_21620	NM_134428.1	9	9p24.2b-p24.2a	Homo sapiens regulatory factor X, 3 (influences HLA class II expression) (RFX3), transcript variant 2, mRNA.
GNPTAB	ILMN_2110206	4.38e-09	2.48e-10	1.56673	2.96233	up	-0.508951	-0.525273	-0.653419	-0.649592	-0.774513	0.0558159	0.0349679	0	-0.0871468	0.111767	0.0505702	0.143045	0.0240464	0.0174866	-0.0780706	-0.0465727	0.0789978	ILMN_5374	NM_024312.3	12	12q23.2a	Homo sapiens N-acetylglucosamine-1-phosphate transferase, alpha and beta subunits (GNPTAB), mRNA.
PILRA	ILMN_1729915	8.44e-10	3.22e-11	1.56663	2.96211	up	-0.551124	-0.517949	-0.743115	-0.625014	-0.719766	0.0878332	0.021256	0.067054	-0.0164614	0.00196958	0.0150349	0	0.076196	0.0690751	0.0191813	-0.0208788	-0.125036	ILMN_27955	NM_178273.1	7	7q22.1c	Homo sapiens paired immunoglobin-like type 2 receptor alpha (PILRA), transcript variant 3, mRNA.
ADD3	ILMN_1678501	5.96e-08	6.09e-09	1.56635	2.96154	up	-0.698482	-0.695527	-0.484948	-0.463263	-0.539179	0.0652673	0.253619	0.0883672	0.154136	0.190514	-0.0147557	0.0693638	0.121282	0	0.0587025	-0.030216	-0.10279	ILMN_27926	NM_019903.3	10	10q25.1e-q25.2a	Homo sapiens adducin 3 (gamma) (ADD3), transcript variant 2, mRNA.
TACC3	ILMN_1724407	1.46e-08	1.1e-09	1.56621	2.96125	up	-0.7364	-0.379624	-0.829687	-0.621059	-0.645499	0.009799	0.0286887	0.00218511	0.0281534	-0.061985	0.00728798	-0.0338216	0.00303006	0.0784929	0.00792241	0	-0.0119166	ILMN_1770	NM_006342.1	4	4p16.3b	Homo sapiens transforming, acidic coiled-coil containing protein 3 (TACC3), mRNA.
FANCD2	ILMN_1712122	7.11e-09	4.54e-10	1.56616	2.96116	up	-0.619174	-0.449017	-0.816863	-0.586382	-0.663806	-0.0115829	0.011215	-0.113204	0	0.0183654	0.140677	6.75e-05	-0.00276136	0.0685668	0.0634108	0.0102527	0.0572114	ILMN_12871	NM_033084.3	3	3p25.3c-p25.3b	Homo sapiens Fanconi anemia, complementation group D2 (FANCD2), transcript variant 1, mRNA.
ATP11A	ILMN_1674217	2.15e-05	5.57e-06	1.56613	2.96109	up	-0.564867	-0.673663	-0.259146	-0.725662	-0.695281	0.144436	-0.252122	0.204713	0.0428488	0.122103	0.27371	0.0793111	0	0.0879986	-0.0259633	0.306223	-0.221512	ILMN_13005	NM_015205.2	13	13q34c	Homo sapiens ATPase, class VI, type 11A (ATP11A), transcript variant 1, mRNA.
MFN1	ILMN_1708959	1.43e-06	2.5e-07	1.56594	2.9607	up	-0.668866	-0.698509	-0.58333	-0.487079	-0.431651	0.0523412	0.00609088	-0.0855269	-0.00314736	0.492777	0.12626	0.0912361	0.0814889	0.033865	0.103047	-0.0207517	0	ILMN_23776	NM_033540.2	3	3q26.32c	Homo sapiens mitofusin 1 (MFN1), nuclear gene encoding mitochondrial protein, mRNA.
PPP1R15B	ILMN_1670664	9.43e-09	6.47e-10	1.56521	2.95921	up	-0.729478	-0.63485	-0.425255	-0.522649	-0.640278	0.0902164	-0.032692	-0.0490053	0.0651414	0.0883195	0.191654	0	0.0427253	0.0904248	-0.0390871	0.141043	0.0815413	ILMN_9582	NM_032833.2	1	1q32.1f	Homo sapiens protein phosphatase 1, regulatory (inhibitor) subunit 15B (PPP1R15B), mRNA.
MBD2	ILMN_1785587	1.2e-09	5.06e-11	1.5652	2.95919	up	-0.575608	-0.646441	-0.602776	-0.621865	-0.536197	0.035084	0	-0.0304422	-0.0680089	0.16225	0.105691	0.026402	0.0810809	0.0133166	0.0671868	-0.0130041	0.217717	ILMN_163187	NM_003927.3	18	18q21.2c	Homo sapiens methyl-CpG binding domain protein 2 (MBD2), transcript variant 1, mRNA.
TRPM8	ILMN_1661637	0.000745	0.000298	1.5651	2.95899	up	-0.389688	-0.582177	-0.384086	-0.6084	-0.202611	0.700422	-0.0196877	0.325922	-0.107167	0	0.246308	0.21859	0.0972393	0.332129	-0.162445	0.740086	0.182991	ILMN_17608	NM_024080.3	2	2q37.1e	Homo sapiens transient receptor potential cation channel, subfamily M, member 8 (TRPM8), mRNA.
SAMHD1	ILMN_1721026	7.75e-11	1.41e-12	1.56494	2.95865	up	-0.570337	-0.765029	-0.561387	-0.666742	-0.663734	0.0618565	0.0144007	0.0210314	-0.0433552	0	0.0261114	-0.0288754	0.000849	0.0445876	0.0125349	0.00647712	-0.107666	ILMN_17752	NM_015474.2	20	20q11.23a-q11.23b	Homo sapiens SAM domain and HD domain 1 (SAMHD1), mRNA.
RARRES1	ILMN_1677851	3.48e-05	9.67e-06	1.56465	2.95805	up	-0.721436	-0.403889	-0.460459	-0.241008	-0.660942	0	-0.179468	0.189189	-0.101049	0.112971	0.288277	0.290068	0.277643	0.347368	-0.0273249	0.244163	0.337649	ILMN_10965	NM_002888.2	3	3q25.32b-q25.33a	Homo sapiens retinoic acid receptor responder (tazarotene induced) 1 (RARRES1), transcript variant 2, mRNA.
TRIM14	ILMN_2383290	1.23e-07	1.43e-08	1.56446	2.95766	up	-0.753508	-0.464867	-0.808097	-0.46028	-0.48358	0.0421708	0.0749276	0.0458648	-0.0146692	-0.00280619	0.182567	0.0752354	0.00401044	0.119472	-0.0750866	0.167472	0	ILMN_24510	NM_033221.1	9	9q22.33b	Homo sapiens tripartite motif-containing 14 (TRIM14), transcript variant 4, mRNA.
C2orf60	ILMN_1785955	3.72e-08	3.47e-09	1.5639	2.95653	up	-0.566936	-0.831518	-0.540411	-0.39887	-0.697052	0.120922	0	0.084317	0.0749347	-0.0417626	0.0281954	0.105895	-0.0432494	-0.0535021	0.0380464	0.0661888	0.0783405	ILMN_35407	NM_001039693.1	2	2q33.1d	Homo sapiens chromosome 2 open reading frame 60 (C2orf60), mRNA.
ZFP41	ILMN_1767839	1.52e-06	2.69e-07	1.56354	2.95577	up	-0.699476	-0.71477	-0.607255	-0.771756	-0.231537	0.0191436	-0.109103	0.128449	0.0923426	0.131869	0.168858	0.140756	0.0158014	0	-0.113761	-0.00464702	0.00852513	ILMN_20887	NM_173832.3	8	8q24.3f	Homo sapiens zinc finger protein 41 homolog (mouse) (ZFP41), mRNA.
PIGA	ILMN_1802390	1.48e-06	2.6e-07	1.56329	2.95526	up	-0.941198	-0.288173	-0.56476	-0.553955	-0.773062	-0.0557675	0.0311513	0.0164466	0	0.0919519	0.0569828	-0.00216532	0.104212	0.0631356	-0.112537	0.0253947	0.0254295	ILMN_7877	NM_002641.2	X	Xp22.2	Homo sapiens phosphatidylinositol glycan anchor biosynthesis, class A (PIGA), transcript variant 1, mRNA.
PDPN	ILMN_2404903	2.98e-05	8.11e-06	1.56272	2.9541	up	-0.629231	-0.314909	-0.786907	-0.694273	-0.582011	0.0767028	-0.121297	-0.181266	0.00961995	0.258589	0.0740085	0.0931222	0.340269	0.0819256	0.196498	0	-0.317088	ILMN_23503	NM_198389.2	1	1p36.21c	Homo sapiens podoplanin (PDPN), transcript variant 2, mRNA.
HIST1H2BD	ILMN_1777405	5.74e-08	5.83e-09	1.56268	2.95402	up	-0.599413	-0.699374	-0.470506	-0.624852	-0.428869	0.147338	0.105265	0.227044	-0.0119014	0.0440757	0.0944936	0.104414	0.260265	0	-0.0475929	0.0781484	-0.0485072	ILMN_29933	NM_021063.2	6	6p22.1d	Homo sapiens histone cluster 1, H2bd (HIST1H2BD), transcript variant 1, mRNA.
NCKAP1L	ILMN_1674250	4.57e-09	2.62e-10	1.5626	2.95386	up	-0.562736	-0.490731	-0.772174	-0.494832	-0.778901	0.0467238	0.059164	0.0617483	-0.0284894	0.0785482	0.0261052	0	0.0521646	0.0426106	0.0161235	-0.0155644	-0.0502043	ILMN_16799	NM_005337.4	12	12q13.2a	Homo sapiens NCK-associated protein 1-like (NCKAP1L), mRNA.
DLGAP4	ILMN_1749944	3.43e-06	6.91e-07	1.56259	2.95383	up	-0.281336	-0.968827	-0.472437	-0.681478	-0.564512	0.0469151	0.100967	-0.0398898	-0.0796855	0.0543828	0.047116	0.153793	0.117551	-0.030987	0.182341	0	0.0501192	ILMN_13208	NM_183006.2	20	20q11.23a	Homo sapiens discs, large (Drosophila) homolog-associated protein 4 (DLGAP4), transcript variant 2, mRNA.
C4orf43	ILMN_1735004	2.46e-08	2.09e-09	1.56204	2.9527	up	-0.509672	-0.533945	-0.738231	-0.529938	-0.692499	0.00437188	0.0200579	0.0558994	0.261691	-0.0680809	0.040256	0	0.0588756	-0.0411322	-0.0516462	0.135966	0.0945833	ILMN_19458	NM_018352.2	4	4q32.3a	Homo sapiens chromosome 4 open reading frame 43 (C4orf43), mRNA.
TMSB4X	ILMN_2222688	2.03e-07	2.54e-08	1.562	2.95263	up	-0.589137	-1.00549	-0.514545	-0.560106	-0.565454	0.0068016	0.00053	0.0165474	-0.142617	0.0505173	0	0.0103989	-0.0034132	-0.085042	0.0207839	0.04263	0.0402608	ILMN_19668	NM_021109.2	X	Xp22.2	Homo sapiens thymosin, beta 4, X-linked (TMSB4X), mRNA.
ZBTB7A	ILMN_1656118	1.29e-08	9.45e-10	1.56191	2.95244	up	-0.591922	-0.90091	-0.53624	-0.504573	-0.609633	0.0296354	0.0725164	0.0309393	-0.0295577	0	0.0126967	0.00731993	-0.0291316	0.0540326	-0.0823297	0.0618145	0.0479245	ILMN_24981	NM_015898.2	19	19p13.3e	Homo sapiens zinc finger and BTB domain containing 7A (ZBTB7A), mRNA.
ENPEP	ILMN_2164152	5.34e-08	5.33e-09	1.56154	2.95168	up	-0.562745	-0.618515	-0.464655	-0.544171	-0.668959	0.0519319	-0.0822618	0.11046	-0.0563097	0	0.101111	0.146503	0.105207	0.172435	0.113184	-0.0845315	0.27615	ILMN_22750	NM_001977.2	4	4q25d	Homo sapiens glutamyl aminopeptidase (aminopeptidase A) (ENPEP), mRNA.
FAM54A	ILMN_2139827	3.35e-07	4.59e-08	1.56108	2.95074	up	-0.487012	-0.405365	-0.500595	-0.731183	-0.804579	0.0613227	-0.0439572	0	-0.0667853	-0.0537612	0.195187	0.0954554	0.00597811	0.114486	0.0226738	0.161702	0.189255	ILMN_15104	NM_138419.2	6	6q23.3b	Homo sapiens family with sequence similarity 54, member A (FAM54A), mRNA.
C1orf9	ILMN_2253272	1.96e-11	2.36e-13	1.56091	2.9504	up	-0.623825	-0.639223	-0.510735	-0.599501	-0.712462	-0.0117016	0.0756228	0.0338874	0.0324411	0	0.00687289	-0.0237606	0.0207794	0.0649936	-0.0372336	0.0702801	0.0706987	ILMN_9240	NM_014283.2	1	1q24.3d	Homo sapiens chromosome 1 open reading frame 9 (C1orf9), transcript variant 1, mRNA.
FBXO22	ILMN_2252178	3.17e-09	1.67e-10	1.5601	2.94875	up	-0.7407	-0.538239	-0.667537	-0.593006	-0.481188	0.157073	-0.0891933	-0.0477955	0.0171964	0	0.0672932	0.0956054	0.0522027	0.043824	-2.03e-05	0.0315692	0.122322	ILMN_5718	NM_012170.2	15	15q24.2a	Homo sapiens F-box protein 22 (FBXO22), transcript variant 2, mRNA.
DDI2	ILMN_2043007	2.17e-08	1.79e-09	1.56006	2.94867	up	-0.369803	-0.706724	-0.739669	-0.481253	-0.636027	-0.000289	0.0907419	0	0.0726318	0.16863	0.118675	-0.00900125	0.054498	0.081116	0.0159543	-0.00430584	0.0702486	ILMN_27420	NM_032341.3	1	1p36.21a	Homo sapiens DDI1, DNA-damage inducible 1, homolog 2 (S. cerevisiae) (DDI2), mRNA.
CCDC87	ILMN_1706691	3.91e-08	3.69e-09	1.56003	2.94861	up	-0.720026	-0.631911	-0.513973	-0.456787	-0.742725	-0.128244	0.171632	0.00909019	0	0.0417118	-0.0627041	0.0823114	0.00543952	0.0589013	0.170757	-0.0461347	0.0391521	ILMN_16280	NM_018219.1	11	11q13.1e	Homo sapiens coiled-coil domain containing 87 (CCDC87), mRNA.
CASP8	ILMN_1787749	9.96e-07	1.65e-07	1.55988	2.94829	up	-0.907123	-0.500586	-0.345073	-0.643374	-0.520033	0.114008	0.177856	0.16474	-0.0240872	0.13356	0.129194	-0.0163167	0.0138929	0.0820396	0	0.0296841	-0.10623	ILMN_2110	NM_033356.3	2	2q33.1f	Homo sapiens caspase 8, apoptosis-related cysteine peptidase (CASP8), transcript variant C, mRNA.
C8orf37	ILMN_1676797	1.69e-06	3.05e-07	1.55985	2.94822	up	-0.641163	-0.996829	-0.606939	-0.400965	-0.371585	0.0445735	-0.0133214	0.0328724	0	0.0634537	0.163142	0.0693483	-0.0734692	0.0403366	-0.00323892	0.0738406	0.0573566	ILMN_11118	NM_177965.2	8	8q22.1c	Homo sapiens chromosome 8 open reading frame 37 (C8orf37), mRNA.
SPAG16	ILMN_1742135	1.13e-07	1.29e-08	1.55982	2.94817	up	-0.719969	-0.629329	-0.576086	-0.613539	-0.561381	0.0721102	-0.261581	-0.151807	0.096148	-0.0553524	0.119951	0.148235	0	0.0584474	0.054122	0.0704608	0.105082	ILMN_15880	NM_001025436.1	2	2q34e-q34f	Homo sapiens sperm associated antigen 16 (SPAG16), transcript variant 2, mRNA.
LYZ	ILMN_2162972	1.57e-08	1.2e-09	1.55961	2.94773	up	-0.755484	-0.723098	-0.522563	-0.533202	-0.556079	0.159991	0.00388455	0.0601873	-0.0572071	0.0325134	0	0.0403497	0.120501	0.0784526	0.0388582	-0.0539172	-0.146463	ILMN_4879	NM_000239.1	12	12q15c	Homo sapiens lysozyme (renal amyloidosis) (LYZ), mRNA.
CCL11	ILMN_1725519	6.02e-07	9.12e-08	1.55957	2.94766	up	-0.581375	-0.649804	-0.626985	-0.486376	-0.634229	0.150281	0.185586	0.0546608	0	0.189196	0.0729258	-0.239101	0.182839	0.0819755	-0.0275297	0.0900266	-0.196116	ILMN_923	NM_002986.2	17	17q12a	Homo sapiens chemokine (C-C motif) ligand 11 (CCL11), mRNA.
APBA1	ILMN_1668285	4.92e-05	1.43e-05	1.55907	2.94664	up	-0.360288	-0.256745	-0.55397	-0.670818	-0.506574	0.382652	-0.0359631	0.236145	0.448693	0.203056	0.0569274	0.417688	0.270709	-0.122749	-0.0776515	0	0.272594	ILMN_10233	NM_001163.2	9	9q21.11b	Homo sapiens amyloid beta (A4) precursor protein-binding, family A, member 1 (X11) (APBA1), mRNA.
ZNF554	ILMN_1815118	5.63e-07	8.44e-08	1.55836	2.9452	up	-0.351704	-0.76172	-0.535146	-0.551176	-0.691792	-0.00720239	0.0309145	-0.112709	0.169628	0.053664	0	0.15256	-0.0272341	0.111181	0.00932455	0.0510964	0.309476	ILMN_10156	NM_152303.2		19p13.3f	Homo sapiens zinc finger protein 554 (ZNF554), mRNA.
AGAP3	ILMN_2362126	5.72e-08	5.8e-09	1.55638	2.94116	up	-0.562408	-0.452589	-0.911353	-0.534093	-0.540329	-0.00245213	0	0.0124559	-0.0371363	0.0839102	0.120539	0.0401499	0.0206859	0.0722649	0.120787	0.0274544	-0.00213575	ILMN_174349	NM_001042535.1	7	7q36.1d	Homo sapiens ArfGAP with GTPase domain, ankyrin repeat and PH domain 3 (AGAP3), transcript variant 2, mRNA.
SLC8A1	ILMN_1699520	7.44e-08	7.94e-09	1.55585	2.94008	up	-0.499621	-0.672483	-0.702793	-0.465417	-0.52456	0.224039	0	0.222416	-0.138327	0.0685511	0.0560792	-0.0107021	0.0904937	0.151809	0.0487683	-0.0197375	0.0833972	ILMN_29304	NM_021097.2	2	2p22.1b	Homo sapiens solute carrier family 8 (sodium/calcium exchanger), member 1 (SLC8A1), transcript variant A, mRNA.
HNRPH3	ILMN_2341645	6.4e-09	4.01e-10	1.55567	2.9397	up	-0.595706	-0.863599	-0.602896	-0.557495	-0.532528	0.00768828	0.00708199	-0.0455782	0.102382	-0.0899918	0.0190785	0.00713634	-0.0663972	0.0702548	0.0039556	0	0.0694923	ILMN_20029	NM_021644.2	10	10q21.3d	Homo sapiens heterogeneous nuclear ribonucleoprotein H3 (2H9) (HNRPH3), transcript variant 2H9A, mRNA.
KCNS3	ILMN_2175114	1.01e-06	1.67e-07	1.55482	2.93796	up	-0.645383	-0.825983	-0.50241	-0.498708	-0.511617	-0.0592849	0.155217	0.0751591	0.0499043	0.0198448	-0.162221	0	0.12782	0.115747	-0.200408	0.160226	0.197086	ILMN_11225	NM_002252.3	2	2p24.2b	Homo sapiens potassium voltage-gated channel, delayed-rectifier, subfamily S, member 3 (KCNS3), mRNA.
NF2	ILMN_2412244	4.75e-07	6.9e-08	1.55394	2.93617	up	-0.668714	-0.93125	-0.411595	-0.516998	-0.577677	-0.013319	-0.147231	-0.124536	0.0031054	0.0372243	0.101725	0.0843763	0.0214174	0	0.0739715	0.0855818	0.0538621	ILMN_27070	NM_181828.1	22	22q12.2a	Homo sapiens neurofibromin 2 (bilateral acoustic neuroma) (NF2), transcript variant 5, mRNA.
DLX4	ILMN_1750941	3.12e-06	6.21e-07	1.55379	2.93588	up	-0.719865	-0.725514	-0.336038	-0.740675	-0.636103	0.248209	0.0419149	0.0613325	0.0301707	-0.144572	0.046155	-0.274653	0	0.000574	-0.136711	0.105189	0.0722408	ILMN_21276	NM_138281.1	17	17q21.33a	Homo sapiens distal-less homeobox 4 (DLX4), transcript variant 1, mRNA.
ERCC6L	ILMN_2334204	1.1e-07	1.26e-08	1.5537	2.93569	up	-0.645602	-0.753844	-0.622008	-0.379057	-0.683088	-0.0915177	0.0229392	0.0483136	0.132749	-0.184831	0.119568	0	0.0716367	0.0862346	-0.0634639	0.0388894	0.0473444	ILMN_16938	NM_017669.2	X	Xq13.1e	Homo sapiens excision repair cross-complementing rodent repair deficiency, complementation group 6-like (ERCC6L), mRNA.
KIR3DL2	ILMN_2190842	0.000127	4.14e-05	1.55339	2.93507	up	-0.510363	-0.705756	-0.467065	-0.149033	-0.474807	0.195084	0.453275	0.430418	0.0860276	0.369425	0.212211	0	0.288361	0.350242	-0.0880427	-0.0479822	-0.160808	ILMN_29548	NM_006737.1	19	19q13.42b	Homo sapiens killer cell immunoglobulin-like receptor, three domains, long cytoplasmic tail, 2 (KIR3DL2), mRNA.
SRPK2	ILMN_1669215	2.32e-10	6.15e-12	1.55314	2.93456	up	-0.6699	-0.461651	-0.55287	-0.662891	-0.706157	0	-0.0445287	-0.00729275	0.0961866	-0.00209093	0.0199726	0.000697	0.0203233	0.0199218	0.0598638	0.0553493	0.0755625	ILMN_30159	NM_182692.1	7	7q22.2a	Homo sapiens SFRS protein kinase 2 (SRPK2), transcript variant 1, mRNA.
MANBAL	ILMN_2252554	1.72e-06	3.11e-07	1.55297	2.93421	up	-0.769444	-0.710847	-0.271833	-0.419196	-0.647965	-0.0393169	0.0387166	-0.0754216	-0.083436	0.176104	0.14194	0.161601	0.127031	0.107963	0.177415	0	0.12152	ILMN_11625	NM_022077.3	20	20q11.23b	Homo sapiens mannosidase, beta A, lysosomal-like (MANBAL), transcript variant 1, mRNA.
DENND1B	ILMN_1763654	2.01e-09	9.56e-11	1.55274	2.93373	up	-0.559566	-0.678192	-0.571619	-0.484136	-0.719291	0.0659337	0.123001	0.0642211	0.0251081	0.0643401	0.00210595	-0.0627966	-0.00529504	0.0343683	-0.0753	0.151322	0	ILMN_24642	NM_144977.2	1	1q31.3c	Homo sapiens DENN/MADD domain containing 1B (DENND1B), mRNA.
C6orf150	ILMN_1706645	2.07e-07	2.6e-08	1.5523	2.93284	up	-0.382478	-0.904302	-0.523013	-0.566843	-0.527197	0.10897	-0.0500264	0	0.0211899	0.0807641	0.123345	0.0853112	-0.00137401	0.0990958	0.121281	0.0879087	-0.0327909	ILMN_18812	NM_138441.2	6	6q13c	Homo sapiens chromosome 6 open reading frame 150 (C6orf150), mRNA.
P4HA1	ILMN_1747442	1.02e-06	1.7e-07	1.55216	2.93256	up	-0.466575	-0.63902	-0.799617	-0.256917	-0.804809	-0.0242071	0.0864663	-0.0348039	-0.0521035	0	0.0317459	0.104179	0.0766323	0.128006	0.0337918	0.0970626	0.0439007	ILMN_13622	NM_001017962.1	10	10q22.1g	Homo sapiens procollagen-proline, 2-oxoglutarate 4-dioxygenase (proline 4-hydroxylase), alpha polypeptide I (P4HA1), transcript variant 2, mRNA.
STAMBP	ILMN_1665521	1.07e-08	7.6e-10	1.55193	2.9321	up	-0.694658	-0.705225	-0.524769	-0.524872	-0.608032	0.00600743	0	0.128333	0.0348654	0.143839	0.018723	0.0591438	0.117137	0.031414	-0.160553	-0.0830071	-0.0252237	ILMN_24611	NM_213622.1	2	2p13.1b	Homo sapiens STAM binding protein (STAMBP), transcript variant 3, mRNA.
OGFOD1	ILMN_1653834	9.56e-06	2.22e-06	1.55186	2.93195	up	-0.497625	-1.01482	-0.240329	-0.443831	-0.683311	-0.0557847	0.0729773	0.112314	0.0450158	0.066849	0.119231	0	0.18069	-0.00680089	-0.00383091	0.0963919	0.0691571	ILMN_3651	NM_018233.3	16	16q13a-q13b	Homo sapiens 2-oxoglutarate and iron-dependent oxygenase domain containing 1 (OGFOD1), mRNA.
AMPD2	ILMN_1786899	2.64e-06	5.12e-07	1.55146	2.93113	up	-0.767868	-0.437053	-0.576216	-0.638193	-0.277286	-0.0293062	-0.102042	0.197859	-0.0187702	0.205439	0.289407	0	0.223898	0.103912	0.109011	0.141204	0.0109878	ILMN_21639	NM_139156.2	1	1p13.3b	Homo sapiens adenosine monophosphate deaminase 2 (isoform L) (AMPD2), transcript variant 2, mRNA.
EME2	ILMN_1771185	1.41e-06	2.48e-07	1.55139	2.931	up	-0.689316	-0.760077	-0.364225	-0.444122	-0.698721	0.00847173	0.124005	0.00617051	-0.132716	0.222902	0.133784	0.127602	0	0.149107	-0.0818934	0.0834613	-0.133645	ILMN_9955	NM_001010865.1	16	16p13.3e	Homo sapiens essential meiotic endonuclease 1 homolog 2 (S. pombe) (EME2), mRNA.
JAK3	ILMN_1739667	2.01e-08	1.63e-09	1.55127	2.93074	up	-0.62748	-0.47852	-0.673157	-0.503127	-0.708015	0.172725	0.129857	0.135206	-0.0429442	0.077522	0.0363393	-0.0268245	0.0333574	0.0121894	0	0.0479531	-0.150748	ILMN_16475	NM_000215.2	19	19p13.11d	Homo sapiens Janus kinase 3 (a protein tyrosine kinase, leukocyte) (JAK3), mRNA.
SNORD101	ILMN_1697989	4.82e-07	7.02e-08	1.55117	2.93054	up	-0.687797	-0.530194	-0.370104	-0.745537	-0.578555	-0.102924	-0.162762	0	-0.0188301	0.155336	0.175007	0.109525	0.0170608	0.0360336	0.199319	0.141026	0.0622315	ILMN_10497	NR_002434.1	6	6q23.2b	Homo sapiens small nucleolar RNA, C/D box 101 (SNORD101), small nucleolar RNA.
RAB27A	ILMN_1699878	9.96e-08	1.11e-08	1.55108	2.93036	up	-0.7563	-0.487818	-0.513722	-0.709805	-0.474242	0.0591285	0.0478659	0.0841253	-0.0824444	0.090508	0.112618	-0.00659633	0.178252	0.116189	0	0.100442	-0.161355	ILMN_13878	NM_183235.1	15	15q21.3b	Homo sapiens RAB27A, member RAS oncogene family (RAB27A), transcript variant 3, mRNA.
TSPYL2	ILMN_1775336	1.44e-06	2.53e-07	1.55083	2.92985	up	-0.348834	-0.927769	-0.725715	-0.409594	-0.480062	0.0860195	0.0455084	-0.0114326	-0.00181174	0.170468	0.0472376	0.076185	0.139452	-0.0124249	0.0779834	0	0.0385449	ILMN_26999	NM_022117.1	X	Xp11.22a	Homo sapiens TSPY-like 2 (TSPYL2), mRNA.
TMEM68	ILMN_1702244	1.6e-07	1.94e-08	1.55047	2.92913	up	-0.474849	-0.857919	-0.658223	-0.648942	-0.555183	0.0180712	-0.120416	0.0129902	0.0978966	-0.104421	0.0965674	0.00492239	-0.221265	0.0638752	0.0147681	0.0612028	0	ILMN_13205	NM_152417.1	8	8q12.1a	Homo sapiens transmembrane protein 68 (TMEM68), mRNA.
DHFR	ILMN_1782813	1.97e-08	1.58e-09	1.5502	2.92858	up	-0.515691	-0.628378	-0.700149	-0.413442	-0.778596	0.034992	0.0364201	-0.100343	0.0529208	0.0185814	0.0509958	0	0.105783	0.118194	-0.0509839	-0.0240357	0.059916	ILMN_182154	NM_000791.3	5	5q14.1e	Homo sapiens dihydrofolate reductase (DHFR), mRNA.
AGL	ILMN_1680343	6.13e-07	9.33e-08	1.54929	2.92673	up	-0.361147	-0.813322	-0.548049	-0.639608	-0.388804	0.190353	0	0.116821	-0.0139084	0.0930741	0.109061	-0.00689125	0.0765765	0.281753	0.0979483	0.0746431	-0.0423992	ILMN_11688	NM_000642.2	1	1p21.2a	Homo sapiens amylo-1, 6-glucosidase, 4-alpha-glucanotransferase (AGL), transcript variant 1, mRNA.
MESDC2	ILMN_1719797	2.7e-08	2.36e-09	1.54887	2.92588	up	-0.56935	-0.459764	-0.659353	-0.508646	-0.817149	0.124902	0.0587254	0.0205154	0.0282063	0	-0.110068	0.103467	-0.0108421	0.136213	0.027307	0.00238371	-0.0404215	ILMN_1178	NM_015154.1	15	15q25.1b	Homo sapiens mesoderm development candidate 2 (MESDC2), mRNA.
VEZT	ILMN_2141398	1.08e-08	7.69e-10	1.54767	2.92344	up	-0.629614	-0.806322	-0.471544	-0.592515	-0.507848	0.100084	0.0631649	-0.0635648	-0.10494	0.0790484	0.0603604	0.0865788	-0.00161576	0.0400715	0	6.53e-05	0.0830917	ILMN_176962	NM_017599.2	12	12q22d	Homo sapiens vezatin, adherens junctions transmembrane protein (VEZT), mRNA.
C6orf48	ILMN_2285708	9.18e-08	1.01e-08	1.54732	2.92274	up	-0.584284	-0.754998	-0.365184	-0.753695	-0.532674	0.0905859	-0.119312	0.000787	0	-0.0178814	0.0787773	0.0496023	0.108253	0.0853243	0.0711865	-0.0668097	0.0987356	ILMN_163175	NM_001040437.1	6	6p21.32b	Homo sapiens chromosome 6 open reading frame 48 (C6orf48), transcript variant 1, mRNA.
FOSL2	ILMN_1725175	1.09e-09	4.45e-11	1.54694	2.92196	up	-0.474031	-0.604271	-0.736457	-0.544427	-0.582084	-0.0216641	0.00255465	-0.0348878	-0.0244911	0.0767665	0.0879786	0.0805006	0.103071	0.0477576	0.151397	0	0.0249262	ILMN_16635	NM_005253.3	2	2p23.2b	Homo sapiens FOS-like antigen 2 (FOSL2), mRNA.
POFUT1	ILMN_1782870	6.36e-06	1.4e-06	1.5469	2.92188	up	-0.402341	-1.02603	-0.44574	-0.429431	-0.753115	-0.108972	-0.0795131	0.0582082	-0.0896635	0.0942194	0.0892611	0.0359116	0.0838711	0.023983	0.0767214	0.0325365	0	ILMN_9524	NM_172236.1	20	20q11.21b	Homo sapiens protein O-fucosyltransferase 1 (POFUT1), transcript variant 2, mRNA.
TMEM38B	ILMN_2093980	2.05e-06	3.83e-07	1.54674	2.92157	up	-0.522317	-0.481708	-0.478795	-0.497496	-0.633744	0.157745	0	0.0931544	-0.00271106	-0.184122	0.349135	0.155902	0.0116053	0.314584	-0.0468924	0.215397	0.213253	ILMN_12896	NM_018112.1	9	9q31.2a	Homo sapiens transmembrane protein 38B (TMEM38B), mRNA.
ABAT	ILMN_2404407	5.48e-08	5.5e-09	1.54629	2.92066	up	-0.634341	-0.452526	-0.479896	-0.696974	-0.56378	0.133231	0.221149	0.0810296	0.140243	0.0120397	-0.112251	0.169962	0	-0.0111544	0.142315	0.0192242	-0.0360615	ILMN_12348	NM_000663.3	16	16p13.2b	Homo sapiens 4-aminobutyrate aminotransferase (ABAT), nuclear gene encoding mitochondrial protein, transcript variant 2, mRNA.
ZNF238	ILMN_1663155	1.99e-05	5.09e-06	1.54618	2.92043	up	-0.418969	-0.179809	-0.601375	-0.666513	-0.620103	0.334524	0.110334	-0.021728	0.107019	0.0586603	0.358258	-0.0744808	0.169664	-0.00865745	0	0.405797	0.136891	ILMN_5128	NM_205768.1	1	1q44a	Homo sapiens zinc finger protein 238 (ZNF238), transcript variant 1, mRNA.
CEP170	ILMN_2329885	1.32e-06	2.29e-07	1.54613	2.92033	up	-0.547484	-1.04735	-0.413093	-0.563464	-0.51745	0.0277243	-0.0673952	0.00633121	0.0709557	0.0514996	0.0527396	0	0.0208552	-0.0393693	-0.0478668	0.0226207	0.0326407	ILMN_165905	NM_001042404.1	1	1q43f	Homo sapiens centrosomal protein 170kDa (CEP170), transcript variant beta, mRNA.
SFI1	ILMN_1703158	1.65e-09	7.54e-11	1.54609	2.92024	up	-0.7913	-0.660806	-0.563128	-0.485862	-0.553543	0.0308275	-0.0104723	0.00374198	0.0191696	0.0285504	0.0812795	0.0861933	-0.0820794	0	0.0694475	-0.028614	0.014302	ILMN_164731	NM_001007467.1	22	22q12.2c	Homo sapiens Sfi1 homolog, spindle assembly associated (yeast) (SFI1), transcript variant 1, mRNA.
ZNF302	ILMN_2414254	1.04e-06	1.74e-07	1.54583	2.91971	up	-0.652168	-0.621132	-0.535368	-0.250036	-0.678847	0.0793598	0	-0.0477529	0.124862	0.100465	-0.0388365	0.0742216	0.0353558	-0.0334311	0.152165	0.210325	0.313681	ILMN_26556	NM_001012320.1	19	19q13.11c	Homo sapiens zinc finger protein 302 (ZNF302), transcript variant 2, mRNA.
AMPD3	ILMN_1731223	4.99e-07	7.31e-08	1.54579	2.91964	up	-0.667911	-0.859168	-0.477941	-0.535344	-0.33728	0.139021	0.0492406	0.128261	-0.044405	0.13045	0.0834458	0.00389385	0.148822	0.0780761	-0.00782561	0	-0.0751607	ILMN_181189	NM_001025390.1	11	11p15.4a	Homo sapiens adenosine monophosphate deaminase (isoform E) (AMPD3), transcript variant 3, mRNA.
SP140	ILMN_1703263	9.5e-07	1.56e-07	1.54569	2.91943	up	-0.654424	-0.481596	-0.585838	-0.406282	-0.690154	0.204535	0.27662	0.225872	0	0.0811758	0.0321202	0.0178151	0.0864081	0.127674	-0.0874872	-0.00539207	-0.184251	ILMN_6500	NM_001005176.1	2	2q37.1a	Homo sapiens SP140 nuclear body protein (SP140), transcript variant 2, mRNA.
ADAM12	ILMN_1785393	5.63e-06	1.22e-06	1.54554	2.91913	up	-0.526565	-0.602034	-0.551346	-0.360561	-0.740501	0	0.230259	-0.00785184	0.0633945	0.168857	-0.314533	0.148039	0.203074	0.0386212	0.268118	-0.0343633	0.0992601	ILMN_29694	NM_003474.3	10	10q26.2a	Homo sapiens ADAM metallopeptidase domain 12 (meltrin alpha) (ADAM12), transcript variant 1, mRNA.
LOC91431	ILMN_1720266	1.38e-07	1.62e-08	1.54499	2.91803	up	-0.520533	-0.426684	-0.50996	-0.677537	-0.897796	3.7e-05	-0.0434032	0	0.0579336	-0.030328	0.020077	-0.0629158	0.0293918	0.054503	0.0391324	0.0284901	0.160267	ILMN_309683	NM_001099776.1	4	4q25f	Homo sapiens prematurely terminated mRNA decay factor-like (LOC91431), mRNA.
JUB	ILMN_1811535	4.22e-06	8.71e-07	1.5449	2.91783	up	-0.707082	-0.269159	-0.592626	-0.526571	-0.569758	0.217957	-0.0982845	0	-0.0641465	0.185662	0.290255	0.168663	0.258348	-0.12962	0.109884	0.0449319	0.150007	ILMN_21630	NM_198086.1	14	14q11.2f	Homo sapiens jub, ajuba homolog (Xenopus laevis) (JUB), transcript variant 2, mRNA.
TFR2	ILMN_1724738	2.99e-05	8.14e-06	1.54444	2.9169	up	-0.824756	-0.465833	-0.648612	-0.424117	-0.643561	0.050622	0.0711918	-0.120708	-0.178223	0.122925	0.351217	0.0263441	0	0.232843	0.0223348	0.082725	-0.352812	ILMN_173667	NM_003227.3	7	7q22.1c	Homo sapiens transferrin receptor 2 (TFR2), mRNA.
ZDHHC21	ILMN_1715526	5.5e-09	3.31e-10	1.54426	2.91654	up	-0.692715	-0.484281	-0.686943	-0.474516	-0.631005	0.0499625	-0.123044	0.0343936	0.0042603	0.0933301	0.108685	-0.0125792	-0.0197673	0.0344312	0	0.114245	0.112337	ILMN_16147	NM_178566.2	9	9p22.3c	Homo sapiens zinc finger, DHHC-type containing 21 (ZDHHC21), mRNA.
CAMTA2	ILMN_1798867	1.23e-09	5.22e-11	1.54418	2.91639	up	-0.551702	-0.544809	-0.575195	-0.818563	-0.603334	0.0640931	0.012116	0	0.0307071	0.0779653	0.0406072	0.00865984	0.0324411	-0.0486472	-0.0783236	-0.0539551	0.0117939	ILMN_9461	NM_015099.2	17	17p13.2b	Homo sapiens calmodulin binding transcription activator 2 (CAMTA2), mRNA.
PCDHB9	ILMN_1769859	5.11e-06	1.09e-06	1.54314	2.91427	up	-0.424725	-0.397688	-0.546669	-0.614567	-0.495661	-0.0582736	0	-0.073077	0.254564	0.324092	0.198995	0.310149	0.097734	0.173613	-0.166725	0.219486	0.279473	ILMN_23442	NM_019119.3	5	5q31.3b	Homo sapiens protocadherin beta 9 (PCDHB9), mRNA.
PTPRC	ILMN_2340217	1.62e-08	1.24e-09	1.54281	2.91361	up	-0.429928	-0.606461	-0.657887	-0.654128	-0.529006	0.178055	0.167859	0.125952	0	0.0789278	-0.00946474	0.0492384	0.0622585	0.0795503	0.0285099	-0.0324869	-0.127495	ILMN_5094	NM_080921.2	1	1q31.3d	Homo sapiens protein tyrosine phosphatase, receptor type, C (PTPRC), transcript variant 2, mRNA.
ZNF3	ILMN_2285091	2.19e-07	2.78e-08	1.54236	2.9127	up	-0.687171	-0.580741	-0.346911	-0.740994	-0.51994	-0.0285592	-0.11417	0	-0.00207949	0.00743985	0.127318	0.0655718	0.140561	0.040921	0.0183394	0.106632	0.237854	ILMN_21977	NM_017715.2	7	7q22.1b	Homo sapiens zinc finger protein 3 (ZNF3), transcript variant 1, mRNA.
MBNL3	ILMN_1765184	4.69e-07	6.79e-08	1.54185	2.91167	up	-0.828639	-0.560949	-0.426615	-0.518328	-0.509201	0.134482	-0.00589657	0.229583	0.167339	0.059895	0.0074873	0	0.0573084	0.101882	-0.0229878	0.11537	-0.173512	ILMN_17699	NM_018388.2	X	Xq26.2a	Homo sapiens muscleblind-like 3 (Drosophila) (MBNL3), transcript variant G, mRNA.
KIAA1704	ILMN_1749676	2.07e-07	2.61e-08	1.5418	2.91158	up	-0.666102	-0.542449	-0.940441	-0.461469	-0.426195	-0.0391336	-0.0466673	0.0348287	0	0.0440264	0.0444319	0.0102735	0.0423126	-0.0105989	0.0335214	0.0760648	0.0183547	ILMN_5352	NM_018559.2	13	13q14.12a	Homo sapiens KIAA1704 (KIAA1704), mRNA.
CENPO	ILMN_1787477	4.85e-10	1.59e-11	1.5415	2.91096	up	-0.581103	-0.645788	-0.654956	-0.48332	-0.538459	0.0234935	-0.0637696	0	0.0970437	-0.00665712	0.0822599	0.0587525	0.145654	0.0135217	0.0431757	-0.00706673	0.136853	ILMN_23918	NM_024322.1	2	2p23.3c	Homo sapiens centromere protein O (CENPO), mRNA.
NIPBL	ILMN_1786377	1.31e-10	2.86e-12	1.54126	2.91048	up	-0.557169	-0.634874	-0.543781	-0.531457	-0.654662	-0.00652695	0	-0.00485778	0.0521958	-0.028481	0.0367196	0.0124447	0.0407779	0.0735028	0.153681	0.00117397	0.146021	ILMN_5211	NM_015384.3	5	5p13.2b	Homo sapiens Nipped-B homolog (Drosophila) (NIPBL), transcript variant B, mRNA.
HIPK1	ILMN_2412768	5.2e-07	7.69e-08	1.54111	2.91018	up	-0.654434	-0.962023	-0.464915	-0.504861	-0.385575	0.0514917	0.0331936	0.0438569	-0.0395076	0.0388339	0.033428	-0.00391102	0.0626142	0	0.0775235	0.0606661	-0.002882	ILMN_174496	NM_198268.1	1	1p13.2b	Homo sapiens homeodomain interacting protein kinase 1 (HIPK1), transcript variant 1, mRNA.
TTC9C	ILMN_1685676	9.98e-08	1.11e-08	1.5398	2.90754	up	-0.529764	-0.734009	-0.859613	-0.4942	-0.386631	0.0579059	-0.0143347	0.000629	-0.0468359	0.0137057	0.0910184	0.0712552	0.0483925	-0.00389576	0	0.0218322	0.023087	ILMN_5250	NM_173810.3	11	11q12.3b	Homo sapiens tetratricopeptide repeat domain 9C (TTC9C), mRNA.
PSORS1C2	ILMN_1653447	3.44e-05	9.55e-06	1.53961	2.90716	up	-0.404339	-0.606417	-0.213076	-0.543222	-0.623832	-0.000748	0.292533	0.335811	0.102787	0.377324	0.0788789	0.0917869	0.24808	0.406754	-0.0784569	0	-0.122113	ILMN_11396	NM_014069.1	6	6p21.33a	Homo sapiens psoriasis susceptibility 1 candidate 2 (PSORS1C2), mRNA.
APBA2BP	ILMN_2364928	2.58e-07	3.38e-08	1.53946	2.90686	up	-0.529066	-0.414183	-0.672462	-0.751368	-0.592254	-0.0731084	-0.0130835	0.225462	-0.201294	0.0537796	0.110692	0.00830436	0	0.0990474	0.116555	0.0397105	0.000623	ILMN_9282	NM_031232.2	20	20q11.22a	Homo sapiens amyloid beta (A4) precursor protein-binding, family A, member 2 binding protein (APBA2BP), transcript variant 2, mRNA.
CHAF1A	ILMN_1669842	1.15e-12	3.87e-15	1.5391	2.90613	up	-0.527194	-0.594814	-0.676996	-0.634177	-0.620754	7.15e-05	0.00886202	-0.00991511	0.00369763	0.00821853	0.0480087	0.0039053	0	-0.00631499	-0.023241	0.0246906	0.0775824	ILMN_24131	NM_005483.2	19	19p13.3d	Homo sapiens chromatin assembly factor 1, subunit A (p150) (CHAF1A), mRNA.
FANCI	ILMN_1655642	2.28e-07	2.93e-08	1.53836	2.90465	up	-0.66164	-0.364382	-0.662259	-0.429372	-0.798482	0.0605371	-0.0699959	0.0143137	0.218366	-0.0200465	0.0161862	0	0.0893719	0.0595462	-0.0117569	0.020797	0.0807233	ILMN_15143	NM_018193.2	15	15q26.1a	Homo sapiens Fanconi anemia, complementation group I (FANCI), transcript variant 2, mRNA.
ATG9B	ILMN_1734655	4.15e-07	5.87e-08	1.53783	2.90358	up	-0.456731	-0.608463	-0.387249	-0.579858	-0.640976	-0.0473616	0.181929	0.172989	0.109165	0.139189	0.195694	0	-0.150777	0.267552	-0.0235898	0.0501308	0.139977	ILMN_167474	NM_173681.4	7	7q36.1d	Homo sapiens ATG9 autophagy related 9 homolog B (S. cerevisiae) (ATG9B), mRNA.
NHLRC3	ILMN_1698365	6.35e-06	1.39e-06	1.53768	2.90327	up	-0.38298	-1.06684	-0.558837	-0.41033	-0.497565	0.0791557	-0.0162218	-0.0118501	-0.0424559	0.0381522	0.0280099	0.0586801	0.0576193	0	0.130305	0.124352	0.00355506	ILMN_18759	NM_001012754.2	13	13q13.3d	Homo sapiens NHL repeat containing 3 (NHLRC3), transcript variant 1, mRNA.
HIST1H2AE	ILMN_1756849	1.56e-05	3.86e-06	1.53735	2.9026	up	-0.684493	-0.53878	-0.625775	-0.16263	-1.03174	0	-0.0906682	0.00909328	0.00206518	0.0321221	0.0694463	-0.00572395	0.0620081	0.000473	0.00473166	-0.000406	0.0579762	ILMN_1822	NM_021052.2	6	6p22.1d	Homo sapiens histone cluster 1, H2ae (HIST1H2AE), mRNA.
E2F8	ILMN_1811006	1.78e-07	2.18e-08	1.53724	2.90239	up	-0.820918	-0.386028	-0.620085	-0.475803	-0.548833	0.0565045	-0.0160789	0.0580719	-0.0821135	0.0649023	0.217869	0.116083	0.143856	0.0396545	0.0091095	-0.00770617	0	ILMN_24725	NM_024680.2	11	11p15.1c	Homo sapiens E2F transcription factor 8 (E2F8), mRNA.
RFX3	ILMN_1779488	7.08e-07	1.1e-07	1.53698	2.90186	up	-0.620653	-0.792248	-0.739602	-0.389926	-0.375453	0.0806778	-0.114667	0.00338197	0.0959568	0.0660534	0.12167	0.0961072	-0.0704443	-0.0293767	0	0.00852489	0.180372	ILMN_21620	NM_134428.1	9	9p24.2b-p24.2a	Homo sapiens regulatory factor X, 3 (influences HLA class II expression) (RFX3), transcript variant 2, mRNA.
C21orf58	ILMN_1769471	6.78e-07	1.05e-07	1.53695	2.90181	up	-0.542586	-0.599729	-0.74266	-0.515135	-0.482742	0.0144014	-0.0358298	0.0321755	0	0.259812	0.187649	-0.24141	0.0387278	0.0158818	0.197691	0.0654242	-0.0124874	ILMN_27743	NM_199071.2	21	21q22.3f	Homo sapiens chromosome 21 open reading frame 58 (C21orf58), transcript variant 2, mRNA.
C4orf21	ILMN_1754017	1.3e-07	1.52e-08	1.53648	2.90086	up	-0.675022	-0.361013	-0.480527	-0.620124	-0.568727	0.108653	-0.00609469	0.0880303	0.202479	0	0.112078	0.025558	-0.0163813	0.0200779	-0.0492377	0.201658	0.255755	ILMN_23437	NM_018392.3	4	4q25f	Homo sapiens chromosome 4 open reading frame 21 (C4orf21), mRNA.
AMELX	ILMN_2397406	6.96e-05	2.11e-05	1.53633	2.90056	up	-0.492332	-0.381462	-0.530586	-0.571719	-0.341418	-0.121845	0.425841	0.337987	0.22513	0.441583	0	0.110201	0.474578	0.0436153	-0.0571415	0.0421152	-0.0502205	ILMN_11043	NM_001142.2	X	Xp22.2	Homo sapiens amelogenin (amelogenesis imperfecta 1, X-linked) (AMELX), transcript variant 1, mRNA.
SLC16A1	ILMN_1757052	3.44e-06	6.93e-07	1.53613	2.90016	up	-0.451766	-0.784918	-0.508448	-0.704656	-0.464946	0.0105255	-0.230905	0.0727458	0.053592	-0.180192	0.29305	0.0960212	0.0941222	-0.0228527	0	0.12198	0.128171	ILMN_167926	NM_003051.3	1	1p13.2c	Homo sapiens solute carrier family 16, member 1 (monocarboxylic acid transporter 1) (SLC16A1), transcript variant 1, mRNA.
EPN2	ILMN_1784116	2.36e-06	4.5e-07	1.53607	2.90004	up	-0.684154	-0.517576	-0.748365	-0.573237	-0.306751	0.0183494	-0.0614445	-0.0798321	-0.139344	0.257551	0.236679	0.0175664	0.0375171	0	0.0793557	0.083415	0.188932	ILMN_21232	NM_014964.3	17	17p11.2e	Homo sapiens epsin 2 (EPN2), transcript variant 2, mRNA.
GCC2	ILMN_1654195	7.41e-12	6.11e-14	1.53591	2.89971	up	-0.654734	-0.660602	-0.603691	-0.645961	-0.494933	0.00212002	-0.0275528	-0.0308461	0.00667048	0.00217223	0.0189662	0.00331235	0.0199778	-0.030581	0.0716598	0	0.0494173	ILMN_181343	NM_181453.2	2	2q12.3c	Homo sapiens GRIP and coiled-coil domain containing 2 (GCC2), transcript variant 1, mRNA.
CDK5R1	ILMN_2062271	8.88e-08	9.75e-09	1.53573	2.89934	up	-0.549612	-0.592309	-0.591704	-0.374179	-0.747027	0.022779	0	0.0386474	-0.0855379	0.207367	0.134092	0.0103149	0.100923	0.0436549	-0.0320334	-0.0386665	0.173906	ILMN_4868	NM_003885.2	17	17q11.2e	Homo sapiens cyclin-dependent kinase 5, regulatory subunit 1 (p35) (CDK5R1), mRNA.
MMP12	ILMN_2073758	0.000462	0.000175	1.53566	2.89921	up	-0.629381	-0.358919	-0.597783	-0.355038	-0.48112	0.482	-0.288388	0.151618	-0.230675	0.174487	-0.036443	0	0.413965	0.523844	0.0978606	0.00872827	0.315919	ILMN_176589	NM_002426.2	11	11q22.2b	Homo sapiens matrix metallopeptidase 12 (macrophage elastase) (MMP12), mRNA.
THSD1P	ILMN_1683716	3.37e-09	1.8e-10	1.53561	2.89911	up	-0.488202	-0.613958	-0.672807	-0.511498	-0.475383	0	-0.00287724	-0.0260379	-0.00665164	0.0992048	0.10062	0.0772355	0.0351441	0.0296044	0.170164	0.198324	0.122561	ILMN_15950	NR_002816.1	13	13q14.3d	Homo sapiens thrombospondin, type I, domain containing 1 pseudogene (THSD1P), non-coding RNA. XR_001335
PHTF2	ILMN_2161508	1.12e-07	1.28e-08	1.53509	2.89807	up	-0.460431	-0.897178	-0.554495	-0.583878	-0.414546	0.083395	0	-0.00141859	-0.0321121	0.0173557	0.0400448	0.0218439	0.115832	0.0438778	0.0831859	-0.00919938	0.0718074	ILMN_13666	NM_020432.2	7	7q11.23g-q21.11a	Homo sapiens putative homeodomain transcription factor 2 (PHTF2), mRNA.
SMARCA2	ILMN_1672419	2.4e-07	3.11e-08	1.53505	2.89798	up	-0.584477	-0.366779	-0.563521	-0.54324	-0.713718	0.130332	-0.0235336	0.15204	0.206706	-0.0500436	0.0925071	0.0765421	0.0944395	0	-0.176504	0.143794	0.120982	ILMN_23392	NM_003070.3	9	9p24.3a	Homo sapiens SWI/SNF related, matrix associated, actin dependent regulator of chromatin, subfamily a, member 2 (SMARCA2), transcript variant 1, mRNA.
NFATC2	ILMN_1661083	2.27e-08	1.89e-09	1.53477	2.89742	up	-0.565297	-0.803565	-0.512379	-0.582285	-0.529352	0.0763402	0.106067	0.0625126	-0.109172	0.128504	0.000695	0.0519769	0.0691457	-0.0385225	0	0.00807691	-0.122297	ILMN_3912	NM_012340.3	20	20q13.2a	Homo sapiens nuclear factor of activated T-cells, cytoplasmic, calcineurin-dependent 2 (NFATC2), transcript variant 1, mRNA.
CACNA2D1	ILMN_1768533	6.74e-06	1.49e-06	1.53472	2.89732	up	-0.294438	-0.760207	-0.522015	-0.450212	-0.455548	0.208505	0.309147	0	0.0513165	0.176938	-0.104797	0.139902	0.287514	0.301866	0.165401	-0.028244	-0.0496552	ILMN_181271	NM_000722.2	7	7q21.11d	Homo sapiens calcium channel, voltage-dependent, alpha 2/delta subunit 1 (CACNA2D1), mRNA.
RNF6	ILMN_1725306	1.93e-05	4.95e-06	1.53425	2.89637	up	-0.493299	-1.16101	-0.422159	-0.423177	-0.453567	-0.0229075	-0.0112765	0.043448	0	0.0415976	0.0400069	0.0413282	0.0501716	0.050226	0.0152988	0.0895157	-0.014751	ILMN_165295	NM_005977.2	13	13q12.13b	Homo sapiens ring finger protein (C3H2C3 type) 6 (RNF6), transcript variant 1, mRNA.
TNKS	ILMN_1657891	1.85e-08	1.47e-09	1.53424	2.89636	up	-0.774371	-0.694895	-0.570551	-0.537312	-0.364863	0.0240126	-0.0413661	0	-0.00275874	0.0529277	0.0151689	0.0517101	0.123045	0.0836861	-0.00127864	0.0167813	0.0275891	ILMN_35899	NM_003747.2	8	8p23.1c	Homo sapiens tankyrase, TRF1-interacting ankyrin-related ADP-ribose polymerase (TNKS), mRNA.
PTPN18	ILMN_1770005	1.38e-11	1.47e-13	1.53411	2.8961	up	-0.556369	-0.601598	-0.547761	-0.694401	-0.683181	0.0268176	-0.0424666	0.037791	-0.0314455	0.0197849	0.0292213	0.00258136	0.00220227	0	-0.0822349	0.0221021	0.024529	ILMN_165243	NM_014369.2	2	2q21.1b	Homo sapiens protein tyrosine phosphatase, non-receptor type 18 (brain-derived) (PTPN18), mRNA.
MLL3	ILMN_2295183	9.34e-10	3.69e-11	1.53387	2.89562	up	-0.600703	-0.619749	-0.745175	-0.578487	-0.499372	-0.025346	0	0.0170104	-0.113328	0.0700202	0.0841005	0.034065	0.0201902	-0.0928726	0.027993	0.0503323	0.0296268	ILMN_14020	NM_170606.2	7	7q36.1e	Homo sapiens myeloid/lymphoid or mixed-lineage leukemia 3 (MLL3), mRNA.
DLEU2L	ILMN_2143011	1.49e-08	1.13e-09	1.5333	2.89448	up	-0.421173	-0.471352	-0.778336	-0.563404	-0.658636	0.0694156	-0.0290465	-0.0130727	0.0661066	-0.0218894	0.0112665	0	0.0131898	0.0408218	0.0761681	0.148983	0.0948224	ILMN_10083	NR_002771.1	1	1p31.3c	Homo sapiens deleted in lymphocytic leukemia 2-like (DLEU2L), non-coding RNA.
HCCS	ILMN_2128923	8.31e-09	5.52e-10	1.53293	2.89374	up	-0.764347	-0.694668	-0.455556	-0.592859	-0.585027	-0.0628946	0.0179794	0.0582538	0	-0.0722969	0.0248408	0.00149941	0.00970149	0.0350506	-0.161217	0.0606458	0.0620935	ILMN_172286	NM_005333.2	X	Xp22.2	Homo sapiens holocytochrome c synthase (cytochrome c heme-lyase) (HCCS), mRNA.
ADRBK2	ILMN_1668900	5.48e-10	1.85e-11	1.53258	2.89302	up	-0.619755	-0.46558	-0.66291	-0.611687	-0.520713	0.0884886	0.00271654	0.0590026	-0.0103559	0.0232546	-0.0538225	0.0744772	0.0826273	0.0939381	0.143128	0	-0.0254817	ILMN_8817	NM_005160.3	22	22q11.23c-q12.1a	Homo sapiens adrenergic, beta, receptor kinase 2 (ADRBK2), mRNA.
RASGRP4	ILMN_1791955	7.14e-08	7.56e-09	1.53222	2.89231	up	-0.653899	-0.417431	-0.585928	-0.535902	-0.540999	0.186412	0.154699	0.161294	-0.00801325	0	0.202332	0.0481668	0.173149	-0.0148885	0.0440724	0.0118527	-0.133573	ILMN_17558	NM_170604.2	19	19q13.2a	Homo sapiens RAS guanyl releasing protein 4 (RASGRP4), transcript variant a, mRNA.
PRTG	ILMN_2084031	6.33e-05	1.89e-05	1.53214	2.89215	up	-0.503534	-0.40848	-0.57823	-0.648742	-0.223474	-0.0660095	0.27276	0	-0.0830071	0.212067	-0.0852859	0.0487456	0.50967	0.29556	0.357183	0.229673	0.0253448	ILMN_15319	NM_173814.3	15	15q21.3c	Homo sapiens protogenin homolog (Gallus gallus) (PRTG), mRNA.
ST6GAL2	ILMN_1797102	2.32e-05	6.07e-06	1.53203	2.89192	up	-0.573548	-0.793526	-0.412826	-0.693682	-0.521264	0	0.0195637	0.168715	0.0511634	0.0716405	-0.0717144	0.0132089	0.0660698	-0.299585	0.117327	-0.28404	0.345318	ILMN_15723	NM_032528.1	2	2q12.3a	Homo sapiens ST6 beta-galactosamide alpha-2,6-sialyltranferase 2 (ST6GAL2), mRNA.
SEPP1	ILMN_2204826	5.15e-07	7.58e-08	1.53159	2.89105	up	-0.35426	-0.472303	-0.606895	-0.601398	-0.644824	0	0.225392	0.179518	0.213767	0.143796	-0.056159	0.142936	-0.120781	0.0198047	0.205195	0.00751591	-0.0118356	ILMN_27164	NM_005410.2	5	5p12c	Homo sapiens selenoprotein P, plasma, 1 (SEPP1), transcript variant 1, mRNA.
RUFY2	ILMN_2245814	1.06e-08	7.44e-10	1.53157	2.89101	up	-0.474777	-0.6597	-0.437102	-0.704103	-0.475049	-0.0230486	-0.00259805	-0.01601	0	0.102185	0.196639	0.0959911	0.0760815	0.0534933	0.0670638	0.108137	0.120471	ILMN_167837	NM_001042417.1	10	10q21.3d	Homo sapiens RUN and FYVE domain containing 2 (RUFY2), transcript variant 2, mRNA.
RRM2B	ILMN_2170595	7.2e-07	1.12e-07	1.53126	2.89038	up	-0.671583	-0.623428	-0.822491	-0.289783	-0.558015	0.035414	-0.138493	-0.113002	0.0427413	0.0117049	0.0874283	0.0939641	-0.0135288	0.0860946	0.138113	0.0294759	0	ILMN_166784	NM_015713.3	8	8q22.3b	Homo sapiens ribonucleotide reductase M2 B (TP53 inducible) (RRM2B), mRNA.
POGZ	ILMN_2329309	1.81e-11	2.11e-13	1.53106	2.88998	up	-0.647895	-0.53722	-0.493583	-0.685003	-0.607966	0.0398495	-0.0175617	0.0171654	0.00767851	0.0833919	0.0407553	0.0284483	0.0342445	0	-0.00467038	0.0359235	-0.0228653	ILMN_14318	NM_207171.1	1	1q21.3a	Homo sapiens pogo transposable element with ZNF domain (POGZ), transcript variant 2, mRNA.
LIMS1	ILMN_2381037	2.43e-08	2.06e-09	1.53041	2.88867	up	-0.452492	-0.652191	-0.714458	-0.571771	-0.384628	0.158948	-0.0459423	-0.019057	-0.0162334	0	0.101643	0.104484	0.12295	0.107876	0.0954134	0.0204706	0.0751159	ILMN_11207	NM_004987.3	2	2q12.3c-q13a	Homo sapiens LIM and senescent cell antigen-like domains 1 (LIMS1), mRNA.
SCYE1	ILMN_1715351	2.26e-09	1.1e-10	1.53	2.88786	up	-0.540572	-0.421164	-0.602843	-0.591604	-0.582705	0.114349	0.124132	0.00243759	0.127763	-0.047837	0.077945	0	-0.0168829	0.112439	-0.00563717	0.14174	0.158594	ILMN_16124	NM_004757.2	4	4q24e	Homo sapiens small inducible cytokine subfamily E, member 1 (endothelial monocyte-activating) (SCYE1), mRNA.
DENND1C	ILMN_1767020	2.31e-06	4.37e-07	1.52963	2.88712	up	-0.552893	-0.248059	-0.509222	-0.745906	-0.7674	0.1329	0.185829	0.132927	-0.00680018	0.095432	0.0492842	0	0.102547	0.0764678	-0.0371759	0.0235994	-0.173148	ILMN_16949	NM_024898.2	19	19p13.3a	Homo sapiens DENN/MADD domain containing 1C (DENND1C), mRNA.
FANCB	ILMN_1698252	8.61e-07	1.39e-07	1.52924	2.88633	up	-0.607113	-0.240144	-0.770613	-0.669005	-0.729165	-0.0498469	-0.163986	0.0163291	0.0131869	0.0828495	0.0828104	-0.0157449	0.0665064	0.00902748	0	0.00136924	0.0727258	ILMN_1522	NM_152633.2	X	Xp22.2	Homo sapiens Fanconi anemia, complementation group B (FANCB), transcript variant 2, mRNA.
KIAA1704	ILMN_2092160	3.39e-10	1.01e-11	1.52875	2.88535	up	-0.515913	-0.663638	-0.638908	-0.582989	-0.514779	-0.0312576	-0.0707929	0.0825102	0.0321267	-0.0544748	0.0025177	0.0380371	0.0784864	0	0.0942485	0.105961	0.0719013	ILMN_5352	NM_018559.2	13	13q14.12a	Homo sapiens KIAA1704 (KIAA1704), mRNA.
IL2RA	ILMN_1683774	2.42e-06	4.62e-07	1.52818	2.88422	up	-0.514838	-0.966425	-0.339519	-0.488579	-0.535398	0.0994325	0.0494223	0.0642867	-0.00366139	0.0808468	0.0941403	-0.0527616	0.108968	0.114559	0.0807521	-0.12164	0	ILMN_24627	NM_000417.1	10	10p15.1b-p15.1a	Homo sapiens interleukin 2 receptor, alpha (IL2RA), mRNA.
LCORL	ILMN_1730085	2.74e-09	1.4e-10	1.52808	2.88401	up	-0.493881	-0.501123	-0.545387	-0.65622	-0.619064	0.057853	-0.0136416	0.00686956	-0.0329354	0.0716245	0.188173	-0.0190384	0.0071404	0	0.0143762	0.146701	0.155863	ILMN_12683	NM_153686.5	4	4p15.32b	Homo sapiens ligand dependent nuclear receptor corepressor-like (LCORL), mRNA.
MGAT3	ILMN_1766475	3.75e-05	1.05e-05	1.52801	2.88388	up	-0.342412	-0.484025	-0.520464	-0.562196	-0.462077	0.337571	-0.103279	0.388125	0.341226	0.0142577	-0.050451	0.163418	0	0.220486	0.43752	-0.103482	0.0036583	ILMN_20796	NM_002409.4	22	22q13.1d	Homo sapiens mannosyl (beta-1,4-)-glycoprotein beta-1,4-N-acetylglucosaminyltransferase (MGAT3), transcript variant 1, mRNA.
FRYL	ILMN_1798467	3.26e-11	4.52e-13	1.52775	2.88336	up	-0.674695	-0.677835	-0.513565	-0.602606	-0.543262	0.0322759	0.0103884	-0.0218716	-0.00728011	0.0326424	0.0185845	0.0340657	0.03158	0.00769734	0.058507	-0.0884004	0	ILMN_179990	NM_015030.1	4	4p12a	Homo sapiens FRY-like (FRYL), mRNA.
CSAG3A	ILMN_2043126	0.00349433	0.001664	1.5275	2.88286	up	-0.353774	0	-0.513285	-0.358805	-0.522296	0.687101	0.249731	0.148809	-0.00580907	0.0815253	-0.0582104	-0.0489881	-0.142462	0.651546	0.224709	0.578418	0.772121	ILMN_21965	NM_203311.1	X	Xq28e	Homo sapiens CSAG family, member 3A (CSAG3A), mRNA.
SNORD48	ILMN_2157020	3.32e-07	4.54e-08	1.52692	2.88171	up	-0.652602	-0.210059	-0.723804	-0.693609	-0.705229	0.00417709	0.0199146	0.0148597	0	0.0429399	-0.0123436	0.0148597	0.0424681	-0.01683	0.0393379	-0.00403833	0.0174527	ILMN_7852	NR_002745.1	6	6p21.32b	Homo sapiens small nucleolar RNA, C/D box 48 (SNORD48), small nuclear RNA.
BCL2L11	ILMN_1766541	1.8e-08	1.43e-09	1.52672	2.88129	up	-0.607409	-0.63223	-0.394618	-0.664641	-0.730294	0.0259349	0.0561144	0.0419133	-0.00789499	0.0806482	0	0.0171192	0.0527172	-0.0760257	0.0360408	-0.174021	0.00257873	ILMN_13745	NM_006538.3	2	2q13c	Homo sapiens BCL2-like 11 (apoptosis facilitator) (BCL2L11), transcript variant 6, mRNA.
CCDC150	ILMN_2235602	2.41e-07	3.12e-08	1.52666	2.88117	up	-0.360855	-0.60195	-0.643849	-0.471749	-0.61521	0	-0.116263	-0.0152304	0.186927	0.24795	0.105282	0.0594978	0.0783842	-0.0433612	0.11647	0.0393336	0.200843	ILMN_179745	NM_001080539.1	2	2q33.1a	Homo sapiens coiled-coil domain containing 150 (CCDC150), mRNA.
ATP11C	ILMN_1804137	4.79e-07	6.96e-08	1.52661	2.88109	up	-0.60344	-0.888183	-0.609222	-0.430322	-0.449669	0.0694072	-0.0652654	0.0223641	0.0979211	0.0113001	0.0455801	-0.0108116	0.0423687	0	-0.192072	0.0294771	0.119756	ILMN_4082	NM_001010986.1	X	Xq27.1b	Homo sapiens ATPase, class VI, type 11C (ATP11C), transcript variant 2, mRNA.
ZNF367	ILMN_2200880	3.04e-06	6.02e-07	1.52605	2.87997	up	-0.478637	-0.61477	-0.293391	-0.422229	-0.802313	0.126052	-0.0549283	0.0810516	0.0854328	-0.0247397	0.300595	0.0924819	-0.0711653	0.226719	0	0.129074	0.159871	ILMN_23631	NM_153695.2	9	9q22.32b-q22.33a	Homo sapiens zinc finger protein 367 (ZNF367), mRNA.
CLEC12A	ILMN_2292178	3.48e-07	4.79e-08	1.52604	2.87994	up	-0.444568	-0.44479	-0.565305	-0.626946	-0.634135	0.251886	0.153984	0.241615	0.0237618	0.131354	-0.133655	-0.027986	0	0.13483	0.092978	0.000818	-0.0698912	ILMN_21950	NM_138337.4	12	12p13.2c	Homo sapiens C-type lectin domain family 12, member A (CLEC12A), transcript variant 1, mRNA.
MOCS2	ILMN_1770087	3.98e-08	3.76e-09	1.52595	2.87975	up	-0.504486	-0.692747	-0.540164	-0.6093	-0.361927	0.139762	0.08706	0.190974	-0.00708723	0.0803316	-0.0537367	0.0959091	0.0142133	0.202669	0	-0.00365639	0.0693004	ILMN_28268	NM_004531.3	5	5q11.2b	Homo sapiens molybdenum cofactor synthesis 2 (MOCS2), transcript variant 3, mRNA.
PRDX2	ILMN_1709584	2.62e-07	3.44e-08	1.52583	2.87952	up	-0.699379	-0.466957	-0.347161	-0.554472	-0.877033	-0.0456581	-0.0291481	0.0487628	0.0164254	0.0118611	0.0722852	0.031096	0.0778761	0.0204282	-0.00969148	0	0.052865	ILMN_8956	NM_181738.1	19	19p13.13c	Homo sapiens peroxiredoxin 2 (PRDX2), nuclear gene encoding mitochondrial protein, transcript variant 3, mRNA.
DSE	ILMN_2386849	2.16e-06	4.05e-07	1.52576	2.87938	up	-0.458283	-0.323759	-0.431746	-0.659069	-0.649341	0.194548	-0.0554907	-0.120181	-0.0720832	0.16427	0.227362	0.174734	0.21685	0.200635	0.101285	0.229132	0	ILMN_14589	NM_013352.2	6	6q22.1d	Homo sapiens dermatan sulfate epimerase (DSE), transcript variant 1, mRNA.
SF1	ILMN_1742808	1.11e-09	4.58e-11	1.52575	2.87936	up	-0.45552	-0.547296	-0.580042	-0.761095	-0.68036	0.0548749	-0.0588896	-0.0514457	0.00459027	0.00193763	0.0515988	0.0159225	0.0150723	0.0202703	-0.034672	0.0365822	0	ILMN_2017	NM_201997.1	11	11q13.1b	Homo sapiens splicing factor 1 (SF1), transcript variant 4, mRNA.
RASAL2	ILMN_1652952	3.91e-08	3.69e-09	1.52574	2.87935	up	-0.653952	-0.642863	-0.398482	-0.467053	-0.583015	0.0586164	-0.0786779	0	-0.0632558	0.167182	0.192003	0.0971909	0.0837326	0.0769436	-0.0288615	0.0879386	0.13247	ILMN_26623	NM_004841.2	1	1q25.2b	Homo sapiens RAS protein activator like 2 (RASAL2), transcript variant 1, mRNA.
BMP1	ILMN_2295290	5.24e-07	7.76e-08	1.52573	2.87933	up	-0.497544	-0.505185	-0.611622	-0.805146	-0.451961	0.0408208	0	0.00814915	0.0420971	0.101381	-0.19819	-0.0192883	0.184088	0.212587	0.0878887	0.0260849	-0.0631103	ILMN_27660	NM_006128.1	8	8p21.3a	Homo sapiens bone morphogenetic protein 1 (BMP1), transcript variant BMP1-2, mRNA.
GNAO1	ILMN_1800381	5.85e-05	1.73e-05	1.52573	2.87931	up	-0.454906	-0.646009	-0.627991	-0.418839	-0.233756	0.350113	0.212631	0.418386	-0.00106192	0.151083	-0.118694	0.0709753	0.220569	0.0619195	0.387858	-0.155437	0	ILMN_3743	NM_138736.1	16	16q13a	Homo sapiens guanine nucleotide binding protein (G protein), alpha activating activity polypeptide O (GNAO1), transcript variant 2, mRNA.
GPR174	ILMN_1715404	1.71e-05	4.3e-06	1.52571	2.87929	up	-0.494335	-0.634407	-0.176204	-0.563034	-0.663231	0.330855	0.318277	0.304213	0.0576148	0.107982	0.0787044	0.100885	-0.0190959	0.135791	0	-0.0280914	-0.148246	ILMN_26334	NM_032553.1	X	Xq21.1b	Homo sapiens G protein-coupled receptor 174 (GPR174), mRNA.
C9orf41	ILMN_1780460	3.34e-07	4.58e-08	1.52533	2.87853	up	-0.362637	-0.867981	-0.613833	-0.448425	-0.502608	0.0938387	0	-0.0151422	0.0238357	-0.00081	0.157848	0.0376043	0.0082674	0.131387	-0.0234256	0.0856101	0.101301	ILMN_13662	NM_152420.1	9	9q21.13b	Homo sapiens chromosome 9 open reading frame 41 (C9orf41), mRNA.
ALDH1B1	ILMN_1675398	6.04e-08	6.2e-09	1.52524	2.87835	up	-0.71713	-0.595706	-0.584196	-0.438372	-0.457764	0.168116	-0.0183816	0.0550067	-0.0784719	-0.0790105	0.183748	0.158228	0.0404677	0.0404332	0.00695872	0.127777	0	ILMN_182653	NM_000692.3	9	9p13.1b	Homo sapiens aldehyde dehydrogenase 1 family, member B1 (ALDH1B1), nuclear gene encoding mitochondrial protein, mRNA.
GAN	ILMN_1708103	3.3e-07	4.5e-08	1.52485	2.87756	up	-0.7942	-0.346881	-0.462634	-0.642654	-0.639399	0.095922	-0.145386	-0.0320518	0.0427284	0	0.168018	0.0303538	0.0231273	0.0420694	-0.00144029	0.136142	0.0186446	ILMN_25306	NM_022041.2	16	16q23.2b	Homo sapiens gigaxonin (GAN), mRNA.
WDR7	ILMN_2281167	9.31e-07	1.52e-07	1.52474	2.87735	up	-0.594132	-0.43043	-0.349146	-0.784885	-0.763208	0.127016	0.153961	0.102593	0.0129726	0.0344601	-0.075753	0.0615766	0.0436006	0.0448887	-0.112705	-0.102157	0	ILMN_164975	NM_015285.2	18	18q21.31a	Homo sapiens WD repeat domain 7 (WDR7), transcript variant 1, mRNA.
PCDHGB1	ILMN_1709824	0.00198244	0.000886	1.52423	2.87633	up	-0.620582	-0.285648	-0.629444	-0.665744	-0.829879	-0.36138	0.143828	0	0.191413	0.267965	-0.656122	0.165404	0.186484	0.0375278	-0.359167	0.0930514	0.312835	ILMN_22208	NM_018922.2	5	5q31.3c	Homo sapiens protocadherin gamma subfamily B, 1 (PCDHGB1), transcript variant 1, mRNA.
NDUFV3	ILMN_2387731	2.35e-10	6.23e-12	1.52381	2.87549	up	-0.559257	-0.735043	-0.49907	-0.533272	-0.539773	0.0671484	0.0450799	0.0315416	-0.00411916	0.035316	0.0288963	0	-0.0446804	0.0858552	0.0892801	0.0795424	-0.00107431	ILMN_17959	NM_001001503.1	21	21q22.3b	Homo sapiens NADH dehydrogenase (ubiquinone) flavoprotein 3, 10kDa (NDUFV3), nuclear gene encoding mitochondrial protein, transcript variant 2, mRNA.
TMEM189-UBE2V1	ILMN_2368713	1.7e-12	6.86e-15	1.52373	2.87533	up	-0.645957	-0.676894	-0.617982	-0.551848	-0.525916	0.00882316	0.00729251	0	-0.0547781	0.0172663	0.0378613	-0.00123954	0.00155759	-0.00309205	0.013334	0.00780082	0.0117848	ILMN_21259	NM_003349.4	20	20q13.13e	Homo sapiens TMEM189-UBE2V1 readthrough transcript (TMEM189-UBE2V1), transcript variant 2, mRNA.
SLC7A8	ILMN_1695093	3.61e-06	7.34e-07	1.52363	2.87513	up	-0.591465	-0.516383	-0.61357	-0.550612	-0.615881	0.0457745	0.0374949	-0.221546	-0.163847	0.0466242	0	0.0350692	0.0328803	0.138299	0.421702	0.0930464	-0.106344	ILMN_15642	NM_012244.2	14	14q11.2f	Homo sapiens solute carrier family 7 (cationic amino acid transporter, y+ system), member 8 (SLC7A8), transcript variant 1, mRNA.
ZNF793	ILMN_1806333	3.32e-06	6.67e-07	1.52302	2.87392	up	-0.547975	-0.401317	-0.569577	-0.49001	-0.690244	0.0565643	0	0.154236	0.0905936	0.249092	-0.2817	0.115346	-0.0309985	-0.0919759	0.174046	0.22445	0.145666	ILMN_16768	NM_001013659.1	19	19q13.12c	Homo sapiens zinc finger protein 793 (ZNF793), mRNA.
LSR	ILMN_1749396	4.53e-07	6.5e-08	1.52246	2.8728	up	-0.49576	-0.374151	-0.853908	-0.464538	-0.688121	0	0.0474508	-0.0609536	0.0581675	0.0916364	-0.0661545	0.0457461	0.100543	-0.077249	0.0309997	0.140195	0.0628965	ILMN_2781	NM_205835.2	19	19q13.12a	Homo sapiens lipolysis stimulated lipoprotein receptor (LSR), transcript variant 3, mRNA.
LILRB1	ILMN_1708248	5.17e-06	1.11e-06	1.52245	2.87279	up	-0.879887	-0.491512	-0.402877	-0.328631	-0.703666	0.176877	0.073565	0.127598	-0.106275	0.0932403	0.0716782	0	0.0973322	0.130606	0.0678682	-0.0335083	-0.158014	ILMN_26716	NM_006669.2	19	19q13.42a	Homo sapiens leukocyte immunoglobulin-like receptor, subfamily B (with TM and ITIM domains), member 1 (LILRB1), mRNA.
BRIP1	ILMN_1760757	4.27e-06	8.84e-07	1.52227	2.87243	up	-0.688616	-0.38798	-0.560702	-0.768778	-0.252984	0.197048	-0.0763812	-0.0442429	0.0948493	-0.106741	0.0946128	0.160353	0.205466	0.095237	0	0.164556	0.108199	ILMN_13291	NM_032043.1	17	17q23.2c	Homo sapiens BRCA1 interacting protein C-terminal helicase 1 (BRIP1), mRNA.
SIGLEC7	ILMN_1686706	3.54e-07	4.88e-08	1.52209	2.87208	up	-0.671949	-0.34635	-0.663692	-0.515122	-0.650839	0.176252	0.0865836	0	-0.17341	0.077008	0.13114	0.0301731	0.118401	0.0913455	0.0578525	-0.087822	-0.0699201	ILMN_29432	NM_014385.2	19	19q13.33d	Homo sapiens sialic acid binding Ig-like lectin 7 (SIGLEC7), transcript variant 1, mRNA.
MAP4K4	ILMN_1681657	3.02e-07	4.07e-08	1.52139	2.87067	up	-0.450254	-0.37217	-0.634953	-0.625267	-0.585603	-0.0238049	-0.0217338	0.0441775	0.172	0.190309	0.0216923	0.0410521	0.266083	0	0.0143681	-0.0652049	0.22192	ILMN_4662	NM_145686.2	2	2q11.2e	Homo sapiens mitogen-activated protein kinase kinase kinase kinase 4 (MAP4K4), transcript variant 2, mRNA.
ZNF780B	ILMN_1668291	1.86e-08	1.49e-09	1.52131	2.87051	up	-0.718808	-0.676109	-0.517626	-0.65112	-0.380533	0.0103917	-0.0762258	-0.0480042	0.011477	0.110309	0	0.0584855	0.0523508	-0.0715201	0.0730228	0.0101938	0.0672054	ILMN_24789	NM_001005851.1	19	19q13.2b	Homo sapiens zinc finger protein 780B (ZNF780B), mRNA.
GPR141	ILMN_1656818	2.45e-07	3.17e-08	1.52095	2.8698	up	-0.481009	-0.499487	-0.611337	-0.544359	-0.514202	0.187637	-0.000234	0.112638	0.232352	0.0697126	-0.145262	0.00077	0.161789	0.128526	0.242579	0	-0.0917804	ILMN_20517	NM_181791.1	7	7p14.1e	Homo sapiens G protein-coupled receptor 141 (GPR141), mRNA.
ARL13B	ILMN_1777301	5.07e-07	7.45e-08	1.52082	2.86954	up	-0.692159	-0.6996	-0.330479	-0.525636	-0.577247	0.211051	0.0183036	0.00756764	0.0315495	-0.160971	-0.00467205	0.200236	0	0.060771	0.0538728	-0.0521867	0.112385	ILMN_8724	NM_182896.1	3	3q11.2a	Homo sapiens ADP-ribosylation factor-like 13B (ARL13B), transcript variant 1, mRNA.
ZDHHC20	ILMN_1654141	2.41e-11	3e-13	1.52074	2.86938	up	-0.62235	-0.478772	-0.692377	-0.517088	-0.580644	0.0529215	-0.0140185	0.0303216	0	0.0486875	0.0396786	-0.000395	0.0491061	0.0399442	0.0302789	0.0455613	-0.00376248	ILMN_15011	NM_153251.2	13	13q12.11b	Homo sapiens zinc finger, DHHC-type containing 20 (ZDHHC20), mRNA.
GBP5	ILMN_2114568	1.15e-10	2.42e-12	1.52012	2.86815	up	-0.570769	-0.623104	-0.639174	-0.485561	-0.533609	0.139197	-3.36e-05	0.0658414	-0.0702043	0.0794301	0.0625551	-0.00643444	0	0.0232351	0.0385358	0.0538363	0.0189683	ILMN_24462	NM_052942.2	1	1p22.2c	Homo sapiens guanylate binding protein 5 (GBP5), mRNA.
PCDHGA6	ILMN_2411480	2.66e-05	7.14e-06	1.52007	2.86806	up	-0.712232	-0.285398	-0.419411	-0.575635	-0.566638	-0.219683	0.223084	-0.0196745	0.158452	0.289705	0	0.162282	0.157463	0.198555	-0.214349	0.105119	0.266394	ILMN_11585	NM_032086.1	5	5q31.3c	Homo sapiens protocadherin gamma subfamily A, 6 (PCDHGA6), transcript variant 2, mRNA.
ZNF546	ILMN_1679252	1.7e-08	1.32e-09	1.51992	2.86775	up	-0.385626	-0.622282	-0.747311	-0.454688	-0.619743	0.137387	0.0100851	0	0.0299129	-0.0104816	0.0265644	0.066684	-0.0174818	-0.00556374	0.0994315	0.0161035	0.104139	ILMN_2984	NM_178544.2	19	19q13.2b	Homo sapiens zinc finger protein 546 (ZNF546), mRNA.
C1orf215	ILMN_1708714	3.13e-06	6.22e-07	1.51978	2.86748	up	-0.592218	-0.361178	-0.521864	-0.742415	-0.453891	-0.149036	0	0.00224304	0.199236	0.122732	0.209142	0.0301867	0.139224	-0.118663	-0.0440152	0.168967	0.274623	ILMN_23368	NM_152497.1	1	1p36.11b	Homo sapiens chromosome 1 open reading frame 215 (C1orf215), mRNA.
ACAD8	ILMN_1724699	5.03e-07	7.39e-08	1.51966	2.86723	up	-0.552829	-0.658063	-0.641182	-0.507067	-0.471173	0.0154619	0.363735	0.0588315	0	-0.108928	-0.130508	0.109874	-0.0676596	0.0891407	0.0568998	0.0434184	0.0219371	ILMN_19744	NM_014384.1	11	11q25e	Homo sapiens acyl-Coenzyme A dehydrogenase family, member 8 (ACAD8), mRNA.
LOC126075	ILMN_2271699	3.98e-08	3.76e-09	1.5195	2.86692	up	-0.583964	-0.334298	-0.595429	-0.542872	-0.68458	-0.0420985	0.194624	0.0992007	-0.0428889	0.104313	-0.032177	0.108957	0.132277	0	0.0258291	0.0651956	0.0511794	ILMN_181800	NM_001080503.1	19	19p13.2b	Homo sapiens hypothetical protein LOC126075 (LOC126075), mRNA.
SNX20	ILMN_1798612	3.01e-07	4.05e-08	1.51912	2.86615	up	-0.643998	-0.467498	-0.64754	-0.378043	-0.554786	0.199346	0.107369	0.215391	0	0.046582	-0.0401368	-0.0041976	0.0890651	0.217055	0.0629468	0.0317488	-0.146863	ILMN_511	NM_182854.1	16	16q12.1c	Homo sapiens sorting nexin 20 (SNX20), mRNA.
WIT-1	ILMN_1723910	0.000767	0.000309	1.51911	2.86613	up	-0.519971	-0.416128	-0.434144	-0.725121	-0.332728	0.0282032	0.168466	-0.00753427	0.0955443	-0.21989	0.200785	0.157055	0	0.401399	0.632972	0.330266	-0.376022	ILMN_137269	NM_015855.2	11	11p13e	Homo sapiens Wilms tumor associated protein (WIT-1), mRNA.
MLL3	ILMN_1698472	1.22e-10	2.62e-12	1.51893	2.86579	up	-0.585155	-0.55484	-0.563919	-0.566545	-0.738345	0.000262	0	0.00233865	-0.0719824	0.0251174	0.0362747	0.0223637	-0.0106084	-0.104006	0.0337682	0.0460265	0.0360081	ILMN_14020	NM_170606.1	7	7q36.1e	Homo sapiens myeloid/lymphoid or mixed-lineage leukemia 3 (MLL3), transcript variant 2, mRNA.
F2RL2	ILMN_2202894	8.64e-06	1.97e-06	1.51812	2.86419	up	-0.505843	-0.371443	-0.514246	-0.392788	-0.538236	0.0684307	0.221797	0.196027	0.226885	0.39673	-0.0448496	0.227399	0	-0.000992	0.420441	0.057204	-0.115718	ILMN_181956	NM_004101.2	5	5q13.3d	Homo sapiens coagulation factor II (thrombin) receptor-like 2 (F2RL2), mRNA.
NOTCH2NL	ILMN_1685445	2.49e-07	3.25e-08	1.51752	2.86299	up	-0.555201	-0.333231	-0.457685	-0.609111	-0.875874	0.0810826	-0.0131867	0.0239844	-0.00183582	0.0712135	0.100734	0.0331924	0.02193	0	-0.00139952	0.0718024	0.0384538	ILMN_11879	NM_203458.3	1	1q21.1b	Homo sapiens Notch homolog 2 (Drosophila) N-terminal like (NOTCH2NL), mRNA.
PIGW	ILMN_2178186	1.04e-06	1.73e-07	1.51747	2.86289	up	-0.423516	-0.753237	-0.349151	-0.603041	-0.607303	0.123813	-0.146725	-0.015677	0.0278361	-0.0382388	0.15248	0.00469852	0.0325623	0.190872	0	0.0831146	0.238285	ILMN_162681	NM_178517.3	17	17q12b	Homo sapiens phosphatidylinositol glycan anchor biosynthesis, class W (PIGW), mRNA.
BTBD8	ILMN_2049900	1.16e-07	1.33e-08	1.51735	2.86265	up	-0.733006	-0.415348	-0.602071	-0.593088	-0.413996	0.117567	-0.124308	0	0.0836396	0.0119643	0.117567	0.1433	-0.0323005	-0.0341573	0.1099	0.157714	0.0497465	ILMN_26511	NM_183242.1	1	1p22.1e	Homo sapiens BTB (POZ) domain containing 8 (BTBD8), mRNA.
ZNF382	ILMN_1782284	4.98e-05	1.45e-05	1.517	2.86194	up	-0.261662	-0.654942	-0.803647	-0.633725	-0.195111	0.0390234	-0.102094	0	0.0206728	0.265508	0.101777	0.193691	-0.0823913	-0.00388765	0.153008	0.321125	0.190368	ILMN_181788	NM_032825.3	19	19q13.12b	Homo sapiens zinc finger protein 382 (ZNF382), mRNA.
MARCH8	ILMN_2341626	3.16e-06	6.3e-07	1.51687	2.86169	up	-0.470499	-0.256406	-0.423588	-0.862666	-0.638497	0.123452	0.0952325	-0.0598083	-0.0296619	0.0659258	0.194756	-0.0225086	0.0989869	0	0.0959265	0.157926	0.128935	ILMN_6980	NM_001002265.1	10	10q11.21d	Homo sapiens membrane-associated ring finger (C3HC4) 8 (MARCH8), transcript variant 6, mRNA.
BUB1	ILMN_2202948	1.02e-05	2.39e-06	1.51675	2.86147	up	-0.642633	-0.144581	-0.624171	-0.456755	-0.831507	0.253964	-0.0147271	0	0.15143	-0.095613	0.0747688	0.0231731	0.0842335	0.0945911	0.0908329	-0.00174451	0.0717957	ILMN_10590	NM_004336.2	2	2q13b	Homo sapiens BUB1 budding uninhibited by benzimidazoles 1 homolog (yeast) (BUB1), mRNA.
RN7SK	ILMN_1739423	5.6e-08	5.65e-09	1.51628	2.86053	up	-0.740433	-0.529201	-0.498935	-0.369822	-0.813172	0.0109153	0	-0.0192735	-0.00782609	0.0594568	-0.00579333	0.0151978	0.0143533	0.00491643	0.0389164	0.0117385	9.61e-05	ILMN_14457	NR_001445.1	6	6p12.1d	Homo sapiens RNA, 7SK small nuclear (RN7SK), non-coding RNA.
LOC441956	ILMN_1762170	0.000218	7.57e-05	1.51621	2.86039	up	-0.463872	-0.42392	-0.196277	-0.606502	-0.411997	0	0.544852	0.448493	0.129721	0.478525	0.229896	0.195899	0.330651	0.0104187	-0.0488584	-0.070255	-0.0898631	ILMN_163822	XM_498859.2		21q11.2b	PREDICTED: Homo sapiens similar to cDNA sequence BC021523 (LOC441956), mRNA.
PDE10A	ILMN_1782955	6.26e-09	3.89e-10	1.51611	2.86018	up	-0.547694	-0.529848	-0.567014	-0.606805	-0.472082	-0.0147712	-0.0161543	-0.112702	0.129769	0.0864809	0.0246954	0.0780246	0.160221	0.0901806	0.0388906	0	0.203565	ILMN_22388	NM_006661.1	6	6q27b	Homo sapiens phosphodiesterase 10A (PDE10A), mRNA.
DDX11	ILMN_1712513	3.89e-07	5.45e-08	1.51609	2.86015	up	-0.396726	-0.663895	-0.517039	-0.653865	-0.515513	-0.0244176	-0.18052	-0.0169518	0.0259175	0.219213	0.220235	0.0362525	0.0903895	0.0176342	0.043047	0	0.180607	ILMN_306817	NM_152438.1	12	12p11.21b	Homo sapiens DEAD/H (Asp-Glu-Ala-Asp/His) box polypeptide 11 (CHL1-like helicase homolog, S. cerevisiae) (DDX11), transcript variant 3, mRNA.
TAF5L	ILMN_1797056	3.2e-07	4.35e-08	1.5159	2.85977	up	-0.71322	-0.482267	-0.587273	-0.301196	-0.607559	0.126091	0.00388169	-0.027638	0.150702	-0.00106668	0.255134	0.0516849	0.0735488	0	-0.0478909	0.143017	0.015002	ILMN_6399	NM_001025247.1	1	1q42.13e	Homo sapiens TAF5-like RNA polymerase II, p300/CBP-associated factor (PCAF)-associated factor, 65kDa (TAF5L), transcript variant 2, mRNA.
MAPK9	ILMN_2400297	4.03e-07	5.68e-08	1.51567	2.85932	up	-0.645803	-0.816641	-0.420593	-0.318457	-0.539766	0.0839839	0.14483	-0.0145347	0.121962	0.0467634	0	0.032784	-0.0437157	0.144961	0.0308368	0.0735693	-0.000981	ILMN_1680	NM_002752.3	5	5q35.3e-q35.3f	Homo sapiens mitogen-activated protein kinase 9 (MAPK9), transcript variant JNK2-a2, mRNA.
CDC25C	ILMN_1725260	1.48e-05	3.64e-06	1.51564	2.85926	up	-0.425362	-0.167482	-0.680122	-0.687888	-0.896469	0.0646567	0.0101783	-0.078438	-0.0386355	-0.0879199	0.0797183	0	0.0689199	0.166683	0.00577807	0.111139	0.0394621	ILMN_29228	NM_022809.2	5	5q31.2c	Homo sapiens cell division cycle 25 homolog C (S. pombe) (CDC25C), transcript variant 2, mRNA.
ADAM12	ILMN_1726266	2.71e-07	3.58e-08	1.51542	2.85882	up	-0.37412	-0.583216	-0.702469	-0.557726	-0.398958	-0.0398841	0.187998	0	-0.0186815	0.173109	-0.047744	0.132729	0.206228	0.0234504	0.196309	0.0173604	0.0861542	ILMN_29338	NM_021641.2	10	10q26.2a	Homo sapiens ADAM metallopeptidase domain 12 (meltrin alpha) (ADAM12), transcript variant 2, mRNA.
CPLX3	ILMN_1689515	0.00035	0.000128	1.5154	2.85879	up	-0.646781	-0.281142	-0.413789	-0.64401	-0.489275	0.187252	0.380511	0.535924	0.111046	0.0899413	-0.000965	0.0365	0.0430377	0	-0.310215	0.374373	-0.190989	ILMN_19503	NM_001030005.2	15	15q24.1b	Homo sapiens complexin 3 (CPLX3), mRNA.
DGKH	ILMN_1756650	6.55e-06	1.45e-06	1.51534	2.85866	up	-0.47665	-0.20841	-0.667973	-0.800706	-0.499691	-0.0382347	-0.0662365	0.084388	0	0.263974	0.12685	0.0379021	0.0936029	-0.0993819	0.130972	0.180476	0.113164	ILMN_16767	NM_178009.2	13	13q14.11c	Homo sapiens diacylglycerol kinase, eta (DGKH), transcript variant 2, mRNA.
PARP15	ILMN_1776778	9.48e-08	1.05e-08	1.51498	2.85795	up	-0.702859	-0.520217	-0.783144	-0.442668	-0.54931	0.0272186	0.125411	0.0504761	-0.100871	0.0523305	0.0474904	0	0.00476408	0.00428891	-0.0991125	0.0464773	-0.162564	ILMN_3312	NM_152615.1	3	3q21.1a	Homo sapiens poly (ADP-ribose) polymerase family, member 15 (PARP15), transcript variant 2, mRNA.
NUDT4P1	ILMN_1794976	7.81e-07	1.23e-07	1.51485	2.85768	up	-0.583434	-0.467499	-0.700163	-0.595485	-0.344126	-0.00617266	0.169982	0.00936866	-0.119444	0.235568	0.205261	0.148995	0.110939	0.0162883	0	-0.0979164	0.0594757	ILMN_17264	NR_002212.1	1	1q21.1b	Homo sapiens nudix (nucleoside diphosphate linked moiety X)-type motif 4 pseudogene 1 (NUDT4P1), non-coding RNA.
C7orf70	ILMN_2116811	1.25e-07	1.46e-08	1.51422	2.85643	up	-0.548178	-0.291001	-0.750586	-0.564341	-0.619329	-0.00487852	0.0165551	0	0.0870974	-0.000275	0.169896	0.00799012	0.00946593	0.130816	-0.0231636	0.0163548	0.116742	ILMN_182436	NM_001037163.1	7	7p22.1b	Homo sapiens chromosome 7 open reading frame 70 (C7orf70), mRNA.
CD164	ILMN_1783852	5.87e-09	3.59e-10	1.51408	2.85617	up	-0.523825	-0.84314	-0.576805	-0.475866	-0.508019	0.0231757	0.0126846	-0.0120213	0.0201471	0.0347314	0.0144958	-0.00362158	0	0.0285895	0.0280895	0.0303159	-0.0216167	ILMN_22810	NM_006016.3	6	6q21f	Homo sapiens CD164 molecule, sialomucin (CD164), mRNA.
BTBD7	ILMN_2356745	1.16e-07	1.33e-08	1.51402	2.85605	up	-0.405149	-0.871716	-0.610123	-0.501924	-0.462129	0.0254638	-0.000314	0.0303473	0.00943327	0.112859	0.0257118	0.040828	-0.0199175	0.0273476	0.10348	-0.0171287	0	ILMN_1111	NM_018167.3	14	14q32.12b-q32.13a	Homo sapiens BTB (POZ) domain containing 7 (BTBD7), transcript variant 2, mRNA.
PRSS27	ILMN_1775549	7.55e-05	2.31e-05	1.51399	2.856	up	-0.731896	-0.203829	-0.840733	-0.48936	-0.664991	-0.164033	0.0324943	0.119154	0.110768	0.203447	0	0.0993688	-0.0277023	0.110451	-0.393118	0.0472684	0.0082767	ILMN_14247	NM_031948.3	16	16p13.3d	Homo sapiens protease, serine 27 (PRSS27), mRNA.
BAG1	ILMN_1733970	2.37e-06	4.52e-07	1.51395	2.85591	up	-0.405208	-0.975608	-0.523882	-0.481584	-0.485263	0.0644255	-0.0512028	0.118047	0.00996375	0.0437684	0.0714295	0	-0.0621014	0.0858777	-0.129206	0.0639885	0.0731373	ILMN_174073	NM_004323.4	9	9p13.3e	Homo sapiens BCL2-associated athanogene (BAG1), mRNA.
RGS12	ILMN_1751141	5.21e-07	7.71e-08	1.51388	2.85578	up	-0.519413	-0.404055	-0.691484	-0.716855	-0.599665	0	-0.102204	-0.257206	-0.0581749	0.0141072	0.12345	0.037554	0.0939722	0.0396469	0.0343928	0.0542228	0.163748	ILMN_5413	NM_198227.1	4	4p16.2c	Homo sapiens regulator of G-protein signaling 12 (RGS12), transcript variant 3, mRNA.
MORF4L1	ILMN_1812726	1.36e-09	5.91e-11	1.51383	2.85567	up	-0.441368	-0.537831	-0.636617	-0.730251	-0.54966	0.103534	0.0616639	-0.0619659	-0.052902	0.00636602	0.012183	0.0453963	-0.000748	0.0374804	0	0.04263	0.0350711	ILMN_26919	NM_206839.1	15	15q25.1a	Homo sapiens mortality factor 4 like 1 (MORF4L1), transcript variant 2, mRNA.
PPP1CB	ILMN_2405023	2.44e-07	3.16e-08	1.51356	2.85513	up	-0.328858	-0.738667	-0.553997	-0.470155	-0.685083	0.0244222	-0.0791044	-0.0569012	0.0228624	-0.0202878	0.122861	0.0458546	0.10668	0	0.043946	0.18627	0.114509	ILMN_22939	NM_206876.1	2	2p23.2a	Homo sapiens protein phosphatase 1, catalytic subunit, beta isoform (PPP1CB), transcript variant 3, mRNA.
ZNF275	ILMN_2314998	3.78e-07	5.27e-08	1.51284	2.85371	up	-0.801386	-0.462165	-0.702339	-0.49011	-0.401525	0.130533	0.0217502	-0.0270565	0.025835	0.15393	0.0324962	0.0204234	0.0338428	-0.0505962	0	0.111635	-0.143749	ILMN_180340	NM_001080485.1	X	Xq28f	Homo sapiens zinc finger protein 275 (ZNF275), mRNA.
ACACA	ILMN_1667641	1.44e-06	2.52e-07	1.5125	2.85303	up	-0.515711	-0.631123	-0.435324	-0.686154	-0.423378	0.193284	-0.070436	0.0905964	0.127671	0.169612	0.268279	-0.224517	0	-0.0245216	0.0505714	0.0645821	0.0579972	ILMN_176065	NM_198839.1	17	17q12b	Homo sapiens acetyl-Coenzyme A carboxylase alpha (ACACA), transcript variant 2, mRNA.
VARS	ILMN_1772055	1.88e-09	8.84e-11	1.51247	2.85299	up	-0.65134	-0.545496	-0.529271	-0.500403	-0.476992	0.122582	-0.0887702	-0.00850034	-0.00925517	0.111237	0.155838	0.0352263	0.0847979	0.0941808	0	0.0559592	0.121234	ILMN_167588	XM_001133527.1		6p21.33a	PREDICTED: Homo sapiens valyl-tRNA synthetase, transcript variant 1 (VARS), mRNA.
CAMK1D	ILMN_1705477	2.69e-07	3.55e-08	1.5122	2.85244	up	-0.468357	-0.661938	-0.48157	-0.470577	-0.508245	0.0834761	0.0668588	0.175355	0.119789	-0.00185299	0.204741	0	-0.0054307	-0.130322	0.0983532	0.0137458	0.317409	ILMN_24447	NM_020397.2	10	10p13e	Homo sapiens calcium/calmodulin-dependent protein kinase ID (CAMK1D), transcript variant 1, mRNA.
NEK9	ILMN_1698386	6.05e-06	1.32e-06	1.51185	2.85176	up	-0.503344	-1.06508	-0.495657	-0.410013	-0.422068	0.00449801	0.0729587	0.0382206	-0.0319109	0.0627077	0	0.00286579	0.0439124	-0.0144329	0.0479853	-0.0244238	0.00266623	ILMN_3548	NM_033116.3	14	14q24.3b	Homo sapiens NIMA (never in mitosis gene a)- related kinase 9 (NEK9), mRNA.
CP	ILMN_1813206	0.000556	0.000215	1.51185	2.85175	up	-0.308485	-0.981344	-0.413075	-0.35977	-0.344489	0.278956	-0.0392511	0.189698	0.245401	-0.0601704	0.0636175	0.215891	0	0.289	0.328875	0.259233	-0.392696	ILMN_24449	NM_000096.1	3	3q24f-q25.1a	Homo sapiens ceruloplasmin (ferroxidase) (CP), mRNA.
MAP4K5	ILMN_2408908	2.27e-09	1.11e-10	1.51166	2.85139	up	-0.471368	-0.785887	-0.59653	-0.457836	-0.613454	-0.015877	0.000815	0.0058279	0.00716782	0.0811098	0	0.0243218	0.0223508	-0.000326	0.0135539	-0.0111761	0.00570822	ILMN_10246	NM_006575.3	14	14q22.1b	Homo sapiens mitogen-activated protein kinase kinase kinase kinase 5 (MAP4K5), transcript variant 1, mRNA.
USP2	ILMN_1705627	1.12e-08	7.94e-10	1.51158	2.85122	up	-0.553955	-0.585018	-0.571632	-0.51276	-0.374594	0.129357	-0.0567822	-0.0226493	0.0517507	0.175413	0.138954	0.153892	0.15479	0	-0.0063901	0.133932	0.0653343	ILMN_4859	NM_004205.3	11	11q23.3f	Homo sapiens ubiquitin specific peptidase 2 (USP2), transcript variant 1, mRNA.
MEGF9	ILMN_1658798	1.22e-06	2.09e-07	1.51138	2.85082	up	-0.456664	-0.957511	-0.537728	-0.502275	-0.432207	0.0144975	0.0904682	-0.0407674	-0.0254097	0.0608997	0.0301888	0.0616267	0	-0.132509	0.0253305	0.0237329	0.114974	ILMN_181618	NM_001080497.1	9	9q33.2a	Homo sapiens multiple EGF-like-domains 9 (MEGF9), mRNA.
RASA1	ILMN_1737576	1.64e-07	1.99e-08	1.51129	2.85066	up	-0.425973	-0.829391	-0.607169	-0.462319	-0.42791	-0.0280435	0.122979	0.0586605	0.0473721	0.142207	0.0733039	-0.0715277	0.089294	-0.0166035	0	0.0488002	0.0763414	ILMN_26241	NM_002890.1	5	5q14.3d	Homo sapiens RAS p21 protein activator (GTPase activating protein) 1 (RASA1), transcript variant 1, mRNA.
IL24	ILMN_1774685	0.000368	0.000136	1.5111	2.85027	up	-0.519988	-0.401861	-0.487617	-0.425832	-0.375154	0.294646	0.229981	0.274137	-0.0711296	0.131093	0	-0.131329	0.629859	0.569534	0.00243807	0.0484002	-0.135539	ILMN_26386	NM_006850.2	1	1q32.1h	Homo sapiens interleukin 24 (IL24), transcript variant 1, mRNA.
SPRY4	ILMN_1741168	7.99e-07	1.27e-07	1.51098	2.85004	up	-0.51851	-0.299564	-0.620842	-0.72855	-0.528717	-0.0118933	0.112842	-0.0066874	0.0817242	0.103709	-0.142997	0.0255103	0.238339	0.208795	0.0317626	0	0.0339067	ILMN_27154	NM_030964.2	5	5q31.3d	Homo sapiens sprouty homolog 4 (Drosophila) (SPRY4), mRNA.
ZCCHC10	ILMN_2213680	8.4e-09	5.59e-10	1.5109	2.84988	up	-0.471591	-0.621159	-0.643452	-0.57034	-0.461222	0.034071	0.0968535	0.0155206	-0.0329301	-0.00218749	0.056684	0.0399923	-0.114602	0.18855	0.100696	0.119628	0	ILMN_23787	NM_017665.1	5	5q31.1c	Homo sapiens zinc finger, CCHC domain containing 10 (ZCCHC10), mRNA.
RBM9	ILMN_1697418	2.55e-09	1.28e-10	1.51067	2.84941	up	-0.486738	-0.499164	-0.620328	-0.552361	-0.586333	0	-0.0886664	-0.0139081	0.0619977	0.128267	0.106062	0.11106	0.0872786	-0.0489707	0.0366249	0.00735474	0.167293	ILMN_307545	NM_001082576.1	22	22q12.3c-q12.3d	Homo sapiens RNA binding motif protein 9 (RBM9), transcript variant 3, mRNA.
INTS8	ILMN_1759084	1.12e-11	1.08e-13	1.51027	2.84863	up	-0.680392	-0.524004	-0.561482	-0.505857	-0.612979	-0.0054965	-0.045815	0.0116708	0.0281169	0.0586412	0.0463448	0	-0.00254607	0.00758743	0.038528	0.0430429	0.0342524	ILMN_4992	NM_017864.2	8	8q22.1c	Homo sapiens integrator complex subunit 8 (INTS8), mRNA.
TMEM201	ILMN_1749376	1.99e-06	3.69e-07	1.51	2.84811	up	-0.857067	-0.383567	-0.5865	-0.419362	-0.477234	0	0.0447011	0.100176	-0.0188451	0.150311	0.265425	0.126082	0.0618892	0.00685167	-0.0323555	-0.114674	0.00809789	ILMN_29509	NM_001010866.1	1	1p36.22d	Homo sapiens transmembrane protein 201 (TMEM201), mRNA.
DBF4B	ILMN_1696666	4.23e-07	6.02e-08	1.50996	2.84802	up	-0.661768	-0.452245	-0.629819	-0.654521	-0.312732	0.00181484	0.152299	0.0313523	0	-0.0503588	0.0507522	-0.098918	0.179822	0.124799	0.0497773	-0.0145683	0.200745	ILMN_170948	NM_145663.1	17	17q21.31c	Homo sapiens DBF4 homolog B (S. cerevisiae) (DBF4B), transcript variant 1, mRNA.
CENPE	ILMN_2225718	5.13e-07	7.57e-08	1.50993	2.84796	up	-0.688239	-0.323859	-0.660098	-0.495215	-0.678772	0.2082	-0.0458989	0.0521476	0.0433786	-0.133521	0	0.00359011	0.0242891	0.116418	-0.108002	0.0321982	0.110119	ILMN_171982	NM_001813.2	4	4q24b	Homo sapiens centromere protein E, 312kDa (CENPE), mRNA.
TMEM171	ILMN_1728009	2.72e-05	7.31e-06	1.50966	2.84743	up	-0.313003	-0.679758	-0.449204	-0.521702	-0.304809	0.240427	0.311459	0.190017	-0.0161498	0.034533	0.290982	0.140264	-0.0190444	0.268062	0	0.404553	-0.158736	ILMN_181257	NM_173490.5	5	5q13.2c	Homo sapiens transmembrane protein 171 (TMEM171), mRNA.
C15orf51	ILMN_1709024	2.51e-07	3.27e-08	1.50956	2.84723	up	-0.504894	-0.556178	-0.623979	-0.485733	-0.573418	0.277183	0	-0.190609	0.0861735	0.0491571	-0.0358515	-0.0673938	0.0239127	0.0641615	0.0643792	0.216513	0.0558252	ILMN_163725	NR_003260.1	15	15q26.3b	Homo sapiens chromosome 15 open reading frame 51 (C15orf51), non-coding RNA.
GRIN3A	ILMN_1758400	1.6e-06	2.86e-07	1.50955	2.8472	up	-0.473411	-0.479126	-0.540544	-0.439061	-0.557752	0.403615	0	0.23128	-0.0860333	0.0889859	-0.0640545	-0.0370247	0.00708199	0.256706	0.0921516	0.138697	0.122222	ILMN_15477	NM_133445.1	9	9q31.1b	Homo sapiens glutamate receptor, ionotropic, N-methyl-D-aspartate 3A (GRIN3A), mRNA.
RUNX3	ILMN_1751839	1e-05	2.35e-06	1.50953	2.84717	up	-0.443404	-0.252074	-0.761341	-0.656112	-0.506331	0.225605	0.177428	0.232006	0.0314415	0.150372	0.0189979	-0.0373023	0.115704	0.16432	-0.0191247	0	-0.216475	ILMN_8960	NM_001031680.2	1	1p36.11c	Homo sapiens runt-related transcription factor 3 (RUNX3), transcript variant 1, mRNA.
CDC25A	ILMN_1733396	3.09e-08	2.79e-09	1.50915	2.84642	up	-0.474383	-0.714601	-0.522428	-0.537469	-0.423742	0.126468	-0.0579216	0.111601	0.0429573	-0.00286198	0.224705	0.022305	0.0730727	-0.0309391	0.145378	0	0.0557728	ILMN_174259	NM_001789.2	3	3p21.31f	Homo sapiens cell division cycle 25 homolog A (S. pombe) (CDC25A), transcript variant 1, mRNA.
ERCC8	ILMN_1665989	6.46e-09	4.05e-10	1.50913	2.84638	up	-0.627498	-0.582814	-0.350218	-0.612242	-0.685177	-0.0195656	-0.0455728	0	-0.0474186	0.108916	0.0158546	0.0074358	0.0428128	0.043143	0.0503981	0.0228007	0.0867293	ILMN_165581	NM_001007233.1	5	5q12.1b	Homo sapiens excision repair cross-complementing rodent repair deficiency, complementation group 8 (ERCC8), transcript variant 2, mRNA.
ADAMTS14	ILMN_1676452	3.18e-07	4.32e-08	1.5091	2.84633	up	-0.372914	-0.545635	-0.454546	-0.608063	-0.569965	-0.00769544	-0.0845275	0.257284	0	0.115605	0.0288486	0.108152	0.306938	0.0644076	0.172949	0.0467699	-0.00714421	ILMN_28259	NM_080722.3	10	10q22.1b	Homo sapiens ADAM metallopeptidase with thrombospondin type 1 motif, 14 (ADAMTS14), transcript variant 2, mRNA.
ABCA7	ILMN_2259319	4.88e-07	7.12e-08	1.50854	2.84523	up	-0.416298	-0.497922	-0.691802	-0.564616	-0.51535	0.0212004	0.0599604	0.088572	0.0517666	0.26636	0.0852182	-0.141534	-0.0412245	-0.0159829	0	0.278919	0.0182617	ILMN_19525	NM_033308.1	19	19p13.3i	Homo sapiens ATP-binding cassette, sub-family A (ABC1), member 7 (ABCA7), transcript variant 2, mRNA.
NHLRC1	ILMN_1796746	2.93e-07	3.93e-08	1.50818	2.8445	up	-0.571797	-0.631772	-0.5481	-0.503142	-0.545953	0.0799959	-0.236862	-0.0333655	0	0.0641971	0.0584474	0.0296383	0.11475	-0.105695	0.177269	0.0078783	0.235565	ILMN_165754	NM_198586.2	6	6p22.3d	Homo sapiens NHL repeat containing 1 (NHLRC1), mRNA.
MBNL2	ILMN_1684316	3.63e-09	1.97e-10	1.50817	2.84449	up	-0.462384	-0.772812	-0.465515	-0.522297	-0.592568	-0.00334239	0.0600703	-0.0200365	0.0197759	0.0833573	0	0.0316732	0.0276346	-0.0273685	0.0298867	0.0937755	0.0607834	ILMN_5842	NM_144778.2	13	13q32.1c	Homo sapiens muscleblind-like 2 (Drosophila) (MBNL2), transcript variant 1, mRNA.
CD180	ILMN_1665647	3.12e-06	6.2e-07	1.50783	2.84382	up	-0.458188	-0.258302	-0.600608	-0.674168	-0.562445	0.181562	0.0936551	0.127647	0	0.263184	0.195981	0.0922258	0.166346	-0.00653529	-0.142446	-0.116464	0.125633	ILMN_183043	NM_005582.1	5	5q13.1a	Homo sapiens CD180 molecule (CD180), mRNA.
ERBB3	ILMN_2397602	1.35e-10	2.97e-12	1.50765	2.84346	up	-0.6733	-0.437469	-0.542633	-0.563318	-0.601815	-0.0222998	0.0387936	-0.0111377	0	0.063885	0.00338006	0.0777566	0.0109718	-0.0039978	0.0723379	0.0878823	0.0255635	ILMN_6289	NM_001005915.1	12	12q13.2c	Homo sapiens v-erb-b2 erythroblastic leukemia viral oncogene homolog 3 (avian) (ERBB3), transcript variant s, mRNA.
GTPBP3	ILMN_1686587	8.86e-07	1.43e-07	1.50718	2.84253	up	-0.334077	-0.694721	-0.550647	-0.491435	-0.493116	-0.0450499	-0.0113587	0.193087	0.00703096	0.165762	0.283727	0.0864444	0.156758	-0.124915	0.0833442	0	0.153747	ILMN_6732	NM_133644.1	19	19p13.11e	Homo sapiens GTP binding protein 3 (mitochondrial) (GTPBP3), nuclear gene encoding mitochondrial protein, transcript variant IV, mRNA.
NRP2	ILMN_2376484	6.03e-07	9.13e-08	1.50711	2.84241	up	-0.283835	-0.73566	-0.532788	-0.527527	-0.528485	0.198081	0.00242281	0.0134034	-0.00935554	0.0673718	0.229425	0.170186	0.131807	0	0.116845	-0.0382118	-0.0404301	ILMN_23292	NM_018534.3	2	2q33.3a	Homo sapiens neuropilin 2 (NRP2), transcript variant 4, mRNA.
CDC42BPA	ILMN_1784627	1.88e-09	8.83e-11	1.50704	2.84226	up	-0.621433	-0.364522	-0.65325	-0.544502	-0.623561	0.0403342	-0.0163863	-0.0107934	0.102811	0.0509086	0.056828	0	0.0601344	-0.0358369	0.0309775	0.0732548	0.0109344	ILMN_182895	NM_003607.3	1	1q42.13a	Homo sapiens CDC42 binding protein kinase alpha (DMPK-like) (CDC42BPA), transcript variant B, mRNA.
NBR1	ILMN_1672538	2.02e-06	3.75e-07	1.50681	2.84181	up	-0.668555	-0.618649	-0.337699	-0.429257	-0.373384	0.164764	-0.0503409	0	0.126623	-0.053015	0.0614195	-0.00913596	0.116699	0.259224	0.0966041	0.263811	0.295225	ILMN_175325	NM_031858.2	17	17q21.31a	Homo sapiens neighbor of BRCA1 gene 1 (NBR1), transcript variant 2, mRNA.
SAMSN1	ILMN_2171289	2.87e-06	5.63e-07	1.50675	2.84169	up	-0.678002	-0.244438	-0.672745	-0.484208	-0.66489	0.156851	0.0802934	0.170157	-0.194027	0	0.113133	0.0990427	0.0791154	0.120376	0.0133963	-0.0516629	-0.0756781	ILMN_7778	NM_022136.3	21	21q11.2d	Homo sapiens SAM domain, SH3 domain and nuclear localization signals 1 (SAMSN1), mRNA.
ENSA	ILMN_1700975	4.72e-08	4.59e-09	1.50638	2.84097	up	-0.649621	-0.482917	-0.473549	-0.575803	-0.62004	0	-0.0297332	0.0711107	-0.0338595	0.0130334	0.174504	0.086179	0.0129311	0.00911903	-0.186366	0.169708	0.0818174	ILMN_11669	NM_207168.1	1	1q21.2c	Homo sapiens endosulfine alpha (ENSA), transcript variant 8, mRNA.
PPARD	ILMN_1811973	2.39e-07	3.08e-08	1.50633	2.84087	up	-0.726938	-0.305514	-0.652816	-0.427479	-0.566638	0.13876	0	-0.0202508	0.0359139	0.107612	0.0388212	0.130439	0.0678291	0.175495	-0.0578041	0.0512681	-0.00614762	ILMN_31183	NM_006238.3	6	6p21.31c	Homo sapiens peroxisome proliferator-activated receptor delta (PPARD), transcript variant 1, mRNA.
RASA4	ILMN_1694404	5.06e-05	1.47e-05	1.5055	2.83923	up	-0.37614	-1.06985	-0.476496	-0.493482	-0.334513	0.172735	0.000656	0.0230839	0.177164	0.00968718	0.0158501	0.139472	0.165494	-0.0943177	-0.116173	0	-0.0119064	ILMN_162222	NM_006989.4	7	7q22.1f	Homo sapiens RAS p21 protein activator 4 (RASA4), transcript variant 1, mRNA.
NF2	ILMN_1671267	2.55e-09	1.28e-10	1.5054	2.83904	up	-0.497431	-0.803417	-0.54347	-0.566443	-0.531202	0.0021441	-0.103589	-0.0349047	0.0030911	0.0238855	0.0136802	0.0320516	0.0288005	-0.0112472	0	0.036829	0.0303245	ILMN_3554	NM_000268.2	22	22q12.2a	Homo sapiens neurofibromin 2 (bilateral acoustic neuroma) (NF2), transcript variant 1, mRNA.
LOC440836	ILMN_1738867	7.15e-07	1.11e-07	1.50516	2.83856	up	-0.592412	-0.687427	-0.591222	-0.487942	-0.360667	-0.0101981	0.00865269	0	0.103894	0.194442	0.257091	0.0152912	0.05339	0.0896132	-0.147322	0.10305	-0.116129	ILMN_26695	NM_001014440.1	22	22q13.33b	Homo sapiens similar to MGC52679 protein (LOC440836), mRNA.
LYSMD3	ILMN_2074401	9.93e-07	1.64e-07	1.50512	2.83848	up	-0.612582	-0.209429	-0.577257	-0.572692	-0.794444	0.0484164	-0.026372	-0.0420461	-0.0665753	0.0958481	0.109272	0	0.0619268	0.0690613	0.019702	0.120819	0.0490778	ILMN_12047	NM_198273.1	5	5q14.3g	Homo sapiens LysM, putative peptidoglycan-binding, domain containing 3 (LYSMD3), mRNA.
RAD1	ILMN_1763765	1.74e-06	3.17e-07	1.505	2.83824	up	-0.702565	-0.203617	-0.569732	-0.674828	-0.479398	0.100068	0.241012	0.0511739	0.0623343	0.161971	-0.0164309	0	-0.0754674	0.0602109	0.141538	-0.00660801	0.044996	ILMN_179479	NM_133377.2	5	5p13.2d	Homo sapiens RAD1 homolog (S. pombe) (RAD1), transcript variant 3, mRNA.
SLC13A3	ILMN_1796243	2.38e-05	6.27e-06	1.50476	2.83778	up	-0.551189	-0.412091	-0.474401	-0.322741	-0.619302	-0.0751939	0.266441	0.114195	0.0829923	-0.106455	0.2401	0.271539	0.130665	-0.192456	0	0.24681	0.384468	ILMN_180748	NM_001011554.1	20	20q13.12c	Homo sapiens solute carrier family 13 (sodium-dependent dicarboxylate transporter), member 3 (SLC13A3), transcript variant 2, mRNA.
C21orf91	ILMN_1698166	5.1e-08	5.02e-09	1.50475	2.83776	up	-0.485676	-0.367163	-0.767366	-0.454329	-0.576719	0.163653	-0.00300908	0.109792	0.103246	0.0742421	0.0283582	0.074744	0	0.098834	-0.000534	-0.0279512	0.0899556	ILMN_19108	NM_017447.3	21	21q21.1c	Homo sapiens chromosome 21 open reading frame 91 (C21orf91), transcript variant 2, mRNA.
ARTN	ILMN_1803691	8.63e-07	1.39e-07	1.50456	2.83739	up	-0.357652	-0.543701	-0.509795	-0.451924	-0.598806	0.196309	-0.147052	0	-0.0486801	0.193952	0.206599	-0.0174193	0.253695	0.0376337	0.141091	0.125103	0.222406	ILMN_20917	NM_057091.1	1	1p34.1f	Homo sapiens artemin (ARTN), transcript variant 2, mRNA.
TNRC6B	ILMN_1725739	1.8e-06	3.29e-07	1.50414	2.83655	up	-0.486486	-0.368798	-0.647059	-0.914273	-0.402024	0.0500755	0.0192947	0	0.0908508	0.0755353	-0.0279322	0.0622065	0.0537062	-0.0590098	0.127693	-0.0969744	0.00703788	ILMN_18527	NM_015088.2	22	22q13.1e	Homo sapiens trinucleotide repeat containing 6B (TNRC6B), transcript variant 2, mRNA.
TUBB3	ILMN_1791726	4.94e-10	1.62e-11	1.50326	2.83482	up	-0.648756	-0.531797	-0.522066	-0.463272	-0.588836	-0.0318613	0	0.0654523	0.0289819	-0.0759435	0.0563037	0.0558147	0.0939922	0.0893304	-0.0273173	0.0877118	0.103305	ILMN_16399	NM_006086.2	16	16q24.3b	Homo sapiens tubulin, beta 3 (TUBB3), mRNA.
CDT1	ILMN_1651237	1.41e-07	1.67e-08	1.50306	2.83443	up	-0.692567	-0.254994	-0.629481	-0.526752	-0.571388	0.0164299	-0.00737405	0.0545592	0.0462124	-0.0357411	0.112958	0	0.104175	0.106121	-0.0120127	0.0896313	0.159405	ILMN_18895	NM_030928.2	16	16q24.3a	Homo sapiens chromatin licensing and DNA replication factor 1 (CDT1), mRNA.
FANCC	ILMN_1683112	9.3e-08	1.03e-08	1.50298	2.83427	up	-0.709982	-0.449804	-0.533612	-0.395591	-0.646474	-0.00101686	0.0449204	0.0222375	0.110548	-0.0487101	0.126067	0.0751574	0	0.107063	-0.140612	0.0389166	0.154193	ILMN_174507	NM_000136.2	9	9q22.32b	Homo sapiens Fanconi anemia, complementation group C (FANCC), mRNA.
FARP1	ILMN_1813982	2.22e-07	2.83e-08	1.5029	2.83413	up	-0.546262	-0.568538	-0.663972	-0.615688	-0.44033	0.108951	-0.089597	-0.154716	0.058042	0.0148559	0.116047	0.0733514	0	-0.196476	0.0778635	0.169039	0.0721781	ILMN_28838	NM_001001715.1	13	13q32.2b	Homo sapiens FERM, RhoGEF (ARHGEF) and pleckstrin domain protein 1 (chondrocyte-derived) (FARP1), transcript variant 2, mRNA.
IFITM4P	ILMN_1694058	1.33e-05	3.25e-06	1.50282	2.83396	up	-0.541094	-0.525193	-0.469797	-0.49938	-0.330086	0.128861	0.328648	0.347315	0.0570438	0.314577	0.0871775	0	0.259744	0.155673	-0.158881	-0.0376961	-0.107727	ILMN_12466	NR_001590.1	6	6p22.1a	Homo sapiens interferon induced transmembrane protein 4 pseudogene (IFITM4P), non-coding RNA.
ANKZF1	ILMN_2370692	3.56e-08	3.28e-09	1.50264	2.83362	up	-0.615968	-0.496822	-0.462326	-0.43318	-0.680219	-0.0538204	0	-0.0592985	0.000128	0.193103	0.134565	0.0997829	0.0881371	-0.037612	0.0756438	0.0155821	0.141401	ILMN_13438	NM_018089.2	2	2q35f	Homo sapiens ankyrin repeat and zinc finger domain containing 1 (ANKZF1), transcript variant 1, mRNA.
C1orf103	ILMN_2385662	6.17e-07	9.4e-08	1.50234	2.83302	up	-0.648475	-0.323069	-0.785834	-0.570026	-0.391105	0.0749581	0.106681	0	-0.0912311	-0.0301442	0.116639	-0.00337863	0.000639	0.158347	0.0326073	0.118596	0.0384319	ILMN_12093	NM_001006945.1	1	1p13.3a	Homo sapiens chromosome 1 open reading frame 103 (C1orf103), transcript variant 2, mRNA.
WDHD1	ILMN_2377150	2.49e-07	3.25e-08	1.50192	2.83218	up	-0.521583	-0.638993	-0.519179	-0.680022	-0.48011	0.0642538	-0.24897	0	-0.0336642	0.112645	0.153574	0.0102212	0.0912597	0.127143	0.00693035	-0.116422	0.058943	ILMN_21470	NM_001008396.1	14	14q22.3a	Homo sapiens WD repeat and HMG-box DNA binding protein 1 (WDHD1), transcript variant 2, mRNA.
RHOF	ILMN_1652918	1.45e-06	2.56e-07	1.50185	2.83206	up	-0.440004	-0.395822	-0.678214	-0.570855	-0.444416	0.114227	0.155541	0.153928	-0.104758	-0.0924377	0.160704	0.0184684	-0.0324054	0.054194	0.292624	0.250489	0	ILMN_172055	NM_019034.2	12	12q24.31b	Homo sapiens ras homolog gene family, member F (in filopodia) (RHOF), mRNA.
MARCH9	ILMN_1748393	4.03e-08	3.82e-09	1.50122	2.83082	up	-0.497403	-0.611684	-0.611728	-0.664079	-0.416006	0.102332	0.0748465	-0.143872	0.087569	-0.0385857	0.0178399	0.170014	-0.0969005	0	0.0609024	0.0445623	0.0327768	ILMN_16648	NM_138396.4	12	12q14.1a	Homo sapiens membrane-associated ring finger (C3HC4) 9 (MARCH9), mRNA.
RNF6	ILMN_2275455	8.55e-09	5.74e-10	1.50121	2.8308	up	-0.492378	-0.720535	-0.654933	-0.42957	-0.568555	0	-0.119005	0.0556002	-0.054368	0.00405312	0.0238049	0.0281541	0.0243125	0.0794373	0.0241542	0.106621	-0.017581	ILMN_2359	NM_183043.1	13	13q12.13b	Homo sapiens ring finger protein (C3H2C3 type) 6 (RNF6), transcript variant 4, mRNA.
LY6D	ILMN_1814270	0.0029961	0.00140573	1.50111	2.83061	up	0	-0.402297	-0.440067	-0.651133	-0.32917	0.300199	-0.0995479	0.276631	-0.0354795	0.338161	0.653345	0.20685	0.215267	0.652089	-0.305275	0.479896	-0.0241287	ILMN_3971	NM_003695.2	8	8q24.3e	Homo sapiens lymphocyte antigen 6 complex, locus D (LY6D), mRNA.
CENPM	ILMN_2368721	7.99e-08	8.6e-09	1.50103	2.83044	up	-0.507708	-0.391066	-0.526459	-0.450775	-0.616316	0.180389	-0.00893903	0.10267	0.150477	0	0.133115	0.149588	0.124318	0.15261	-0.0431988	-0.104521	0.213332	ILMN_12351	NM_001002876.1	22	22q13.2b	Homo sapiens centromere protein M (CENPM), transcript variant 2, mRNA.
ARHGEF7	ILMN_1675984	1.26e-10	2.7e-12	1.50095	2.83029	up	-0.437226	-0.570593	-0.672333	-0.528025	-0.547213	0.0414102	0	0.0619123	0.0584295	0.0676873	0.0488031	0.0441709	-0.00971174	-0.0110586	-0.0256219	0.0994337	0.0421228	ILMN_29199	NM_003899.2	13	13q34b	Homo sapiens Rho guanine nucleotide exchange factor (GEF) 7 (ARHGEF7), transcript variant 1, mRNA.
DEPDC1	ILMN_1802819	3.13e-06	6.24e-07	1.50065	2.8297	up	-0.611605	-0.508734	-0.354021	-0.534627	-0.585827	0.287193	-0.209086	-0.0699301	0.0825985	-0.0417395	0.269459	0.0495908	0.0962653	0.204169	0.00346637	0.12749	0	ILMN_25582	NM_017779.3	1	1p31.2d	Homo sapiens DEP domain containing 1 (DEPDC1), mRNA.
MORF4	ILMN_1770553	4.59e-07	6.62e-08	1.50053	2.82946	up	-0.282408	-0.516635	-0.435688	-0.669504	-0.57512	0.301716	0.107492	0	-0.0358443	-0.00657153	-0.00700998	0.147743	0.0713198	0.152855	0.0558982	0.165869	0.121694	ILMN_171281	NM_006792.2	4	4q34.1c	Homo sapiens mortality factor 4 (MORF4), mRNA.
PSD3	ILMN_1656915	3.34e-06	6.71e-07	1.50037	2.82916	up	-0.381539	-0.550536	-0.83422	-0.331588	-0.509687	0	-0.0171137	0.0421703	0.150155	0.169084	-0.0231624	0.123043	0.141468	0.205107	0.046366	-0.160114	0.0886762	ILMN_183252	NM_015310.3	8	8p22a	Homo sapiens pleckstrin and Sec7 domain containing 3 (PSD3), transcript variant 1, mRNA.
USP20	ILMN_1750325	4.61e-09	2.65e-10	-1.5001009	-2.82862	down	0.392225	0.630891	0.558622	0.543122	0.550254	-0.0680583	-0.16251	-0.0933633	-0.072989	-0.0557311	0.0363612	-0.077991	-0.0174568	-0.156877	0.0124466	0.0557268	0	ILMN_29423	NM_001008563.1	9	9q34.11d	Homo sapiens ubiquitin specific peptidase 20 (USP20), transcript variant 1, mRNA.
LDB3	ILMN_1713534	1.47e-10	3.4e-12	-1.5003939	-2.8292	down	0.611071	0.520766	0.537762	0.601253	0.586476	-0.0347476	-0.131039	-0.0477359	0	-0.0450203	0.116082	-0.0376067	-0.0133533	-0.00854635	-0.0336082	0.0205281	0.048537	ILMN_1636	NM_007078.1	10	10q23.2a	Homo sapiens LIM domain binding 3 (LDB3), mRNA.
PRELID1	ILMN_2179652	5.88e-10	2.03e-11	-1.5005213	-2.82945	down	0.522929	0.62285	0.550415	0.53001	0.532557	-0.0345075	0.0346003	-0.0512326	-0.0045538	-0.093785	-0.156967	-0.0573289	-0.0556869	0.0927951	-0.106533	0.0286596	0	ILMN_28597	NM_013237.2	5	5q35.3a	Homo sapiens PRELI domain containing 1 (PRELID1), mRNA.
DEFB32	ILMN_1683887	9.41e-05	2.96e-05	-1.5008969	-2.83019	down	0.874241	0.0345912	0.430448	0.54058	0.909127	-0.029119	-0.0602229	4.46e-05	0.00437927	-0.0754213	0	-0.0127077	-0.0324461	-0.0643754	0.012253	-0.032197	-0.0465188	ILMN_2346	NM_207469.1	20	20p13f	Homo sapiens defensin, beta 32 (DEFB32), mRNA.
SPAG11A	ILMN_2118201	8.03e-06	1.82e-06	-1.5017675	-2.83189	down	0.571164	0.559018	0.47446	0.495522	0.523411	-0.135482	0.329627	-0.0101438	-0.182094	-0.0838299	0	-0.209458	0.0650389	-0.146135	0.104606	-0.251882	-0.223604	ILMN_177409	NM_001081552.2	8	8p23.1e	Homo sapiens sperm associated antigen 11A (SPAG11A), mRNA. XM_933412 XM_933416
HOXA2	ILMN_2107068	0.000596	0.000232	-1.5024352	-2.83321	down	0.525328	0.686167	0.449235	0.573153	0.486987	0.205753	-0.132951	-0.208119	0.176952	-0.236806	-0.289467	-0.283721	0	-0.193515	0.60937	-0.118846	-0.0461962	ILMN_15892	NM_006735.3	7	7p15.2a	Homo sapiens homeobox A2 (HOXA2), mRNA.
CDH9	ILMN_1675454	3.07e-11	4.13e-13	-1.5024474	-2.83323	down	0.503348	0.590765	0.553911	0.554442	0.589572	0.0283818	-0.0606792	-0.0921471	0	-0.0229149	0.0477822	0.0539112	-0.0363255	-0.0979485	-0.0395162	-0.0542009	-0.0732248	ILMN_138676	NM_016279.2	5	5p14.1c	Homo sapiens cadherin 9, type 2 (T1-cadherin) (CDH9), mRNA.
ACSL1	ILMN_1684585	6.99e-07	1.09e-07	-1.5026894	-2.8337	down	0.596408	0.458745	0.39461	0.57024	0.59733	0.009619	0.137451	-0.121549	0	-0.183124	-0.0841675	-0.24492	-0.23378	-0.0116279	-0.124307	0.124034	-0.0365901	ILMN_12367	NM_001995.2	4	4q35.1e	Homo sapiens acyl-CoA synthetase long-chain family member 1 (ACSL1), mRNA.
DPP7	ILMN_1811328	1.49e-07	1.77e-08	-1.5026922	-2.83371	down	0.497452	0.516896	0.508363	0.465694	0.462463	-0.225326	0.00924444	-0.113812	-0.0807545	0.0192156	0.00730729	-0.0148404	-0.105219	-0.0953331	-0.370127	0	-0.198869	ILMN_6361	NM_013379.2	9	9q34.3e	Homo sapiens dipeptidyl-peptidase 7 (DPP7), mRNA.
CXorf40A	ILMN_1759092	2.05e-09	9.82e-11	-1.5037199	-2.83573	down	0.609591	0.354903	0.654239	0.593792	0.565295	-0.0164511	-0.0710745	-0.114852	-0.0673172	0	0.0135384	0.00528169	-0.0258496	-0.00951242	-0.075357	0.0169857	-0.0510552	ILMN_9305	NM_178124.3	X	Xq28b	Homo sapiens chromosome X open reading frame 40A (CXorf40A), mRNA.
USHBP1	ILMN_1693274	9.89e-11	1.94e-12	-1.5039266	-2.83614	down	0.539343	0.598173	0.459005	0.54066	0.624036	-0.053431	0	-0.0955853	-0.0446463	0.0302398	-0.0274861	-0.090121	-0.0946763	0.021251	-0.0955636	0.0163774	-0.00425053	ILMN_8707	NM_031941.3	19	19p13.11e	Homo sapiens Usher syndrome 1C binding protein 1 (USHBP1), mRNA.
ALDH1A2	ILMN_1748538	1.79e-06	3.26e-07	-1.5039703	-2.83622	down	0.572125	0.527468	0.628629	0.49207	0.528687	-0.0292633	0.259557	-0.050458	0	0.0134871	-0.0325735	-0.135755	0.111529	-0.0137596	-0.168996	-0.0839746	-0.337556	ILMN_17746	NM_170697.1	15	15q22.1a	Homo sapiens aldehyde dehydrogenase 1 family, member A2 (ALDH1A2), transcript variant 3, mRNA.
FAM111A	ILMN_2410038	4.45e-09	2.53e-10	-1.5043703	-2.83701	down	0.54252	0.617947	0.548728	0.571655	0.535992	-0.0164411	0.0661604	0.0446961	-0.0209181	-0.147296	-0.103172	-0.129113	-0.118399	0.13438	-0.00923395	-0.0101602	0	ILMN_25514	NM_022074.2	11	11q12.1c	Homo sapiens family with sequence similarity 111, member A (FAM111A), transcript variant 1, mRNA.
ZSCAN18	ILMN_1654946	6.86e-10	2.48e-11	-1.5048126	-2.83788	down	0.537063	0.505836	0.575584	0.558053	0.553296	-0.0968447	0.0136983	-0.0938034	0.00149012	0.142713	-0.10428	-0.101603	-0.0476561	-0.08342	-0.0636609	-0.0900443	0	ILMN_16020	NM_023926.3	19	19q13.43c	Homo sapiens zinc finger and SCAN domain containing 18 (ZSCAN18), mRNA.
KCNK10	ILMN_1709253	5.15e-07	7.59e-08	-1.5048292	-2.83791	down	0.428833	0.512469	0.451725	0.465089	0.533055	0	0.0860193	0.0555167	0.0837069	-0.155288	-0.135552	-0.147216	-0.266648	-0.196006	-0.236863	-0.199322	-0.224736	ILMN_22948	NM_138317.1	14	14q31.3d	Homo sapiens potassium channel, subfamily K, member 10 (KCNK10), transcript variant 2, mRNA.
TSPAN15	ILMN_1803850	2.75e-07	3.64e-08	-1.5051036	-2.83845	down	0.547591	0.503151	0.514136	0.456629	0.53435	-0.236984	0.179104	-0.225625	-0.223443	0.0253763	0.027436	-0.047941	-0.0630879	0	-0.140079	-0.115623	-0.123429	ILMN_18608	NM_012339.3	10	10q21.3e	Homo sapiens tetraspanin 15 (TSPAN15), mRNA.
EIF5	ILMN_1786734	1.07e-09	4.38e-11	-1.5053887	-2.83901	down	0.666706	0.511666	0.544829	0.5633	0.542334	-0.018038	-0.10037	-0.078891	0	-0.0540223	-0.0637743	-0.0464959	-0.112659	-0.0186472	0.121069	0.00202417	0.0773742	ILMN_16924	NM_001969.3	14	14q32.32b	Homo sapiens eukaryotic translation initiation factor 5 (EIF5), transcript variant 1, mRNA.
LOC143543	ILMN_2119421	7.64e-10	2.83e-11	-1.5054983	-2.83923	down	0.500212	0.679718	0.621909	0.526319	0.450238	0.0139542	-0.127675	-0.0616527	0	-0.0245893	0.0411425	-0.0582685	-0.0150576	-0.10989	-0.0573728	0.00526023	-0.0205941	ILMN_17694	NR_002197.1	11	11q14.1d	Homo sapiens RNA binding motif protein, X-linked pseudogene (LOC143543) on chromosome 11.
NRIP2	ILMN_1664607	3.23e-11	4.46e-13	-1.5056084	-2.83944	down	0.596037	0.509054	0.581672	0.5861	0.530695	0.0181954	-0.131882	-0.12761	-0.0571899	-0.0106208	0.0170224	-0.0182662	-0.0362349	0.014776	-0.00646758	0	-0.0173423	ILMN_7671	NM_031474.1	12	12p13.33a	Homo sapiens nuclear receptor interacting protein 2 (NRIP2), mRNA.
C14orf39	ILMN_2185077	3.91e-11	5.71e-13	-1.5056801	-2.83959	down	0.554507	0.673752	0.550251	0.550702	0.492041	-0.0381625	-0.0632584	-0.0636616	0.00575972	0.0468285	0.0110319	-0.0110655	-0.0298922	-0.0520134	-0.106048	-0.013495	0	ILMN_27707	NM_174978.1	14	14q23.1c	Homo sapiens chromosome 14 open reading frame 39 (C14orf39), mRNA.
HTRA3	ILMN_1812669	1.52e-07	1.82e-08	-1.5058566	-2.83993	down	0.701569	0.319554	0.783851	0.445121	0.573791	-0.0515761	-0.11001	-0.073487	0.0323401	-0.0284081	0	-0.037096	-0.0151808	0.00361157	0.01899	-0.0151215	-0.0337503	ILMN_28233	NM_053044.2	4	4p16.1d	Homo sapiens HtrA serine peptidase 3 (HTRA3), mRNA.
TMEM183B	ILMN_2172269	7.68e-10	2.85e-11	-1.5060107	-2.84024	down	0.527965	0.577225	0.5543	0.560729	0.542767	0.0157862	-0.187089	-0.0502083	-0.0011704	-0.0805981	0.0680556	-0.0852897	-0.0732043	-0.000709	-0.118882	0.0556891	0	ILMN_168962	NM_001079809.1	3	3q25.1a	Homo sapiens transmembrane protein 183B (TMEM183B), mRNA.
ZCCHC24	ILMN_1754660	2.98e-09	1.56e-10	-1.506156	-2.84052	down	0.598246	0.508724	0.537798	0.56989	0.574596	-0.0879888	0.110597	0	-0.00152206	-0.0423772	-0.169813	-0.050452	0.0608172	-0.0248983	0.0290928	-0.161661	-0.0580366	ILMN_19307	NM_153367.2	10	10q22.3e	Homo sapiens zinc finger, CCHC domain containing 24 (ZCCHC24), mRNA.
PSD2	ILMN_1662963	3.16e-09	1.66e-10	-1.506751	-2.84169	down	0.516636	0.59797	0.558677	0.544651	0.576896	-0.0386457	-0.0952253	0.00418305	0.157427	-0.0754645	-0.0535059	-0.070914	-0.0886004	0.0765579	0	-0.0499568	-0.155552	ILMN_23107	NM_032289.2	5	5q31.3a	Homo sapiens pleckstrin and Sec7 domain containing 2 (PSD2), mRNA.
CCDC43	ILMN_1743783	5.72e-10	1.96e-11	-1.5067904	-2.84177	down	0.49492	0.598712	0.518945	0.602898	0.593827	-0.0173838	-0.155934	-0.113971	-0.0806534	-0.0401022	0	-0.00895357	-0.0652607	-0.0275631	0.0504777	0.0745676	0.0293562	ILMN_306768	NM_001099225.1	17	17q21.31c	Homo sapiens coiled-coil domain containing 43 (CCDC43), transcript variant 2, mRNA.
PHF20	ILMN_1813657	3.32e-12	1.95e-14	-1.5067967	-2.84178	down	0.599234	0.564059	0.551552	0.569419	0.585249	-0.0425038	-0.0524631	-0.099623	-0.0199075	-0.0392113	-0.0233819	0	-0.0315549	-0.0329764	0.0277069	0.0391676	0.0637622	ILMN_168097	NM_016436.4	20	20q11.22b-q11.23a	Homo sapiens PHD finger protein 20 (PHF20), mRNA.
TRIM13	ILMN_2350114	1.66e-11	1.88e-13	-1.5071359	-2.84245	down	0.5598	0.513138	0.579754	0.565507	0.547686	0	-0.153326	-0.126114	-0.0301843	-0.0481427	-0.0464532	0.00880051	-0.0234702	-0.0304553	0.000582	-0.0212519	0.00642538	ILMN_14225	NM_001007278.1	13	13q14.3a	Homo sapiens tripartite motif-containing 13 (TRIM13), transcript variant 4, mRNA.
LPIN2	ILMN_2133100	1.75e-09	8.13e-11	-1.5075984	-2.84336	down	0.477351	0.550249	0.504384	0.496287	0.511233	0	-0.144354	-0.110742	-0.0793116	-0.167648	-0.0574625	0.0167162	-0.161391	-0.148174	0.0109131	0.0187812	-0.189544	ILMN_163521	NM_014646.2	18	18p11.31e	Homo sapiens lipin 2 (LPIN2), mRNA.
TAC3	ILMN_1784889	5.11e-11	8.06e-13	-1.50771	-2.84358	down	0.559822	0.586787	0.590152	0.570694	0.570108	-0.0650442	-0.0897448	-0.00824213	0.0208066	0.130527	-0.00646305	-0.0237396	-0.0353346	-0.085304	0	0.00771236	-0.0473278	ILMN_20247	NM_001006667.1	12	12q13.3a	Homo sapiens tachykinin 3 (neuromedin K, neurokinin beta) (TAC3), transcript variant 1, mRNA.
GRK5	ILMN_1728830	1.58e-10	3.75e-12	-1.5077664	-2.84369	down	0.637479	0.492462	0.664836	0.479572	0.621651	0.0293651	-0.0702517	-0.0105324	0.0231011	-0.0385718	-0.0181382	-0.0635674	0	-0.0260704	-0.00600076	-0.0456171	0.0677276	ILMN_177586	NM_005308.2	10	10q26.11c-q26.11d	Homo sapiens G protein-coupled receptor kinase 5 (GRK5), mRNA.
NDUFA11	ILMN_2175712	4.33e-10	1.37e-11	-1.5080739	-2.8443	down	0.547425	0.564412	0.5754	0.555575	0.552065	-0.139821	0	-0.089963	-0.0451031	-0.102781	0.0783558	-0.0652807	-0.0292892	-0.0950129	-0.0305552	0.0896606	0.0250094	ILMN_9381	NM_175614.2	19	19p13.3b	Homo sapiens NADH dehydrogenase (ubiquinone) 1 alpha subcomplex, 11, 14.7kDa (NDUFA11), nuclear gene encoding mitochondrial protein, mRNA.
NEK10	ILMN_2295330	2.37e-10	6.31e-12	-1.5083519	-2.84485	down	0.531342	0.665772	0.583534	0.495461	0.618524	-0.0548244	-0.0850439	-0.0370736	-0.092252	-0.012645	0.0881698	0.0019393	-0.0350108	0	-0.00923681	0.0760305	-0.00861025	ILMN_11752	NM_001031741.1	3	3p24.1d	Homo sapiens NIMA (never in mitosis gene a)- related kinase 10 (NEK10), transcript variant 1, mRNA.
MMP14	ILMN_1774739	2.35e-10	6.21e-12	-1.5086164	-2.84537	down	0.538163	0.586137	0.63666	0.52317	0.532023	-0.0502	-0.151188	-0.0641894	-0.0909634	0	0.0148213	0.0733995	0.0572128	-0.0453277	-0.0352805	-0.0176153	-0.0506141	ILMN_179693	NM_004995.2	14	14q11.2f	Homo sapiens matrix metallopeptidase 14 (membrane-inserted) (MMP14), mRNA.
CA6	ILMN_1708790	1.46e-06	2.57e-07	-1.508736	-2.84561	down	0.344058	0.808847	0.574713	0.411512	0.616859	-0.18318	-0.13125	-0.11706	0.184283	-0.110661	0.0377541	0	0.0313573	-0.0728862	-0.0580366	-0.0098362	-0.076194	ILMN_5995	NM_001215.2	1	1p36.23a	Homo sapiens carbonic anhydrase VI (CA6), mRNA.
RARA	ILMN_1677197	3.75e-10	1.14e-11	-1.5088617	-2.84585	down	0.510627	0.701975	0.589213	0.547368	0.521658	-0.0518393	-0.12215	-0.0742366	0	-0.0123892	0.060333	0.027873	-0.0216076	-0.0327351	0.0602772	-0.0562775	-0.00875759	ILMN_12571	NM_000964.2	17	17q21.2a	Homo sapiens retinoic acid receptor, alpha (RARA), transcript variant 1, mRNA.
MMEL1	ILMN_1718488	8.92e-09	6.03e-10	-1.5091423	-2.84641	down	0.436763	0.593493	0.533322	0.48354	0.528789	0	-0.100047	-0.167363	-0.0274861	-0.219767	-0.0965719	-0.163559	0.0336277	0.0117416	-0.136873	0.0381961	-0.114467	ILMN_163339	NM_033467.2	1	1p36.32c	Homo sapiens membrane metallo-endopeptidase-like 1 (MMEL1), mRNA.
MAPK8IP1	ILMN_1680434	5.53e-07	8.26e-08	-1.5094804	-2.84707	down	0.388963	0.578443	0.425201	0.443777	0.593597	-0.214833	-0.0628426	-0.158573	-0.0543456	0.0153205	-0.338261	0.0298285	-0.0912635	-0.146897	0.0133092	-0.288112	0	ILMN_27377	NM_005456.2	11	11p11.2c	Homo sapiens mitogen-activated protein kinase 8 interacting protein 1 (MAPK8IP1), mRNA.
PTGR2	ILMN_2105253	5.68e-09	3.44e-10	-1.5096527	-2.84741	down	0.575999	0.685042	0.425943	0.599995	0.547031	-0.00764108	-0.0912635	-0.12853	-0.000777	0.0559566	-0.0160105	-0.103297	-0.103028	0.0493605	0.084235	-0.0679805	0	ILMN_8474	NM_152444.1	14	14q24.3a	Homo sapiens prostaglandin reductase 2 (PTGR2), mRNA.
GLYAT	ILMN_1668510	0.000399	0.000149	-1.5096552	-2.84742	down	0.812576	0.0107479	0.603337	0.700128	0.897271	-0.0505691	0.0912981	0.203467	0.39571	-0.0693638	0	-0.0615673	-0.109375	-0.0681615	-0.0897358	-0.0654426	-0.0491474	ILMN_3816	NM_005838.3	11	11q12.1c	Homo sapiens glycine-N-acyltransferase (GLYAT), nuclear gene encoding mitochondrial protein, transcript variant 2, mRNA.
CLDN19	ILMN_1750097	3.5e-10	1.05e-11	-1.5097306	-2.84757	down	0.564338	0.702805	0.466432	0.506972	0.586073	-0.00236559	-0.0814416	-0.0844228	-0.080601	0.0374875	0.014261	-0.0653539	0	0.0264368	-0.0579712	-0.00304174	-0.0505931	ILMN_6731	NM_148960.1	1	1p34.2a	Homo sapiens claudin 19 (CLDN19), mRNA.
PNRC2	ILMN_2147306	4.69e-12	3.17e-14	-1.5097363	-2.84758	down	0.551757	0.486849	0.590463	0.598618	0.577689	-0.0428457	0	-0.0392351	0.0256042	-0.0715995	0.0118439	-0.0791059	-0.0846446	-0.0704899	-0.0382709	0.0151021	-0.0250142	ILMN_7879	NM_017761.2	1	1p36.11d	Homo sapiens proline-rich nuclear receptor coactivator 2 (PNRC2), mRNA.
FGF5	ILMN_2399100	1.05e-09	4.29e-11	-1.5109643	-2.85	down	0.590399	0.40932	0.652657	0.551471	0.526293	-0.0557241	-0.167174	-0.105403	-0.097079	-0.0643685	0.000973	0	-0.0613997	-0.0463505	0.0181305	0.0260348	-0.0409398	ILMN_12488	NM_033143.2	4	4q21.21b	Homo sapiens fibroblast growth factor 5 (FGF5), transcript variant 2, mRNA.
COL23A1	ILMN_1666665	8.97e-10	3.49e-11	-1.51109	-2.85025	down	0.468517	0.696332	0.525623	0.63311	0.519987	0	-0.156672	-0.0571208	-0.0443234	-0.0299866	0.0610976	-0.0106962	-0.0389936	0.00618863	-0.0513036	-0.0205126	0.0198126	ILMN_176398	NM_173465.2	5	5q35.3b-q35.3c	Homo sapiens collagen, type XXIII, alpha 1 (COL23A1), mRNA.
SRPRB	ILMN_1751072	2.27e-09	1.11e-10	-1.5111756	-2.85042	down	0.518223	0.555021	0.540062	0.535769	0.520409	-0.10208	0.00671029	0.0300722	-0.0785968	-0.198119	-0.106557	-0.0957913	-0.161927	-0.0096333	-0.107599	0.082227	0	ILMN_2452	NM_021203.2	3	3q22.1e	Homo sapiens signal recognition particle receptor, B subunit (SRPRB), mRNA.
TNNT3	ILMN_1720231	1.59e-06	2.85e-07	-1.5116075	-2.85128	down	0.75282	0.443154	0.533032	0.340501	0.538284	-0.0344005	-0.0465765	-0.185923	0.054667	-0.125808	0.0691864	0	-0.0527971	-0.202852	-0.321531	0.0467546	-0.0950258	ILMN_177511	NM_001042780.1	11	11p15.5b	Homo sapiens troponin T type 3 (skeletal, fast) (TNNT3), transcript variant 1, mRNA.
ADORA3	ILMN_1733259	1.16e-08	8.37e-10	-1.5119218	-2.8519	down	0.755317	0.420152	0.593793	0.608155	0.56386	-0.0136018	-0.0815587	-0.0702844	-0.0834303	-0.0569549	0.057446	-0.00755787	0	0.0860453	0.113482	-0.0102072	-0.0309124	ILMN_308662	NM_001081976.1	1	1p13.2d	Homo sapiens adenosine A3 receptor (ADORA3), transcript variant 3, mRNA.
KIAA0831	ILMN_1678808	1.4e-11	1.51e-13	-1.512201	-2.85245	down	0.550483	0.656115	0.545767	0.590383	0.590831	0	-0.0651119	0.0926735	0.0321879	-0.0221348	-0.0656068	-0.0220337	-0.024893	0.027107	-0.061904	-0.00794244	-0.00155282	ILMN_23945	NM_014924.3	14	14q22.3a	Homo sapiens KIAA0831 (KIAA0831), mRNA.
NNAT	ILMN_1707734	2.23e-06	4.19e-07	-1.5124967	-2.85303	down	0.725901	0.295244	0.547731	0.469141	0.792128	-0.117691	0	-0.155134	0.0147862	-0.0498052	0.224781	-0.0755067	-0.0359032	-0.116337	0.00829554	-0.0238838	-0.0444388	ILMN_16198	NM_005386.2	20	20q11.23b	Homo sapiens neuronatin (NNAT), transcript variant 1, mRNA.
HOXA9	ILMN_1739582	5.46e-05	1.6e-05	-1.5126694	-2.85338	down	0.510556	0.561606	0.577268	0.67983	0.524638	0.257144	-0.166297	-0.147472	0.108137	-0.104161	-0.207209	-0.0594749	0	-0.111437	0.463234	-0.220356	-0.127916	ILMN_23423	NM_152739.3	7	7p15.2a	Homo sapiens homeobox A9 (HOXA9), mRNA.
MUCL1	ILMN_1810978	0.00592067	0.0029875	-1.5127608	-2.85356	down	0.498067	0.476727	0.471624	0.567456	0.583921	-0.322783	0.619467	-0.085412	0.542151	0.134751	-0.0602827	0	-0.244364	-0.405212	-0.658514	-0.219685	-0.231613	ILMN_23381	NM_058173.2	12	12q13.2a	Homo sapiens mucin-like 1 (MUCL1), mRNA.
VPS26A	ILMN_2344850	4e-09	2.22e-10	-1.5128664	-2.85376	down	0.565847	0.524383	0.567996	0.577714	0.553684	-0.00142646	0.0291212	0.0405297	0	-0.285415	-0.0772736	-0.0670745	-0.0868399	-0.0205741	-0.00509238	0.00338983	-0.00166106	ILMN_23384	NM_001035260.1	10	10q21.3e	Homo sapiens vacuolar protein sorting 26 homolog A (S. pombe) (VPS26A), transcript variant 2, mRNA.
C1orf113	ILMN_1789140	1.81e-10	4.42e-12	-1.5130798	-2.85419	down	0.4814	0.646465	0.645683	0.519114	0.587247	-0.00429153	-0.0990477	0	-0.0331128	-0.0255899	0.044929	-0.0323091	-0.0754306	-0.088119	0.00445676	-0.0168314	0.0672696	ILMN_21128	NM_024676.3	1	1p34.3d	Homo sapiens chromosome 1 open reading frame 113 (C1orf113), mRNA.
GLYAT	ILMN_1757477	7.06e-05	2.14e-05	-1.5130973	-2.85422	down	0.520359	0.366995	0.378245	0.388787	0.58253	-0.384213	-0.00917459	0	0.0601079	0.1153	-0.406175	-0.0459452	0.0945065	-0.249534	-0.347958	-0.205589	-0.422783	ILMN_3816	NM_005838.3	11	11q12.1c	Homo sapiens glycine-N-acyltransferase (GLYAT), nuclear gene encoding mitochondrial protein, transcript variant 2, mRNA.
DEPDC6	ILMN_2172755	9.31e-07	1.52e-07	-1.5140653	-2.85614	down	0.461836	0.505965	0.485282	0.488886	0.46261	-0.344282	-0.160651	0.0500612	-0.0473707	0	-0.0591855	0.0359538	-0.212949	-0.345992	0.0086925	-0.251705	-0.082711	ILMN_24376	NM_022783.1	8	8q24.12c	Homo sapiens DEP domain containing 6 (DEPDC6), mRNA.
NXPH3	ILMN_1714000	1.23e-07	1.43e-08	-1.5141265	-2.85626	down	0.531763	0.50287	0.599821	0.433627	0.519467	0.0451233	-0.0449648	-0.216562	0	-0.00197601	-0.196333	0.0798457	0.0382214	-0.210817	-0.174452	-0.205212	-0.0845897	ILMN_17836	NM_007225.1	17	17q21.33a	Homo sapiens neurexophilin 3 (NXPH3), mRNA.
TESC	ILMN_1750181	9.75e-07	1.61e-07	-1.5149016	-2.85779	down	0.43852	0.590297	0.50803	0.558578	0.49162	0	0.14076	0.0223343	-0.244623	-0.0127153	-0.193877	-0.154166	-0.229275	-0.131786	-0.109662	0.149849	-0.218617	ILMN_25089	NM_017899.2	12	12q24.22a-q24.22b	Homo sapiens tescalcin (TESC), mRNA.
LGALS12	ILMN_1776283	3.87e-05	1.09e-05	-1.5149088	-2.85781	down	0.650665	0.554887	0.500445	0.527369	0.736478	-0.0880916	0.409435	-0.0100236	0.0565181	-0.011209	-0.224383	0	-0.0237789	0.31369	-0.0996091	-0.249468	-0.136228	ILMN_26017	NM_033101.2	11	11q12.3b	Homo sapiens lectin, galactoside-binding, soluble, 12 (LGALS12), mRNA.
CTGF	ILMN_2115125	3.39e-12	2.02e-14	-1.5150689	-2.85812	down	0.575472	0.494495	0.584024	0.561829	0.588645	-0.0628784	0.000708	-0.0690596	-0.0642281	0.00959516	-0.0154002	0.0128858	-0.050889	-0.118506	-0.0398836	0	-0.0642281	ILMN_3374	NM_001901.2	6	6q23.2b	Homo sapiens connective tissue growth factor (CTGF), mRNA.
USP26	ILMN_1744794	1.03e-10	2.11e-12	-1.5151001	-2.85819	down	0.537067	0.619827	0.516236	0.529914	0.625292	-0.0468867	-0.115258	-0.136518	-0.0302956	0	0.0508392	-0.0491459	-0.0699987	-0.0382729	-0.0129869	0.0146794	0.0288913	ILMN_11080	NM_031907.1	X	Xq26.2b	Homo sapiens ubiquitin specific peptidase 26 (USP26), mRNA.
FLJ30058	ILMN_1705466	3.5e-07	4.83e-08	-1.5151067	-2.8582	down	0.659302	0.585233	0.588578	0.324981	0.495833	0	0.0685208	-0.088479	0.0467682	-0.184239	-0.165508	-0.134751	0.105812	-0.140827	-0.00824952	-0.129652	-0.193003	ILMN_29759	NM_144967.2	X	Xq26.1b	Homo sapiens hypothetical protein FLJ30058 (FLJ30058), mRNA.
LRRFIP1	ILMN_2214997	5.95e-07	9e-08	-1.5153443	-2.85867	down	0.46022	0.600408	0.391843	0.484476	0.481814	-0.159834	0.0256219	-0.306785	-0.0354548	0.017628	-0.291348	-0.265847	-0.242924	-0.0938659	0	-0.0396652	0.00175452	ILMN_22531	NM_004735.2	2	2q37.3b	Homo sapiens leucine rich repeat (in FLII) interacting protein 1 (LRRFIP1), mRNA.
TTC15	ILMN_1693317	3.49e-10	1.05e-11	-1.5154564	-2.85889	down	0.575342	0.587337	0.570857	0.574897	0.571893	-0.065156	-0.012012	0.071738	-0.0313125	-0.0494411	-0.0994697	-0.168973	-0.0265393	-0.0259938	0.0267241	0	0.0961895	ILMN_21565	NM_016030.5	2	2p25.3b	Homo sapiens tetratricopeptide repeat domain 15 (TTC15), mRNA.
ACADL	ILMN_1660890	4.04e-05	1.14e-05	-1.515707	-2.85939	down	0.639537	0.298146	0.325037	0.565252	0.60921	-0.12255	0.147982	-0.318092	-0.0243914	-0.295517	0	0.0477595	-0.376536	-0.158631	-0.29512	-0.0877914	0.132234	ILMN_18883	NM_001608.2	2	2q34b	Homo sapiens acyl-Coenzyme A dehydrogenase, long chain (ACADL), nuclear gene encoding mitochondrial protein, mRNA.
SDCCAG10	ILMN_1686194	1.5e-08	1.14e-09	-1.5158049	-2.85958	down	0.517177	0.534473	0.509078	0.515738	0.487742	-0.0986552	-0.0366595	0.0164158	0.0100036	-0.291132	-0.247752	-0.135966	-0.0817552	0	-0.0932903	-0.0883248	0.000206	ILMN_3741	NM_005869.2	5	5q12.3a	Homo sapiens serologically defined colon cancer antigen 10 (SDCCAG10), mRNA.
C9orf23	ILMN_2391345	1.16e-07	1.33e-08	-1.5159049	-2.85978	down	0.545477	0.62257	0.543989	0.476744	0.512427	-0.18046	-0.100184	0	-0.184533	-0.142932	0.171294	0.0234749	-0.133587	0.0546443	-0.199026	-0.00876212	-0.0191822	ILMN_3926	NM_148178.1	9	9p13.3c	Homo sapiens chromosome 9 open reading frame 23 (C9orf23), transcript variant 1, mRNA.
FAM12A	ILMN_1755674	2.79e-07	3.71e-08	-1.5159122	-2.8598	down	0.461322	0.615786	0.598083	0.417412	0.510162	-0.062413	-0.0392358	0.019089	-0.240716	-0.00811338	-0.146421	0	0.0373764	-0.233768	-0.293472	-0.0220754	0.0341487	ILMN_170669	NM_006683.4	14	14q11.2b	Homo sapiens family with sequence similarity 12, member A (FAM12A), mRNA.
PKP1	ILMN_1663454	0.000775	0.000312	-1.5159552	-2.85988	down	0.517242	0.537648	0.358841	0.400555	0.381269	0	-0.456047	0.380679	-0.295829	-0.250816	0.189371	-0.322109	-0.369148	-0.358292	-0.493302	0.102166	-0.0600677	ILMN_16551	NM_001005337.1	1	1q32.1c	Homo sapiens plakophilin 1 (ectodermal dysplasia/skin fragility syndrome) (PKP1), transcript variant 1a, mRNA.
ZSCAN1	ILMN_1716999	7.06e-07	1.1e-07	-1.5161109	-2.86019	down	0.581863	0.238857	0.738464	0.618324	0.76949	0.0747333	-0.0926335	-0.0428267	-0.0374343	0	-0.0200162	-0.0429859	-0.0390205	0.00586009	-0.0276713	0.123385	-0.0330997	ILMN_164035	NM_182572.3	19	19q13.43c	Homo sapiens zinc finger and SCAN domain containing 1 (ZSCAN1), mRNA.
VILL	ILMN_1778650	1.49e-06	2.63e-07	-1.5164984	-2.86096	down	0.465045	0.668749	0.453257	0.526823	0.431736	0.092221	-0.101446	-0.277138	-0.15578	-0.362798	0.0427866	0	-0.0575762	-0.110505	0.0443716	-0.199748	-0.013854	ILMN_22360	NM_015873.3	3	3p22.2a	Homo sapiens villin-like (VILL), mRNA.
NKAIN3	ILMN_1723674	1.07e-10	2.2e-12	-1.5168167	-2.86159	down	0.493005	0.5696	0.603404	0.519827	0.610829	0.0357256	-0.133621	-0.115763	-0.0327351	-0.0352213	0.0157392	-0.057337	-0.105556	0	-0.0052104	-0.0776835	0.0110977	ILMN_11490	NM_173688.2	8	8q12.3a-q12.3b	Homo sapiens Na+/K+ transporting ATPase interacting 3 (NKAIN3), mRNA.
PANK1	ILMN_2316918	2.58e-08	2.22e-09	-1.5170313	-2.86202	down	0.544084	0.580756	0.515676	0.501088	0.455821	0.052336	-0.14291	-0.121241	-0.266987	-0.127375	0.0724752	-0.0531075	-0.162471	0.00599623	0	-0.0749097	-0.162999	ILMN_406	NM_138316.2	10	10q23.31c	Homo sapiens pantothenate kinase 1 (PANK1), transcript variant gamma, mRNA.
FHL1	ILMN_1805842	1.92e-06	3.54e-07	-1.5170494	-2.86205	down	0.58088	0.399339	0.486745	0.466059	0.584652	0.153578	0.0123951	0.0789599	-0.0261755	-0.161014	-0.136019	-0.167346	-0.197072	-0.2836	0	-0.338854	-0.107649	ILMN_7975	NM_001449.3	X	Xq26.3b	Homo sapiens four and a half LIM domains 1 (FHL1), mRNA.
KLHL12	ILMN_2164081	5.88e-09	3.59e-10	-1.5171292	-2.86221	down	0.563743	0.542041	0.539866	0.558909	0.543848	-0.0423975	-0.123777	0.0495698	0.0937009	-0.0670579	-0.0785635	-0.0849085	-0.26371	0.00172377	-0.0921347	0	-0.0123954	ILMN_165002	NM_021633.2	1	1q32.1d	Homo sapiens kelch-like 12 (Drosophila) (KLHL12), mRNA.
AGTR2	ILMN_1775634	9.91e-11	1.95e-12	-1.5172079	-2.86237	down	0.485661	0.676307	0.539686	0.565268	0.551225	-0.00185275	-0.035346	-0.135802	-0.0496597	-0.0119221	5.72e-06	0.008008	-0.0760069	0	-0.0433104	0.00373769	-0.111324	ILMN_166341	NM_000686.4	X	Xq23d	Homo sapiens angiotensin II receptor, type 2 (AGTR2), mRNA.
PPP1R12A	ILMN_1739622	5.9e-09	3.61e-10	-1.5172224	-2.86239	down	0.559059	0.559171	0.649294	0.615592	0.490672	0.113243	-0.116551	-0.0869765	-0.142283	-0.0487068	-0.0374701	0.0312295	-0.0959985	-0.0280161	0	-0.0366559	0.128083	ILMN_6014	NM_002480.1	12	12q21.2c-q21.31a	Homo sapiens protein phosphatase 1, regulatory (inhibitor) subunit 12A (PPP1R12A), mRNA.
DNASE1L3	ILMN_2049184	0.000997	0.000413	-1.5179228	-2.86378	down	0.444674	0.485132	0.495643	0.523854	0.530369	0	0.145808	0.156605	-0.210063	-0.576021	-0.616078	-0.134182	-0.0676601	0.427878	-0.224352	-0.10259	-0.0733154	ILMN_27679	NM_004944.2	3	3p14.3a	Homo sapiens deoxyribonuclease I-like 3 (DNASE1L3), mRNA.
CIC	ILMN_1784780	1.71e-08	1.34e-09	-1.5184444	-2.86482	down	0.512418	0.640134	0.506399	0.519443	0.554526	-0.192374	-0.0691702	-0.0672481	0.12054	0.0413878	-0.0549436	-0.0965528	-0.0639107	-0.124698	0.0392814	-0.204432	0	ILMN_179398	NM_015125.3	19	19q13.2c	Homo sapiens capicua homolog (Drosophila) (CIC), mRNA.
WWC1	ILMN_1658619	5.56e-08	5.59e-09	-1.5184741	-2.86488	down	0.501107	0.61996	0.501495	0.590913	0.527112	-0.247576	0.0240574	-0.250201	-0.145342	-0.00431132	-0.0193658	-0.00776458	-0.083214	0.086447	0	0.0283613	-0.0351524	ILMN_164651	NM_015238.1	5	5q35.1a	Homo sapiens WW and C2 domain containing 1 (WWC1), mRNA.
ZBTB4	ILMN_1795905	1.46e-12	5.45e-15	-1.518496	-2.86492	down	0.630432	0.541086	0.586464	0.599036	0.603765	-0.0202942	-0.0791082	-0.0431361	-0.00460267	-0.0104144	0.0302169	0.0516944	-0.0374935	-0.0393939	-0.0153437	0	0.0420387	ILMN_5011	NM_020899.2	17	17p13.1d	Homo sapiens zinc finger and BTB domain containing 4 (ZBTB4), mRNA.
DCLK1	ILMN_2165354	1.05e-06	1.76e-07	-1.5189902	-2.8659	down	0.583495	0.485408	0.603969	0.55329	0.504272	-0.0325522	0	0.263742	-0.151012	0.0469461	-0.172332	-0.0484412	-0.0814142	-0.169625	-0.199198	-0.228095	0.0876722	ILMN_178525	NM_004734.2	13	13q13.3a	Homo sapiens doublecortin-like kinase 1 (DCLK1), mRNA.
PLAC9	ILMN_1790859	1.32e-07	1.55e-08	-1.5193617	-2.86664	down	0.605301	0.422413	0.556223	0.510076	0.559814	-0.220218	0	-0.0321693	-0.0207744	0.0900364	-0.0499303	0.0239084	-0.0566878	-0.176498	-0.230848	-0.235995	0.0367794	ILMN_8127	NM_001012973.1	10	10q22.3f	Homo sapiens placenta-specific 9 (PLAC9), mRNA.
SAA1	ILMN_2304512	0.00571247	0.00287115	-1.5194418	-2.8668	down	0.33937	0.269332	0.120814	0.28925	0.372287	-0.129551	-0.265742	0.0515726	0	-0.555534	-0.410538	-0.482723	0.102313	0.0273542	-1.00169	-0.324529	-0.914906	ILMN_28364	NM_199161.1	11	11p15.1d	Homo sapiens serum amyloid A1 (SAA1), transcript variant 2, mRNA.
CYP4F12	ILMN_1809384	0.000239	8.38e-05	-1.5195112	-2.86694	down	0.518054	0.39797	0.30727	0.371454	0.466525	-0.562358	0.149208	-0.18629	-0.47314	-0.148631	0.0412586	0	-0.439276	0.0812609	-0.204058	-0.0831709	-0.471039	ILMN_28493	NM_023944.2	19	19p13.12a	Homo sapiens cytochrome P450, family 4, subfamily F, polypeptide 12 (CYP4F12), mRNA.
CDH2	ILMN_1779228	7.15e-05	2.17e-05	-1.5195283	-2.86697	down	0.460027	0.513152	0.626755	0.529165	0.422733	-0.260155	-0.343209	-0.388704	-0.0811737	-0.248138	0	0.172562	0.241699	-0.197105	0.1911	-0.191321	-0.014642	ILMN_28694	NM_001792.2	18	18q12.1a	Homo sapiens cadherin 2, type 1, N-cadherin (neuronal) (CDH2), mRNA.
LRAP	ILMN_2123312	5.5e-09	3.31e-10	-1.5195494	-2.86701	down	0.507116	0.585161	0.487215	0.533401	0.519664	0	-0.171346	0.0117118	-0.14667	0.0470333	-0.207476	-0.132805	-0.103589	-0.0542567	0.0630147	-0.107157	-0.124044	ILMN_22173	NM_022350.1	5	5q15e	Homo sapiens leukocyte-derived arginine aminopeptidase (LRAP), mRNA.
LPL	ILMN_1786444	1.36e-05	3.32e-06	-1.5197839	-2.86748	down	0.601983	0.506326	0.4649	0.569697	0.612622	-0.172322	-0.157273	-0.142439	0.0638657	-0.222911	-0.0853915	0	-0.0317368	-0.270984	0.0121379	0.426076	-0.0521483	ILMN_178211	NM_000237.2	8	8p21.3c	Homo sapiens lipoprotein lipase (LPL), mRNA.
TPRKB	ILMN_1690307	1.5e-10	3.49e-12	-1.5198565	-2.86763	down	0.597893	0.433817	0.619058	0.627963	0.598922	-0.011791	-0.139616	-0.0319185	0	-0.082319	0.0101302	-0.0124025	-0.0391614	-0.0393314	-0.033848	0.0103419	0.0290596	ILMN_16838	NM_016058.1	2	2p13.2a	Homo sapiens TP53RK binding protein (TPRKB), mRNA.
MAGEL2	ILMN_1657478	3.62e-11	5.12e-13	-1.5198976	-2.86771	down	0.540781	0.624152	0.586728	0.488865	0.527771	0.00257754	-0.131346	-0.0973158	-0.0521672	-0.120405	0.0016799	-0.064326	-0.0270543	-0.0629251	0.0106883	-0.0631819	0	ILMN_20268	NM_019066.3	15	15q11.2d	Homo sapiens MAGE-like 2 (MAGEL2), mRNA.
DPH5	ILMN_2400183	1.12e-11	1.07e-13	-1.519972	-2.86785	down	0.561154	0.625103	0.588778	0.576359	0.581799	0.0600498	-0.00396442	-0.0114012	-0.00849867	-0.135701	0	-0.00369	-0.0727806	0.0153482	-0.059401	-0.00757146	0.0187395	ILMN_181061	NM_001077395.1	1	1p21.2a	Homo sapiens DPH5 homolog (S. cerevisiae) (DPH5), transcript variant 3, mRNA.
NUP54	ILMN_1771835	9.65e-10	3.84e-11	-1.5199773	-2.86787	down	0.526225	0.514863	0.562022	0.593829	0.601862	0.0695536	-0.154905	-0.116002	0	-0.129487	0.0128837	-0.0417089	-0.129278	-0.00231028	-0.0586097	-0.0383661	0.0567555	ILMN_27005	NM_017426.2	4	4q21.1a	Homo sapiens nucleoporin 54kDa (NUP54), mRNA.
ARAF	ILMN_1658883	8.44e-10	3.22e-11	-1.5203689	-2.86864	down	0.550321	0.566671	0.558065	0.572255	0.591867	-0.0357473	-0.0777645	-0.100132	-0.131855	-0.108358	-0.0131052	-0.0751247	-0.100001	0	0.0596273	0.124998	0.0184352	ILMN_18073	NM_001654.1	X	Xp11.23f	Homo sapiens v-raf murine sarcoma 3611 viral oncogene homolog (ARAF), mRNA.
TTLL3	ILMN_1682818	2.65e-09	1.33e-10	-1.5208739	-2.86965	down	0.561583	0.613265	0.602527	0.556775	0.549795	-0.00613427	0.10259	-0.154057	-0.0547991	-0.0396836	-0.105956	-0.00113726	-0.0953865	0.125309	0	-0.113371	0.00528479	ILMN_5389	NM_015644.3	3	3p25.3c	Homo sapiens tubulin tyrosine ligase-like family, member 3 (TTLL3), transcript variant 2, mRNA.
MEOX1	ILMN_1657145	2.97e-06	5.87e-07	-1.5211807	-2.87026	down	0.613042	0.476371	0.43712	0.54439	0.554686	0	0.114703	-0.00144482	-0.0444231	-0.221269	-0.0935276	0.0766897	-0.019614	-0.451826	0.0154903	-0.130323	-0.205293	ILMN_172157	NM_001040002.1	17	17q21.31b	Homo sapiens mesenchyme homeobox 1 (MEOX1), transcript variant 3, mRNA.
CALN1	ILMN_1778121	2.69e-10	7.49e-12	-1.5217274	-2.87135	down	0.584554	0.561483	0.56818	0.533769	0.573033	0	0.0137849	-0.0169969	-0.18129	0.0231764	0.0696652	-0.0789626	-0.00294399	-0.100287	-0.0598736	-0.0518789	-0.112468	ILMN_27637	NM_031468.2	7	7q11.22c	Homo sapiens calneuron 1 (CALN1), transcript variant 1, mRNA.
EGFL8	ILMN_1693515	3.98e-07	5.59e-08	-1.5219884	-2.87187	down	0.552949	0.553806	0.575119	0.490032	0.61899	-0.208485	-0.0857174	-0.123637	-0.0308416	0.0872555	0.252433	-0.153083	0	-0.198532	0.0474222	-0.0890868	-0.0710666	ILMN_5779	NM_030652.2	6	6p21.32b	Homo sapiens EGF-like-domain, multiple 8 (EGFL8), mRNA.
HOXB6	ILMN_1667831	3.98e-10	1.23e-11	-1.5226858	-2.87325	down	0.497231	0.665094	0.598967	0.541459	0.58028	-0.0200508	-0.165393	-0.121004	-0.0296752	-0.0373027	0.0246229	0	-0.0106609	-0.00881815	0.0537653	0.023679	-0.0693083	ILMN_16208	NM_018952.4	17	17q21.32c	Homo sapiens homeobox B6 (HOXB6), mRNA.
SPO11	ILMN_2392747	1.91e-10	4.75e-12	-1.5227811	-2.87344	down	0.443985	0.704239	0.602523	0.574714	0.560384	0.0178399	-0.111612	-0.0789788	0	-0.0573738	-0.00144029	-0.012538	0.000186	0.005934	-0.0498412	-0.0345221	-0.0321283	ILMN_2417	NM_198265.1	20	20q13.31a	Homo sapiens SPO11 meiotic protein covalently bound to DSB homolog (S. cerevisiae) (SPO11), transcript variant 2, mRNA.
ZNFX1	ILMN_1745148	1.75e-09	8.13e-11	-1.5237373	-2.87535	down	0.584818	0.550388	0.550637	0.580283	0.614295	0.0381548	0.0636356	-0.0231578	-0.0683181	-0.187991	-0.0771573	-0.11961	-0.0491858	0.115846	-0.0103176	-0.0602617	0	ILMN_176843	NM_021035.2	20	20q13.13c	Homo sapiens zinc finger, NFX1-type containing 1 (ZNFX1), mRNA.
IQCA1	ILMN_2080684	3.09e-06	6.12e-07	-1.5244224	-2.87672	down	0.43683	0.566873	0.603165	0.517579	0.52772	0.0829649	-0.150792	-0.282899	0.130973	-0.197298	-0.226513	-0.0080111	-0.187157	-0.190469	0.21169	0	-0.116443	ILMN_17212	NM_024726.3	2	2q37.2b-q37.3a	Homo sapiens IQ motif containing with AAA domain 1 (IQCA1), mRNA.
GPC3	ILMN_2051972	2.08e-06	3.88e-07	-1.5244604	-2.87679	down	0.636269	0.404153	0.543112	0.515162	0.560741	-0.251333	0	-0.0115938	-0.245818	-0.115311	0.00135803	0.0105937	-0.00662088	0.218871	-0.0787728	-0.327768	-0.110543	ILMN_24093	NM_004484.2	X	Xq26.2b	Homo sapiens glypican 3 (GPC3), mRNA.
USF1	ILMN_2353240	2.94e-08	2.6e-09	-1.524738	-2.87734	down	0.622621	0.401814	0.669597	0.565836	0.620599	-0.0338018	-0.20359	-0.066957	0.0603061	0.0842857	0.101136	-0.0821645	-0.0246668	-0.0611641	-0.122204	0	-0.0407958	ILMN_21579	NM_007122.3	1	1q23.3a	Homo sapiens upstream transcription factor 1 (USF1), transcript variant 1, mRNA.
TFDP2	ILMN_2116639	9.89e-11	1.93e-12	-1.5248184	-2.8775	down	0.58239	0.524888	0.545757	0.567478	0.592504	0	-0.176869	-0.117043	-0.082721	-0.0922835	0.00819755	-0.0546911	-0.0608664	-0.0113916	-0.00736523	0.0165462	0.0260763	ILMN_183128	NM_006286.1	3	3q23c	Homo sapiens transcription factor Dp-2 (E2F dimerization partner 2) (TFDP2), mRNA.
EHD4	ILMN_1720083	2.06e-09	9.87e-11	-1.5249988	-2.87786	down	0.593579	0.495314	0.545992	0.526489	0.543737	-0.0370734	0.00745463	0	-0.143757	-0.252948	-0.0900471	-0.119025	0.0155129	0.0390651	-0.100405	-0.0525672	-0.0796411	ILMN_14021	NM_139265.2	15	15q15.1c-q15.1d	Homo sapiens EH-domain containing 4 (EHD4), mRNA.
TAX1BP3	ILMN_1803392	7.01e-11	1.24e-12	-1.52506	-2.87799	down	0.582666	0.564038	0.601641	0.560201	0.592932	0.0517983	0.0480695	-0.0365581	-0.0486732	-0.0394115	-0.0880475	-0.0535922	-0.159284	-0.0591915	0.0433717	-0.00132537	0	ILMN_30141	NM_014604.2	17	17p13.3a	Homo sapiens Tax1 (human T-cell leukemia virus type I) binding protein 3 (TAX1BP3), mRNA.
GSTM5	ILMN_1750790	9.57e-07	1.57e-07	-1.5253363	-2.87854	down	0.679925	0.467749	0.547448	0.67858	0.479274	-0.0407686	0.115619	0.143285	-0.0956435	0	-0.273274	-0.136016	-0.0620313	-0.186663	0.165925	-0.0641508	-0.0286672	ILMN_15670	NM_000851.2	1	1p13.3b	Homo sapiens glutathione S-transferase M5 (GSTM5), mRNA.
LTC4S	ILMN_1668247	1.46e-05	3.61e-06	-1.5259136	-2.87969	down	0.511447	0.393753	0.557956	0.48531	0.544064	0.110198	-0.263937	0	0.0909944	-0.115212	0.0854492	-0.214761	-0.159946	-0.10046	-0.548001	-0.060267	-0.158065	ILMN_15926	NM_145867.1	5	5q35.3e	Homo sapiens leukotriene C4 synthase (LTC4S), mRNA.
GFRA4	ILMN_1662378	6.57e-12	5.24e-14	-1.5261526	-2.88017	down	0.556046	0.679551	0.602867	0.535586	0.584369	-0.0229206	-0.0718365	-0.087631	-0.0196455	-0.0382912	0.0324647	-0.0109007	-0.0135796	0.0149417	0.0378733	0	-0.0390584	ILMN_172321	NM_145762.2	20	20p13b	Homo sapiens GDNF family receptor alpha 4 (GFRA4), transcript variant 2, mRNA.
MBOAT2	ILMN_2347424	5.54e-07	8.27e-08	-1.5261898	-2.88024	down	0.596386	0.743662	0.354992	0.627406	0.454295	-0.125116	-0.181531	-0.0349362	-0.022742	-0.131979	-0.215656	0.0344985	0	-0.112548	-0.0570855	0.0415163	0.150544	ILMN_164360	NM_138799.2	2	2p25.1e	Homo sapiens membrane bound O-acyltransferase domain containing 2 (MBOAT2), mRNA.
THAP10	ILMN_1767542	0.000427	0.00016	-1.5263604	-2.88058	down	0.737327	0.821639	-0.0931251	0.769447	0.749496	0.14122	-0.134366	-0.0729074	0	-0.141313	-0.195551	0.0126507	-0.12284	-0.017565	0.134963	0.240135	-0.00209212	ILMN_182683	NM_020147.2	15	15q23b	Homo sapiens THAP domain containing 10 (THAP10), mRNA.
CPEB1	ILMN_1693345	4.08e-07	5.75e-08	-1.5264508	-2.88076	down	0.641737	0.299378	0.641176	0.592604	0.637473	-0.135838	-0.0582232	-0.125171	-0.126437	-0.0554361	0.159545	0.105452	0.0235586	-0.128376	-0.157534	0	-0.0740323	ILMN_183191	NM_001079534.1	15	15q25.2a	Homo sapiens cytoplasmic polyadenylation element binding protein 1 (CPEB1), transcript variant 4, mRNA.
MEP1A	ILMN_1659984	8.67e-08	9.48e-09	-1.5267015	-2.88126	down	0.643744	0.553922	0.610095	0.542028	0.511892	0.121823	0	0.0953786	-0.092633	-0.114638	-0.0256007	-0.0128167	0.0923836	-0.0168951	-0.262665	-0.06441	-0.176909	ILMN_183294	NM_005588.2	6	6p12.3e	Homo sapiens meprin A, alpha (PABA peptide hydrolase) (MEP1A), mRNA.
NMNAT3	ILMN_2153485	2.34e-07	3.01e-08	-1.5270265	-2.88191	down	0.513632	0.553235	0.518975	0.521804	0.51107	0.0455585	-0.309253	0	-0.285045	-0.214894	-0.0318871	-0.0202394	-0.118618	-0.162098	-0.0234528	0.00549364	0.0706494	ILMN_2755	NM_178177.2	3	3q23a	Homo sapiens nicotinamide nucleotide adenylyltransferase 3 (NMNAT3), mRNA.
C15orf40	ILMN_1660585	5.7e-09	3.46e-10	-1.52722	-2.8823	down	0.537343	0.587141	0.531956	0.537647	0.525112	0.023454	-0.260665	-0.121588	-0.0975232	-0.0930722	-0.0626137	-0.0542936	-0.117492	0.00580144	-0.123693	0	0.0968649	ILMN_18496	NM_144597.1	15	15q25.2b	Homo sapiens chromosome 15 open reading frame 40 (C15orf40), mRNA.
FAM119A	ILMN_2049364	4.57e-10	1.47e-11	-1.5272276	-2.88231	down	0.557122	0.700383	0.516419	0.596061	0.57095	-0.130991	-0.0353477	-0.0545177	0.0507643	0	-0.0531318	-0.0235906	-0.0820801	-0.0111763	0.0251076	-0.0581157	0.100342	ILMN_15705	NM_145280.3	2	2q33.3c	Homo sapiens family with sequence similarity 119, member A (FAM119A), mRNA.
KIF25	ILMN_1665903	7.05e-07	1.1e-07	-1.5272574	-2.88237	down	0.630834	0.582414	0.249665	0.483862	0.716724	-0.11671	-0.0187719	0.0116594	-0.194717	-0.161016	0.0787699	-0.168258	0.0241232	-0.168077	-0.135783	0	-0.0901399	ILMN_4565	NM_030615.2	6	6q27d	Homo sapiens kinesin family member 25 (KIF25), transcript variant 1, mRNA.
ADORA1	ILMN_2373444	3.14e-07	4.25e-08	-1.527433	-2.88272	down	0.546044	0.766963	0.463845	0.583813	0.51225	-0.0412607	-0.14287	0.107602	0.174278	-0.0617254	-0.0187092	-0.0483086	-0.188595	-0.0318787	0	0.0296559	-0.216501	ILMN_177336	NM_000674.2	1	1q32.1d-q32.1e	Homo sapiens adenosine A1 receptor (ADORA1), transcript variant 1, mRNA.
GNRH2	ILMN_2354285	3.99e-07	5.61e-08	-1.5275713	-2.883	down	0.618839	0.342184	0.511647	0.575877	0.64918	-0.250685	-0.063447	-0.0794566	-0.288511	-0.021589	-0.171998	-0.0573995	0.069772	0	0.0596812	-0.0720627	0.0153637	ILMN_181444	NM_001501.1	20	20p13c	Homo sapiens gonadotropin-releasing hormone 2 (GNRH2), transcript variant 1, mRNA.
MGC18216	ILMN_1744023	1.37e-06	2.38e-07	-1.5277066	-2.88327	down	0.519936	0.454322	0.544598	0.523992	0.531463	0.0780601	-0.191527	-0.399074	-0.0540566	-0.309939	-0.0267866	-0.0594342	-0.0456882	-0.218808	0	0.0125725	0.0566204	ILMN_32296	XM_927732.1	15		PREDICTED: Homo sapiens hypothetical protein MGC18216 (MGC18216), mRNA.
ADCY9	ILMN_1654287	1.25e-05	3.03e-06	-1.5277417	-2.88334	down	0.523819	0.455938	0.530196	0.475262	0.506003	-0.216868	-0.0049994	-0.080117	-0.180357	-0.562488	0.00212002	0.031019	-0.334822	-0.0383692	-0.0672793	0	0.0942764	ILMN_161962	NM_001116.2	16	16p13.3c	Homo sapiens adenylate cyclase 9 (ADCY9), mRNA.
TDRD7	ILMN_1705241	3.54e-08	3.26e-09	-1.5277834	-2.88342	down	0.587944	0.57893	0.588718	0.581521	0.589148	0	-0.0766609	-0.0937886	-0.104457	-0.211129	0.119406	-0.0547388	-0.0685968	0.118058	-0.0904317	0.160223	-0.0121396	ILMN_27692	NM_014290.1	9	9q22.33a	Homo sapiens tudor domain containing 7 (TDRD7), mRNA.
DNAJC12	ILMN_2311020	6.27e-05	1.87e-05	-1.5279026	-2.88366	down	0.421637	0.480296	0.577847	0.551391	0.416433	-0.414897	0	-0.233421	-0.0413651	-0.254349	-0.398524	-0.275692	0.123461	0.210823	-0.197749	0.173743	-0.156412	ILMN_18576	NM_201262.1	10	10q21.3d	Homo sapiens DnaJ (Hsp40) homolog, subfamily C, member 12 (DNAJC12), transcript variant 2, mRNA.
PCDH18	ILMN_1799026	4.03e-08	3.81e-09	-1.5280058	-2.88387	down	0.585559	0.400165	0.561561	0.568576	0.542507	0.0516689	-0.18786	0.0764499	-0.149101	-0.0654004	-0.241783	0.0245955	-0.143179	-0.160753	-0.0840647	-0.0802891	0	ILMN_13687	NM_019035.2	4	4q28.3i	Homo sapiens protocadherin 18 (PCDH18), mRNA.
REEP6	ILMN_1697460	0.00180382	0.000798	-1.5280937	-2.88405	down	0.368892	0.569744	0.516278	0.599434	0.500214	-0.363147	0.639378	-0.185377	0.017725	-0.0435617	-0.55275	-0.351928	-0.365339	-0.00520468	-0.201942	0.202298	0	ILMN_15192	NM_138393.1	19	19p13.3h	Homo sapiens receptor accessory protein 6 (REEP6), mRNA.
ABCA9	ILMN_1720501	6.77e-06	1.5e-06	-1.5284063	-2.88467	down	0.577333	0.285539	0.602509	0.563398	0.581024	-0.095582	0.0944219	-0.104799	0	0.215635	0.0131841	-0.159233	-0.323925	-0.206313	-0.282855	-0.0425172	-0.188826	ILMN_33319	NM_080283.3	17	17q24.2c	Homo sapiens ATP-binding cassette, sub-family A (ABC1), member 9 (ABCA9), mRNA.
P2RY6	ILMN_1790029	1.57e-07	1.89e-08	-1.5286847	-2.88523	down	0.42707	0.617563	0.557752	0.563345	0.541049	0.108595	-0.172763	-0.0578749	-0.238263	-0.177576	-0.114916	-0.115038	0	0.035938	-0.118518	0.135867	-0.136673	ILMN_27554	NM_176798.1	11	11q13.4b	Homo sapiens pyrimidinergic receptor P2Y, G-protein coupled, 6 (P2RY6), transcript variant 2, mRNA.
CCDC140	ILMN_1691566	9.65e-10	3.85e-11	-1.5286921	-2.88524	down	0.55362	0.707916	0.560317	0.517232	0.573658	0.00549483	-0.14032	-0.107352	-0.0167432	-0.0137417	-0.0205503	-0.0228825	-0.0296311	-0.121179	0.00395203	0.105961	0	ILMN_4670	NM_153038.1	2	2q36.1b	Homo sapiens coiled-coil domain containing 140 (CCDC140), mRNA.
KBTBD4	ILMN_1687092	5.11e-11	8.11e-13	-1.5302033	-2.88827	down	0.566841	0.531251	0.593937	0.591474	0.587408	-0.0110593	-0.194126	-0.06916	-0.0737455	-0.019182	0.00523424	0.0234191	-0.0395884	-0.0221643	-0.0793407	0.00521851	0	ILMN_26770	NM_018095.3	11	11p11.2b	Homo sapiens kelch repeat and BTB (POZ) domain containing 4 (KBTBD4), transcript variant 1, mRNA.
RGS22	ILMN_1669983	9.06e-05	2.83e-05	-1.5302737	-2.88841	down	0.691157	0.608926	0.403504	0.585151	0.668	-0.213812	-0.0762358	-0.0128305	0	-0.318706	0.128595	-0.224232	-0.0241303	-0.108217	0.491837	0.196388	-0.107962	ILMN_21252	NM_015668.2	8	8q22.2b	Homo sapiens regulator of G-protein signalling 22 (RGS22), mRNA.
ATP5L	ILMN_2079285	2.37e-12	1.11e-14	-1.5305032	-2.88887	down	0.55714	0.641828	0.558655	0.637981	0.597471	0.0386457	-0.0446014	-0.061373	-0.0245576	-0.00539565	0.00502348	0	-0.0792034	-0.0327654	-0.00323534	0.0541463	-0.0313783	ILMN_16064	NM_006476.4	11	11q23.3d	Homo sapiens ATP synthase, H+ transporting, mitochondrial F0 complex, subunit G (ATP5L), nuclear gene encoding mitochondrial protein, mRNA.
FUT6	ILMN_2312228	6.98e-05	2.11e-05	-1.5306742	-2.88921	down	0.632203	0.909052	0.474588	0.638613	0.669627	-0.0149758	-0.0435071	-0.0589931	-0.0174427	-0.0272362	0.137181	-0.0302875	-0.0232525	0.0496509	0	0.665961	-0.0293026	ILMN_180849	NM_000150.2	19	19p13.3b	Homo sapiens fucosyltransferase 6 (alpha (1,3) fucosyltransferase) (FUT6), transcript variant 1, mRNA.
LOC400120	ILMN_1797526	0.000543	0.00021	-1.5309534	-2.88977	down	0.653126	0.655307	0.664232	0.61706	0.621231	-0.0996871	-0.0328677	-0.0889542	-0.0511189	-0.101407	0.00186014	0	-0.0647213	-0.0435646	0.898553	0.0125518	-0.0975151	ILMN_176590	NM_203451.1	13	13q13.3b	Homo sapiens hypothetical LOC400120 (LOC400120), mRNA.
SUCNR1	ILMN_1681601	2.93e-08	2.6e-09	-1.5310158	-2.88989	down	0.754429	0.521724	0.463139	0.559442	0.656492	0	-0.0350988	-0.144707	-0.0166366	-0.0665832	-0.079334	-0.0666873	-0.0563061	-0.0961339	0.10015	0.145128	0.0348825	ILMN_172835	NM_033050.3	3	3q25.1c	Homo sapiens succinate receptor 1 (SUCNR1), mRNA.
SAMD11	ILMN_2195138	3.38e-09	1.81e-10	-1.5311068	-2.89007	down	0.609549	0.653431	0.628737	0.605276	0.496238	-0.0242813	-0.123723	-0.125495	-0.0217922	-0.00142264	0	0.0659163	0.0312316	-0.0282562	0.169646	-0.0492187	-0.0837498	ILMN_17141	NM_152486.2	1	1p36.33b	Homo sapiens sterile alpha motif domain containing 11 (SAMD11), mRNA.
CNPY3	ILMN_1812967	5.91e-10	2.05e-11	-1.5312186	-2.8903	down	0.55791	0.630014	0.622494	0.537594	0.562919	-0.00750041	-0.209667	-0.0617475	0	-0.0938866	0.0196683	-0.0637753	-0.0218983	-0.0132406	-0.0461156	0.075057	0.0331762	ILMN_25587	NM_006586.3	6	6p21.1d	Homo sapiens canopy 3 homolog (zebrafish) (CNPY3), mRNA.
THAP7	ILMN_1652486	2.77e-09	1.42e-10	-1.531234	-2.89033	down	0.564718	0.612507	0.58503	0.560299	0.570319	0.0113714	-0.0256064	-0.184729	0.0584614	-0.00490212	-0.00860357	-0.217636	-0.00824451	0	-0.0141993	-0.0973997	0.058043	ILMN_5045	NM_030573.2	22	22q11.21e	Homo sapiens THAP domain containing 7 (THAP7), transcript variant 1, mRNA.
SPAM1	ILMN_1661251	1.1e-10	2.28e-12	-1.5313963	-2.89065	down	0.50384	0.712718	0.644786	0.557552	0.519155	-0.0732958	-0.0537934	-0.0949922	0.0233231	-0.0313704	0.0343735	-0.0352037	0.00940442	-0.0234985	-0.0408523	0	-0.0409424	ILMN_165360	NM_003117.3	7	7q31.32b	Homo sapiens sperm adhesion molecule 1 (PH-20 hyaluronidase, zona pellucida binding) (SPAM1), transcript variant 1, mRNA.
C14orf135	ILMN_2111918	6.45e-11	1.1e-12	-1.5318302	-2.89152	down	0.566609	0.553036	0.611622	0.591282	0.55898	0.0418375	-0.0524709	-0.0664165	0.00400949	-0.0528698	-0.101716	-0.0617893	-0.137394	0.072259	-0.0937068	-0.0191462	0	ILMN_25282	NM_022495.3	14	14q23.1c	Homo sapiens chromosome 14 open reading frame 135 (C14orf135), mRNA.
BANK1	ILMN_1661646	4.32e-09	2.44e-10	-1.53205	-2.89196	down	0.626623	0.477042	0.503032	0.707095	0.721063	-0.0382948	0.130947	0.084105	-0.0552571	0	0.0234599	-0.0417223	-0.025382	-0.0135663	-0.0542321	-0.0363662	-0.0755992	ILMN_306934	NM_001083907.1	4	4q24a	Homo sapiens B-cell scaffold protein with ankyrin repeats 1 (BANK1), transcript variant 2, mRNA.
ITGA6	ILMN_2359287	2.54e-06	4.88e-07	-1.5322092	-2.89228	down	0.466881	0.564536	0.45185	0.543966	0.570363	0	-0.308722	-0.0319042	0.134967	-0.108753	-0.281613	0.0315466	-0.0762703	-0.28722	-0.213873	-0.153233	0.141946	ILMN_26997	NM_000210.2	2	2q31.1d	Homo sapiens integrin, alpha 6 (ITGA6), transcript variant 2, mRNA.
TRIM27	ILMN_1655482	7.13e-10	2.6e-11	-1.532411	-2.89269	down	0.558044	0.535916	0.597459	0.604708	0.547997	-0.0158293	-0.177549	-0.0885222	-0.165634	-0.0515678	0.0512347	0.0140786	-0.0513253	-0.103922	-0.0305772	0	0.0558712	ILMN_25859	NM_006510.4	6	6p22.1a	Homo sapiens tripartite motif-containing 27 (TRIM27), mRNA.
AADAC	ILMN_1760414	6.32e-05	1.89e-05	-1.5324463	-2.89276	down	0.908526	0.457484	0.749273	0.546851	0.728501	-0.0590894	0.293037	-0.0816579	0.367149	-0.000963	-0.0156388	-0.0273867	-0.0582483	0	0.456585	-0.0447459	-0.0815539	ILMN_25205	NM_001086.2	3	3q25.1c	Homo sapiens arylacetamide deacetylase (esterase) (AADAC), mRNA.
C16orf86	ILMN_1697800	1.97e-07	2.45e-08	-1.5326799	-2.89323	down	0.512581	0.593227	0.516472	0.518784	0.574796	-0.101026	-0.135264	0.135624	0	0.0548079	-0.16513	-0.217509	0.123415	-0.0776408	-0.192117	-0.223636	-0.0761354	ILMN_17117	NM_001012984.2	16	16q22.1b	Homo sapiens chromosome 16 open reading frame 86 (C16orf86), mRNA.
KIF6	ILMN_1673716	1.98e-11	2.38e-13	-1.5327435	-2.89336	down	0.620619	0.620269	0.536021	0.585777	0.531381	-0.040807	-0.131958	-0.0812273	-0.0664897	-0.066829	0.027529	0.0232995	-0.0552669	0.0251811	-0.067909	-0.0131567	0	ILMN_24850	NM_145027.3	6	6p21.2a	Homo sapiens kinesin family member 6 (KIF6), mRNA.
S100A7L2	ILMN_2179283	8.06e-09	5.32e-10	-1.5328695	-2.89361	down	0.559704	0.637918	0.514621	0.524491	0.608849	-0.0830236	0.121454	-0.146585	-0.167743	0	0.0417156	-0.197311	-0.0197017	0.00751901	-0.0647635	-0.0183864	-0.0385988	ILMN_167547	NM_001045479.1	1	1q21.3c	Homo sapiens S100 calcium binding protein A7-like 2 (S100A7L2), mRNA.
MAPKAP1	ILMN_1691526	8.55e-11	1.61e-12	-1.5329568	-2.89378	down	0.627019	0.490488	0.648995	0.613919	0.610939	0.0240018	-0.141484	-3.12e-05	-0.0441022	-0.0241439	0.0417919	0	-0.069525	-0.00956154	-0.034848	-0.0143883	0.0557501	ILMN_26847	NM_001006617.1	9	9q33.3a	Homo sapiens mitogen-activated protein kinase associated protein 1 (MAPKAP1), transcript variant 1, mRNA.
RFTN2	ILMN_1801441	4.89e-06	1.04e-06	-1.5332018	-2.89427	down	0.628276	0.562127	0.591135	0.573061	0.560569	-0.0617614	0	-0.153436	0.387179	-0.0912812	-0.230065	-0.00265408	0.0164702	-0.158055	0.16089	-0.199663	-0.0697928	ILMN_25789	NM_144629.1	2	2q33.1b	Homo sapiens raftlin family member 2 (RFTN2), mRNA.
CARD10	ILMN_1743714	2.93e-07	3.94e-08	-1.533675	-2.89522	down	0.601141	0.592439	0.526311	0.56734	0.589789	0	-0.0413752	-0.26404	-0.0190272	-0.176035	0.12648	-0.0333569	0.0126948	-0.182819	0.207481	-0.00687098	-0.122194	ILMN_28765	NM_014550.3	22	22q13.1a	Homo sapiens caspase recruitment domain family, member 10 (CARD10), mRNA.
WDR74	ILMN_2270845	4.21e-08	4.03e-09	-1.5341324	-2.89614	down	0.48816	0.672341	0.512528	0.551778	0.540766	-0.0729022	-0.331844	-0.189059	-0.0632234	0.00591731	0	-0.0369828	-0.0942621	-0.028372	0.0196276	0.0349829	-0.0155807	ILMN_21873	NM_018093.1	11	11q12.3b	Homo sapiens WD repeat domain 74 (WDR74), mRNA.
LYZL6	ILMN_1750902	1.48e-11	1.61e-13	-1.5344584	-2.8968	down	0.622863	0.680696	0.561104	0.499568	0.601257	-0.031565	-0.0810287	-0.0710406	-0.0557218	-0.0618386	0.0372841	0.018368	0.00351739	-0.0213456	0	-0.0261929	-0.00601959	ILMN_27017	NM_020426.1	17	17q12b	Homo sapiens lysozyme-like 6 (LYZL6), mRNA.
CHRNA3	ILMN_2154157	7.04e-11	1.24e-12	-1.534648	-2.89718	down	0.611724	0.683859	0.63575	0.527336	0.521087	-0.0440171	-0.0451455	-0.0577939	-0.0406768	-0.115643	0.0360436	-0.031693	0.0113862	-0.00764203	0	0.0659943	-0.0342915	ILMN_23268	NM_000743.2	15	15q25.1a	Homo sapiens cholinergic receptor, nicotinic, alpha 3 (CHRNA3), mRNA.
ADAM33	ILMN_1671297	1e-10	1.98e-12	-1.5347843	-2.89745	down	0.531326	0.601618	0.659859	0.533599	0.601471	-0.0657651	-0.100994	0	-0.0936556	-0.023782	0.0454519	-0.0146959	-0.0723217	-0.0106688	0.0149715	0.0506699	-0.118747	ILMN_15647	NM_153202.1	20	20p13b	Homo sapiens ADAM metallopeptidase domain 33 (ADAM33), transcript variant 2, mRNA.
ZNF607	ILMN_1657340	1.03e-11	9.56e-14	-1.53479	-2.89746	down	0.616081	0.62607	0.648626	0.599497	0.546449	0.00997043	-0.0530305	-0.0445871	-0.00852108	0	-0.0390372	-0.0499153	-0.05597	-0.0302839	0.110624	0.0383136	-0.00592256	ILMN_9845	NM_032689.3	19	19q13.12c	Homo sapiens zinc finger protein 607 (ZNF607), mRNA.
SULT6B1	ILMN_1653386	4.87e-11	7.57e-13	-1.5351552	-2.8982	down	0.559214	0.639228	0.591133	0.509855	0.543523	-0.0462296	-0.0666082	-0.079175	-0.108435	0.0112624	0.0377691	0	-0.120108	0.00290704	-0.0942526	-0.106933	-0.0277262	ILMN_183114	NM_001032377.1	2	2p22.2b	Homo sapiens sulfotransferase family, cytosolic, 6B, member 1 (SULT6B1), mRNA.
ATG5	ILMN_1718265	5.39e-12	3.81e-14	-1.536102	-2.9001	down	0.593255	0.646863	0.581605	0.570319	0.546305	0.00694799	-0.0795438	-0.0868542	-0.0232363	-0.0960176	-0.00926018	0.0143003	-0.0512714	-0.0366533	-0.0637855	0.0461168	0	ILMN_28892	NM_004849.1	6	6q21c	Homo sapiens ATG5 autophagy related 5 homolog (S. cerevisiae) (ATG5), mRNA.
POLR2C	ILMN_1659411	6.12e-10	2.14e-11	-1.5361037	-2.9001	down	0.574662	0.533597	0.585026	0.516344	0.568127	-0.0430791	0	-0.0790377	0.0302076	-0.0866692	-0.137294	-0.215483	0.00541639	-0.111446	-0.13072	0.0108788	-0.0074687	ILMN_32354	NM_032940.2	16	16q13c	Homo sapiens polymerase (RNA) II (DNA directed) polypeptide C, 33kDa (POLR2C), mRNA.
SCRN2	ILMN_1662016	6.55e-09	4.12e-10	-1.5361072	-2.90011	down	0.599423	0.631773	0.502628	0.508424	0.587681	-0.00558066	-0.134605	0.00171757	-0.121928	0.0937092	0	-0.106368	-0.213872	-0.0777333	-0.0375316	0.065733	-0.103057	ILMN_2736	NM_138355.2	17	17q21.32b	Homo sapiens secernin 2 (SCRN2), mRNA.
PHYHD1	ILMN_2183692	2.07e-09	9.96e-11	-1.5364039	-2.90071	down	0.511503	0.577022	0.577632	0.592339	0.481072	0	-0.168489	-0.187583	0.00364709	-0.136598	0.0759373	-0.10559	-0.0547326	-0.0650759	-0.0785103	-0.14734	0.00460672	ILMN_951	NM_174933.2	9	9q34.11c	Homo sapiens phytanoyl-CoA dioxygenase domain containing 1 (PHYHD1), mRNA.
TMEM207	ILMN_1704022	4.15e-10	1.29e-11	-1.5369362	-2.90178	down	0.548092	0.642467	0.593936	0.516066	0.579141	0	-0.181247	-0.123736	-0.129108	-0.0211642	0.0205307	-0.000968	-0.0836868	0.005229	-0.0423355	0.038166	-0.0110834	ILMN_2922	NM_207316.1	3	3q28c	Homo sapiens transmembrane protein 207 (TMEM207), mRNA.
DENND5B	ILMN_1791593	4.52e-07	6.48e-08	-1.5369935	-2.90189	down	0.558808	0.441846	0.48718	0.528084	0.517679	-0.0409243	0	0.0212348	0.0370946	-0.354173	-0.0931804	-0.269977	-0.13555	-0.185675	0.00228238	-0.305905	-0.0359259	ILMN_171454	NM_144973.3	12	12p11.21b	Homo sapiens DENN/MADD domain containing 5B (DENND5B), mRNA.
IGLL1	ILMN_1815840	3.01e-12	1.68e-14	-1.5381994	-2.90432	down	0.64017	0.645073	0.558256	0.550072	0.577991	0.0037322	0.0454137	-0.0213375	-0.0838103	-0.072268	0	-0.0640059	-0.0187922	-0.0175145	-0.0608046	0.0120823	-0.0458534	ILMN_4340	NM_020070.2	22	22q11.23a	Homo sapiens immunoglobulin lambda-like polypeptide 1 (IGLL1), transcript variant 1, mRNA.
MAP2K7	ILMN_1781104	2.8e-10	7.84e-12	-1.5386286	-2.90518	down	0.591683	0.664576	0.638149	0.610336	0.599972	-0.055691	0	-0.0803127	-0.0192475	-0.0123978	0.100332	-0.0246372	-0.0223291	-0.0360327	-0.0507438	0.023073	0.169568	ILMN_8266	NM_145185.2	19	19p13.2e	Homo sapiens mitogen-activated protein kinase kinase 7 (MAP2K7), mRNA.
SMEK2	ILMN_1661650	2.82e-12	1.49e-14	-1.5389171	-2.90576	down	0.605359	0.606395	0.557847	0.606535	0.568763	-0.0319135	-0.136566	-0.0329824	0	-0.0235798	-0.040561	-0.0277934	-0.0692856	0.00529647	-0.0776906	0.0213559	0.018492	ILMN_21228	NM_020463.1	2	2p16.1d	Homo sapiens SMEK homolog 2, suppressor of mek1 (Dictyostelium) (SMEK2), mRNA.
FAM21C	ILMN_1727249	1.68e-06	3.04e-07	-1.538971	-2.90587	down	0.587308	0.450339	0.633602	0.577568	0.557599	0.194619	-0.231891	-0.136096	-0.160778	-0.311877	0.108777	0.141221	-0.0915384	-0.127719	0	-0.0713081	-0.041605	ILMN_17686	NM_015262.1	10	10q11.21d	Homo sapiens family with sequence similarity 21, member C (FAM21C), mRNA.
FEZ1	ILMN_2263054	5.69e-12	4.26e-14	-1.5391724	-2.90628	down	0.591705	0.671476	0.636248	0.523167	0.59812	-0.0156689	-0.0934703	-0.0731797	-0.0307093	-0.00749707	-0.0125082	0	0.0180585	-0.0133755	0.0363681	-0.046654	0.0224986	ILMN_177688	NM_022549.2	11	11q24.2b	Homo sapiens fasciculation and elongation protein zeta 1 (zygin I) (FEZ1), transcript variant 2, mRNA.
PCDH19	ILMN_1805132	4.95e-07	7.25e-08	-1.5395212	-2.90698	down	0.589164	0.441707	0.464479	0.554112	0.53655	-0.192227	-0.144432	0	0.0682042	-0.0852184	-0.399148	-0.0956778	0.0280228	-0.184881	-0.208015	-0.11728	0.0673027	ILMN_20959	NM_020766.1	X	Xq22.1b	Homo sapiens protocadherin 19 (PCDH19), mRNA.
ZFP36	ILMN_1720829	1.61e-08	1.23e-09	-1.5397112	-2.90736	down	0.617143	0.48278	0.583747	0.567404	0.605189	-0.0358274	0.138069	-0.0480552	-0.105562	0.01583	-0.0369275	-0.0724065	0	-0.149773	-0.0898111	0.0270505	-0.259473	ILMN_1557	NM_003407.2	19	19q13.2a	Homo sapiens zinc finger protein 36, C3H type, homolog (mouse) (ZFP36), mRNA.
GRRP1	ILMN_2116299	1.34e-07	1.57e-08	-1.5399358	-2.90782	down	0.593022	0.493949	0.528554	0.54461	0.570021	-0.0857587	-0.0546601	0.071804	0.113657	-0.186261	-0.289359	-0.0993071	-0.0214066	-0.165216	0	-0.229428	0.0238664	ILMN_20963	NM_024869.2	1	1p36.11b	Homo sapiens glycine/arginine rich protein 1 (GRRP1), mRNA.
SLC31A2	ILMN_1758938	1.19e-09	5e-11	-1.540145	-2.90824	down	0.610678	0.482069	0.565902	0.55152	0.62873	0.0320373	0.0304928	-0.063801	-0.208574	-0.144998	-0.0342224	-0.0610802	0	0.0386925	-0.0623088	-0.0865333	-0.103141	ILMN_18931	NM_001860.2	9	9q32b	Homo sapiens solute carrier family 31 (copper transporters), member 2 (SLC31A2), mRNA.
MYH4	ILMN_1729251	6.53e-10	2.32e-11	-1.541317	-2.9106	down	0.767587	0.464294	0.623393	0.523589	0.614284	0	-0.00498939	-0.0532184	-0.0205936	-0.0652127	0.0192976	0.0118785	-0.107428	-0.0145802	0.00451827	-0.0355835	-0.040499	ILMN_16013	NM_017533.2	17	17p13.1a	Homo sapiens myosin, heavy chain 4, skeletal muscle (MYH4), mRNA.
ERGIC1	ILMN_1664068	1.75e-13	2.01e-16	-1.5415614	-2.91109	down	0.584296	0.617567	0.586278	0.576788	0.608348	-0.044961	-0.0641925	-0.0665359	-0.0207832	-0.0151582	0.00495291	-0.035295	-0.102173	0.00191426	-0.0180616	0.00345015	0	ILMN_7272	NM_001031711.1	5	5q35.1e-q35.2a	Homo sapiens endoplasmic reticulum-golgi intermediate compartment (ERGIC) 1 (ERGIC1), transcript variant 1, mRNA.
FCER1A	ILMN_1688423	2.97e-05	8.07e-06	-1.541732	-2.91144	down	0.441273	0.621491	0.577503	0.66731	0.542647	-0.041456	-0.118542	0.384721	0.146024	-0.172986	-0.157816	0	0.178549	-0.265818	-0.154682	-0.162971	-0.289108	ILMN_18288	NM_002001.2	1	1q23.2a	Homo sapiens Fc fragment of IgE, high affinity I, receptor for; alpha polypeptide (FCER1A), mRNA.
SPINLW1	ILMN_1794266	3.2e-11	4.41e-13	-1.5421507	-2.91228	down	0.555508	0.7282	0.51686	0.636866	0.580764	-0.00491619	-0.0783555	-0.05389	-0.0654597	-1.55e-05	0	0.00874162	-0.0275195	-0.0492897	0.00242495	-0.0181468	0.0307739	ILMN_13635	NM_181502.1	20	20q13.12b	Homo sapiens serine peptidase inhibitor-like, with Kunitz and WAP domains 1 (eppin) (SPINLW1), transcript variant 2, mRNA.
C13orf27	ILMN_1682774	1.14e-08	8.14e-10	-1.542272	-2.91253	down	0.561777	0.609565	0.591713	0.527841	0.560748	-0.0136566	-0.172181	-0.105042	-0.0759823	-0.18123	0.111642	0.0186596	-0.175276	0	-0.115211	0.0854836	-0.033946	ILMN_8559	NM_138779.2	13	13q33.1b	Homo sapiens chromosome 13 open reading frame 27 (C13orf27), mRNA.
SLFN11	ILMN_2162860	2.5e-10	6.8e-12	-1.5428536	-2.9137	down	0.602572	0.483474	0.635741	0.628869	0.619654	0.0654087	-0.125923	-0.0779846	-0.0917017	-0.0769112	-0.0295739	-0.087364	0	-0.0173185	-0.0154927	0.0170898	0.0613	ILMN_2517	NM_152270.2	17	17q12a	Homo sapiens schlafen family member 11 (SLFN11), mRNA.
TSPAN8	ILMN_1683263	0.00031	0.000113	-1.5431265	-2.91425	down	0.538043	0.483643	0.520331	0.900011	0.744473	-0.124518	0.712687	-0.142299	-0.208685	-0.0409574	-0.0830545	0.15241	0	-0.0924051	-0.109251	0.0887513	-0.0153496	ILMN_578	NM_004616.2	12	12q21.1a	Homo sapiens tetraspanin 8 (TSPAN8), mRNA.
RNF128	ILMN_1775742	8.55e-11	1.61e-12	-1.5433078	-2.91462	down	0.553568	0.711051	0.601151	0.520351	0.542412	0	-0.132683	-0.0630553	-0.0921962	-0.0553165	0.0341306	0.00474691	-0.0517244	-0.0268195	-0.0504372	0.007406	-0.0578825	ILMN_5729	NM_024539.3	X	Xq22.3b	Homo sapiens ring finger protein 128 (RNF128), transcript variant 2, mRNA.
BIN3	ILMN_1708485	5.11e-09	3.01e-10	-1.5443901	-2.91681	down	0.612955	0.679246	0.503449	0.544139	0.590844	-0.253118	0.0435789	-0.0271165	0	-0.0393002	-0.0855038	0	-0.0960846	0.0803864	-0.0462623	-0.0831349	0.0156281	ILMN_15535	NM_018688.4	8	8p21.3a	Homo sapiens bridging integrator 3 (BIN3), mRNA.
DENND1A	ILMN_1753275	9.54e-09	6.58e-10	-1.5447893	-2.91761	down	0.573471	0.631361	0.526882	0.582369	0.614788	-0.0784671	-0.0172496	-0.177931	-0.0303967	-0.0881462	0.120164	-0.00661182	-0.229794	0	-0.0711901	0.00765848	0.0723305	ILMN_24918	NM_020946.1	9	9q33.2b	Homo sapiens DENN/MADD domain containing 1A (DENND1A), transcript variant 1, mRNA.
C9orf150	ILMN_1701361	3.96e-09	2.19e-10	-1.5448074	-2.91765	down	0.661942	0.459116	0.689647	0.521251	0.589164	-0.0335362	-0.0384924	-0.0209639	-0.0921934	0	0.0184333	0.0756316	-0.149281	-0.0601985	-0.142017	-0.119356	0.0435383	ILMN_162488	NM_203403.1	9	9p23b	Homo sapiens chromosome 9 open reading frame 150 (C9orf150), mRNA.
NBPF3	ILMN_2265995	2.39e-08	2.01e-09	-1.544846	-2.91773	down	0.560731	0.565139	0.589263	0.60904	0.600315	0	-0.0836058	-0.0903277	0.114908	0.0642242	-0.058269	-0.0552611	-0.280315	-0.0849769	-0.0592108	-0.0913155	0.113365	ILMN_5339	NM_032264.2	1	1p36.12b	Homo sapiens neuroblastoma breakpoint family, member 3 (NBPF3), mRNA.
CDKN1C	ILMN_1718565	3.46e-07	4.76e-08	-1.5452317	-2.91851	down	0.558812	0.441495	0.543683	0.517791	0.558411	-0.0636759	-0.191143	-0.0467439	0.015276	-0.289176	-0.324415	0	0.0881386	-0.0794349	-0.260855	0.0181174	-0.111504	ILMN_20689	NM_000076.1	11	11p15.4d	Homo sapiens cyclin-dependent kinase inhibitor 1C (p57, Kip2) (CDKN1C), mRNA.
MAPT	ILMN_2310814	0.00122021	0.000518	-1.545328	-2.9187	down	0.553573	0.649291	0.516111	0.532858	0.499368	-0.502213	0.350372	0.415335	-0.0212836	-0.389829	0	-0.0945346	-0.477422	-0.00999808	-0.360952	-0.0900948	0.248545	ILMN_3284	NM_016841.2	17	17q21.31e	Homo sapiens microtubule-associated protein tau (MAPT), transcript variant 4, mRNA.
FAT2	ILMN_2128931	1.47e-06	2.59e-07	-1.5456213	-2.9193	down	0.503632	0.633853	0.43805	0.503652	0.44456	-0.159555	-0.392467	0.0429056	0	-0.182482	-0.296397	-0.0172088	-0.294882	0.0517161	0.0187013	-0.0863359	-0.165248	ILMN_11572	NM_001447.1	5	5q33.1d	Homo sapiens FAT tumor suppressor homolog 2 (Drosophila) (FAT2), mRNA.
SLC35A2	ILMN_1742731	2.73e-11	3.55e-13	-1.5459408	-2.91994	down	0.587605	0.635513	0.633943	0.591919	0.604471	-0.0605845	-0.0231638	-0.075865	-0.0530124	-0.053515	0.0367985	-0.0502651	-0.0147336	0	-0.0786025	0.0494623	0.109943	ILMN_20544	NM_001032289.1	X	Xp11.23c	Homo sapiens solute carrier family 35 (UDP-galactose transporter), member A2 (SLC35A2), transcript variant 2, mRNA.
MOXD1	ILMN_1761788	1.16e-05	2.78e-06	-1.5459647	-2.91999	down	0.566946	0.141927	0.826299	0.738334	0.709847	0.165481	-0.0835798	-0.0411391	-0.0489724	-0.0562415	-0.15828	-0.14709	0	0.120859	-0.0270314	-0.108515	0.00246549	ILMN_25648	NM_015529.2	6	6q23.2b	Homo sapiens monooxygenase, DBH-like 1 (MOXD1), transcript variant 2, mRNA.
AGTR1	ILMN_1814327	3.42e-06	6.88e-07	-1.5461019	-2.92027	down	0.610121	0.217392	0.603971	0.576985	0.591575	-0.283494	-0.0325577	-0.200837	-0.228688	0.0222332	0.00843811	-0.031723	0	0.098779	-0.133954	-0.226797	-0.294917	ILMN_28877	NM_000685.4	3	3q24f	Homo sapiens angiotensin II receptor, type 1 (AGTR1), transcript variant 1, mRNA.
TMEM129	ILMN_1663033	1.47e-08	1.11e-09	-1.5461137	-2.92029	down	0.555934	0.674233	0.546794	0.535028	0.589172	-0.09127	-0.13355	-0.199919	-0.0457995	0.0111969	-0.0487125	-0.0964704	-0.178155	0.0767405	-0.00558424	0.130551	0	ILMN_23838	NM_138385.2	4	4p16.3b	Homo sapiens transmembrane protein 129 (TMEM129), mRNA.
HRC	ILMN_1738773	5.33e-06	1.14e-06	-1.5464615	-2.921	down	0.52767	0.378789	0.509703	0.472154	0.557219	-0.167845	0.113556	0.0391889	-0.169395	0.00630212	0	-0.0989976	-0.402986	-0.19386	-0.401712	-0.333576	-0.0690439	ILMN_165752	NM_002152.2	19	19q13.33a	Homo sapiens histidine rich calcium binding protein (HRC), mRNA.
ESR1	ILMN_1678535	0.000126	4.11e-05	-1.5465883	-2.92126	down	0.598703	0.59878	0.626555	0.503469	0.510876	0	-0.158155	0.0930755	-0.298519	-0.162843	-0.108869	-0.367788	-0.261076	-0.0806234	0.497492	-0.102634	0.212985	ILMN_15142	NM_000125.2	6	6q25.1c	Homo sapiens estrogen receptor 1 (ESR1), mRNA.
ME3	ILMN_1762445	3.62e-11	5.11e-13	-1.5472952	-2.92269	down	0.551867	0.586315	0.612414	0.597408	0.538424	0.00676465	-0.104736	-0.155	-0.106731	-0.105306	0.0126574	-0.0863214	-0.0488715	-0.0467405	0.0146248	-0.00989795	0	ILMN_26063	NM_001014811.1	11	11q14.2a	Homo sapiens malic enzyme 3, NADP(+)-dependent, mitochondrial (ME3), nuclear gene encoding mitochondrial protein, transcript variant 2, mRNA.
CCDC51	ILMN_1799579	4.14e-08	3.94e-09	-1.54779	-2.92369	down	0.5379	0.564227	0.605095	0.555335	0.543505	0.0243998	-0.248386	0.126568	-0.0288553	-0.174296	-0.212651	-0.0201662	-0.171464	-0.0439925	-0.105653	0	0.0265281	ILMN_10039	NM_024661.3	3	3p21.31e	Homo sapiens coiled-coil domain containing 51 (CCDC51), mRNA.
C6orf120	ILMN_1743187	1.91e-10	4.75e-12	-1.5481915	-2.9245	down	0.631734	0.573654	0.556824	0.641778	0.585797	-0.00288367	-0.0962107	-0.117428	-0.104479	0.0342135	-0.00658727	0.0881698	0	0.00562167	-0.133137	-0.0131671	-0.045629	ILMN_6936	NM_001029863.1	6	6q27f	Homo sapiens chromosome 6 open reading frame 120 (C6orf120), mRNA.
TM7SF2	ILMN_1690040	7.86e-08	8.44e-09	-1.5482812	-2.92468	down	0.556695	0.519689	0.47683	0.497212	0.576361	-0.163496	0.0188138	-0.18452	0.0038178	0	-0.115476	-0.0977018	-0.238064	-0.0985792	-0.0421171	-0.367471	0.0210722	ILMN_28596	NM_003273.2	11	11q13.1c	Homo sapiens transmembrane 7 superfamily member 2 (TM7SF2), mRNA.
FGF23	ILMN_1696488	4.94e-13	1.24e-15	-1.5483835	-2.92489	down	0.586067	0.660654	0.663717	0.582022	0.636606	-0.0222294	-0.00543094	0.0114162	-0.0409467	0.0347765	0.0664091	-0.00554681	-0.00860667	-0.0208073	0	-0.00884318	-0.0595856	ILMN_10473	NM_020638.2	12	12p13.32a	Homo sapiens fibroblast growth factor 23 (FGF23), mRNA.
SLA	ILMN_1667371	7.98e-11	1.47e-12	-1.5487217	-2.92558	down	0.570424	0.561639	0.681775	0.640762	0.520204	0.0197153	-0.0875485	0.0216315	-0.103225	0	0.0106504	-0.103533	-0.00563955	-0.000151	-0.0829823	-0.00643635	-0.0958886	ILMN_4996	NM_006748.1	8	8q24.22c	Homo sapiens Src-like-adaptor (SLA), mRNA.
RAD51C	ILMN_2238928	1.66e-08	1.28e-09	-1.5491725	-2.92649	down	0.579084	0.606097	0.592509	0.606893	0.56657	-0.00685096	-0.127028	-0.150393	0.0813928	-0.149246	0	-0.0164809	-0.231687	-0.0466402	-0.0213645	0.0490973	0.123994	ILMN_2944	NM_058216.1	17	17q22d	Homo sapiens RAD51 homolog C (S. cerevisiae) (RAD51C), transcript variant 1, mRNA.
SPSB2	ILMN_1787541	4.52e-08	4.36e-09	-1.549941	-2.92805	down	0.544777	0.621618	0.630503	0.522788	0.535997	-0.242693	-0.140185	-0.0281072	0.0199034	0.0591722	-0.295106	0	-0.0375938	-0.0416241	-0.0383241	0.0629487	-0.0513113	ILMN_5003	NM_032641.1	12	12p13.31d	Homo sapiens splA/ryanodine receptor domain and SOCS box containing 2 (SPSB2), mRNA.
EDN3	ILMN_1703205	0.000218	7.57e-05	-1.5501839	-2.92854	down	0.474586	0.644527	0.587796	0.523861	0.260781	-0.152622	-0.370531	0.394566	0.0718439	-0.222218	-0.175776	-0.262367	-0.384956	-0.350732	-0.307387	0	0.150627	ILMN_16069	NM_207032.1	20	20q13.32b	Homo sapiens endothelin 3 (EDN3), transcript variant 2, mRNA.
MDP1	ILMN_1662263	7.23e-12	5.85e-14	-1.5502946	-2.92877	down	0.623832	0.606711	0.614336	0.598206	0.597759	0.010694	-0.0431018	-0.0899842	-0.0776117	0.0511708	0.0750151	-0.0219238	-0.0157766	-0.0516014	-0.0892899	-0.0400751	0	ILMN_24280	NM_138476.2	14	14q12a	Homo sapiens magnesium-dependent phosphatase 1 (MDP1), mRNA.
RORC	ILMN_1771126	3.33e-05	9.22e-06	-1.5502995	-2.92878	down	0.441962	0.601472	0.502431	0.498956	0.455686	-0.312288	0	-0.0652204	-0.104873	-0.460529	0.183717	-0.18003	-0.351545	0.0873628	-0.407365	0.0240448	-0.00262094	ILMN_27024	NM_001001523.1	1	1q21.3a	Homo sapiens RAR-related orphan receptor C (RORC), transcript variant 2, mRNA.
TNNT3	ILMN_2334080	8.84e-07	1.43e-07	-1.5508059	-2.92981	down	0.719801	0.479535	0.539325	0.446708	0.57406	-0.253971	0.153641	0	0.105125	-0.12339	-0.078649	-0.175571	-0.274705	0.0233307	-0.215275	-0.0521715	-0.0819521	ILMN_177511	NM_001042780.1	11	11p15.5b	Homo sapiens troponin T type 3 (skeletal, fast) (TNNT3), transcript variant 1, mRNA.
KLK3	ILMN_1663787	0.000149	4.97e-05	-1.5512171	-2.93064	down	0.620058	0.151792	0.797344	0.969265	0.606015	-0.109242	0.306504	-0.121963	-0.0139763	-0.000219	0.0520225	-0.156052	0.332276	-0.159906	-0.061918	-0.121596	0	ILMN_19163	NM_001030050.1	19	19q13.33c	Homo sapiens kallikrein-related peptidase 3 (KLK3), transcript variant 6, mRNA.
NAPEPLD	ILMN_2118229	1.28e-11	1.31e-13	-1.5513304	-2.93087	down	0.591207	0.615473	0.57284	0.658437	0.586972	-0.0771093	-0.105383	-0.0792229	-0.0314383	0.0294616	0.0100348	-0.0775323	-0.000832	0	-0.0628114	0.0647867	-0.0121956	ILMN_19634	NM_198990.3	7	7q22.1f	Homo sapiens N-acyl phosphatidylethanolamine phospholipase D (NAPEPLD), mRNA.
PGBD2	ILMN_1735075	3.17e-11	4.31e-13	-1.5513643	-2.93094	down	0.57212	0.676666	0.617403	0.585211	0.556241	-0.00235391	-0.127424	-0.027446	0.00543666	-0.110503	0	-0.032186	-0.0800295	-0.0664878	-0.0112853	0.0277612	0.0404077	ILMN_18386	NM_001017434.1	1	1q44f	Homo sapiens piggyBac transposable element derived 2 (PGBD2), transcript variant 2, mRNA.
DSC1	ILMN_2402640	3.65e-07	5.05e-08	-1.5514023	-2.93102	down	0.553867	0.732907	0.517625	0.606899	0.580883	-0.0499322	-0.228269	-0.0647702	-0.00310826	0.0793922	0.106028	-0.196376	-0.13189	-0.138539	0	0.221305	-0.01548	ILMN_1266	NM_004948.2	18	18q12.1d	Homo sapiens desmocollin 1 (DSC1), transcript variant Dsc1b, mRNA.
GDF10	ILMN_1678191	0.00052	0.0002	-1.5515447	-2.93131	down	0.840648	-0.077534	0.917802	0.644456	0.766326	-0.156388	-0.0706313	0.0576098	0.0228217	-0.104943	-0.158696	0	-0.028856	0.269853	-0.0938973	-0.1777	0.256437	ILMN_183386	NM_004962.2	10	10q11.22b	Homo sapiens growth differentiation factor 10 (GDF10), mRNA.
DNAI2	ILMN_1756921	9.91e-09	6.91e-10	-1.5517067	-2.93164	down	0.549249	0.589669	0.575412	0.503927	0.595701	0.00752759	0.0888662	-0.035012	-0.0439007	-0.165936	-0.2204	-0.226611	-0.0607676	0.012202	-0.149424	0	-0.0593126	ILMN_30793	NM_023036.2	17	17q25.1b	Homo sapiens dynein, axonemal, intermediate chain 2 (DNAI2), mRNA.
D4S234E	ILMN_1772627	0.000156	5.23e-05	-1.5517269	-2.93168	down	0.659347	0.703538	0.678303	0.615073	0.654256	-0.100971	0	0.0265753	0.477843	-0.000861	-0.0397866	-0.0491602	-0.106423	-0.0634105	0.591423	-0.177619	-0.218867	ILMN_173747	NM_001040101.1	4	4p16.2b	Homo sapiens DNA segment on chromosome 4 (unique) 234 expressed sequence (D4S234E), transcript variant 2, mRNA.
TGFBR3	ILMN_1784287	1.21e-05	2.9e-06	-1.5517942	-2.93182	down	0.559499	0.554311	0.525283	0.536308	0.519869	0.137498	-0.0591602	-0.0610397	0.232196	-0.205974	-0.261688	0	-0.304763	-0.347424	-0.230973	-0.183898	0.146628	ILMN_22620	NM_003243.2	1	1p22.2a-p22.1e	Homo sapiens transforming growth factor, beta receptor III (TGFBR3), mRNA.
PKD1L2	ILMN_2372316	1.41e-06	2.46e-07	-1.5518509	-2.93193	down	0.456909	0.530853	0.569864	0.823917	0.745177	-0.0755868	0.147624	-0.165392	-0.101144	-0.0273206	-0.0142095	-0.0506134	0	0.0781357	-0.114084	0.292899	-0.0740619	ILMN_164159	NM_001076780.1	16	16q23.2b	Homo sapiens polycystic kidney disease 1-like 2 (PKD1L2), transcript variant 3, mRNA.
XKR6	ILMN_1724762	7.42e-07	1.16e-07	-1.5519408	-2.93211	down	0.459107	0.51041	0.519181	0.467918	0.530362	-0.256597	-0.173804	-0.279536	-0.296639	0.0560248	-0.214341	-0.185986	-0.217117	0.0460443	0	0.114538	-0.232724	ILMN_182776	NM_173683.3	8	8p23.1b	Homo sapiens XK, Kell blood group complex subunit-related family, member 6 (XKR6), transcript variant 2, mRNA.
HSPB7	ILMN_2200836	3.4e-05	9.44e-06	-1.5525612	-2.93337	down	0.702595	0.415947	0.384934	0.466406	0.704951	0.00736189	0.0495029	-0.0812068	0	-0.125999	-0.651982	0.0794949	-0.0920446	-0.129331	-0.185879	-0.0633469	-0.00277209	ILMN_26974	NM_014424.3	1	1p36.13f	Homo sapiens heat shock 27kDa protein family, member 7 (cardiovascular) (HSPB7), mRNA.
PUS3	ILMN_1694147	2.72e-11	3.53e-13	-1.5529064	-2.93408	down	0.595069	0.61151	0.568211	0.612286	0.599719	0.015518	-0.137724	-0.0685313	-0.046427	-0.0309243	-0.0486219	-0.0262873	-0.102515	0	0.00902128	0.0774553	-0.0923071	ILMN_10909	NM_031307.2	11	11q24.2b	Homo sapiens pseudouridylate synthase 3 (PUS3), mRNA.
FTHL11	ILMN_2134538	2.31e-06	4.38e-07	-1.5534441	-2.93517	down	0.590438	0.662037	0.590467	0.616432	0.587705	-0.257598	-0.0461884	-0.0224569	0.192788	-0.0992143	-0.0633879	0.190172	-0.225653	0	0.253588	-0.0682645	-0.166437	ILMN_16343	NR_002204.1	8	8q21.13b	Homo sapiens ferritin, heavy polypeptide-like 11 (FTHL11) on chromosome 8.
MCL1	ILMN_1803988	1.77e-10	4.3e-12	-1.5536828	-2.93566	down	0.632841	0.533625	0.585807	0.576659	0.585307	0	-0.0426753	-0.102011	-0.171243	0.00933147	0.0368941	-0.0932219	-0.00756597	-0.0784717	-0.105558	0.0381203	-0.11773	ILMN_18397	NM_021960.3	1	1q21.2c	Homo sapiens myeloid cell leukemia sequence 1 (BCL2-related) (MCL1), transcript variant 1, mRNA.
FEZ1	ILMN_1779071	1.45e-07	1.72e-08	-1.5546992	-2.93772	down	0.591226	0.523297	0.629452	0.552406	0.603084	-0.102294	0.0757077	-0.0414138	-0.108592	-0.154798	-0.255931	-0.0379961	0	-0.0725026	0.160363	-0.233653	0.0901971	ILMN_28992	NM_005103.3	11	11q24.2b	Homo sapiens fasciculation and elongation protein zeta 1 (zygin I) (FEZ1), transcript variant 1, mRNA.
AOX1	ILMN_1767113	3.89e-06	7.97e-07	-1.5549759	-2.93829	down	0.571254	0.216538	0.559577	0.567871	0.573589	-0.0614796	0.0213354	0.0803409	-0.190541	-0.20341	-0.191731	-0.316766	0.0144448	0	-0.193592	-0.268152	-0.359964	ILMN_26204	NM_001159.3	2	2q33.1e	Homo sapiens aldehyde oxidase 1 (AOX1), mRNA.
[truncated: 485 more rows]
