# Supplementary material for: Revealing the Molecular Portrait of Triple Negative Breast Tumors in an Understudied Population through Omics Analysis of Formalin-Fixed and Paraffin-Embedded Tissues
Source: PLoS One. 2015 May 11;10(5):e0126762. doi: 10.1371/journal.pone.0126762 (PMC4427337; doi:10.1371/journal.pone.0126762)
Supplement: S6 Table — (XLSX) [file pone.0126762.s010.xlsx]

## Sheet: S6 Table
S6 Table. Up-regulated genes enriched in cytogenetic bands
Gene Set Name	# Genes in Gene Set (K)	Description	# Genes in Overlap (k)	k/K	p-value	FDR q-value
chr6p22	180	Genes in cytogenetic band chr6p22	45	0.25	8.51e-13	2.77e-10
chr17q25	218	Genes in cytogenetic band chr17q25	43	0.1881	7.04e-08	8.44e-06
chr22q13	235	Genes in cytogenetic band chr22q13	43	0.183	7.77e-08	8.44e-06
chr19p13	645	Genes in cytogenetic band chr19p13	87	0.1333	3.48e-07	2.02e-05
chr19q13	948	Genes in cytogenetic band chr19q13	119	0.1224	3.62e-07	2.02e-05
chr1p36	504	Genes in cytogenetic band chr1p36	73	0.1409	4.67e-07	2.02e-05
chr11q13	347	Genes in cytogenetic band chr11q13	54	0.1556	4.94e-07	2.02e-05
chr1q42	153	Genes in cytogenetic band chr1q42	34	0.2026	4.95e-07	2.02e-05
chr5q31	247	Genes in cytogenetic band chr5q31	44	0.17	8.52e-07	3.09e-05
chr1p34	195	Genes in cytogenetic band chr1p34	37	0.1795	1.9e-06	6.2e-05
chr6p21	544	Genes in cytogenetic band chr6p21	73	0.1287	1.37e-05	0.000407
chr8q24 (MYC)	214	Genes in cytogenetic band chr8q24	37	0.1636	1.59e-05	0.000433
chr12q24	285	Genes in cytogenetic band chr12q24	44	0.1474	3.28e-05	0.000822
chr3p21	271	Genes in cytogenetic band chr3p21	41	0.1476	4.8e-05	0.00112
chr20q13	244	Genes in cytogenetic band chr20q13	36	0.1434	0.000241	0.00524
chr9q34	267	Genes in cytogenetic band chr9q34	40	0.1386	0.000326	0.00665
chr17q11	149	Genes in cytogenetic band chr17q11	24	0.1611	0.000403	0.00774
chr1q21	358	Genes in cytogenetic band chr1q21	45	0.1257	0.000711	0.0129
chr16q22	168	Genes in cytogenetic band chr16q22	26	0.1488	0.00102	0.017
chr16q24	123	Genes in cytogenetic band chr16q24	21	0.1626	0.00104	0.017
chr22q12	143	Genes in cytogenetic band chr22q12	22	0.1538	0.00128	0.0193
chr2q35	66	Genes in cytogenetic band chr2q35	13	0.197	0.0013	0.0193
chr1q22	85	Genes in cytogenetic band chr1q22	15	0.1765	0.00185	0.0262
chr7q22	149	Genes in cytogenetic band chr7q22	22	0.1477	0.00219	0.0298
chr3q23	32	Genes in cytogenetic band chr3q23	8	0.25	0.00229	0.0299
chr1p22	96	Genes in cytogenetic band chr1p22	16	0.1667	0.00245	0.0303
chr1p32	105	Genes in cytogenetic band chr1p32	17	0.1619	0.00251	0.0303
chr1q32	199	Genes in cytogenetic band chr1q32	27	0.1357	0.00263	0.0306
chr2p13	89	Genes in cytogenetic band chr2p13	15	0.1685	0.00294	0.0331
chr21q22	261	Genes in cytogenetic band chr21q22	34	0.1264	0.00307	0.0334
chr12q12	73	Genes in cytogenetic band chr12q12	13	0.1781	0.00333	0.035
chr16p13	338	Genes in cytogenetic band chr16p13	41	0.1183	0.00401	0.0409
Gene/Gene Set Overlap Matrix
Gene Symbol	Description	chr6p22	chr17q25	chr22q13	chr19p13	chr19q13	chr1p36	chr11q13	chr1q42	chr5q31	chr1p34	chr6p21	chr8q24	chr12q24	chr3p21	chr20q13	chr9q34	chr17q11	chr1q21	chr16q22	chr16q24	chr22q12	chr2q35	chr1q22	chr7q22	chr3q23	chr1p22	chr1p32	chr1q32	chr2p13	chr21q22	chr12q12	chr16p13
ALDH5A1	aldehyde dehydrogenase 5 family, member A1 (succinate-semialdehyde dehydrogenase)	chr6p22
BTN2A2	butyrophilin, subfamily 2, member A2	chr6p22
BTN3A1	butyrophilin, subfamily 3, member A1	chr6p22
CDKAL1	CDK5 regulatory subunit associated protein 1-like 1	chr6p22
DTNBP1	dystrobrevin binding protein 1	chr6p22
FANCE	Fanconi anemia, complementation group E	chr6p22
HIST1H1A	histone cluster 1, H1a	chr6p22
HIST1H1B	histone cluster 1, H1b	chr6p22
HIST1H1E	histone cluster 1, H1e	chr6p22
HIST1H2AB	histone cluster 1, H2ab	chr6p22
HIST1H2AC	histone cluster 1, H2ac	chr6p22
HIST1H2AD	histone cluster 1, H2ad	chr6p22
HIST1H2AE	histone cluster 1, H2ae	chr6p22
HIST1H2AG	histone cluster 1, H2ag	chr6p22
HIST1H2AH	histone cluster 1, H2ah	chr6p22
HIST1H2AI	histone cluster 1, H2ai	chr6p22
HIST1H2AJ	histone cluster 1, H2aj	chr6p22
HIST1H2AK	histone cluster 1, H2ak	chr6p22
HIST1H2AM	histone cluster 1, H2am	chr6p22
HIST1H2BB	histone cluster 1, H2bb	chr6p22
HIST1H2BC	histone cluster 1, H2bc	chr6p22
HIST1H2BD	histone cluster 1, H2bd	chr6p22
HIST1H2BE	histone cluster 1, H2be	chr6p22
HIST1H2BF	histone cluster 1, H2bf	chr6p22
HIST1H2BJ	histone cluster 1, H2bj	chr6p22
HIST1H2BL	histone cluster 1, H2bl	chr6p22
HIST1H2BM	histone cluster 1, H2bm	chr6p22
HIST1H2BN	histone cluster 1, H2bn	chr6p22
HIST1H2BO	histone cluster 1, H2bo	chr6p22
HIST1H3A	histone cluster 1, H3a	chr6p22
HIST1H3B	histone cluster 1, H3b	chr6p22
HIST1H3C	histone cluster 1, H3c	chr6p22
HIST1H3F	histone cluster 1, H3f	chr6p22
HIST1H3G	histone cluster 1, H3g	chr6p22
HIST1H3H	histone cluster 1, H3h	chr6p22
HIST1H4A	histone cluster 1, H4a	chr6p22
HIST1H4B	histone cluster 1, H4b	chr6p22
HIST1H4E	histone cluster 1, H4e	chr6p22
HIST1H4F	histone cluster 1, H4f	chr6p22
HIST1H4H	histone cluster 1, H4h	chr6p22
HIST1H4L	histone cluster 1, H4l	chr6p22
ID4	inhibitor of DNA binding 4, dominant negative helix-loop-helix protein	chr6p22
NHLRC1	NHL repeat containing 1	chr6p22
SOX4	SRY (sex determining region Y)-box 4	chr6p22
TCF19	transcription factor 19 (SC1)	chr6p22
AFMID	arylformamidase		chr17q25
ANAPC11	APC11 anaphase promoting complex subunit 11 homolog (yeast)		chr17q25
ASPSCR1	alveolar soft part sarcoma chromosome region, candidate 1		chr17q25
AZI1	5-azacytidine induced 1		chr17q25
BIRC5	baculoviral IAP repeat-containing 5 (survivin)		chr17q25
CBX2	chromobox homolog 2 (Pc class homolog, Drosophila)		chr17q25
CBX8	chromobox homolog 8 (Pc class homolog, Drosophila)		chr17q25
CD300LF	CD300 molecule-like family member f		chr17q25
CD7	CD7 molecule		chr17q25
CDR2L	cerebellar degeneration-related protein 2-like		chr17q25
CSNK1D	casein kinase 1, delta		chr17q25
DCXR	dicarbonyl/L-xylulose reductase		chr17q25
EVPL	envoplakin		chr17q25
FAM100B	family with sequence similarity 100, member B		chr17q25
FAM104A	family with sequence similarity 104, member A		chr17q25
GAA	glucosidase, alpha; acid (Pompe disease, glycogen storage disease type II)		chr17q25
GALR2	galanin receptor 2		chr17q25
GGA3	golgi associated, gamma adaptin ear containing, ARF binding protein 3		chr17q25
GPS1	G protein pathway suppressor 1		chr17q25
HGS	hepatocyte growth factor-regulated tyrosine kinase substrate		chr17q25
ITGB4	integrin, beta 4		chr17q25
MXRA7	matrix-remodelling associated 7		chr17q25
NT5C	5', 3'-nucleotidase, cytosolic		chr17q25
RECQL5	RecQ protein-like 5		chr17q25
RFNG	radical fringe homolog (Drosophila)		chr17q25
RHBDF2	rhomboid 5 homolog 2 (Drosophila)		chr17q25
SEC14L1	SEC14-like 1 (S. cerevisiae)		chr17q25
SLC16A3	solute carrier family 16, member 3 (monocarboxylic acid transporter 4)		chr17q25
SLC25A19	solute carrier family 25 (mitochondrial deoxynucleotide carrier), member 19		chr17q25
SLC26A11	solute carrier family 26, member 11		chr17q25
STRA13	stimulated by retinoic acid 13 homolog (mouse)		chr17q25
SUMO2	SMT3 suppressor of mif two 3 homolog 2 (S. cerevisiae)		chr17q25
SYNGR2	synaptogyrin 2		chr17q25
TMC6	transmembrane channel-like 6		chr17q25
TMEM104	transmembrane protein 104		chr17q25
TNRC6C	trinucleotide repeat containing 6C		chr17q25
TRIM47	tripartite motif-containing 47		chr17q25
TSEN54	tRNA splicing endonuclease 54 homolog (S. cerevisiae)		chr17q25
TSPAN10	tetraspanin 10		chr17q25
UBE2O	ubiquitin-conjugating enzyme E2O		chr17q25
ZNF750	zinc finger protein 750		chr17q25
ADM2	adrenomedullin 2			chr22q13
APOBEC3A	apolipoprotein B mRNA editing enzyme, catalytic polypeptide-like 3A			chr22q13
APOBEC3B	apolipoprotein B mRNA editing enzyme, catalytic polypeptide-like 3B			chr22q13
ARHGAP8	Rho GTPase activating protein 8			chr22q13
BAIAP2L2	BAI1-associated protein 2-like 2			chr22q13
C1QTNF6	C1q and tumor necrosis factor related protein 6			chr22q13
CDC42EP1	CDC42 effector protein (Rho GTPase binding) 1			chr22q13
CENPM	centromere protein M			chr22q13
CHKB	choline kinase beta			chr22q13
CSDC2	cold shock domain containing C2, RNA binding			chr22q13
DDX17	DEAD (Asp-Glu-Ala-Asp) box polypeptide 17			chr22q13
EP300	E1A binding protein p300			chr22q13
FAM116B	family with sequence similarity 116, member B			chr22q13
FAM118A	family with sequence similarity 118, member A			chr22q13
GTSE1	G-2 and S-phase expressed 1			chr22q13
HDAC10	histone deacetylase 10			chr22q13
JOSD1	Josephin domain containing 1			chr22q13
KDELR3	KDEL (Lys-Asp-Glu-Leu) endoplasmic reticulum protein retention receptor 3			chr22q13
KLHDC7B	kelch domain containing 7B			chr22q13
L3MBTL2	l(3)mbt-like 2 (Drosophila)			chr22q13
MAPK8IP2	mitogen-activated protein kinase 8 interacting protein 2			chr22q13
MGAT3	mannosyl (beta-1,4-)-glycoprotein beta-1,4-N-acetylglucosaminyltransferase			chr22q13
NCAPH2	non-SMC condensin II complex, subunit H2			chr22q13
NCF4	neutrophil cytosolic factor 4, 40kDa			chr22q13
NUP50	nucleoporin 50kDa			chr22q13
PANX2	pannexin 2			chr22q13
PARVB	parvin, beta			chr22q13
PARVG	parvin, gamma			chr22q13
PIM3	pim-3 oncogene			chr22q13
PMM1	phosphomannomutase 1			chr22q13
POLDIP3	polymerase (DNA-directed), delta interacting protein 3			chr22q13
POLR3H	polymerase (RNA) III (DNA directed) polypeptide H (22.9kD)			chr22q13
RASD2	RASD family, member 2			chr22q13
2003-09-01	septin 3			chr22q13
SMCR7L	Smith-Magenis syndrome chromosome region, candidate 7-like			chr22q13
SNORD43	small nucleolar RNA, C/D box 43			chr22q13
SNORD83A	small nucleolar RNA, C/D box 83A			chr22q13
SYNGR1	synaptogyrin 1			chr22q13
TBC1D22A	TBC1 domain family, member 22A			chr22q13
TCF20	transcription factor 20 (AR1)			chr22q13
TNFRSF13C	tumor necrosis factor receptor superfamily, member 13C			chr22q13
TOM1	target of myb1 (chicken)			chr22q13
ZBED4	zinc finger, BED-type containing 4			chr22q13
AKAP8L	A kinase (PRKA) anchor protein 8-like				chr19p13
ANGPTL4	angiopoietin-like 4				chr19p13
AP1M2	adaptor-related protein complex 1, mu 2 subunit				chr19p13
APC2	adenomatosis polyposis coli 2				chr19p13
ARRDC5	arrestin domain containing 5				chr19p13
ASF1B	ASF1 anti-silencing function 1 homolog B (S. cerevisiae)				chr19p13
ATP13A1	ATPase type 13A1				chr19p13
BRD4	bromodomain containing 4				chr19p13
BSG	basigin (Ok blood group)				chr19p13
C3	complement component 3				chr19p13
CAPS	calcyphosine				chr19p13
CARM1	coactivator-associated arginine methyltransferase 1				chr19p13
CCL25	chemokine (C-C motif) ligand 25				chr19p13
CDC37	CDC37 cell division cycle 37 homolog (S. cerevisiae)				chr19p13
CDKN2D	cyclin-dependent kinase inhibitor 2D (p19, inhibits CDK4)				chr19p13
CHAF1A	chromatin assembly factor 1, subunit A (p150)				chr19p13
CHERP	calcium homeostasis endoplasmic reticulum protein				chr19p13
COMP	cartilage oligomeric matrix protein				chr19p13
CTXN1	cortexin 1				chr19p13
DAND5	DAN domain family, member 5				chr19p13
DENND1C	DENN/MADD domain containing 1C				chr19p13
EVI5L	ecotropic viral integration site 5-like				chr19p13
FBN3	fibrillin 3				chr19p13
FEM1A	fem-1 homolog a (C.elegans)				chr19p13
FLJ22184	-				chr19p13
FLJ45445	-				chr19p13
FSD1	fibronectin type III and SPRY domain containing 1				chr19p13
FUT3	fucosyltransferase 3 (galactoside 3(4)-L-fucosyltransferase, Lewis blood group)				chr19p13
GADD45B	growth arrest and DNA-damage-inducible, beta				chr19p13
GATAD2A	GATA zinc finger domain containing 2A				chr19p13
GTPBP3	GTP binding protein 3 (mitochondrial)				chr19p13
HCN2	hyperpolarization activated cyclic nucleotide-gated potassium channel 2				chr19p13
IFI30	interferon, gamma-inducible protein 30				chr19p13
IL12RB1	interleukin 12 receptor, beta 1				chr19p13
ILF3	interleukin enhancer binding factor 3, 90kDa				chr19p13
JAK3	Janus kinase 3 (a protein tyrosine kinase, leukocyte)				chr19p13
JSRP1	junctional sarcoplasmic reticulum protein 1				chr19p13
KEAP1	kelch-like ECH-associated protein 1				chr19p13
KHSRP	KH-type splicing regulatory protein (FUSE binding protein 2)				chr19p13
LRRC8E	leucine rich repeat containing 8 family, member E				chr19p13
LSM4	LSM4 homolog, U6 small nuclear RNA associated (S. cerevisiae)				chr19p13
MATK	megakaryocyte-associated tyrosine kinase				chr19p13
MLLT1	myeloid/lymphoid or mixed-lineage leukemia (trithorax homolog, Drosophila); translocated to, 1				chr19p13
MRPL4	mitochondrial ribosomal protein L4				chr19p13
MUC16	mucin 16, cell surface associated				chr19p13
NFIC	nuclear factor I/C (CCAAT-binding transcription factor)				chr19p13
NOTCH3	Notch homolog 3 (Drosophila)				chr19p13
OLFM2	olfactomedin 2				chr19p13
P2RY11	purinergic receptor P2Y, G-protein coupled, 11				chr19p13
PGPEP1	pyroglutamyl-peptidase I				chr19p13
PIAS4	protein inhibitor of activated STAT, 4				chr19p13
PPAN	peter pan homolog (Drosophila)				chr19p13
PRKACA	protein kinase, cAMP-dependent, catalytic, alpha				chr19p13
PRKCSH	protein kinase C substrate 80K-H				chr19p13
PTBP1	polypyrimidine tract binding protein 1				chr19p13
RAB11B	RAB11B, member RAS oncogene family				chr19p13
RAB3D	RAB3D, member RAS oncogene family				chr19p13
REXO1	REX1, RNA exonuclease 1 homolog (S. cerevisiae)				chr19p13
RNASEH2A	ribonuclease H2, subunit A				chr19p13
SAFB	scaffold attachment factor B				chr19p13
SAMD1	sterile alpha motif domain containing 1				chr19p13
SH3GL1	SH3-domain GRB2-like 1				chr19p13
SIRT6	sirtuin (silent mating type information regulation 2 homolog) 6 (S. cerevisiae)				chr19p13
SLC25A23	solute carrier family 25 (mitochondrial carrier; phosphate carrier), member 23				chr19p13
SLC39A3	solute carrier family 39 (zinc transporter), member 3				chr19p13
SNAPC2	small nuclear RNA activating complex, polypeptide 2, 45kDa				chr19p13
STAP2	-				chr19p13
TMED1	transmembrane emp24 protein transport domain containing 1				chr19p13
TMEM161A	transmembrane protein 161A				chr19p13
TMEM38A	transmembrane protein 38A				chr19p13
TRMT1	TRM1 tRNA methyltransferase 1 homolog (S. cerevisiae)				chr19p13
UBA52	ubiquitin A-52 residue ribosomal protein fusion product 1				chr19p13
UHRF1	ubiquitin-like, containing PHD and RING finger domains, 1				chr19p13
VMAC	-				chr19p13
WDR18	WD repeat domain 18				chr19p13
ZBTB7A	zinc finger and BTB domain containing 7A				chr19p13
ZNF100	zinc finger protein 100				chr19p13
ZNF121	zinc finger protein 121				chr19p13
ZNF20	zinc finger protein 20				chr19p13
ZNF253	zinc finger protein 253				chr19p13
ZNF266	zinc finger protein 266				chr19p13
ZNF414	zinc finger protein 414				chr19p13
ZNF554	zinc finger protein 554				chr19p13
ZNF557	zinc finger protein 557				chr19p13
ZNF653	zinc finger protein 653				chr19p13
ZSWIM4	zinc finger, SWIM-type containing 4				chr19p13
ACTN4	actinin, alpha 4					chr19q13
AKT1S1	AKT1 substrate 1 (proline-rich)					chr19q13
AKT2	v-akt murine thymoma viral oncogene homolog 2					chr19q13
AP2A1	adaptor-related protein complex 2, alpha 1 subunit					chr19q13
APOC2	apolipoprotein C-II					chr19q13
ARHGEF1	Rho guanine nucleotide exchange factor (GEF) 1					chr19q13
BAX	BCL2-associated X protein					chr19q13
BCL2L12	BCL2-like 12 (proline rich)					chr19q13
BRSK1	BR serine/threonine kinase 1					chr19q13
CAPN12	calpain 12					chr19q13
CAPNS1	calpain, small subunit 1					chr19q13
CCDC114	coiled-coil domain containing 114					chr19q13
CD79A	CD79a molecule, immunoglobulin-associated alpha					chr19q13
CNOT3	CCR4-NOT transcription complex, subunit 3					chr19q13
COX6B2	cytochrome c oxidase subunit VIb polypeptide 2 (testis)					chr19q13
CYP2S1	cytochrome P450, family 2, subfamily S, polypeptide 1					chr19q13
DHDH	dihydrodiol dehydrogenase (dimeric)					chr19q13
DLL3	delta-like 3 (Drosophila)					chr19q13
DMPK	dystrophia myotonica-protein kinase					chr19q13
EPN1	epsin 1					chr19q13
EPS8L1	EPS8-like 1					chr19q13
FAM98C	family with sequence similarity 98, member C					chr19q13
FBL	fibrillarin					chr19q13
FBXO46	F-box protein 46					chr19q13
FIZ1	FLT3-interacting zinc finger 1					chr19q13
FXYD3	FXYD domain containing ion transport regulator 3					chr19q13
FXYD5	FXYD domain containing ion transport regulator 5					chr19q13
GEMIN7	gem (nuclear organelle) associated protein 7					chr19q13
HCST	hematopoietic cell signal transducer					chr19q13
IGFL3	IGF-like family member 3					chr19q13
IL4I1	interleukin 4 induced 1					chr19q13
IRGQ	immunity-related GTPase family, Q					chr19q13
KCNC3	potassium voltage-gated channel, Shaw-related subfamily, member 3					chr19q13
KCNJ14	potassium inwardly-rectifying channel, subfamily J, member 14					chr19q13
KCTD15	potassium channel tetramerisation domain containing 15					chr19q13
KIR2DL3	killer cell immunoglobulin-like receptor, two domains, long cytoplasmic tail, 3					chr19q13
KIR3DL2	killer cell immunoglobulin-like receptor, three domains, long cytoplasmic tail, 2					chr19q13
KLC3	kinesin light chain 3					chr19q13
KLK13	kallikrein 13					chr19q13
KLK7	kallikrein 7 (chymotryptic, stratum corneum)					chr19q13
KPTN	kaptin (actin binding protein)					chr19q13
LAIR2	leukocyte-associated immunoglobulin-like receptor 2					chr19q13
LENG8	leukocyte receptor cluster (LRC) member 8					chr19q13
LILRA6	leukocyte immunoglobulin-like receptor, subfamily A (with TM domain), member 6					chr19q13
LILRB4	leukocyte immunoglobulin-like receptor, subfamily B (with TM and ITIM domains), member 4					chr19q13
LRFN3	leucine rich repeat and fibronectin type III domain containing 3					chr19q13
LSM14A	LSM14 homolog A (SCD6, S. cerevisiae)					chr19q13
LSR	lipolysis stimulated lipoprotein receptor					chr19q13
LTBP4	latent transforming growth factor beta binding protein 4					chr19q13
LYPD5	LY6/PLAUR domain containing 5					chr19q13
MRPS12	mitochondrial ribosomal protein S12					chr19q13
MYBPC2	myosin binding protein C, fast type					chr19q13
MYH14	myosin, heavy chain 14					chr19q13
MZF1	myeloid zinc finger 1					chr19q13
NANOS2	nanos homolog 2 (Drosophila)					chr19q13
NFKBIB	nuclear factor of kappa light polypeptide gene enhancer in B-cells inhibitor, beta					chr19q13
NKG7	natural killer cell group 7 sequence					chr19q13
NUP62	nucleoporin 62kDa					chr19q13
OPA3	optic atrophy 3 (autosomal recessive, with chorea and spastic paraplegia)					chr19q13
PAF1	Paf1, RNA polymerase II associated factor, homolog (S. cerevisiae)					chr19q13
PAFAH1B3	platelet-activating factor acetylhydrolase, isoform Ib, gamma subunit 29kDa					chr19q13
PLAUR	plasminogen activator, urokinase receptor					chr19q13
PPP1R14A	protein phosphatase 1, regulatory (inhibitor) subunit 14A					chr19q13
PRMT1	protein arginine methyltransferase 1					chr19q13
PSENEN	presenilin enhancer 2 homolog (C. elegans)					chr19q13
PVR	poliovirus receptor					chr19q13
PVRL2	poliovirus receptor-related 2 (herpesvirus entry mediator B)					chr19q13
QPCTL	glutaminyl-peptide cyclotransferase-like					chr19q13
RASGRP4	RAS guanyl releasing protein 4					chr19q13
SAE1	-					chr19q13
SAMD4B	sterile alpha motif domain containing 4B					chr19q13
SARS2	seryl-tRNA synthetase 2					chr19q13
SBSN	suprabasin					chr19q13
SHKBP1	SH3KBP1 binding protein 1					chr19q13
SIGLEC10	sialic acid binding Ig-like lectin 10					chr19q13
SIGLEC7	sialic acid binding Ig-like lectin 7					chr19q13
SNORD33	small nucleolar RNA, C/D box 33					chr19q13
SNORD34	small nucleolar RNA, C/D box 34					chr19q13
SNORD35A	small nucleolar RNA, C/D box 35A					chr19q13
SNORD35B	small nucleolar RNA, C/D box 35B					chr19q13
STRN4	striatin, calmodulin binding protein 4					chr19q13
SYMPK	symplekin					chr19q13
TFPT	TCF3 (E2A) fusion partner (in childhood Leukemia)					chr19q13
TIMM50	translocase of inner mitochondrial membrane 50 homolog (S. cerevisiae)					chr19q13
TMC4	transmembrane channel-like 4					chr19q13
TRIM28	tripartite motif-containing 28					chr19q13
TRPM4	transient receptor potential cation channel, subfamily M, member 4					chr19q13
U2AF2	U2 small nuclear RNA auxiliary factor 2					chr19q13
WDR62	WD repeat domain 62					chr19q13
XRCC1	X-ray repair complementing defective repair in Chinese hamster cells 1					chr19q13
YIF1B	Yip1 interacting factor homolog B (S. cerevisiae)					chr19q13
ZBTB32	zinc finger and BTB domain containing 32					chr19q13
ZFP14	zinc finger protein 14 homolog (mouse)					chr19q13
ZNF135	zinc finger protein 135					chr19q13
ZNF155	zinc finger protein 155					chr19q13
ZNF17	zinc finger protein 17					chr19q13
ZNF226	zinc finger protein 226					chr19q13
ZNF229	zinc finger protein 229					chr19q13
ZNF256	zinc finger protein 256					chr19q13
ZNF260	zinc finger protein 260					chr19q13
ZNF28	zinc finger protein 28					chr19q13
ZNF284	zinc finger protein 284					chr19q13
ZNF382	zinc finger protein 382					chr19q13
ZNF417	zinc finger protein 417					chr19q13
ZNF460	zinc finger protein 460					chr19q13
ZNF526	zinc finger protein 526					chr19q13
ZNF542	zinc finger protein 542					chr19q13
ZNF546	zinc finger protein 546					chr19q13
ZNF550	zinc finger protein 550					chr19q13
ZNF567	zinc finger protein 567					chr19q13
ZNF586	zinc finger protein 586					chr19q13
ZNF587	zinc finger protein 587					chr19q13
ZNF765	zinc finger protein 765					chr19q13
ZNF780A	zinc finger protein 780A					chr19q13
ZNF780B	zinc finger protein 780B					chr19q13
ZNF793	zinc finger protein 793					chr19q13
GPR89A	G protein-coupled receptor 89A						chr1p36												chr1q21
AHDC1	AT hook, DNA binding motif, containing 1						chr1p36
APITD1	apoptosis-inducing, TAF9-like domain 1						chr1p36
ARHGEF16	Rho guanine exchange factor (GEF) 16						chr1p36
ARHGEF19	Rho guanine nucleotide exchange factor (GEF) 19						chr1p36
ATAD3A	ATPase family, AAA domain containing 3A						chr1p36
ATAD3B	ATPase family, AAA domain containing 3B						chr1p36
ATP13A2	ATPase type 13A2						chr1p36
CASZ1	castor homolog 1, zinc finger (Drosophila)						chr1p36
CCDC28B	coiled-coil domain containing 28B						chr1p36
CDA	cytidine deaminase						chr1p36
CLSTN1	calsyntenin 1						chr1p36
DDI2	DDI1, DNA-damage inducible 1, homolog 2 (S. cerevisiae)						chr1p36
DFFA	DNA fragmentation factor, 45kDa, alpha polypeptide						chr1p36
DNAJC11	DnaJ (Hsp40) homolog, subfamily C, member 11						chr1p36
DNAJC16	DnaJ (Hsp40) homolog, subfamily C, member 16						chr1p36
E2F2	E2F transcription factor 2						chr1p36
ECE1	endothelin converting enzyme 1						chr1p36
EFHD2	EF-hand domain family, member D2						chr1p36
ESPN	espin						chr1p36
EYA3	eyes absent homolog 3 (Drosophila)						chr1p36
FBLIM1	filamin binding LIM protein 1						chr1p36
FBXO44	F-box protein 44						chr1p36
FBXO6	F-box protein 6						chr1p36
FGR	Gardner-Rasheed feline sarcoma viral (v-fgr) oncogene homolog						chr1p36
GALE	UDP-galactose-4-epimerase						chr1p36
GPR157	G protein-coupled receptor 157						chr1p36
GRHL3	grainyhead-like 3 (Drosophila)						chr1p36
H6PD	hexose-6-phosphate dehydrogenase (glucose 1-dehydrogenase)						chr1p36
HMGCL	3-hydroxymethyl-3-methylglutaryl-Coenzyme A lyase (hydroxymethylglutaricaciduria)						chr1p36
HP1BP3	heterochromatin protein 1, binding protein 3						chr1p36
IL28RA	interleukin 28 receptor, alpha (interferon, lambda receptor)						chr1p36
ISG15	ISG15 ubiquitin-like modifier						chr1p36
KIAA1751	KIAA1751						chr1p36
KIF1B	kinesin family member 1B						chr1p36
LDLRAP1	low density lipoprotein receptor adaptor protein 1						chr1p36
LOC440570	-						chr1p36
LPGAT1	lysophosphatidylglycerol acyltransferase 1						chr1p36
LZIC	leucine zipper and CTNNBIP1 domain containing						chr1p36
MFAP2	microfibrillar-associated protein 2						chr1p36
MIA3	melanoma inhibitory activity family, member 3						chr1p36
NBPF1	neuroblastoma breakpoint family, member 1						chr1p36
NOC2L	nucleolar complex associated 2 homolog (S. cerevisiae)						chr1p36
PDPN	podoplanin						chr1p36
PIK3CD	phosphoinositide-3-kinase, catalytic, delta polypeptide						chr1p36
PQLC2	PQ loop repeat containing 2						chr1p36
PRDM2	PR domain containing 2, with ZNF domain						chr1p36
PRKACB	protein kinase, cAMP-dependent, catalytic, beta						chr1p36
PRKCZ	protein kinase C, zeta						chr1p36
RAP1GAP	RAP1 GTPase activating protein						chr1p36
RCC1	regulator of chromosome condensation 1						chr1p36
RCC2	regulator of chromosome condensation 2						chr1p36
RSC1A1	regulatory solute carrier protein, family 1, member 1						chr1p36
RUNX3	runt-related transcription factor 3						chr1p36
SCNN1D	sodium channel, nonvoltage-gated 1, delta						chr1p36
SEPN1	selenoprotein N, 1						chr1p36
SFN	stratifin						chr1p36
SLC25A34	solute carrier family 25, member 34						chr1p36
SNHG3	small nucleolar RNA host gene (non-protein coding) 3						chr1p36
SSU72	SSU72 RNA polymerase II CTD phosphatase homolog (S. cerevisiae)						chr1p36
TAS1R3	taste receptor, type 1, member 3						chr1p36
TCEB3	transcription elongation factor B (SIII), polypeptide 3 (110kDa, elongin A)						chr1p36
TNFRSF14	tumor necrosis factor receptor superfamily, member 14 (herpesvirus entry mediator)						chr1p36
TNFRSF18	tumor necrosis factor receptor superfamily, member 18						chr1p36
TNFRSF1B	tumor necrosis factor receptor superfamily, member 1B						chr1p36
TNFRSF4	tumor necrosis factor receptor superfamily, member 4						chr1p36
TNFRSF9	tumor necrosis factor receptor superfamily, member 9						chr1p36
TTLL10	tubulin tyrosine ligase-like family, member 10						chr1p36
UTS2	urotensin 2						chr1p36
VWA1	von Willebrand factor A domain containing 1						chr1p36
ZBTB48	zinc finger and BTB domain containing 48						chr1p36
ARHGEF17	Rho guanine nucleotide exchange factor (GEF) 17							chr11q13
BATF2	basic leucine zipper transcription factor, ATF-like 2							chr11q13
BRMS1	breast cancer metastasis suppressor 1							chr11q13
CCDC85B	coiled-coil domain containing 85B							chr11q13
CCDC87	coiled-coil domain containing 87							chr11q13
CDC42BPG	CDC42 binding protein kinase gamma (DMPK-like)							chr11q13
CDK2AP2	CDK2-associated protein 2							chr11q13
CFL1	cofilin 1 (non-muscle)							chr11q13
CLNS1A	chloride channel, nucleotide-sensitive, 1A							chr11q13
CNIH2	cornichon homolog 2 (Drosophila)							chr11q13
CPT1A	carnitine palmitoyltransferase 1A (liver)							chr11q13
EHD1	EH-domain containing 1							chr11q13
FIBP	fibroblast growth factor (acidic) intracellular binding protein							chr11q13
FOLR1	folate receptor 1 (adult)							chr11q13
FOSL1	FOS-like antigen 1							chr11q13
IL18BP	interleukin 18 binding protein							chr11q13
KLC2	kinesin light chain 2							chr11q13
KRTAP5-10	keratin associated protein 5-10							chr11q13
KRTAP5-7	keratin associated protein 5-7							chr11q13
MALAT1	metastasis associated lung adenocarcinoma transcript 1 (non-coding RNA)							chr11q13
MAP4K2	mitogen-activated protein kinase kinase kinase kinase 2							chr11q13
MEN1	multiple endocrine neoplasia I							chr11q13
MRPL48	mitochondrial ribosomal protein L48							chr11q13
MRPL49	mitochondrial ribosomal protein L49							chr11q13
MTL5	metallothionein-like 5, testis-specific (tesmin)							chr11q13
MYO7A	myosin VIIA							chr11q13
NEU3	sialidase 3 (membrane sialidase)							chr11q13
OTUB1	OTU domain, ubiquitin aldehyde binding 1							chr11q13
P2RY2	purinergic receptor P2Y, G-protein coupled, 2							chr11q13
PACS1	phosphofurin acidic cluster sorting protein 1							chr11q13
PLCB3	phospholipase C, beta 3 (phosphatidylinositol-specific)							chr11q13
POLA2	polymerase (DNA directed), alpha 2 (70kD subunit)							chr11q13
PPFIA1	protein tyrosine phosphatase, receptor type, f polypeptide (PTPRF), interacting protein (liprin), alpha 1							chr11q13
PTPRCAP	protein tyrosine phosphatase, receptor type, C-associated protein							chr11q13
RAB6A	RAB6A, member RAS oncogene family							chr11q13
RBM4	RNA binding motif protein 4							chr11q13
RBM4B	RNA binding motif protein 4B							chr11q13
RCE1	RCE1 homolog, prenyl protein peptidase (S. cerevisiae)							chr11q13
RCOR2	REST corepressor 2							chr11q13
RNF121	ring finger protein 121							chr11q13
RPS6KB2	ribosomal protein S6 kinase, 70kDa, polypeptide 2							chr11q13
RTN3	reticulon 3							chr11q13
SF1	splicing factor 1							chr11q13
SHANK2	SH3 and multiple ankyrin repeat domains 2							chr11q13
SIPA1	signal-induced proliferation-associated gene 1							chr11q13
SLC25A45	solute carrier family 25, member 45							chr11q13
SNORD15A	small nucleolar RNA, C/D box 15A							chr11q13
SNORD15B	small nucleolar RNA, C/D box 15B							chr11q13
SNORD25	small nucleolar RNA, C/D box 25							chr11q13
SSH3	slingshot homolog 3 (Drosophila)							chr11q13
TCIRG1	T-cell, immune regulator 1, ATPase, H+ transporting, lysosomal V0 subunit A3							chr11q13
UCP3	uncoupling protein 3 (mitochondrial, proton carrier)							chr11q13
VEGFB	vascular endothelial growth factor B							chr11q13
YIF1A	Yip1 interacting factor homolog A (S. cerevisiae)							chr11q13
ARF1	ADP-ribosylation factor 1								chr1q42
ARID4B	AT rich interactive domain 4B (RBP1- like)								chr1q42
B3GALNT2	beta-1,3-N-acetylgalactosaminyltransferase 2								chr1q42
BPNT1	3'(2'), 5'-bisphosphate nucleotidase 1								chr1q42
CAPN9	calpain 9								chr1q42
CDC42BPA	CDC42 binding protein kinase alpha (DMPK-like)								chr1q42
DISC1	disrupted in schizophrenia 1								chr1q42
EGLN1	egl nine homolog 1 (C. elegans)								chr1q42
ERO1LB	ERO1-like beta (S. cerevisiae)								chr1q42
EXO1	exonuclease 1								chr1q42
FH	fumarate hydratase								chr1q42
GNPAT	glyceronephosphate O-acyltransferase								chr1q42
HIST3H2BB	histone cluster 3, H2bb								chr1q42
IRF2BP2	interferon regulatory factor 2 binding protein 2								chr1q42
ITPKB	inositol 1,4,5-trisphosphate 3-kinase B								chr1q42
KCNK1	potassium channel, subfamily K, member 1								chr1q42
KIAA1804	-								chr1q42
LBR	lamin B receptor								chr1q42
LIN9	lin-9 homolog (C. elegans)								chr1q42
LYST	lysosomal trafficking regulator								chr1q42
PCNXL2	pecanex-like 2 (Drosophila)								chr1q42
PGBD5	piggyBac transposable element derived 5								chr1q42
SIPA1L2	signal-induced proliferation-associated 1 like 2								chr1q42
SLC35F3	solute carrier family 35, member F3								chr1q42
TAF5L	TAF5-like RNA polymerase II, p300/CBP-associated factor (PCAF)-associated factor, 65kDa								chr1q42
TARBP1	Tar (HIV-1) RNA binding protein 1								chr1q42
TP53BP2	tumor protein p53 binding protein, 2								chr1q42
TRIM11	tripartite motif-containing 11								chr1q42
TRIM17	tripartite motif-containing 17								chr1q42
TSNAX	translin-associated factor X								chr1q42
TTC13	tetratricopeptide repeat domain 13								chr1q42
LMNB1	lamin B1									chr5q31
MATR3	matrin 3									chr5q31
ACSL6	acyl-CoA synthetase long-chain family member 6									chr5q31
CATSPER3	cation channel, sperm associated 3									chr5q31
CDC25C	cell division cycle 25C									chr5q31
CDC42SE2	CDC42 small effector 2									chr5q31
CDX1	caudal type homeobox transcription factor 1									chr5q31
FAM53C	family with sequence similarity 53, member C									chr5q31
GM2A	GM2 ganglioside activator									chr5q31
HSPA4	heat shock 70kDa protein 4									chr5q31
ITK	IL2-inducible T-cell kinase									chr5q31
KIF20A	kinesin family member 20A									chr5q31
KIF3A	kinesin family member 3A									chr5q31
NDFIP1	Nedd4 family interacting protein 1									chr5q31
NR3C1	nuclear receptor subfamily 3, group C, member 1 (glucocorticoid receptor)									chr5q31
PCDHA10	protocadherin alpha 10									chr5q31
PCDHB10	protocadherin beta 10									chr5q31
PCDHB11	protocadherin beta 11									chr5q31
PCDHB9	protocadherin beta 9									chr5q31
PCDHGA11	protocadherin gamma subfamily A, 11									chr5q31
PCDHGA3	protocadherin gamma subfamily A, 3									chr5q31
PCDHGA5	protocadherin gamma subfamily A, 5									chr5q31
PCDHGA6	protocadherin gamma subfamily A, 6									chr5q31
PCDHGA7	protocadherin gamma subfamily A, 7									chr5q31
PCDHGA8	protocadherin gamma subfamily A, 8									chr5q31
PCDHGA9	protocadherin gamma subfamily A, 9									chr5q31
PCDHGB1	protocadherin gamma subfamily B, 1									chr5q31
PCDHGB2	protocadherin gamma subfamily B, 2									chr5q31
PCDHGB3	protocadherin gamma subfamily B, 3									chr5q31
PCDHGB5	protocadherin gamma subfamily B, 5									chr5q31
PCDHGB7	protocadherin gamma subfamily B, 7									chr5q31
PCDHGC4	protocadherin gamma subfamily C, 4									chr5q31
PITX1	paired-like homeodomain transcription factor 1									chr5q31
PURA	purine-rich element binding protein A									chr5q31
SAR1B	SAR1 gene homolog B (S. cerevisiae)									chr5q31
SEPP1	selenoprotein P, plasma, 1									chr5q31
SIL1	SIL1 homolog, endoplasmic reticulum chaperone (S. cerevisiae)									chr5q31
SPRY4	sprouty homolog 4 (Drosophila)									chr5q31
TCF7	transcription factor 7 (T-cell specific, HMG-box)									chr5q31
TCOF1	Treacher Collins-Franceschetti syndrome 1									chr5q31
YIPF5	Yip1 domain family, member 5									chr5q31
ZCCHC10	zinc finger, CCHC domain containing 10									chr5q31
AMPD2	adenosine monophosphate deaminase 2 (isoform L)										chr1p34
CDC20	CDC20 cell division cycle 20 homolog (S. cerevisiae)										chr1p34
CLSPN	claspin homolog (Xenopus laevis)										chr1p34
CSMD2	CUB and Sushi multiple domains 2										chr1p34
DPH2	DPH2 homolog (S. cerevisiae)										chr1p34
GNL2	guanine nucleotide binding protein-like 2 (nucleolar)										chr1p34
GPBP1L1	GC-rich promoter binding protein 1-like 1										chr1p34
HECTD3	HECT domain containing 3										chr1p34
IPO13	importin 13										chr1p34
KCNQ4	potassium voltage-gated channel, KQT-like subfamily, member 4										chr1p34
KIAA0319L	KIAA0319-like										chr1p34
KIF2C	kinesin family member 2C										chr1p34
LCK	lymphocyte-specific protein tyrosine kinase										chr1p34
LRP8	low density lipoprotein receptor-related protein 8, apolipoprotein e receptor										chr1p34
MANEAL	mannosidase, endo-alpha-like										chr1p34
MUTYH	mutY homolog (E. coli)										chr1p34
MYCL1	v-myc myelocytomatosis viral oncogene homolog 1, lung carcinoma derived (avian)										chr1p34
NCDN	neurochondrin										chr1p34
OXCT2	3-oxoacid CoA transferase 2										chr1p34
PHC2	polyhomeotic homolog 2 (Drosophila)										chr1p34
POMGNT1	protein O-linked mannose beta1,2-N-acetylglucosaminyltransferase										chr1p34
PPCS	phosphopantothenoylcysteine synthetase										chr1p34
PSMB2	proteasome (prosome, macropain) subunit, beta type, 2										chr1p34
SCMH1	sex comb on midleg homolog 1 (Drosophila)										chr1p34
SH3BGRL3	SH3 domain binding glutamic acid-rich protein like 3										chr1p34
SNORD38A	small nucleolar RNA, C/D box 38A										chr1p34
SNORD38B	small nucleolar RNA, C/D box 38B										chr1p34
SNORD46	small nucleolar RNA, C/D box 46										chr1p34
SNORD55	small nucleolar RNA, C/D box 55										chr1p34
ST3GAL3	ST3 beta-galactoside alpha-2,3-sialyltransferase 3										chr1p34
THRAP3	thyroid hormone receptor associated protein 3										chr1p34
TINAGL1	tubulointerstitial nephritis antigen-like 1										chr1p34
TRAPPC3	trafficking protein particle complex 3										chr1p34
UTP11L	UTP11-like, U3 small nucleolar ribonucleoprotein, (yeast)										chr1p34
YBX1	Y box binding protein 1										chr1p34
ABCF1	ATP-binding cassette, sub-family F (GCN20), member 1											chr6p21
AGPAT1	1-acylglycerol-3-phosphate O-acyltransferase 1 (lysophosphatidic acid acyltransferase, alpha)											chr6p21
CCHCR1	coiled-coil alpha-helical rod protein 1											chr6p21
CDKN1A	cyclin-dependent kinase inhibitor 1A (p21, Cip1)											chr6p21
CPNE5	copine V											chr6p21
CSNK2B	casein kinase 2, beta polypeptide											chr6p21
DEF6	differentially expressed in FDCP 6 homolog (mouse)											chr6p21
EHMT2	euchromatic histone-lysine N-methyltransferase 2											chr6p21
FGD2	FYVE, RhoGEF and PH domain containing 2											chr6p21
GABBR1	gamma-aminobutyric acid (GABA) B receptor, 1											chr6p21
GNL1	guanine nucleotide binding protein-like 1											chr6p21
GTPBP2	GTP binding protein 2											chr6p21
HCG27	HLA complex group 27											chr6p21
HIST1H1D	histone cluster 1, H1d											chr6p21
HIST1H2BG	histone cluster 1, H2bg											chr6p21
HIST1H2BH	histone cluster 1, H2bh											chr6p21
HLA-C	major histocompatibility complex, class I, C											chr6p21
HLA-DOB	major histocompatibility complex, class II, DO beta											chr6p21
HLA-E	major histocompatibility complex, class I, E											chr6p21
HMGA1	high mobility group AT-hook 1											chr6p21
KLC4	kinesin light chain 4											chr6p21
KLHDC3	kelch domain containing 3											chr6p21
LEMD2	LEM domain containing 2											chr6p21
LHFPL5	lipoma HMGIC fusion partner-like 5											chr6p21
LOC401252	-											chr6p21
LST1	leukocyte specific transcript 1											chr6p21
LTA	lymphotoxin alpha (TNF superfamily, member 1)											chr6p21
LTB	lymphotoxin beta (TNF superfamily, member 3)											chr6p21
LY6G5B	lymphocyte antigen 6 complex, locus G5B											chr6p21
LY6G5C	lymphocyte antigen 6 complex, locus G5C											chr6p21
MAPK13	mitogen-activated protein kinase 13											chr6p21
MAPK14	mitogen-activated protein kinase 14											chr6p21
MICB	MHC class I polypeptide-related sequence B											chr6p21
MRPL14	mitochondrial ribosomal protein L14											chr6p21
NFKBIE	nuclear factor of kappa light polypeptide gene enhancer in B-cells inhibitor, epsilon											chr6p21
NRM	nurim (nuclear envelope membrane protein)											chr6p21
NUDT3	nudix (nucleoside diphosphate linked moiety X)-type motif 3											chr6p21
PACSIN1	protein kinase C and casein kinase substrate in neurons 1											chr6p21
PHF1	PHD finger protein 1											chr6p21
PLA2G7	phospholipase A2, group VII (platelet-activating factor acetylhydrolase, plasma)											chr6p21
PPP1R11	protein phosphatase 1, regulatory (inhibitor) subunit 11											chr6p21
PPT2	palmitoyl-protein thioesterase 2											chr6p21
PSMB8	proteasome (prosome, macropain) subunit, beta type, 8 (large multifunctional peptidase 7)											chr6p21
PSORS1C2	psoriasis susceptibility 1 candidate 2											chr6p21
PTK7	PTK7 protein tyrosine kinase 7											chr6p21
RDBP	RD RNA binding protein											chr6p21
RING1	ring finger protein 1											chr6p21
RUNX2	runt-related transcription factor 2											chr6p21
RXRB	retinoid X receptor, beta											chr6p21
SCUBE3	signal peptide, CUB domain, EGF-like 3											chr6p21
SNORD48	small nucleolar RNA, C/D box 48											chr6p21
SNRPC	small nuclear ribonucleoprotein polypeptide C											chr6p21
STK38	serine/threonine kinase 38											chr6p21
SYNGAP1	synaptic Ras GTPase activating protein 1 homolog (rat)											chr6p21
TAF11	TAF11 RNA polymerase II, TATA box binding protein (TBP)-associated factor, 28kDa											chr6p21
TAP1	transporter 1, ATP-binding cassette, sub-family B (MDR/TAP)											chr6p21
TRERF1	transcriptional regulating factor 1											chr6p21
TRIM26	tripartite motif-containing 26											chr6p21
TRIM38	tripartite motif-containing 38											chr6p21
TUBB	tubulin, beta											chr6p21
UBD	ubiquitin D											chr6p21
VARS	valyl-tRNA synthetase											chr6p21
WDR46	WD repeat domain 46											chr6p21
YIPF3	Yip1 domain family, member 3											chr6p21
ZBTB12	zinc finger and BTB domain containing 12											chr6p21
ZNF165	zinc finger protein 165											chr6p21
ZNF184	zinc finger protein 184											chr6p21
ZNF192	zinc finger protein 192											chr6p21
ZNF207	zinc finger protein 207											chr6p21
ZNF391	zinc finger protein 391											chr6p21
ATAD2	ATPase family, AAA domain containing 2												chr8q24
COL22A1	collagen, type XXII, alpha 1												chr8q24
CPSF1	cleavage and polyadenylation specific factor 1, 160kDa												chr8q24
EIF2C2	eukaryotic translation initiation factor 2C, 2												chr8q24
EXT1	exostoses (multiple) 1												chr8q24
FAM84B	family with sequence similarity 84, member B												chr8q24
FAM91A1	family with sequence similarity 91, member A1												chr8q24
FBXL6	F-box and leucine-rich repeat protein 6												chr8q24
GPR172A	G protein-coupled receptor 172A												chr8q24
HAS2	hyaluronan synthase 2												chr8q24
JRK	jerky homolog (mouse)												chr8q24
LRRC14	leucine rich repeat containing 14												chr8q24
LY6D	lymphocyte antigen 6 complex, locus D												chr8q24
LYNX1	Ly6/neurotoxin 1												chr8q24
MAPK15	mitogen-activated protein kinase 15												chr8q24
MFSD3	major facilitator superfamily domain containing 3												chr8q24
MTBP	Mdm2, transformed 3T3 cell double minute 2, p53 binding protein (mouse) binding protein, 104kDa												chr8q24
OPLAH	5-oxoprolinase (ATP-hydrolysing)												chr8q24
PARP10	poly (ADP-ribose) polymerase family, member 10												chr8q24
PHF20L1	PHD finger protein 20-like 1												chr8q24
PPP1R16A	protein phosphatase 1, regulatory (inhibitor) subunit 16A												chr8q24
PSCA	prostate stem cell antigen												chr8q24
PTP4A3	protein tyrosine phosphatase type IVA, member 3												chr8q24
RAD21	RAD21 homolog (S. pombe)												chr8q24
RECQL4	RecQ protein-like 4												chr8q24
SQLE	squalene epoxidase												chr8q24
TIGD5	tigger transposable element derived 5												chr8q24
TOP1MT	topoisomerase (DNA) I, mitochondrial												chr8q24
TRMT12	tRNA methyltranferase 12 homolog (S. cerevisiae)												chr8q24
TSTA3	tissue specific transplantation antigen P35B												chr8q24
WISP1	WNT1 inducible signaling pathway protein 1												chr8q24
ZC3H3	zinc finger CCCH-type containing 3												chr8q24
ZFP41	zinc finger protein 41 homolog (mouse)												chr8q24
ZNF16	zinc finger protein 16												chr8q24
ZNF696	zinc finger protein 696												chr8q24
BRI3BP	BRI3 binding protein													chr12q24
CAMKK2	calcium/calmodulin-dependent protein kinase kinase 2, beta													chr12q24
CIT	citron (rho-interacting, serine/threonine kinase 21)													chr12q24
CMKLR1	chemokine-like receptor 1													chr12q24
DHX37	DEAH (Asp-Glu-Ala-His) box polypeptide 37													chr12q24
EP400NL	EP400 N-terminal like													chr12q24
GIT2	G protein-coupled receptor kinase interactor 2													chr12q24
GTF2H3	general transcription factor IIH, polypeptide 3, 34kDa													chr12q24
HIP1R	huntingtin interacting protein 1 related													chr12q24
HVCN1	hydrogen voltage-gated channel 1													chr12q24
IFT81	intraflagellar transport 81 homolog (Chlamydomonas)													chr12q24
IQCD	IQ motif containing D													chr12q24
KIAA1033	KIAA1033													chr12q24
MPHOSPH9	M-phase phosphoprotein 9													chr12q24
MSI1	musashi homolog 1 (Drosophila)													chr12q24
MTERFD3	MTERF domain containing 3													chr12q24
NOC4L	nucleolar complex associated 4 homolog (S. cerevisiae)													chr12q24
OAS1	2',5'-oligoadenylate synthetase 1, 40/46kDa													chr12q24
OAS2	2'-5'-oligoadenylate synthetase 2, 69/71kDa													chr12q24
OAS3	2'-5'-oligoadenylate synthetase 3, 100kDa													chr12q24
OASL	2'-5'-oligoadenylate synthetase-like													chr12q24
PGAM5	phosphoglycerate mutase family member 5													chr12q24
PITPNM2	phosphatidylinositol transfer protein, membrane-associated 2													chr12q24
POLE	polymerase (DNA directed), epsilon													chr12q24
POLR3B	polymerase (RNA) III (DNA directed) polypeptide B													chr12q24
PPTC7	PTC7 protein phosphatase homolog (S. cerevisiae)													chr12q24
PUS1	pseudouridylate synthase 1													chr12q24
RAN	RAN, member RAS oncogene family													chr12q24
RBM19	RNA binding motif protein 19													chr12q24
RFC5	replication factor C (activator 1) 5, 36.5kDa													chr12q24
RHOF	ras homolog gene family, member F (in filopodia)													chr12q24
RNF34	ring finger protein 34													chr12q24
SBNO1	strawberry notch homolog 1 (Drosophila)													chr12q24
SDS	serine dehydratase													chr12q24
SELPLG	selectin P ligand													chr12q24
SLC41A2	solute carrier family 41, member 2													chr12q24
TBX5	T-box 5													chr12q24
TCHP	trichoplein, keratin filament binding													chr12q24
TPCN1	two pore segment channel 1													chr12q24
ULK1	unc-51-like kinase 1 (C. elegans)													chr12q24
WSB2	WD repeat and SOCS box-containing 2													chr12q24
ZCCHC8	zinc finger, CCHC domain containing 8													chr12q24
ZNF35	zinc finger protein 35														chr3p21
ABHD6	abhydrolase domain containing 6														chr3p21
ALAS1	aminolevulinate, delta-, synthase 1														chr3p21
ALS2CL	ALS2 C-terminal like														chr3p21
CAMKV	CaM kinase-like vesicle-associated														chr3p21
CAMP	cathelicidin antimicrobial peptide														chr3p21
CCBP2	chemokine binding protein 2														chr3p21
CDC25A	cell division cycle 25A														chr3p21
CDCP1	CUB domain containing protein 1														chr3p21
CELSR3	cadherin, EGF LAG seven-pass G-type receptor 3 (flamingo homolog, Drosophila)														chr3p21
CSPG5	chondroitin sulfate proteoglycan 5 (neuroglycan C)														chr3p21
CXCR6	chemokine (C-X-C motif) receptor 6														chr3p21
DNAH1	dynein, axonemal, heavy chain 1														chr3p21
DUSP7	dual specificity phosphatase 7														chr3p21
EOMES	eomesodermin homolog (Xenopus laevis)														chr3p21
GNL3	guanine nucleotide binding protein-like 3 (nucleolar)														chr3p21
KIAA1143	KIAA1143														chr3p21
MAP4	microtubule-associated protein 4														chr3p21
MAPKAPK3	mitogen-activated protein kinase-activated protein kinase 3														chr3p21
MUSTN1	musculoskeletal, embryonic nuclear protein 1														chr3p21
NCKIPSD	NCK interacting protein with SH3 domain														chr3p21
NEK4	NIMA (never in mitosis gene a)-related kinase 4														chr3p21
NT5DC2	5'-nucleotidase domain containing 2														chr3p21
PLXNB1	plexin B1														chr3p21
PPM1M	protein phosphatase 1M (PP2C domain containing)														chr3p21
PPP2R5C	protein phosphatase 2, regulatory subunit B (B56), gamma isoform														chr3p21
QRICH1	glutamine-rich 1														chr3p21
RBM15B	RNA binding motif protein 15B														chr3p21
RFT1	RFT1 homolog (S. cerevisiae)														chr3p21
RPL29	ribosomal protein L29														chr3p21
SLC26A6	solute carrier family 26, member 6														chr3p21
SPCS1	signal peptidase complex subunit 1 homolog (S. cerevisiae)														chr3p21
TMEM110	transmembrane protein 110														chr3p21
TMEM115	transmembrane protein 115														chr3p21
TMEM158	transmembrane protein 158														chr3p21
TREX1	three prime repair exonuclease 1														chr3p21
USP4	ubiquitin specific peptidase 4 (proto-oncogene)														chr3p21
ZNF197	zinc finger protein 197														chr3p21
ZNF619	zinc finger protein 619														chr3p21
ZNF621	zinc finger protein 621														chr3p21
ARFGAP1	ADP-ribosylation factor GTPase activating protein 1															chr20q13
ARFGEF2	ADP-ribosylation factor guanine nucleotide-exchange factor 2 (brefeldin A-inhibited)															chr20q13
ATP9A	ATPase, Class II, type 9A															chr20q13
AURKA	aurora kinase A															chr20q13
BCAS4	breast carcinoma amplified sequence 4															chr20q13
CEBPB	CCAAT/enhancer binding protein (C/EBP), beta															chr20q13
CSTF1	cleavage stimulation factor, 3' pre-RNA, subunit 1, 50kDa															chr20q13
CTSZ	cathepsin Z															chr20q13
DBNDD2	dysbindin (dystrobrevin binding protein 1) domain containing 2															chr20q13
EYA2	eyes absent homolog 2 (Drosophila)															chr20q13
GMEB2	glucocorticoid modulatory element binding protein 2															chr20q13
GNAS	GNAS complex locus															chr20q13
KCNG1	potassium voltage-gated channel, subfamily G, member 1															chr20q13
LIME1	Lck interacting transmembrane adaptor 1															chr20q13
LSM14B	LSM14 homolog B (SCD6, S. cerevisiae)															chr20q13
NFATC2	nuclear factor of activated T-cells, cytoplasmic, calcineurin-dependent 2															chr20q13
NPEPL1	aminopeptidase-like 1															chr20q13
PARD6B	par-6 partitioning defective 6 homolog beta (C. elegans)															chr20q13
PKIG	protein kinase (cAMP-dependent, catalytic) inhibitor gamma															chr20q13
PPP1R3D	protein phosphatase 1, regulatory subunit 3D															chr20q13
PPP4R1L	protein phosphatase 4, regulatory subunit 1-like															chr20q13
PRIC285	-															chr20q13
PRPF6	PRP6 pre-mRNA processing factor 6 homolog (S. cerevisiae)															chr20q13
RAE1	RAE1 RNA export 1 homolog (S. pombe)															chr20q13
RBM38	RNA binding motif protein 38															chr20q13
SALL4	sal-like 4 (Drosophila)															chr20q13
SLC2A4RG	SLC2A4 regulator															chr20q13
STAU1	staufen, RNA binding protein, homolog 1 (Drosophila)															chr20q13
SYCP2	synaptonemal complex protein 2															chr20q13
TFAP2C	transcription factor AP-2 gamma (activating enhancer binding protein 2 gamma)															chr20q13
UBE2C	ubiquitin-conjugating enzyme E2C															chr20q13
ZBTB46	zinc finger and BTB domain containing 46															chr20q13
ZFP64	zinc finger protein 64 homolog (mouse)															chr20q13
ZNF334	zinc finger protein 334															chr20q13
ZSWIM3	zinc finger, SWIM-type containing 3															chr20q13
ABL1	v-abl Abelson murine leukemia viral oncogene homolog 1																chr9q34
ABO	ABO blood group (transferase A, alpha 1-3-N-acetylgalactosaminyltransferase; transferase B, alpha 1-3-galactosyltransferase)																chr9q34
ADAMTSL2	ADAMTS-like 2																chr9q34
ANAPC2	anaphase promoting complex subunit 2																chr9q34
CIZ1	CDKN1A interacting zinc finger protein 1																chr9q34
CRAT	carnitine acetyltransferase																chr9q34
DDX31	DEAD (Asp-Glu-Ala-Asp) box polypeptide 31																chr9q34
DNM1	dynamin 1																chr9q34
EHMT1	euchromatic histone-lysine N-methyltransferase 1																chr9q34
FAM125B	family with sequence similarity 125, member B																chr9q34
FBXW2	F-box and WD-40 domain protein 2																chr9q34
FPGS	folylpolyglutamate synthase																chr9q34
GBGT1	globoside alpha-1,3-N-acetylgalactosaminyltransferase 1																chr9q34
GOLGA2	golgi autoantigen, golgin subfamily a, 2																chr9q34
GPR107	G protein-coupled receptor 107																chr9q34
GTF3C4	general transcription factor IIIC, polypeptide 4, 90kDa																chr9q34
IER5L	immediate early response 5-like																chr9q34
KIAA1984	KIAA1984																chr9q34
LMX1B	LIM homeobox transcription factor 1, beta																chr9q34
LRRC8A	leucine rich repeat containing 8 family, member A																chr9q34
LRSAM1	leucine rich repeat and sterile alpha motif containing 1																chr9q34
MAMDC4	MAM domain containing 4																chr9q34
NCBP1	nuclear cap binding protein subunit 1, 80kDa																chr9q34
NTNG2	netrin G2																chr9q34
ODF2	outer dense fiber of sperm tails 2																chr9q34
PPP2R4	protein phosphatase 2A, regulatory subunit B' (PR 53)																chr9q34
PTGES2	prostaglandin E synthase 2																chr9q34
RALGDS	ral guanine nucleotide dissociation stimulator																chr9q34
RAPGEF1	Rap guanine nucleotide exchange factor (GEF) 1																chr9q34
RBM18	RNA binding motif protein 18																chr9q34
SLC2A6	solute carrier family 2 (facilitated glucose transporter), member 6																chr9q34
SNAPC4	small nuclear RNA activating complex, polypeptide 4, 190kDa																chr9q34
SNORD36A	small nucleolar RNA, C/D box 36A																chr9q34
SNORD36C	small nucleolar RNA, C/D box 36C																chr9q34
TMEM141	transmembrane protein 141																chr9q34
WDR34	WD repeat domain 34																chr9q34
ZMYND19	zinc finger, MYND-type containing 19																chr9q34
CCL5	chemokine (C-C motif) ligand 5																	chr17q11
CCL7	chemokine (C-C motif) ligand 7																	chr17q11
DHRS13	dehydrogenase/reductase (SDR family) member 13																	chr17q11
ERAL1	Era G-protein-like 1 (E. coli)																	chr17q11
EVI2A	ecotropic viral integration site 2A																	chr17q11
FLOT2	flotillin 2																	chr17q11
GRB7	growth factor receptor-bound protein 7																	chr17q11
IKZF3	IKAROS family zinc finger 3 (Aiolos)																	chr17q11
KIAA0100	KIAA0100																	chr17q11
LGALS9	lectin, galactoside-binding, soluble, 9 (galectin 9)																	chr17q11
MAP2K3	mitogen-activated protein kinase kinase 3																	chr17q11
MYO18A	myosin XVIIIA																	chr17q11
NEK8	NIMA (never in mitosis gene a)- related kinase 8																	chr17q11
NF1	neurofibromin 1 (neurofibromatosis, von Recklinghausen disease, Watson disease)																	chr17q11
NLK	nemo-like kinase																	chr17q11
NR1D1	nuclear receptor subfamily 1, group D, member 1																	chr17q11
NUFIP2	nuclear fragile X mental retardation protein interacting protein 2																	chr17q11
PHF12	PHD finger protein 12																	chr17q11
RHOT1	ras homolog gene family, member T1																	chr17q11
SNORD4A	small nucleolar RNA, C/D box 4A																	chr17q11
SNORD4B	small nucleolar RNA, C/D box 4B																	chr17q11
TAF15	TAF15 RNA polymerase II, TATA box binding protein (TBP)-associated factor, 68kDa																	chr17q11
TAOK1	TAO kinase 1																	chr17q11
TLCD1	TLC domain containing 1																	chr17q11
GABPB2	GA binding protein transcription factor, beta subunit 2																		chr1q21
ADAM15	ADAM metallopeptidase domain 15 (metargidin)																		chr1q21
ADAR	adenosine deaminase, RNA-specific																		chr1q21
ARHGEF11	Rho guanine nucleotide exchange factor (GEF) 11																		chr1q21
CD48	CD48 molecule																		chr1q21
CTSS	cathepsin S																		chr1q21
ECM1	extracellular matrix protein 1																		chr1q21
EFNA3	ephrin-A3																		chr1q21
ENSA	endosulfine alpha																		chr1q21
F11R	F11 receptor																		chr1q21
FCGR1A	Fc fragment of IgG, high affinity Ia, receptor (CD64)																		chr1q21
HCN3	hyperpolarization activated cyclic nucleotide-gated potassium channel 3																		chr1q21
HIST2H2AB	histone cluster 2, H2ab																		chr1q21
HIST2H2AC	histone cluster 2, H2ac																		chr1q21
HIST2H2BF	histone cluster 2, H2bf																		chr1q21
HIST2H3C	histone cluster 2, H3c																		chr1q21
HIST2H4A	histone cluster 2, H4a																		chr1q21
KIRREL	kin of IRRE like (Drosophila)																		chr1q21
MRPL9	mitochondrial ribosomal protein L9																		chr1q21
MRPS21	mitochondrial ribosomal protein S21																		chr1q21
MUC1	mucin 1, cell surface associated																		chr1q21
NBPF10	neuroblastoma breakpoint family, member 10																		chr1q21
NBPF14	neuroblastoma breakpoint family, member 14																		chr1q21
NBPF15	neuroblastoma breakpoint family, member 15																		chr1q21
NOTCH2NL	Notch homolog 2 (Drosophila) N-terminal like																		chr1q21
PDE4DIP	phosphodiesterase 4D interacting protein (myomegalin)																		chr1q21
PEA15	phosphoprotein enriched in astrocytes 15																		chr1q21
POGZ	pogo transposable element with ZNF domain																		chr1q21
PRUNE	prune homolog (Drosophila)																		chr1q21
RIT1	Ras-like without CAAX 1																		chr1q21
S100A1	S100 calcium binding protein A1																		chr1q21
S100A11	S100 calcium binding protein A11																		chr1q21
S100A7	S100 calcium binding protein A7																		chr1q21
SCAMP3	secretory carrier membrane protein 3																		chr1q21
SEMA6C	sema domain, transmembrane domain (TM), and cytoplasmic domain, (semaphorin) 6C																		chr1q21
SSR2	signal sequence receptor, beta (translocon-associated protein beta)																		chr1q21
TAGLN2	transgelin 2																		chr1q21
THBS3	thrombospondin 3																		chr1q21
TPM3	tropomyosin 3																		chr1q21
UBAP2L	ubiquitin associated protein 2-like																		chr1q21
UBQLN4	ubiquilin 4																		chr1q21
VPS72	vacuolar protein sorting 72 (S. cerevisiae)																		chr1q21
ZBTB7B	zinc finger and BTB domain containing 7B																		chr1q21
ZNF687	zinc finger protein 687																		chr1q21
AARS	alanyl-tRNA synthetase																			chr16q22
CHST6	carbohydrate (N-acetylglucosamine 6-O) sulfotransferase 6																			chr16q22
CIRH1A	cirrhosis, autosomal recessive 1A (cirhin)																			chr16q22
CMTM1	CKLF-like MARVEL transmembrane domain containing 1																			chr16q22
CMTM4	CKLF-like MARVEL transmembrane domain containing 4																			chr16q22
DDX19A	DEAD (Asp-Glu-Ala-As) box polypeptide 19A																			chr16q22
EXOSC6	exosome component 6																			chr16q22
FAM96B	family with sequence similarity 96, member B																			chr16q22
GFOD2	glucose-fructose oxidoreductase domain containing 2																			chr16q22
GLG1	golgi apparatus protein 1																			chr16q22
LCAT	lecithin-cholesterol acyltransferase																			chr16q22
LRRC29	leucine rich repeat containing 29																			chr16q22
MARVELD3	MARVEL domain containing 3																			chr16q22
MLKL	mixed lineage kinase domain-like																			chr16q22
NFAT5	nuclear factor of activated T-cells 5, tonicity-responsive																			chr16q22
PDF	peptide deformylase (mitochondrial)																			chr16q22
PDP2	-																			chr16q22
PSMB10	proteasome (prosome, macropain) subunit, beta type, 10																			chr16q22
RFWD3	ring finger and WD repeat domain 3																			chr16q22
RLTPR	-																			chr16q22
SLC7A6	solute carrier family 7 (cationic amino acid transporter, y+ system), member 6																			chr16q22
SLC7A6OS	solute carrier family 7, member 6 opposite strand																			chr16q22
ST3GAL2	ST3 beta-galactoside alpha-2,3-sialyltransferase 2																			chr16q22
VAC14	Vac14 homolog (S. cerevisiae)																			chr16q22
WWP2	WW domain containing E3 ubiquitin protein ligase 2																			chr16q22
ANKRD11	ankyrin repeat domain 11																				chr16q24
CBFA2T3	core-binding factor, runt domain, alpha subunit 2; translocated to, 3																				chr16q24
CDH15	cadherin 15, M-cadherin (myotubule)																				chr16q24
CDK10	cyclin-dependent kinase (CDC2-like) 10																				chr16q24
CDT1	chromatin licensing and DNA replication factor 1																				chr16q24
DBNDD1	dysbindin (dystrobrevin binding protein 1) domain containing 1																				chr16q24
GAN	giant axonal neuropathy (gigaxonin)																				chr16q24
GAS8	growth arrest-specific 8																				chr16q24
GINS2	GINS complex subunit 2 (Psf2 homolog)																				chr16q24
KIAA1609	KIAA1609																				chr16q24
KLHDC4	kelch domain containing 4																				chr16q24
MC1R	melanocortin 1 receptor (alpha melanocyte stimulating hormone receptor)																				chr16q24
MTHFSD	methenyltetrahydrofolate synthetase domain containing																				chr16q24
MVD	mevalonate (diphospho) decarboxylase																				chr16q24
PRDM7	PR domain containing 7																				chr16q24
SLC7A5	solute carrier family 7 (cationic amino acid transporter, y+ system), member 5																				chr16q24
SNORD68	small nucleolar RNA, C/D box 68																				chr16q24
SPG7	spastic paraplegia 7, paraplegin (pure and complicated autosomal recessive)																				chr16q24
TAF1C	TATA box binding protein (TBP)-associated factor, RNA polymerase I, C, 110kDa																				chr16q24
TUBB3	tubulin, beta 3																				chr16q24
APOL6	apolipoprotein L, 6																					chr22q12
ASCC2	activating signal cointegrator 1 complex subunit 2																					chr22q12
CACNA1I	calcium channel, voltage-dependent, alpha 1I subunit																					chr22q12
CBX6	chromobox homolog 6																					chr22q12
CHEK2	CHK2 checkpoint homolog (S. pombe)																					chr22q12
CSF2RB	colony stimulating factor 2 receptor, beta, low-affinity (granulocyte-macrophage)																					chr22q12
CSNK1E	casein kinase 1, epsilon																					chr22q12
DEPDC5	DEP domain containing 5																					chr22q12
FOXRED2	FAD-dependent oxidoreductase domain containing 2																					chr22q12
GAS2L1	growth arrest-specific 2 like 1																					chr22q12
LARGE	like-glycosyltransferase																					chr22q12
LIMK2	LIM domain kinase 2																					chr22q12
NF2	neurofibromin 2 (bilateral acoustic neuroma)																					chr22q12
OSBP2	oxysterol binding protein 2																					chr22q12
PATZ1	POZ (BTB) and AT hook containing zinc finger 1																					chr22q12
PDXP	pyridoxal (pyridoxine, vitamin B6) phosphatase																					chr22q12
PPARA	peroxisome proliferative activated receptor, alpha																					chr22q12
RNF185	ring finger protein 185																					chr22q12
SELM	-																					chr22q12
SFI1	Sfi1 homolog, spindle assembly associated (yeast)																					chr22q12
TFIP11	tuftelin interacting protein 11																					chr22q12
TOMM22	translocase of outer mitochondrial membrane 22 homolog (yeast)																					chr22q12
ANKZF1	ankyrin repeat and zinc finger domain containing 1																						chr2q35
ATG9A	ATG9 autophagy related 9 homolog A (S. cerevisiae)																						chr2q35
CHPF	-																						chr2q35
COL4A4	collagen, type IV, alpha 4																						chr2q35
NHEJ1	nonhomologous end-joining factor 1																						chr2q35
PLCD4	phospholipase C, delta 4																						chr2q35
PTMA	prothymosin, alpha (gene sequence 28)																						chr2q35
RQCD1	RCD1 required for cell differentiation1 homolog (S. pombe)																						chr2q35
RUFY4	RUN and FYVE domain containing 4																						chr2q35
SLC11A1	solute carrier family 11 (proton-coupled divalent metal ion transporters), member 1																						chr2q35
SPAG16	sperm associated antigen 16																						chr2q35
STK36	serine/threonine kinase 36 (fused homolog, Drosophila)																						chr2q35
ZNF142	zinc finger protein 142																						chr2q35
AIM2	absent in melanoma 2																							chr1q22
ATF6	activating transcription factor 6																							chr1q22
CD1A	CD1a molecule																							chr1q22
FLAD1	FAD1 flavin adenine dinucleotide synthetase homolog (S. cerevisiae)																							chr1q22
GON4L	gon-4-like (C.elegans)																							chr1q22
IGSF9	immunoglobulin superfamily, member 9																							chr1q22
MNDA	myeloid cell nuclear differentiation antigen																							chr1q22
NHLH1	nescient helix loop helix 1																							chr1q22
PBXIP1	pre-B-cell leukemia transcription factor interacting protein 1																							chr1q22
PPOX	protoporphyrinogen oxidase																							chr1q22
PVRL4	poliovirus receptor-related 4																							chr1q22
RAB25	RAB25, member RAS oncogene family																							chr1q22
SKI	v-ski sarcoma viral oncogene homolog (avian)																							chr1q22
USP21	ubiquitin specific peptidase 21																							chr1q22
YY1AP1	YY1 associated protein 1																							chr1q22
ALKBH4	alkB, alkylation repair homolog 4 (E. coli)																								chr7q22
BAIAP2L1	BAI1-associated protein 2-like 1																								chr7q22
BCAP29	B-cell receptor-associated protein 29																								chr7q22
CPSF4	cleavage and polyadenylation specific factor 4, 30kDa																								chr7q22
DLX5	distal-less homeobox 5																								chr7q22
FAM3C	family with sequence similarity 3, member C																								chr7q22
GPC2	glypican 2 (cerebroglycan)																								chr7q22
LRCH4	leucine-rich repeats and calponin homology (CH) domain containing 4																								chr7q22
PILRA	paired immunoglobin-like type 2 receptor alpha																								chr7q22
PILRB	paired immunoglobin-like type 2 receptor beta																								chr7q22
POLR2J3	-																								chr7q22
POP7	processing of precursor 7, ribonuclease P subunit (S. cerevisiae)																								chr7q22
PTCD1	pentatricopeptide repeat domain 1																								chr7q22
RASA4	RAS p21 protein activator 4																								chr7q22
RINT1	RAD50 interactor 1																								chr7q22
SLC12A9	solute carrier family 12 (potassium/chloride transporters), member 9																								chr7q22
SRPK2	SFRS protein kinase 2																								chr7q22
STAG3	stromal antigen 3																								chr7q22
TFR2	transferrin receptor 2																								chr7q22
THAP5	THAP domain containing 5																								chr7q22
ZNF3	zinc finger protein 3																								chr7q22
ZNF789	zinc finger protein 789																								chr7q22
COPB2	coatomer protein complex, subunit beta 2 (beta prime)																									chr3q23
CP	ceruloplasmin (ferroxidase)																									chr3q23
FAIM	Fas apoptotic inhibitory molecule																									chr3q23
GK5	glycerol kinase 5 (putative)																									chr3q23
PLSCR1	phospholipid scramblase 1																									chr3q23
SLC25A36	solute carrier family 25, member 36																									chr3q23
WWTR1	WW domain containing transcription regulator 1																									chr3q23
XRN1	5'-3' exoribonuclease 1																									chr3q23
BCL10	B-cell CLL/lymphoma 10																										chr1p22
BTBD8	BTB (POZ) domain containing 8																										chr1p22
CCDC18	coiled-coil domain containing 18																										chr1p22
DNTTIP2	deoxynucleotidyltransferase, terminal, interacting protein 2																										chr1p22
FNBP1L	formin binding protein 1-like																										chr1p22
GBP5	guanylate binding protein 5																										chr1p22
HSP90B3P	heat shock protein 90kDa beta (Grp94), member 3 (pseudogene)																										chr1p22
IFI44L	interferon-induced protein 44-like																										chr1p22
LRRC8B	leucine rich repeat containing 8 family, member B																										chr1p22
LRRC8D	leucine rich repeat containing 8 family, member D																										chr1p22
MTF2	metal response element binding transcription factor 2																										chr1p22
ODF2L	outer dense fiber of sperm tails 2-like																										chr1p22
SNORA66	small nucleolar RNA, H/ACA box 66																										chr1p22
SNORD21	small nucleolar RNA, C/D box 21																										chr1p22
ZNF326	zinc finger protein 326																										chr1p22
ZNF644	zinc finger protein 644																										chr1p22
ACOT11	acyl-CoA thioesterase 11																											chr1p32
ANKRD13C	ankyrin repeat domain 13C																											chr1p32
ATP6V0B	ATPase, H+ transporting, lysosomal 21kDa, V0 subunit b																											chr1p32
DOCK7	dedicator of cytokinesis 7																											chr1p32
FCN3	ficolin (collagen/fibrinogen domain containing) 3 (Hakata antigen)																											chr1p32
NFYC	nuclear transcription factor Y, gamma																											chr1p32
OMA1	OMA1 homolog, zinc metallopeptidase (S. cerevisiae)																											chr1p32
OSBPL9	oxysterol binding protein-like 9																											chr1p32
PRPF38A	PRP38 pre-mRNA processing factor 38 (yeast) domain containing A																											chr1p32
RAD54L	RAD54-like (S. cerevisiae)																											chr1p32
RNF11	ring finger protein 11																											chr1p32
SCP2	sterol carrier protein 2																											chr1p32
SLC35D1	solute carrier family 35 (UDP-glucuronic acid/UDP-N-acetylgalactosamine dual transporter), member D1																											chr1p32
STIL	SCL/TAL1 interrupting locus																											chr1p32
TMEM48	transmembrane protein 48																											chr1p32
TTC22	tetratricopeptide repeat domain 22																											chr1p32
ZYG11A	zyg-11 homolog A (C. elegans)																											chr1p32
FN1	fibronectin 1																												chr1q32
CENPF	centromere protein F, 350/400ka (mitosin)																												chr1q32
DTL	denticleless homolog (Drosophila)																												chr1q32
ELF3	E74-like factor 3 (ets domain transcription factor, epithelial-specific )																												chr1q32
ELK4	ELK4, ETS-domain protein (SRF accessory protein 1)																												chr1q32
GPR37L1	G protein-coupled receptor 37 like 1																												chr1q32
IL24	interleukin 24																												chr1q32
KIF14	kinesin family member 14																												chr1q32
MAPKAPK2	mitogen-activated protein kinase-activated protein kinase 2																												chr1q32
MDM4	Mdm4, transformed 3T3 cell double minute 4, p53 binding protein (mouse)																												chr1q32
MYBPH	myosin binding protein H																												chr1q32
NEK2	NIMA (never in mitosis gene a)-related kinase 2																												chr1q32
NUAK2	NUAK family, SNF1-like kinase, 2																												chr1q32
PPFIA4	protein tyrosine phosphatase, receptor type, f polypeptide (PTPRF), interacting protein (liprin), alpha 4																												chr1q32
PPP1R15B	protein phosphatase 1, regulatory (inhibitor) subunit 15B																												chr1q32
PTPN14	protein tyrosine phosphatase, non-receptor type 14																												chr1q32
RAB7L1	RAB7, member RAS oncogene family-like 1																												chr1q32
RABIF	RAB interacting factor																												chr1q32
RNPEP	arginyl aminopeptidase (aminopeptidase B)																												chr1q32
SLC30A1	solute carrier family 30 (zinc transporter), member 1																												chr1q32
SRGAP2	SLIT-ROBO Rho GTPase activating protein 2																												chr1q32
TATDN3	TatD DNase domain containing 3																												chr1q32
TNNT2	troponin T type 2 (cardiac)																												chr1q32
UBE2T	ubiquitin-conjugating enzyme E2T (putative)																												chr1q32
UCHL5	ubiquitin carboxyl-terminal hydrolase L5																												chr1q32
YOD1	YOD1 OTU deubiquinating enzyme 1 homolog (S. cerevisiae)																												chr1q32
ZC3H11A	zinc finger CCCH-type containing 11A																												chr1q32
ANTXR1	anthrax toxin receptor 1																													chr2p13
ARHGAP25	Rho GTPase activating protein 25																													chr2p13
AUP1	ancient ubiquitous protein 1																													chr2p13
C1D	-																													chr2p13
CD207	CD207 molecule, langerin																													chr2p13
DCTN1	dynactin 1 (p150, glued homolog, Drosophila)																													chr2p13
DGUOK	deoxyguanosine kinase																													chr2p13
GMCL1	germ cell-less homolog 1 (Drosophila)																													chr2p13
MTHFD2	methylenetetrahydrofolate dehydrogenase (NADP+ dependent) 2, methenyltetrahydrofolate cyclohydrolase																													chr2p13
OR7E91P	olfactory receptor, family 7, subfamily E, member 91 pseudogene																													chr2p13
OTX1	orthodenticle homolog 1 (Drosophila)																													chr2p13
REL	v-rel reticuloendotheliosis viral oncogene homolog (avian)																													chr2p13
TEX261	testis expressed sequence 261																													chr2p13
VAX2	ventral anterior homeobox 2																													chr2p13
VPS54	vacuolar protein sorting 54 (S. cerevisiae)																													chr2p13
ADARB1	adenosine deaminase, RNA-specific, B1 (RED1 homolog rat)																														chr21q22
AGPAT3	1-acylglycerol-3-phosphate O-acyltransferase 3																														chr21q22
B3GALT5	UDP-Gal:betaGlcNAc beta 1,3-galactosyltransferase, polypeptide 5																														chr21q22
BACE2	beta-site APP-cleaving enzyme 2																														chr21q22
BACH1	BTB and CNC homology 1, basic leucine zipper transcription factor 1																														chr21q22
BRWD1	bromodomain and WD repeat domain containing 1																														chr21q22
CBR1	carbonyl reductase 1																														chr21q22
CBS	cystathionine-beta-synthase																														chr21q22
CHAF1B	chromatin assembly factor 1, subunit B (p60)																														chr21q22
DIP2A	DIP2 disco-interacting protein 2 homolog A (Drosophila)																														chr21q22
DONSON	downstream neighbor of SON																														chr21q22
DOPEY2	dopey family member 2																														chr21q22
FTCD	formiminotransferase cyclodeaminase																														chr21q22
GART	phosphoribosylglycinamide formyltransferase, phosphoribosylglycinamide synthetase, phosphoribosylaminoimidazole synthetase																														chr21q22
GRIK1	glutamate receptor, ionotropic, kainate 1																														chr21q22
ICOSLG	inducible T-cell co-stimulator ligand																														chr21q22
IFNAR2	interferon (alpha, beta and omega) receptor 2																														chr21q22
ITGB2	integrin, beta 2 (complement component 3 receptor 3 and 4 subunit)																														chr21q22
MX1	myxovirus (influenza virus) resistance 1, interferon-inducible protein p78 (mouse)																														chr21q22
MX2	myxovirus (influenza virus) resistance 2 (mouse)																														chr21q22
NDUFV3	NADH dehydrogenase (ubiquinone) flavoprotein 3, 10kDa																														chr21q22
PCNT	pericentrin (kendrin)																														chr21q22
PDXK	pyridoxal (pyridoxine, vitamin B6) kinase																														chr21q22
PRDM15	PR domain containing 15																														chr21q22
PRMT2	protein arginine methyltransferase 2																														chr21q22
SETD4	SET domain containing 4																														chr21q22
SIM2	single-minded homolog 2 (Drosophila)																														chr21q22
SLC5A3	solute carrier family 5 (inositol transporters), member 3																														chr21q22
SYNJ1	synaptojanin 1																														chr21q22
TIAM1	T-cell lymphoma invasion and metastasis 1																														chr21q22
UBE2G2	ubiquitin-conjugating enzyme E2G 2 (UBC7 homolog, yeast)																														chr21q22
UMODL1	uromodulin-like 1																														chr21q22
WDR4	WD repeat domain 4																														chr21q22
KIF21A	kinesin family member 21A																															chr12q12
HOXC10	homeobox C10																															chr12q12
HOXC4	homeobox C4																															chr12q12
HOXC9	homeobox C9																															chr12q12
KRT6A	keratin 6A																															chr12q12
LRRK2	leucine-rich repeat kinase 2																															chr12q12
MLL2	myeloid/lymphoid or mixed-lineage leukemia 2																															chr12q12
PPHLN1	periphilin 1																															chr12q12
PUS7L	pseudouridylate synthase 7 homolog (S. cerevisiae)-like																															chr12q12
TARBP2	Tar (HIV-1) RNA binding protein 2																															chr12q12
TIMELESS	timeless homolog (Drosophila)																															chr12q12
VDR	vitamin D (1,25- dihydroxyvitamin D3) receptor																															chr12q12
YAF2	YY1 associated factor 2																															chr12q12
XYLT1	xylosyltransferase I																																chr16p13
ABAT	4-aminobutyrate aminotransferase																																chr16p13
ABCC1	ATP-binding cassette, sub-family C (CFTR/MRP), member 1																																chr16p13
BCKDK	branched chain ketoacid dehydrogenase kinase																																chr16p13
CARHSP1	calcium regulated heat stable protein 1, 24kDa																																chr16p13
CCNF	cyclin F																																chr16p13
CIITA	class II, major histocompatibility complex, transactivator																																chr16p13
CLCN7	chloride channel 7																																chr16p13
CLDN6	claudin 6																																chr16p13
EME2	essential meiotic endonuclease 1 homolog 2 (S. pombe)																																chr16p13
ERCC4	excision repair cross-complementing rodent repair deficiency, complementation group 4																																chr16p13
FAM86A	family with sequence similarity 86, member A																																chr16p13
GLIS2	GLIS family zinc finger 2																																chr16p13
IL32	interleukin 32																																chr16p13
ITGAL	integrin, alpha L (antigen CD11A (p180), lymphocyte function-associated antigen 1; alpha polypeptide)																																chr16p13
MAPK8IP3	mitogen-activated protein kinase 8 interacting protein 3																																chr16p13
MEFV	Mediterranean fever																																chr16p13
MGRN1	mahogunin, ring finger 1																																chr16p13
MPV17L	MPV17 mitochondrial membrane protein-like																																chr16p13
MSLN	mesothelin																																chr16p13
NME4	non-metastatic cells 4, protein expressed in																																chr16p13
NOMO3	NODAL modulator 3																																chr16p13
PAQR4	progestin and adipoQ receptor family member IV																																chr16p13
PIGQ	phosphatidylinositol glycan anchor biosynthesis, class Q																																chr16p13
PKMYT1	protein kinase, membrane associated tyrosine/threonine 1																																chr16p13
PMM2	phosphomannomutase 2																																chr16p13
PRSS27	protease, serine 27																																chr16p13
RNPS1	RNA binding protein S1, serine-rich domain																																chr16p13
RPUSD1	RNA pseudouridylate synthase domain containing 1																																chr16p13
SLC9A3R2	solute carrier family 9 (sodium/hydrogen exchanger), member 3 regulator 2																																chr16p13
SNORA10	small nucleolar RNA, H/ACA box 10																																chr16p13
SNORA64	small nucleolar RNA, H/ACA box 64																																chr16p13
SOCS1	suppressor of cytokine signaling 1																																chr16p13
SOX8	SRY (sex determining region Y)-box 8																																chr16p13
TBC1D24	TBC1 domain family, member 24																																chr16p13
TSC2	tuberous sclerosis 2																																chr16p13
UNKL	unkempt-like (Drosophila)																																chr16p13
WDR90	WD repeat domain 90																																chr16p13
ZNF174	zinc finger protein 174																																chr16p13
ZNF213	zinc finger protein 213																																chr16p13
CCNB2	cyclin B2
COPS2	COP9 constitutive photomorphogenic homolog subunit 2 (Arabidopsis)
DMXL2	Dmx-like 2
DUOX1	dual oxidase 1
DUOXA1	dual oxidase maturation factor 1
DYX1C1	dyslexia susceptibility 1 candidate 1
PPIB	peptidylprolyl isomerase B (cyclophilin B)
PRTG	protogenin homolog (Gallus gallus)
RORA	RAR-related orphan receptor A
SLC30A4	solute carrier family 30 (zinc transporter), member 4
TCF12	transcription factor 12 (HTF4, helix-loop-helix transcription factors 4)
TEX9	testis expressed sequence 9
TMOD2	tropomodulin 2 (neuronal)
TMOD3	tropomodulin 3 (ubiquitous)
USP8	ubiquitin specific peptidase 8
VPS13C	vacuolar protein sorting 13 homolog C (S. cerevisiae)
DHX57	DEAH (Asp-Glu-Ala-Asp/His) box polypeptide 57
EIF2AK2	eukaryotic translation initiation factor 2-alpha kinase 2
FAM98A	family with sequence similarity 98, member A
FOXN2	forkhead box N2
HNRPLL	heterogeneous nuclear ribonucleoprotein L-like
KCNK12	potassium channel, subfamily K, member 12
PPM1B	protein phosphatase 1B (formerly 2C), magnesium-dependent, beta isoform
PREPL	prolyl endopeptidase-like
SLC30A6	solute carrier family 30 (zinc transporter), member 6
STRN	striatin, calmodulin binding protein
FXR1	fragile X mental retardation, autosomal homolog 1
HES1	hairy and enhancer of split 1, (Drosophila)
IL1RAP	interleukin 1 receptor accessory protein
MFI2	antigen p97 (melanoma associated) identified by monoclonal antibodies 133.2 and 96.5
OPA1	optic atrophy 1 (autosomal dominant)
POLR2H	polymerase (RNA) II (DNA directed) polypeptide H
EDNRA	endothelin receptor type A
GAB1	GRB2-associated binding protein 1
GALNT7	UDP-N-acetyl-alpha-D-galactosamine:polypeptide N-acetylgalactosaminyltransferase 7 (GalNAc-T7)
HMGB2	high-mobility group box 2
KIAA0922	KIAA0922
LSM6	LSM6 homolog, U6 small nuclear RNA associated (S. cerevisiae)
MND1	meiotic nuclear divisions 1 homolog (S. cerevisiae)
OTUD4	OTU domain containing 4
PPID	peptidylprolyl isomerase D (cyclophilin D)
RNF150	ring finger protein 150
SETD7	SET domain containing (lysine methyltransferase) 7
SMAD1	SMAD, mothers against DPP homolog 1 (Drosophila)
SMARCA5	SWI/SNF related, matrix associated, actin dependent regulator of chromatin, subfamily a, member 5
SNORD73A	small nucleolar RNA, C/D box 73A
TDO2	tryptophan 2,3-dioxygenase
BCAS2	breast carcinoma amplified sequence 2
CD53	CD53 molecule
CLCC1	chloride channel CLIC-like 1
FAM19A3	family with sequence similarity 19 (chemokine (C-C motif)-like), member A3
GPSM2	G-protein signalling modulator 2 (AGS3-like, C. elegans)
HIPK1	homeodomain interacting protein kinase 1
KCNA3	potassium voltage-gated channel, shaker-related subfamily, member 3
MAN1A2	mannosidase, alpha, class 1A, member 2
MOV10	Mov10, Moloney leukemia virus 10, homolog (mouse)
MYBPHL	myosin binding protein H-like
PPM1J	protein phosphatase 1J (PP2C domain containing)
PSRC1	proline/serine-rich coiled-coil 1
RAP1A	RAP1A, member of RAS oncogene family
RBM15	RNA binding motif protein 15
RTCD1	RNA terminal phosphate cyclase domain 1
SLC25A24	solute carrier family 25 (mitochondrial carrier; phosphate carrier), member 24
ST7L	suppression of tumorigenicity 7 like
TAF13	TAF13 RNA polymerase II, TATA box binding protein (TBP)-associated factor, 18kDa
TRIM33	tripartite motif-containing 33
ARTN	artemin
B4GALT2	UDP-Gal:betaGlcNAc beta 1,4- galactosyltransferase, polypeptide 2
EPB41	erythrocyte membrane protein band 4.1 (elliptocytosis 1, RH-linked)
LRRC42	leucine rich repeat containing 42
MAGOH	mago-nashi homolog, proliferation-associated (Drosophila)
MKNK1	MAP kinase interacting serine/threonine kinase 1
PDZK1IP1	PDZK1 interacting protein 1
SLC6A9	solute carrier family 6 (neurotransmitter transporter, glycine), member 9
ZFYVE9	zinc finger, FYVE domain containing 9
ABL2	v-abl Abelson murine leukemia viral oncogene homolog 2 (arg, Abelson-related gene)
DARS2	aspartyl-tRNA synthetase 2 (mitochondrial)
EDEM3	ER degradation enhancer, mannosidase alpha-like 3
LAD1	ladinin 1
MR1	major histocompatibility complex, class I-related
NCF2	neutrophil cytosolic factor 2 (65kDa, chronic granulomatous disease, autosomal 2)
NPL	N-acetylneuraminate pyruvate lyase (dihydrodipicolinate synthase)
OCLM	oculomedin
RASAL2	RAS protein activator like 2
RFWD2	ring finger and WD repeat domain 2
RNF2	ring finger protein 2
SMG7	Smg-7 homolog, nonsense mediated mRNA decay factor (C. elegans)
STX6	syntaxin 6
TNFSF4	tumor necrosis factor (ligand) superfamily, member 4 (tax-transcriptionally activated glycoprotein 1, 34kDa)
TOR1AIP2	torsin A interacting protein 2
TPR	translocated promoter region (to activated MET oncogene)
ADAMTS14	ADAM metallopeptidase with thrombospondin type 1 motif, 14
BICC1	bicaudal C homolog 1 (Drosophila)
EIF4EBP2	eukaryotic translation initiation factor 4E binding protein 2
HERC4	hect domain and RLD 4
NPFFR1	neuropeptide FF receptor 1
P4HA1	procollagen-proline, 2-oxoglutarate 4-dioxygenase (proline 4-hydroxylase), alpha polypeptide I
REEP3	receptor accessory protein 3
SGPL1	sphingosine-1-phosphate lyase 1
SLC16A9	solute carrier family 16, member 9 (monocarboxylic acid transporter 9)
SLC25A16	solute carrier family 25 (mitochondrial carrier; Graves disease autoantigen), member 16
ZWINT	ZW10 interactor
ACBD7	acyl-Coenzyme A binding domain containing 7
ARL5B	ADP-ribosylation factor-like 5B
CAMK1D	calcium/calmodulin-dependent protein kinase ID
ITGA8	integrin, alpha 8
MCM10	MCM10 minichromosome maintenance deficient 10 (S. cerevisiae)
MEIG1	meiosis expressed gene 1 homolog (mouse)
RPP38	ribonuclease P/MRP 38kDa subunit
ANP32A	acidic (leucine-rich) nuclear phosphoprotein 32 family, member A
BBS4	Bardet-Biedl syndrome 4
FEM1B	fem-1 homolog b (C. elegans)
HERC1	hect (homologous to the E6-AP (UBE3A) carboxyl terminus) domain and RCC1 (CHC1)-like domain (RLD) 1
KIF23	kinesin family member 23
MTFMT	mitochondrial methionyl-tRNA formyltransferase
NARG2	NMDA receptor regulated 2
PARP6	poly (ADP-ribose) polymerase family, member 6
PKM2	pyruvate kinase, muscle
PML	promyelocytic leukemia
SENP8	SUMO/sentrin specific peptidase family member 8
SNAPC5	small nuclear RNA activating complex, polypeptide 5, 19kDa
SNORD16	small nucleolar RNA, C/D box 16
SNX22	sorting nexin 22
TIPIN	TIMELESS interacting protein
ZWILCH	Zwilch, kinetochore associated, homolog (Drosophila)
DCUN1D4	DCN1, defective in cullin neddylation 1, domain containing 4 (S. cerevisiae)
FIP1L1	FIP1 like 1 (S. cerevisiae)
SPP1	secreted phosphoprotein 1 (osteopontin, bone sialoprotein I, early T-lymphocyte activation 1)
SRP72	signal recognition particle 72kDa
ADAMTS4	ADAM metallopeptidase with thrombospondin type 1 motif, 4
ASPM	asp (abnormal spindle) homolog, microcephaly associated (Drosophila)
DENND1B	DENN/MADD domain containing 1B
NEK7	NIMA (never in mitosis gene a)-related kinase 7
PFKFB2	6-phosphofructo-2-kinase/fructose-2,6-biphosphatase 2
PSEN2	presenilin 2 (Alzheimer disease 4)
PTPRC	protein tyrosine phosphatase, receptor type, C
RASSF5	Ras association (RalGDS/AF-6) domain family 5
SLC26A9	solute carrier family 26, member 9
TROVE2	TROVE domain family, member 2
HERC2P4	hect domain and RLD 2 pseudogene 4
NUBP1	nucleotide binding protein 1 (MinD homolog, E. coli)
2001-09-01	septin 1
CALU	calumenin
COPG2	coatomer protein complex, subunit gamma 2
CPA4	carboxypeptidase A4
IRF5	interferon regulatory factor 5
MEST	mesoderm specific transcript homolog (mouse)
METTL2B	methyltransferase like 2B
NRF1	nuclear respiratory factor 1
RBM28	RNA binding motif protein 28
TRIM24	tripartite motif-containing 24
TSPAN33	tetraspanin 33
UBE2H	ubiquitin-conjugating enzyme E2H (UBC8 homolog, yeast)
ABHD2	abhydrolase domain containing 2
ASB7	ankyrin repeat and SOCS box-containing 7
CHD2	chromodomain helicase DNA binding protein 2
HAPLN3	hyaluronan and proteoglycan link protein 3
IDH2	isocitrate dehydrogenase 2 (NADP+), mitochondrial
ISG20	interferon stimulated exonuclease gene 20kDa
KIF7	kinesin family member 7
LRRC28	leucine rich repeat containing 28
MCTP2	multiple C2 domains, transmembrane 2
MEF2A	MADS box transcription enhancer factor 2, polypeptide A (myocyte enhancer factor 2A)
NGRN	neugrin, neurite outgrowth associated
PCSK6	proprotein convertase subtilisin/kexin type 6
PRC1	protein regulator of cytokinesis 1
RCCD1	RCC1 domain containing 1
STARD5	START domain containing 5
ZNF710	zinc finger protein 710
DHFR	dihydrofolate reductase
ESM1	endothelial cell-specific molecule 1
GZMA	granzyme A (granzyme 1, cytotoxic T-lymphocyte-associated serine esterase 3)
IL6ST	interleukin 6 signal transducer (gp130, oncostatin M receptor)
ITGA1	integrin, alpha 1
MIER3	mesoderm induction early response 1, family member 3
MOCS2	molybdenum cofactor synthesis 2
RNF138P1	ring finger protein 138 pseudogene 1
TAF9	TAF9 RNA polymerase II, TATA box binding protein (TBP)-associated factor, 32kDa
ARHGAP18	Rho GTPase activating protein 18
FAM54A	family with sequence similarity 54, member A
GPR126	G protein-coupled receptor 126
L3MBTL3	l(3)mbt-like 3 (Drosophila)
SAMD3	sterile alpha motif domain containing 3
SNORA33	small nucleolar RNA, H/ACA box 33
SNORD100	small nucleolar RNA, C/D box 100
SNORD101	small nucleolar RNA, C/D box 101
STX7	syntaxin 7
TXLNB	taxilin beta
VNN2	vanin 2
ADAM9	ADAM metallopeptidase domain 9 (meltrin gamma)
CYP7B1	cytochrome P450, family 7, subfamily B, polypeptide 1
ADAMDEC1	ADAM-like, decysin 1
CDCA2	cell division cycle associated 2
FGFR1	fibroblast growth factor receptor 1 (fms-related tyrosine kinase 2, Pfeiffer syndrome)
FUT10	fucosyltransferase 10 (alpha (1,3) fucosyltransferase)
PPP2CB	protein phosphatase 2 (formerly 2A), catalytic subunit, beta isoform
SLC20A2	solute carrier family 20 (phosphate transporter), member 2
DIAPH3	diaphanous homolog 3 (Drosophila)
POU4F1	POU domain, class 4, transcription factor 1
ARL11	ADP-ribosylation factor-like 11
ATP7B	ATPase, Cu++ transporting, beta polypeptide
DLEU1	deleted in lymphocytic leukemia, 1
FAM124A	family with sequence similarity 124A
FNDC3A	fibronectin type III domain containing 3A
NUDT15	nudix (nucleoside diphosphate linked moiety X)-type motif 15
NUFIP1	nuclear fragile X mental retardation protein interacting protein 1
OR7E37P	olfactory receptor, family 7, subfamily E, member 37 pseudogene
PCDH17	protocadherin 17
RB1	retinoblastoma 1 (including osteosarcoma)
RNASEH2B	ribonuclease H2, subunit B
SETDB2	SET domain, bifurcated 2
SLC25A15	solute carrier family 25 (mitochondrial carrier; ornithine transporter) member 15
SLC25A30	solute carrier family 25, member 30
BBS7	Bardet-Biedl syndrome 7
MAD2L1	MAD2 mitotic arrest deficient-like 1 (yeast)
PLK4	polo-like kinase 4 (Drosophila)
TNIP3	TNFAIP3 interacting protein 3
EEF1E1	eukaryotic translation elongation factor 1 epsilon 1
GFOD1	glucose-fructose oxidoreductase domain containing 1
NOL7	nucleolar protein 7, 27kDa
PHACTR1	phosphatase and actin regulator 1
SIRT5	sirtuin (silent mating type information regulation 2 homolog) 5 (S. cerevisiae)
ARID1B	AT rich interactive domain 1B (SWI1-like)
FBXO5	F-box protein 5
LATS1	LATS, large tumor suppressor, homolog 1 (Drosophila)
PLEKHG1	pleckstrin homology domain containing, family G (with RhoGef domain) member 1
SERAC1	serine active site containing 1
SOD2	superoxide dismutase 2, mitochondrial
SUMO4	SMT3 suppressor of mif two 3 homolog 4 (S. cerevisiae)
TAGAP	T-cell activation GTPase activating protein
TIAM2	T-cell lymphoma invasion and metastasis 2
TULP4	tubby like protein 4
WTAP	Wilms tumor 1 associated protein
ZBTB2	zinc finger and BTB domain containing 2
LIMS3	LIM and senescent cell antigen-like domains 3
2010-09-01	septin 10
ACTR3	ARP3 actin-related protein 3 homolog (yeast)
BCL2L11	BCL2-like 11 (apoptosis facilitator)
CKAP2L	cytoskeleton associated protein 2-like
PSD4	pleckstrin and Sec7 domain containing 4
RGPD5	RANBP2-like and GRIP domain containing 5
TMEM87B	transmembrane protein 87B
ACACA	acetyl-Coenzyme A carboxylase alpha
ARHGAP27	Rho GTPase activating protein 27
ATP5G1	ATP synthase, H+ transporting, mitochondrial F0 complex, subunit C1 (subunit 9)
BRCA1	breast cancer 1, early onset
CACNB1	calcium channel, voltage-dependent, beta 1 subunit
CCDC56	coiled-coil domain containing 56
CCL11	chemokine (C-C motif) ligand 11
CDC6	CDC6 cell division cycle 6 homolog (S. cerevisiae)
COL1A1	collagen, type I, alpha 1
DDX52	DEAD (Asp-Glu-Ala-Asp) box polypeptide 52
DHX8	DEAH (Asp-Glu-Ala-His) box polypeptide 8
DLX4	distal-less homeobox 4
EME1	essential meiotic endonuclease 1 homolog 1 (S. pombe)
FBXL20	F-box and leucine-rich repeat protein 20
G6PC3	glucose 6 phosphatase, catalytic, 3
HOXB3	homeobox B3
IFI35	interferon-induced protein 35
KLHL11	kelch-like 11 (Drosophila)
KRT16	keratin 16 (focal non-epidermolytic palmoplantar keratoderma)
LRRC59	leucine rich repeat containing 59
MLLT6	myeloid/lymphoid or mixed-lineage leukemia (trithorax homolog, Drosophila); translocated to, 6
NBR1	neighbor of BRCA1 gene 1
PIGW	phosphatidylinositol glycan anchor biosynthesis, class W
PLEKHM1	pleckstrin homology domain containing, family M (with RUN domain) member 1
PPP1R9B	protein phosphatase 1, regulatory subunit 9B, spinophilin
PSMC3IP	PSMC3 interacting protein
RAB5C	RAB5C, member RAS oncogene family
RASL10B	RAS-like, family 10, member B
RND2	Rho family GTPase 2
SDK2	sidekick homolog 2 (chicken)
SOCS7	suppressor of cytokine signaling 7
SPATA20	spermatogenesis associated 20
TOP2A	topoisomerase (DNA) II alpha 170kDa
TUBG1	tubulin, gamma 1
UBTF	upstream binding transcription factor, RNA polymerase I
ANXA11	annexin A11
CAMK2G	calcium/calmodulin-dependent protein kinase (CaM kinase) II gamma
DDX50	DEAD (Asp-Glu-Ala-Asp) box polypeptide 50
DNAJB12	DnaJ (Hsp40) homolog, subfamily B, member 12
DNAJC9	DnaJ (Hsp40) homolog, subfamily C, member 9
ECD	ecdysoneless homolog (Drosophila)
JMJD1C	jumonji domain containing 1C
KIAA1274	KIAA1274
MRPS16	mitochondrial ribosomal protein S16
MYOZ1	myozenin 1
PPIF	peptidylprolyl isomerase F (cyclophilin F)
RHOBTB1	Rho-related BTB domain containing 1
RUFY2	RUN and FYVE domain containing 2
SAMD8	sterile alpha motif domain containing 8
USP54	ubiquitin specific peptidase 54
VCL	vinculin
ZNF503	zinc finger protein 503
CCNE2	cyclin E2
GRHL2	grainyhead-like 2 (Drosophila)
INTS8	integrator complex subunit 8
KIAA1429	KIAA1429
KLF10	Kruppel-like factor 10
MTERFD1	MTERF domain containing 1
PABPC1	poly(A) binding protein, cytoplasmic 1
PLEKHF2	pleckstrin homology domain containing, family F (with FYVE domain) member 2
RBM12B	RNA binding motif protein 12B
SLC25A32	solute carrier family 25, member 32
SPAG1	sperm associated antigen 1
VPS13B	vacuolar protein sorting 13B (yeast)
YWHAZ	tyrosine 3-monooxygenase/tryptophan 5-monooxygenase activation protein, zeta polypeptide
BDP1	B double prime 1, subunit of RNA polymerase III transcription initiation factor IIIB
CCNB1	cyclin B1
CD180	CD180 molecule
DEPDC1B	DEP domain containing 1B
ERCC8	excision repair cross-complementing rodent repair deficiency, complementation group 8
GTF2H2	general transcription factor IIH, polypeptide 2, 44kDa
PDE4D	phosphodiesterase 4D, cAMP-specific (phosphodiesterase E3 dunce homolog, Drosophila)
SGTB	small glutamine-rich tetratricopeptide repeat (TPR)-containing, beta
CDKL5	cyclin-dependent kinase-like 5
CLCN4	chloride channel 4
EGFL6	EGF-like-domain, multiple 6
FANCB	Fanconi anemia, complementation group B
GTPBP6	GTP binding protein 6 (putative)
HCCS	holocytochrome c synthase (cytochrome c heme-lyase)
KLHL15	kelch-like 15 (Drosophila)
MOSPD2	motile sperm domain containing 2
NHS	Nance-Horan syndrome (congenital cataracts and dental anomalies)
PDK3	pyruvate dehydrogenase kinase, isozyme 3
PGAM4	phosphoglycerate mutase family member 4
PHKA2	phosphorylase kinase, alpha 2 (liver)
PIGA	phosphatidylinositol glycan anchor biosynthesis, class A (paroxysmal nocturnal hemoglobinuria)
PPP2R3B	protein phosphatase 2 (formerly 2A), regulatory subunit B'', beta
REPS2	RALBP1 associated Eps domain containing 2
RPS6KA3	ribosomal protein S6 kinase, 90kDa, polypeptide 3
SH3KBP1	SH3-domain kinase binding protein 1
SYAP1	synapse associated protein 1, SAP47 homolog (Drosophila)
TBL1X	transducin (beta)-like 1X-linked
TRAPPC2	trafficking protein particle complex 2
WWC3	WWC family member 3
ZFX	zinc finger protein, X-linked
CPSF6	cleavage and polyadenylation specific factor 6, 68kDa
DYRK2	dual-specificity tyrosine-(Y)-phosphorylation regulated kinase 2
FRS2	fibroblast growth factor receptor substrate 2
LYZ	lysozyme (renal amyloidosis)
MDM1	Mdm4, transformed 3T3 cell double minute 1, p53 binding protein (mouse)
PSMC6	proteasome (prosome, macropain) 26S subunit, ATPase, 6
CEP250	centrosomal protein 250kDa
DNMT3B	DNA (cytosine-5-)-methyltransferase 3 beta
DUSP15	dual specificity phosphatase 15
EPB41L1	erythrocyte membrane protein band 4.1-like 1
FAM83D	family with sequence similarity 83, member D
FER1L4	fer-1-like 4 (C. elegans)
GDF5	growth differentiation factor 5 (cartilage-derived morphogenetic protein-1)
HCK	hemopoietic cell kinase
HM13	histocompatibility (minor) 13
MYL9	myosin, light chain 9, regulatory
NDRG3	NDRG family member 3
OSBPL2	oxysterol binding protein-like 2
PLAGL2	pleiomorphic adenoma gene-like 2
RBL1	retinoblastoma-like 1 (p107)
RBM12	RNA binding motif protein 12
RBM39	RNA binding motif protein 39
SLA2	Src-like-adaptor 2
TPX2	TPX2, microtubule-associated, homolog (Xenopus laevis)
KIFC1	kinesin family member C1
NFYA	nuclear transcription factor Y, alpha
ZNF323	zinc finger protein 323
CCDC86	coiled-coil domain containing 86
CDCA5	cell division cycle associated 5
DPP3	dipeptidyl-peptidase 3
EEF1G	eukaryotic translation elongation factor 1 gamma
EML3	echinoderm microtubule associated protein like 3
FADS2	fatty acid desaturase 2
FADS3	fatty acid desaturase 3
INCENP	inner centromere protein antigens 135/155kDa
INTS5	integrator complex subunit 5
MS4A1	membrane-spanning 4-domains, subfamily A, member 1
MS4A4A	membrane-spanning 4-domains, subfamily A, member 4
RAB1B	RAB1B, member RAS oncogene family
SLC3A2	solute carrier family 3 (activators of dibasic and neutral amino acid transport), member 2
SNORD26	small nucleolar RNA, C/D box 26
SNORD27	small nucleolar RNA, C/D box 27
SNORD28	small nucleolar RNA, C/D box 28
SNORD30	small nucleolar RNA, C/D box 30
SNORD31	small nucleolar RNA, C/D box 31
SNX15	sorting nexin 15
STX5	syntaxin 5
TIMM10	translocase of inner mitochondrial membrane 10 homolog (yeast)
TTC9C	tetratricopeptide repeat domain 9C
VPS37C	vacuolar protein sorting 37 homolog C (S. cerevisiae)
ZBTB3	zinc finger and BTB domain containing 3
A2ML1	alpha-2-macroglobulin-like 1
B4GALNT3	beta-1,4-N-acetyl-galactosaminyl transferase 3
CD163	CD163 molecule
CDCA3	cell division cycle associated 3
CLEC12A	C-type lectin domain family 12, member A
CLEC2D	C-type lectin domain family 2, member D
CLEC4A	C-type lectin domain family 4, member A
CLSTN3	calsyntenin 3
ERC1	ELKS/RAB6-interacting/CAST family member 1
ETV6	ets variant gene 6 (TEL oncogene)
FKBP4	FK506 binding protein 4, 59kDa
FOXM1	forkhead box M1
GAPDH	glyceraldehyde-3-phosphate dehydrogenase
GPRC5A	G protein-coupled receptor, family C, group 5, member A
KLRC3	killer cell lectin-like receptor subfamily C, member 3
M6PR	mannose-6-phosphate receptor (cation dependent)
MLF2	myeloid leukemia factor 2
NCAPD2	non-SMC condensin I complex, subunit D2
NINJ2	ninjurin 2
PTPN6	protein tyrosine phosphatase, non-receptor type 6
PTPRO	protein tyrosine phosphatase, receptor type, O
RAD52	RAD52 homolog (S. cerevisiae)
STYK1	serine/threonine/tyrosine kinase 1
TAPBPL	TAP binding protein-like
TAS2R13	taste receptor, type 2, member 13
TAS2R50	taste receptor, type 2, member 50
TEAD4	TEA domain family member 4
WNK1	WNK lysine deficient protein kinase 1
ALPK2	alpha-kinase 2
FECH	ferrochelatase (protoporphyria)
KATNAL2	katanin p60 subunit A-like 2
LIPG	lipase, endothelial
LMAN1	lectin, mannose-binding, 1
MALT1	mucosa associated lymphoid tissue lymphoma translocation gene 1
MBD2	methyl-CpG binding domain protein 2
PIGN	phosphatidylinositol glycan anchor biosynthesis, class N
POLI	polymerase (DNA directed) iota
RNF152	ring finger protein 152
SERPINB8	serpin peptidase inhibitor, clade B (ovalbumin), member 8
SMAD2	SMAD, mothers against DPP homolog 2 (Drosophila)
TXNL1	thioredoxin-like 1
WDR7	WD repeat domain 7
ZCCHC2	zinc finger, CCHC domain containing 2
ARHGAP30	Rho GTPase activating protein 30
FCER1G	Fc fragment of IgE, high affinity I, receptor for; gamma polypeptide
FCGR3A	Fc fragment of IgG, low affinity IIIa, receptor (CD16a)
GPR161	G protein-coupled receptor 161
NDUFS2	NADH dehydrogenase (ubiquinone) Fe-S protein 2, 49kDa (NADH-coenzyme Q reductase)
NOS1AP	nitric oxide synthase 1 (neuronal) adaptor protein
OLFML2B	olfactomedin-like 2B
PAQR6	progestin and adipoQ receptor family member VI
PBX1	pre-B-cell leukemia transcription factor 1
PYHIN1	pyrin and HIN domain family, member 1
SELL	selectin L (lymphocyte adhesion molecule 1)
SLAMF6	SLAM family member 6
SLAMF8	SLAM family member 8
TOMM40L	translocase of outer mitochondrial membrane 40 homolog-like (yeast)
UHMK1	U2AF homology motif (UHM) kinase 1
VSIG8	V-set and immunoglobulin domain containing 8
NPR3	natriuretic peptide receptor C/guanylate cyclase C (atrionatriuretic peptide receptor C)
CARD6	caspase recruitment domain family, member 6
IL7R	interleukin 7 receptor
LMBRD2	LMBR1 domain containing 2
NIPBL	Nipped-B homolog (Drosophila)
NUP155	nucleoporin 155kDa
OSMR	oncostatin M receptor
RAD1	RAD1 homolog (S. pombe)
SKP2	S-phase kinase-associated protein 2 (p45)
HPS4	Hermansky-Pudlak syndrome 4
MIOX	myo-inositol oxygenase
ACTN1	actinin, alpha 1
DIO2	deiodinase, iodothyronine, type II
DNAL1	dynein, axonemal, light chain 1
ENTPD5	ectonucleoside triphosphate diphosphohydrolase 5
GSTZ1	glutathione transferase zeta 1 (maleylacetoacetate isomerase)
MED6	mediator of RNA polymerase II transcription, subunit 6 homolog (S. cerevisiae)
MTHFD1	methylenetetrahydrofolate dehydrogenase (NADP+ dependent) 1, methenyltetrahydrofolate cyclohydrolase, formyltetrahydrofolate synthetase
NEK9	NIMA (never in mitosis gene a)- related kinase 9
PCNX	pecanex homolog (Drosophila)
PNMA1	paraneoplastic antigen MA1
PSEN1	presenilin 1 (Alzheimer disease 3)
SLC39A9	solute carrier family 39 (zinc transporter), member 9
TMED8	transmembrane emp24 protein transport domain containing 8
TSHR	thyroid stimulating hormone receptor
TTLL5	tubulin tyrosine ligase-like family, member 5
VASH1	vasohibin 1
CCNT1	cyclin T1
MDM2	Mdm2, transformed 3T3 cell double minute 2, p53 binding protein (mouse)
HELLS	helicase, lymphoid-specific
ANAPC7	anaphase promoting complex subunit 7
ATP5G2	ATP synthase, H+ transporting, mitochondrial F0 complex, subunit C2 (subunit 9)
C1QL4	complement component 1, q subcomponent-like 4
CACNB3	calcium channel, voltage-dependent, beta 3 subunit
CBX5	chromobox homolog 5 (HP1 alpha homolog, Drosophila)
CS	citrate synthase
DGKA	diacylglycerol kinase, alpha 80kDa
FMNL3	formin-like 3
GRIP1	glutamate receptor interacting protein 1
HSD17B6	hydroxysteroid (17-beta) dehydrogenase 6
IL23A	interleukin 23, alpha subunit p19
KIF5A	kinesin family member 5A
NCKAP1L	NCK-associated protein 1-like
NFE2	nuclear factor (erythroid-derived 2), 45kDa
NR4A1	nuclear receptor subfamily 4, group A, member 1
NXPH4	neurexophilin 4
PRIM1	primase, polypeptide 1, 49kDa
PRPF40B	PRP40 pre-mRNA processing factor 40 homolog B (S. cerevisiae)
PTGES3	prostaglandin E synthase 3 (cytosolic)
RACGAP1	Rac GTPase activating protein 1
RDH16	retinol dehydrogenase 16 (all-trans)
SMARCD1	SWI/SNF related, matrix associated, actin dependent regulator of chromatin, subfamily d, member 1
SPRYD4	SPRY domain containing 4
STAT6	signal transducer and activator of transcription 6, interleukin-4 induced
SUOX	sulfite oxidase
TROAP	trophinin associated protein (tastin)
WIBG	within bgcn homolog (Drosophila)
ZBTB39	zinc finger and BTB domain containing 39
GJB2	gap junction protein, beta 2, 26kDa (connexin 26)
LATS2	LATS, large tumor suppressor, homolog 2 (Drosophila)
PSPC1	paraspeckle component 1
ZMYM2	zinc finger, MYM-type 2
ANKS6	ankyrin repeat and sterile alpha motif domain containing 6
ALG2	asparagine-linked glycosylation 2 homolog (S. cerevisiae, alpha-1,3-mannosyltransferase)
FSD1L	fibronectin type III and SPRY domain containing 1-like
INVS	inversin
ORM1	orosomucoid 1
PALM2	paralemmin 2
PALM2-AKAP2	-
STX17	syntaxin 17
TMEM38B	transmembrane protein 38B
TRIM14	tripartite motif-containing 14
HSPA14	heat shock 70kDa protein 14
SEC61A2	Sec61 alpha 2 subunit (S. cerevisiae)
SEPHS1	selenophosphate synthetase 1
UPF2	UPF2 regulator of nonsense transcripts homolog (yeast)
ZMYND11	zinc finger, MYND domain containing 11
MMP9	matrix metallopeptidase 9 (gelatinase B, 92kDa gelatinase, 92kDa type IV collagenase)
RPN2	ribophorin II
SLC13A3	solute carrier family 13 (sodium-dependent dicarboxylate transporter), member 3
SRC	v-src sarcoma (Schmidt-Ruppin A-2) viral oncogene homolog (avian)
SULF2	sulfatase 2
TGM2	transglutaminase 2 (C polypeptide, protein-glutamine-gamma-glutamyltransferase)
TOP1	topoisomerase (DNA) I
CBWD1	COBW domain containing 1
CDC37L1	CDC37 cell division cycle 37 homolog (S. cerevisiae)-like 1
GLIS3	GLIS family zinc finger 3
KIAA1432	KIAA1432
PDCD1LG2	programmed cell death 1 ligand 2
RFX3	regulatory factor X, 3 (influences HLA class II expression)
RLN2	relaxin 2
SMARCA2	SWI/SNF related, matrix associated, actin dependent regulator of chromatin, subfamily a, member 2
APBA1	amyloid beta (A4) precursor protein-binding, family A, member 1 (X11)
CBWD5	COBW domain containing 5
GCNT1	glucosaminyl (N-acetyl) transferase 1, core 2 (beta-1,6-N-acetylglucosaminyltransferase)
TJP2	tight junction protein 2 (zona occludens 2)
FAM53A	family with sequence similarity 53, member A
FGFR3	fibroblast growth factor receptor 3 (achondroplasia, thanatophoric dwarfism)
FGFRL1	fibroblast growth factor receptor-like 1
GAK	cyclin G associated kinase
KLF3	Kruppel-like factor 3 (basic)
MAEA	macrophage erythroblast attacher
MRFAP1L1	Morf4 family associated protein 1-like 1
MXD4	MAX dimerization protein 4
PPP2R2C	protein phosphatase 2 (formerly 2A), regulatory subunit B (PR 52), gamma isoform
RGS12	regulator of G-protein signalling 12
S100P	S100 calcium binding protein P
SH3BP2	SH3-domain binding protein 2
SH3TC1	SH3 domain and tetratricopeptide repeats 1
SLBP	stem-loop (histone) binding protein
TACC3	transforming, acidic coiled-coil containing protein 3
WDR1	WD repeat domain 1
WHSC1	Wolf-Hirschhorn syndrome candidate 1
ZNF595	zinc finger protein 595
B3GALNT1	beta-1,3-N-acetylgalactosaminyltransferase 1 (globoside blood group)
CCNL1	cyclin L1
EIF2A	eukaryotic translation initiation factor 2A, 65kDa
GPR171	G protein-coupled receptor 171
MBNL1	muscleblind-like (Drosophila)
PLCH1	phospholipase C, eta 1
PTX3	pentraxin-related gene, rapidly induced by IL-1 beta
RARRES1	retinoic acid receptor responder (tazarotene induced) 1
SIAH2	seven in absentia homolog 2 (Drosophila)
TSC22D2	TSC22 domain family, member 2
BMP1	bone morphogenetic protein 1
BNIP3L	BCL2/adenovirus E1B 19kDa interacting protein 3-like
DOCK5	dedicator of cytokinesis 5
FZD3	frizzled homolog 3 (Drosophila)
GSR	glutathione reductase
LOXL2	lysyl oxidase-like 2
PBK	PDZ binding kinase
PNOC	prepronociceptin
REEP4	receptor accessory protein 4
SCARA3	scavenger receptor class A, member 3
SH2D4A	SH2 domain containing 4A
SLC39A14	solute carrier family 39 (zinc transporter), member 14
CDYL	chromodomain protein, Y-like
DKFZP686I15217	-
GMDS	GDP-mannose 4,6-dehydratase
RPP40	ribonuclease P 40kDa subunit
RREB1	ras responsive element binding protein 1
SERPINB6	serpin peptidase inhibitor, clade B (ovalbumin), member 6
SERPINB9	serpin peptidase inhibitor, clade B (ovalbumin), member 9
WRNIP1	Werner helicase interacting protein 1
ARL13B	ADP-ribosylation factor-like 13B
ARL6	ADP-ribosylation factor-like 6
COL8A1	collagen, type VIII, alpha 1
DBR1	debranching enzyme homolog 1 (S. cerevisiae)
ADAMTS2	ADAM metallopeptidase with thrombospondin type 1 motif, 2
CSNK1G3	casein kinase 1, gamma 3
DTWD2	DTW domain containing 2
FABP6	fatty acid binding protein 6, ileal (gastrotropin)
FBN2	fibrillin 2 (congenital contractural arachnodactyly)
FNIP1	folliculin interacting protein 1
GPX3	glutathione peroxidase 3 (plasma)
SLC12A2	solute carrier family 12 (sodium/potassium/chloride transporters), member 2
TNFAIP8	tumor necrosis factor, alpha-induced protein 8
EEA1	early endosome antigen 1, 162kD
MRPL42	mitochondrial ribosomal protein L42
NDUFA12	NADH dehydrogenase (ubiquinone) 1 alpha subcomplex, 12
NEDD1	neural precursor cell expressed, developmentally down-regulated 1
TMPO	thymopoietin
VEZT	vezatin, adherens junctions transmembrane protein
ATP6V1C1	ATPase, H+ transporting, lysosomal 42kDa, V1 subunit C1
CNOT7	CCR4-NOT transcription complex, subunit 7
KIAA1967	KIAA1967
MSR1	macrophage scavenger receptor 1
MTUS1	mitochondrial tumor suppressor 1
TUSC3	tumor suppressor candidate 3
BPGM	2,3-bisphosphoglycerate mutase
CAPZA2	capping protein (actin filament) muscle Z-line, alpha 2
EXOC4	exocyst complex component 4
IMPDH1	IMP (inosine monophosphate) dehydrogenase 1
ING3	inhibitor of growth family, member 3
MET	met proto-oncogene (hepatocyte growth factor receptor)
NDUFA5	NADH dehydrogenase (ubiquinone) 1 alpha subcomplex, 5, 13kDa
POT1	POT1 protection of telomeres 1 homolog (S. pombe)
ST7	suppression of tumorigenicity 7
TAS2R5	taste receptor, type 2, member 5
TES	testis derived transcript (3 LIM domains)
TMEM168	transmembrane protein 168
TSPAN12	tetraspanin 12
CD79B	CD79b molecule, immunoglobulin-associated beta
DYNLL2	dynein, light chain, LC8-type 2
ERN1	endoplasmic reticulum to nucleus signalling 1
KPNA2	karyopherin alpha 2 (RAG cohort 1, importin alpha 1)
LIMD2	LIM domain containing 2
MRC2	mannose receptor, C type 2
MSI2	musashi homolog 2 (Drosophila)
PRR11	proline rich 11
TK1	thymidine kinase 1, soluble
TUBD1	tubulin, delta 1
USP32	ubiquitin specific peptidase 32
ANKMY1	ankyrin repeat and MYND domain containing 1
ATG16L1	ATG16 autophagy related 16-like 1 (S. cerevisiae)
COPS7B	COP9 constitutive photomorphogenic homolog subunit 7B (Arabidopsis)
DGKD	diacylglycerol kinase, delta 130kDa
FBXO36	F-box protein 36
HDLBP	high density lipoprotein binding protein (vigilin)
HES6	hairy and enhancer of split 6 (Drosophila)
KIF1A	kinesin family member 1A
NGEF	neuronal guanine nucleotide exchange factor
PSMD1	proteasome (prosome, macropain) 26S subunit, non-ATPase, 1
SCLY	selenocysteine lyase
SP100	SP100 nuclear antigen
SP110	SP110 nuclear body protein
SP140	SP140 nuclear body protein
THAP4	THAP domain containing 4
TIGD1	tigger transposable element derived 1
TRAF3IP1	TNF receptor-associated factor 3 interacting protein 1
TRPM8	transient receptor potential cation channel, subfamily M, member 8
UBE2F	ubiquitin-conjugating enzyme E2F (putative)
ABHD11	abhydrolase domain containing 11
BCL7B	B-cell CLL/lymphoma 7B
ELN	elastin (supravalvular aortic stenosis, Williams-Beuren syndrome)
FZD9	frizzled homolog 9 (Drosophila)
GTF2I	general transcription factor II, i
GTF2IRD1	GTF2I repeat domain containing 1
GTF2IRD2B	GTF2I repeat domain containing 2B
KCTD7	potassium channel tetramerisation domain containing 7
LAT2	linker for activation of T cells family, member 2
LIMK1	LIM domain kinase 1
NCF1B	neutrophil cytosolic factor 1B pseudogene
NSUN5	NOL1/NOP2/Sun domain family, member 5
PHTF2	putative homeodomain transcription factor 2
POM121	POM121 membrane glycoprotein (rat)
RFC2	replication factor C (activator 1) 2, 40kDa
VKORC1L1	vitamin K epoxide reductase complex, subunit 1-like 1
ZNF107	zinc finger protein 107 (Y8)
ZNF117	zinc finger protein 117
ZNF273	zinc finger protein 273
ZNF680	zinc finger protein 680
ZNF92	zinc finger protein 92
CLCN3	chloride channel 3
CLTB	clathrin, light chain (Lcb)
ACBD5	acyl-Coenzyme A binding domain containing 5
CREM	cAMP responsive element modulator
MASTL	microtubule associated serine/threonine kinase-like
MPP7	membrane protein, palmitoylated 7 (MAGUK p55 subfamily member 7)
NEBL	nebulette
NRP1	neuropilin 1
PLXDC2	plexin domain containing 2
PTER	phosphotriesterase related
BCL11A	B-cell CLL/lymphoma 11A (zinc finger protein)
CHAC2	ChaC, cation transport regulator homolog 2 (E. coli)
FANCL	Fanconi anemia, complementation group L
GPR75	G protein-coupled receptor 75
MTIF2	mitochondrial translational initiation factor 2
PAPOLG	poly(A) polymerase gamma
SIX3	sine oculis homeobox homolog 3 (Drosophila)
VRK2	vaccinia related kinase 2
ACTR6	ARP6 actin-related protein 6 homolog (yeast)
ALDH1L2	aldehyde dehydrogenase 1 family, member L2
CRY1	cryptochrome 1 (photolyase-like)
ELK3	ELK3, ETS-domain protein (SRF accessory protein 2)
GAS2L3	growth arrest-specific 2 like 3
RIC8B	resistance to inhibitors of cholinesterase 8 homolog B (C. elegans)
RPL6	ribosomal protein L6
SLC5A8	solute carrier family 5 (iodide transporter), member 8
TCP11L2	t-complex 11 (mouse) like 2
USP30	ubiquitin specific peptidase 30
UTP20	UTP20, small subunit (SSU) processome component, homolog (yeast)
BLOC1S2	biogenesis of lysosome-related organelles complex-1, subunit 2
CEP55	centrosomal protein 55kDa
COX15	COX15 homolog, cytochrome c oxidase assembly protein (yeast)
DNMBP	dynamin binding protein
FAS	Fas (TNF receptor superfamily, member 6)
MXI1	MAX interactor 1
NFKB2	nuclear factor of kappa light polypeptide gene enhancer in B-cells 2 (p49/p100)
NOLC1	nucleolar and coiled-body phosphoprotein 1
PPRC1	peroxisome proliferative activated receptor, gamma, coactivator-related 1
SEC31B	SEC31 homolog B (S. cerevisiae)
SFXN3	sideroflexin 3
TLX1	T-cell leukemia homeobox 1
TMEM180	transmembrane protein 180
ABR	active BCR-related gene
ALOX12B	arachidonate 12-lipoxygenase, 12R type
ALOX12P2	arachidonate 12-lipoxygenase pseudogene 2
ANKFY1	ankyrin repeat and FYVE domain containing 1
AURKB	aurora kinase B
CAMTA2	calmodulin binding transcription activator 2
CTNS	cystinosis, nephropathic
CXCL16	chemokine (C-X-C motif) ligand 16
FAM64A	family with sequence similarity 64, member A
FGF11	fibroblast growth factor 11
LOC284009	-
MINK1	misshapen-like kinase 1 (zebrafish)
MNT	MAX binding protein
NDEL1	nudE nuclear distribution gene E homolog like 1 (A. nidulans)
NTN1	netrin 1
NXN	nucleoredoxin
PELP1	proline, glutamic acid and leucine rich protein 1
PSMB6	proteasome (prosome, macropain) subunit, beta type, 6
RNMTL1	RNA methyltransferase like 1
SERPINF1	serpin peptidase inhibitor, clade F (alpha-2 antiplasmin, pigment epithelium derived factor), member 1
SLC16A13	solute carrier family 16, member 13 (monocarboxylic acid transporter 13)
SLC25A11	solute carrier family 25 (mitochondrial carrier; oxoglutarate carrier), member 11
SLC43A2	solute carrier family 43, member 2
TP53	tumor protein p53 (Li-Fraumeni syndrome)
TRAPPC1	trafficking protein particle complex 1
VPS53	vacuolar protein sorting 53 (S. cerevisiae)
YBX2	Y box binding protein 2
ZFP3	zinc finger protein 3 homolog (mouse)
CD84	CD84 molecule
GPR52	G protein-coupled receptor 52
MPZL1	myelin protein zero-like 1
RABGAP1L	RAB GTPase activating protein 1-like
RALGPS2	Ral GEF with PH domain and SH3 binding motif 2
SCYL3	SCY1-like 3 (S. cerevisiae)
SFT2D2	SFT2 domain containing 2
VAMP4	vesicle-associated membrane protein 4
ZBTB37	zinc finger and BTB domain containing 37
CSNK2A1	casein kinase 2, alpha 1 polypeptide
FKBP1A	FK506 binding protein 1A, 12kDa
NRSN2	neurensin 2
RBCK1	RanBP-type and C3HC4-type zinc finger containing 1
SIGLEC1	sialic acid binding Ig-like lectin 1, sialoadhesin
SLC23A2	solute carrier family 23 (nucleobase transporters), member 2
SMOX	spermine oxidase
SNORD56	small nucleolar RNA, C/D box 56
SNRPB	small nuclear ribonucleoprotein polypeptides B and B1
SRXN1	sulfiredoxin 1 homolog (S. cerevisiae)
VPS16	vacuolar protein sorting 16 (yeast)
ARL10	ADP-ribosylation factor-like 10
DBN1	drebrin 1
DDX41	DEAD (Asp-Glu-Ala-Asp) box polypeptide 41
DOK3	docking protein 3
FLJ40453	-
GPRIN1	G protein regulated inducer of neurite outgrowth 1
GRK6	G protein-coupled receptor kinase 6
MAML1	mastermind-like 1 (Drosophila)
MAPK9	mitogen-activated protein kinase 9
MGAT4B	mannosyl (alpha-1,3-)-glycoprotein beta-1,4-N-acetylglucosaminyltransferase, isozyme B
N4BP3	-
NSD1	nuclear receptor binding SET domain protein 1
PDLIM7	PDZ and LIM domain 7 (enigma)
PTTG1	pituitary tumor-transforming 1
RNF44	ring finger protein 44
SFXN1	sideroflexin 1
TSPAN17	tetraspanin 17
[truncated: 1,547 more rows]
