# Supplementary material for: Revealing the Molecular Portrait of Triple Negative Breast Tumors in an Understudied Population through Omics Analysis of Formalin-Fixed and Paraffin-Embedded Tissues
Source: PLoS One. 2015 May 11;10(5):e0126762. doi: 10.1371/journal.pone.0126762 (PMC4427337; doi:10.1371/journal.pone.0126762)
Supplement: S7 Table — (XLSX) [file pone.0126762.s011.xlsx]

## Sheet: S7 Table
S7 Table. Transcription factor binding sites enriched in up-regulated genes
Gene Set Name	# Genes in Gene Set (K)	Description	# Genes in Overlap (k)	k/K	p-value	FDR q-value
GGGAGGRR_V$MAZ_Q6	2274	Genes with promoter regions [-2kb,2kb] around transcription start site containing the motif GGGAGGRR which matches annotation for MAZ: MYC-associated zinc finger protein (purine-binding transcription factor)	454	0.1966	0	0
CACGTG_V$MYC_Q2	1032	Genes with promoter regions [-2kb,2kb] around transcription start site containing the motif CACGTG which matches annotation for MYC: v-myc myelocytomatosis viral oncogene homolog (avian)	216	0.2016	0	0
RYTTCCTG_V$ETS2_B	1085	Genes with promoter regions [-2kb,2kb] around transcription start site containing the motif RYTTCCTG which matches annotation for ETS2: v-ets erythroblastosis virus E26 oncogene homolog 2 (avian)	227	0.2046	0	0
GTGACGY_V$E4F1_Q6	658	Genes with promoter regions [-2kb,2kb] around transcription start site containing the motif GTGACGY which matches annotation for E4F1: E4F transcription factor 1	147	0.2188	0	0
SCGGAAGY_V$ELK1_02	1199	Genes with promoter regions [-2kb,2kb] around transcription start site containing the motif SCGGAAGY which matches annotation for ELK1: ELK1, member of ETS oncogene family	273	0.2193	0	0
RGAGGAARY_V$PU1_Q6	502	Genes with promoter regions [-2kb,2kb] around transcription start site containing the motif RGAGGAARY which matches annotation for SPI1: spleen focus forming virus (SFFV) proviral integration oncogene spi1	117	0.2271	0	0
V$ELK1_01	269	Genes with promoter regions [-2kb,2kb] around transcription start site containing the motif NAAACMGGAAGTNCVH which matches annotation for ELK1: ELK1, member of ETS oncogene family	65	0.2416	0	0
V$ETS2_B	274	Genes with promoter regions [-2kb,2kb] around transcription start site containing the motif KRCAGGAARTRNKT which matches annotation for ETS2: v-ets erythroblastosis virus E26 oncogene homolog 2 (avian)	67	0.2445	0	0
V$NMYC_01	271	Genes with promoter regions [-2kb,2kb] around transcription start site containing the motif NNCCACGTGNNN which matches annotation for MYCN: v-myc myelocytomatosis viral related oncogene, neuroblastoma derived (avian)	69	0.2509	0	0
V$TEL2_Q6	233	Genes with promoter regions [-2kb,2kb] around transcription start site containing the motif YTACTTCCTG which matches annotation for ETV7: ets variant gene 7 (TEL2 oncogene)	64	0.2704	0	0
V$E2F1_Q3	244	Genes with promoter regions [-2kb,2kb] around transcription start site containing the motif NKTSSCGC which matches annotation for E2F1: E2F transcription factor 1	68	0.2787	0	0
V$E2F1_Q4	244	Genes with promoter regions [-2kb,2kb] around transcription start site containing the motif NTTSGCGG which matches annotation for E2F1: E2F transcription factor 1	68	0.2787	0	0
V$E2F4DP1_01	239	Genes with promoter regions [-2kb,2kb] around transcription start site containing the motif TTTSGCGC which matches annotation for E2F4: E2F transcription factor 4, p107/p130-binding<br> TFDP1: transcription factor Dp-1	67	0.2803	0	0
V$E2F1_Q6_01	238	Genes with promoter regions [-2kb,2kb] around transcription start site containing the motif NTTTCGCGCS which matches annotation for E2F1: E2F transcription factor 1	68	0.2857	0	0
V$E2F1DP1RB_01	231	Genes with promoter regions [-2kb,2kb] around transcription start site containing the motif TTTSGCGC which matches annotation for E2F1: E2F transcription factor 1<br> TFDP1: transcription factor Dp-1<br> RB1: retinoblastoma 1 (including osteosarcoma)	66	0.2857	0	0
V$E2F1DP1_01	235	Genes with promoter regions [-2kb,2kb] around transcription start site containing the motif TTTCSCGC which matches annotation for E2F1: E2F transcription factor 1<br> TFDP1: transcription factor Dp-1	68	0.2894	0	0
V$E2F1DP2_01	235	Genes with promoter regions [-2kb,2kb] around transcription start site containing the motif TTTSSCGC which matches annotation for E2F1: E2F transcription factor 1<br> TFDP2: transcription factor Dp-2 (E2F dimerization partner 2)	68	0.2894	0	0
V$E2F4DP2_01	235	Genes with promoter regions [-2kb,2kb] around transcription start site containing the motif TTTCSCGC which matches annotation for E2F4: E2F transcription factor 4, p107/p130-binding<br> TFDP2: transcription factor Dp-2 (E2F dimerization partner 2)	68	0.2894	0	0
V$E2F1_Q6	232	Genes with promoter regions [-2kb,2kb] around transcription start site containing the motif TTTSGCGS which matches annotation for E2F1: E2F transcription factor 1	68	0.2931	0	0
V$E2F_Q6_01	240	Genes with promoter regions [-2kb,2kb] around transcription start site containing the motif NKCGCGCSAAAN which matches annotation for E2F<br> TFDP1: transcription factor Dp-1	71	0.2958	0	0
V$E2F1_Q4_01	228	Genes with promoter regions [-2kb,2kb] around transcription start site containing the motif TTTSGCGSG which matches annotation for E2F<br> TFDP1: transcription factor Dp-1	69	0.3026	0	0
V$E2F_Q3_01	235	Genes with promoter regions [-2kb,2kb] around transcription start site containing the motif TTTSGCGSG which matches annotation for E2F<br> TFDP1: transcription factor Dp-1	73	0.3106	0	0
V$E2F_Q4_01	237	Genes with promoter regions [-2kb,2kb] around transcription start site containing the motif NCSCGCSAAAN which matches annotation for E2F<br> TFDP1: transcription factor Dp-1	75	0.3165	0	0
V$ETS_Q4	247	Genes with promoter regions [-2kb,2kb] around transcription start site containing the motif ANNCACTTCCTG which matches annotation for ETS1: v-ets erythroblastosis virus E26 oncogene homolog 1 (avian)	61	0.247	1.11e-16	8.98e-16
V$CMYB_01	249	Genes with promoter regions [-2kb,2kb] around transcription start site containing the motif NCNRNNGRCNGTTGGKGG which matches annotation for MYB: v-myb myeloblastosis viral oncogene homolog (avian)	63	0.249	1.11e-16	8.98e-16
SGCGSSAAA_V$E2F1DP2_01	168	Genes with promoter regions [-2kb,2kb] around transcription start site containing the motif SGCGSSAAA which matches annotation for E2F1: E2F transcription factor 1<br> TFDP1: transcription factor Dp-1<br> RB1: retinoblastoma 1 (including osteosarcoma)	49	0.2917	1.11e-16	8.98e-16
V$ETS1_B	259	Genes with promoter regions [-2kb,2kb] around transcription start site containing the motif RCAGGAAGTGNNTNS which matches annotation for ETS1: v-ets erythroblastosis virus E26 oncogene homolog 1 (avian)	62	0.2394	4.44e-16	3.5e-15
V$MAF_Q6	259	Genes with promoter regions [-2kb,2kb] around transcription start site containing the motif TRGRRGGAAGTKKSST which matches annotation for MAF: v-maf musculoaponeurotic fibrosarcoma oncogene homolog (avian)	61	0.2355	1.67e-15	1.2e-14
V$MAZ_Q6	193	Genes with promoter regions [-2kb,2kb] around transcription start site containing the motif GGGGAGGG which matches annotation for MAZ: MYC-associated zinc finger protein (purine-binding transcription factor)	52	0.2642	2.33e-15	1.65e-14
V$CREB_Q2	263	Genes with promoter regions [-2kb,2kb] around transcription start site containing the motif NSTGACGTAANN which matches annotation for CREB1: cAMP responsive element binding protein 1	61	0.2319	3.55e-15	2.43e-14
V$HIF1_Q5	244	Genes with promoter regions [-2kb,2kb] around transcription start site containing the motif CGTACGTGCNGB which matches annotation for HIF1A: hypoxia-inducible factor 1, alpha subunit (basic helix-loop-helix transcription factor)	58	0.2377	5.22e-15	3.49e-14
V$CREB_Q4	268	Genes with promoter regions [-2kb,2kb] around transcription start site containing the motif NSTGACGTMANN which matches annotation for CREB1: cAMP responsive element binding protein 1	62	0.2276	8.88e-15	5.75e-14
V$CREB_02	254	Genes with promoter regions [-2kb,2kb] around transcription start site containing the motif NNGNTGACGTNN which matches annotation for CREB1: cAMP responsive element binding protein 1	62	0.2323	9.21e-15	5.9e-14
V$MAX_01	262	Genes with promoter regions [-2kb,2kb] around transcription start site containing the motif NNANCACGTGNTNN which matches annotation for MAX: MYC associated factor X	63	0.229	1.09e-14	6.9e-14
TATAAA_V$TATA_01	1296	Genes with promoter regions [-2kb,2kb] around transcription start site containing the motif TATAAA which matches annotation for TAF<br> TATA	204	0.1551	0	0
CTTTAAR_UNKNOWN	972	Genes with promoter regions [-2kb,2kb] around transcription start site containing motif CTTTAAR. Motif does not match any known transcription factor	166	0.1646	0	0
TGACCTY_V$ERR1_Q2	1043	Genes with promoter regions [-2kb,2kb] around transcription start site containing the motif TGACCTY which matches annotation for ESRRA: estrogen-related receptor alpha	180	0.1687	0	0
CTTTGA_V$LEF1_Q2	1232	Genes with promoter regions [-2kb,2kb] around transcription start site containing the motif CTTTGA which matches annotation for LEF1: lymphoid enhancer-binding factor 1	215	0.1688	0	0
TGTTTGY_V$HNF3_Q6	738	Genes with promoter regions [-2kb,2kb] around transcription start site containing the motif TGTTTGY which matches annotation for FOXA1: forkhead box A1	127	0.1707	0	0
TGGAAA_V$NFAT_Q4_01	1896	Genes with promoter regions [-2kb,2kb] around transcription start site containing the motif TGGAAA which matches annotation for NFAT<br> NFATC	330	0.1709	0	0
TTGTTT_V$FOXO4_01	2061	Genes with promoter regions [-2kb,2kb] around transcription start site containing the motif TTGTTT which matches annotation for MLLT7: myeloid/lymphoid or mixed-lineage leukemia (trithorax homolog, Drosophila); translocated to, 7	364	0.1718	0	0
YTATTTTNR_V$MEF2_02	697	Genes with promoter regions [-2kb,2kb] around transcription start site containing the motif YTATTTTNR which matches annotation for MEF2A: MADS box transcription enhancer factor 2, polypeptide A (myocyte enhancer factor 2A)	123	0.1722	0	0
TGANTCA_V$AP1_C	1121	Genes with promoter regions [-2kb,2kb] around transcription start site containing the motif TGANTCA which matches annotation for JUN: jun oncogene	202	0.174	0	0
GCANCTGNY_V$MYOD_Q6	924	Genes with promoter regions [-2kb,2kb] around transcription start site containing the motif GCANCTGNY which matches annotation for MYOD1: myogenic differentiation 1	166	0.1764	0	0
CAGCTG_V$AP4_Q5	1524	Genes with promoter regions [-2kb,2kb] around transcription start site containing the motif CAGCTG which matches annotation for REPIN1: replication initiator 1	274	0.1765	0	0
AACTTT_UNKNOWN	1890	Genes with promoter regions [-2kb,2kb] around transcription start site containing motif AACTTT. Motif does not match any known transcription factor	347	0.1772	0	0
TTANTCA_UNKNOWN	952	Genes with promoter regions [-2kb,2kb] around transcription start site containing motif TTANTCA. Motif does not match any known transcription factor	173	0.1786	0	0
TGACAGNY_V$MEIS1_01	827	Genes with promoter regions [-2kb,2kb] around transcription start site containing the motif TGACAGNY which matches annotation for MEIS1: Meis1, myeloid ecotropic viral integration site 1 homolog (mouse)	148	0.179	0	0
CAGGTA_V$AREB6_01	792	Genes with promoter regions [-2kb,2kb] around transcription start site containing the motif CAGGTA which matches annotation for TCF8: transcription factor 8 (represses interleukin 2 expression)	144	0.1793	0	0
CAGGTG_V$E12_Q6	2485	Genes with promoter regions [-2kb,2kb] around transcription start site containing the motif CAGGTG which matches annotation for TCF3: transcription factor 3 (E2A immunoglobulin enhancer binding factors E12/E47)	456	0.1795	0	0
WTGAAAT_UNKNOWN	616	Genes with promoter regions [-2kb,2kb] around transcription start site containing motif WTGAAAT. Motif does not match any known transcription factor	113	0.1802	0	0
CTGCAGY_UNKNOWN	765	Genes with promoter regions [-2kb,2kb] around transcription start site containing motif CTGCAGY. Motif does not match any known transcription factor	144	0.1843	0	0
GGGYGTGNY_UNKNOWN	664	Genes with promoter regions [-2kb,2kb] around transcription start site containing motif GGGYGTGNY. Motif does not match any known transcription factor	128	0.1867	0	0
TGAYRTCA_V$ATF3_Q6	538	Genes with promoter regions [-2kb,2kb] around transcription start site containing the motif TGAYRTCA which matches annotation for ATF3: activating transcription factor 3	102	0.1877	0	0
RTAAACA_V$FREAC2_01	919	Genes with promoter regions [-2kb,2kb] around transcription start site containing the motif RTAAACA which matches annotation for FOXF2: forkhead box F2	176	0.1882	0	0
CTTTGT_V$LEF1_Q2	1972	Genes with promoter regions [-2kb,2kb] around transcription start site containing the motif CTTTGT which matches annotation for LEF1: lymphoid enhancer-binding factor 1	380	0.1891	0	0
WTTGKCTG_UNKNOWN	516	Genes with promoter regions [-2kb,2kb] around transcription start site containing motif WTTGKCTG. Motif does not match any known transcription factor	102	0.1899	0	0
GGGTGGRR_V$PAX4_03	1294	Genes with promoter regions [-2kb,2kb] around transcription start site containing the motif GGGTGGRR which matches annotation for PAX4: paired box gene 4	248	0.1901	0	0
RNGTGGGC_UNKNOWN	766	Genes with promoter regions [-2kb,2kb] around transcription start site containing motif RNGTGGGC. Motif does not match any known transcription factor	152	0.1945	0	0
GATTGGY_V$NFY_Q6_01	1160	Genes with promoter regions [-2kb,2kb] around transcription start site containing motif GATTGGY. Motif does not match any known transcription factor	250	0.2095	0	0
GGGCGGR_V$SP1_Q6	2940	Genes with promoter regions [-2kb,2kb] around transcription start site containing the motif GGGCGGR which matches annotation for SP1: Sp1 transcription factor	643	0.2139	0	0
RCGCANGCGY_V$NRF1_Q6	918	Genes with promoter regions [-2kb,2kb] around transcription start site containing the motif RCGCANGCGY which matches annotation for NRF1: nuclear respiratory factor 1	207	0.2179	0	0
CATTGTYY_V$SOX9_B1	358	Genes with promoter regions [-2kb,2kb] around transcription start site containing the motif CATTGTYY which matches annotation for SOX9: SRY (sex determining region Y)-box 9 (campomelic dysplasia, autosomal sex-reversal)	81	0.2207	0	0
SMTTTTGT_UNKNOWN	402	Genes with promoter regions [-2kb,2kb] around transcription start site containing motif SMTTTTGT. Motif does not match any known transcription factor	92	0.2239	0	0
GCCATNTTG_V$YY1_Q6	427	Genes with promoter regions [-2kb,2kb] around transcription start site containing the motif GCCATNTTG which matches annotation for YY1: YY1 transcription factor	104	0.2389	0	0
MGGAAGTG_V$GABP_B	757	Genes with promoter regions [-2kb,2kb] around transcription start site containing the motif MGGAAGTG which matches annotation for GABPA: GA binding protein transcription factor, alpha subunit 60kDa<br> GABPB2: GA binding protein transcription factor, beta subunit 2	186	0.2404	0	0
V$GABP_B	259	Genes with promoter regions [-2kb,2kb] around transcription start site containing the motif VCCGGAAGNGCR which matches annotation for GABPA: GA binding protein transcription factor, alpha subunit 60kDa<br> GABPB2: GA binding protein transcription factor, beta subunit 2	66	0.251	0	0
V$LFA1_Q6	246	Genes with promoter regions [-2kb,2kb] around transcription start site containing the motif GGGSTCWR which matches annotation for ITGAL: integrin, alpha L (antigen CD11A (p180), lymphocyte function-associated antigen 1; alpha polypeptide)	64	0.252	0	0
V$IRF_Q6	242	Genes with promoter regions [-2kb,2kb] around transcription start site containing the motif BNCRSTTTCANTTYY which matches annotation for IRF1: interferon regulatory factor 1	62	0.2562	0	0
V$NFMUE1_Q6	245	Genes with promoter regions [-2kb,2kb] around transcription start site containing motif CGGCCATCT. Motif does not match any known transcription factor	65	0.2571	0	0
V$SP1_Q4_01	258	Genes with promoter regions [-2kb,2kb] around transcription start site containing the motif NNGGGGCGGGGNN which matches annotation for SP1: Sp1 transcription factor	68	0.2597	0	0
V$SP1_Q6_01	243	Genes with promoter regions [-2kb,2kb] around transcription start site containing the motif GGGGCGGGGC which matches annotation for SP1: Sp1 transcription factor	64	0.2634	0	0
V$E2F_Q3	227	Genes with promoter regions [-2kb,2kb] around transcription start site containing motif TTTCGCGC. Motif does not match any known transcription factor	61	0.2687	0	0
V$NERF_Q2	247	Genes with promoter regions [-2kb,2kb] around transcription start site containing the motif YRNCAGGAAGYRNSTBDS which matches annotation for ELF2: E74-like factor 2 (ets domain transcription factor)	70	0.2753	0	0
V$E2F_02	235	Genes with promoter regions [-2kb,2kb] around transcription start site containing motif TTTSGCGC. Motif does not match any known transcription factor	68	0.2894	0	0
V$E2F_Q4	234	Genes with promoter regions [-2kb,2kb] around transcription start site containing motif TTTSGCGS. Motif does not match any known transcription factor	71	0.3034	0	0
V$E2F_03	245	Genes with promoter regions [-2kb,2kb] around transcription start site containing motif TTTSGCGCGMNR. Motif does not match any known transcription factor	76	0.3061	0	0
V$E2F_Q6	232	Genes with promoter regions [-2kb,2kb] around transcription start site containing motif TTTSGCGS. Motif does not match any known transcription factor	72	0.3103	0	0
TTTNNANAGCYR_UNKNOWN	133	Genes with promoter regions [-2kb,2kb] around transcription start site containing motif TTTNNANAGCYR. Motif does not match any known transcription factor	44	0.3308	0	0
KRCTCNNNNMANAGC_UNKNOWN	66	Genes with promoter regions [-2kb,2kb] around transcription start site containing motif KRCTCNNNNMANAGC. Motif does not match any known transcription factor	40	0.6061	0	0
GGATTA_V$PITX2_Q2	587	Genes with promoter regions [-2kb,2kb] around transcription start site containing the motif GGATTA which matches annotation for PITX2: paired-like homeodomain transcription factor 2	108	0.1806	1.11e-16	8.98e-16
TGCGCANK_UNKNOWN	545	Genes with promoter regions [-2kb,2kb] around transcription start site containing motif TGCGCANK. Motif does not match any known transcription factor	104	0.1853	1.11e-16	8.98e-16
V$SP1_Q6	256	Genes with promoter regions [-2kb,2kb] around transcription start site containing the motif NGGGGGCGGGGYN which matches annotation for SP1: Sp1 transcription factor	64	0.2461	1.11e-16	8.98e-16
V$YY1_Q6	245	Genes with promoter regions [-2kb,2kb] around transcription start site containing the motif GCCATNTTN which matches annotation for YY1: YY1 transcription factor	64	0.249	1.11e-16	8.98e-16
V$USF_C	279	Genes with promoter regions [-2kb,2kb] around transcription start site containing motif NCACGTGN. Motif does not match any known transcription factor	67	0.233	3.33e-16	2.66e-15
V$TEF1_Q6	226	Genes with promoter regions [-2kb,2kb] around transcription start site containing motif GRRATG. Motif does not match any known transcription factor	58	0.2522	5.55e-16	4.32e-15
V$CREBP1_Q2	254	Genes with promoter regions [-2kb,2kb] around transcription start site containing the motif VGTGACGTMACN which matches annotation for ATF2: activating transcription factor 2	62	0.2402	6.66e-16	5.12e-15
V$ICSBP_Q6	248	Genes with promoter regions [-2kb,2kb] around transcription start site containing the motif RAARTGAAACTG which matches annotation for IRF8: interferon regulatory factor 8	60	0.2419	7.77e-16	5.9e-15
V$OLF1_01	272	Genes with promoter regions [-2kb,2kb] around transcription start site containing the motif NNCDABTCCCYAGRGARBNKGN which matches annotation for OLF1<br> OR5I1: olfactory receptor, family 5, subfamily I, member 1	65	0.2316	1.33e-15	9.99e-15
RGAANNTTC_V$HSF1_01	446	Genes with promoter regions [-2kb,2kb] around transcription start site containing the motif RGAANNTTC which matches annotation for HSF1: heat shock transcription factor 1	87	0.1928	1.44e-15	1.07e-14
V$IRF7_01	252	Genes with promoter regions [-2kb,2kb] around transcription start site containing the motif TNSGAAWNCGAAANTNNN which matches annotation for IRF7: interferon regulatory factor 7	62	0.2381	1.67e-15	1.2e-14
ACTAYRNNNCCCR_UNKNOWN	449	Genes with promoter regions [-2kb,2kb] around transcription start site containing motif ACTAYRNNNCCCR. Motif does not match any known transcription factor	90	0.1915	2.22e-15	1.59e-14
V$PAX4_01	262	Genes with promoter regions [-2kb,2kb] around transcription start site containing the motif NGNVGTCANGCGTGNNSNNYN which matches annotation for PAX4: paired box gene 4	61	0.2328	2.89e-15	2.02e-14
V$YY1_02	242	Genes with promoter regions [-2kb,2kb] around transcription start site containing the motif NNNCGGCCATCTTGNCTSNW which matches annotation for YY1: YY1 transcription factor	60	0.2397	3.55e-15	2.43e-14
V$AREB6_03	258	Genes with promoter regions [-2kb,2kb] around transcription start site containing the motif VNRCACCTGKNC which matches annotation for TCF8: transcription factor 8 (represses interleukin 2 expression)	60	0.2326	5.22e-15	3.49e-14
V$CP2_02	253	Genes with promoter regions [-2kb,2kb] around transcription start site containing the motif GCTGGNTNGNNCYNG which matches annotation for TFCP2: transcription factor CP2	60	0.2332	7.66e-15	5.07e-14
TCANNTGAY_V$SREBP1_01	475	Genes with promoter regions [-2kb,2kb] around transcription start site containing the motif TCANNTGAY which matches annotation for SREBF1: sterol regulatory element binding transcription factor 1	90	0.1853	8.1e-15	5.3e-14
V$USF_Q6	259	Genes with promoter regions [-2kb,2kb] around transcription start site containing motif GYCACGTGNC. Motif does not match any known transcription factor	60	0.2278	2.32e-14	1.46e-13
V$NFY_C	245	Genes with promoter regions [-2kb,2kb] around transcription start site containing motif NCTGATTGGYTASY. Motif does not match any known transcription factor	58	0.2327	2.41e-14	1.5e-13
YGCGYRCGC_UNKNOWN	319	Genes with promoter regions [-2kb,2kb] around transcription start site containing motif YGCGYRCGC. Motif does not match any known transcription factor	69	0.21	2.83e-14	1.74e-13
Gene/Gene Set Overlap Matrix
Gene Symbol	Description	TATAAA_V$TATA_01	CTTTAAR_UNKNOWN	TGACCTY_V$ERR1_Q2	CTTTGA_V$LEF1_Q2	TGTTTGY_V$HNF3_Q6	TGGAAA_V$NFAT_Q4_01	TTGTTT_V$FOXO4_01	YTATTTTNR_V$MEF2_02	TGANTCA_V$AP1_C	GCANCTGNY_V$MYOD_Q6	CAGCTG_V$AP4_Q5	AACTTT_UNKNOWN	TTANTCA_UNKNOWN	TGACAGNY_V$MEIS1_01	CAGGTA_V$AREB6_01	CAGGTG_V$E12_Q6	WTGAAAT_UNKNOWN	CTGCAGY_UNKNOWN	GGGYGTGNY_UNKNOWN	TGAYRTCA_V$ATF3_Q6	RTAAACA_V$FREAC2_01	CTTTGT_V$LEF1_Q2	WTTGKCTG_UNKNOWN	GGGTGGRR_V$PAX4_03	RNGTGGGC_UNKNOWN	GGGAGGRR_V$MAZ_Q6	CACGTG_V$MYC_Q2	RYTTCCTG_V$ETS2_B	GATTGGY_V$NFY_Q6_01	GGGCGGR_V$SP1_Q6	RCGCANGCGY_V$NRF1_Q6	GTGACGY_V$E4F1_Q6	SCGGAAGY_V$ELK1_02	CATTGTYY_V$SOX9_B1	SMTTTTGT_UNKNOWN	RGAGGAARY_V$PU1_Q6	GCCATNTTG_V$YY1_Q6	MGGAAGTG_V$GABP_B	V$ELK1_01	V$ETS2_B	V$NMYC_01	V$GABP_B	V$LFA1_Q6	V$IRF_Q6	V$NFMUE1_Q6	V$SP1_Q4_01	V$SP1_Q6_01	V$E2F_Q3
SOX5	SRY (sex determining region Y)-box 5	TATAAA_V$TATA_01	CTTTAAR_UNKNOWN	TGACCTY_V$ERR1_Q2	CTTTGA_V$LEF1_Q2	TGTTTGY_V$HNF3_Q6	TGGAAA_V$NFAT_Q4_01	TTGTTT_V$FOXO4_01			GCANCTGNY_V$MYOD_Q6	CAGCTG_V$AP4_Q5	AACTTT_UNKNOWN	TTANTCA_UNKNOWN	TGACAGNY_V$MEIS1_01	CAGGTA_V$AREB6_01		WTGAAAT_UNKNOWN				RTAAACA_V$FREAC2_01	CTTTGT_V$LEF1_Q2				GGGAGGRR_V$MAZ_Q6				GGGCGGR_V$SP1_Q6				CATTGTYY_V$SOX9_B1	SMTTTTGT_UNKNOWN	RGAGGAARY_V$PU1_Q6							V$LFA1_Q6
HOXB3	homeobox B3	TATAAA_V$TATA_01	CTTTAAR_UNKNOWN	TGACCTY_V$ERR1_Q2	CTTTGA_V$LEF1_Q2	TGTTTGY_V$HNF3_Q6		TTGTTT_V$FOXO4_01					AACTTT_UNKNOWN	TTANTCA_UNKNOWN			CAGGTG_V$E12_Q6						CTTTGT_V$LEF1_Q2													SMTTTTGT_UNKNOWN									V$IRF_Q6
CHD2	chromodomain helicase DNA binding protein 2	TATAAA_V$TATA_01	CTTTAAR_UNKNOWN	TGACCTY_V$ERR1_Q2	CTTTGA_V$LEF1_Q2		TGGAAA_V$NFAT_Q4_01	TTGTTT_V$FOXO4_01	YTATTTTNR_V$MEF2_02				AACTTT_UNKNOWN		TGACAGNY_V$MEIS1_01		CAGGTG_V$E12_Q6	WTGAAAT_UNKNOWN		GGGYGTGNY_UNKNOWN		RTAAACA_V$FREAC2_01	CTTTGT_V$LEF1_Q2				GGGAGGRR_V$MAZ_Q6		RYTTCCTG_V$ETS2_B							SMTTTTGT_UNKNOWN	RGAGGAARY_V$PU1_Q6	GCCATNTTG_V$YY1_Q6								V$NFMUE1_Q6
TCF7	transcription factor 7 (T-cell specific, HMG-box)	TATAAA_V$TATA_01	CTTTAAR_UNKNOWN	TGACCTY_V$ERR1_Q2	CTTTGA_V$LEF1_Q2						GCANCTGNY_V$MYOD_Q6	CAGCTG_V$AP4_Q5		TTANTCA_UNKNOWN			CAGGTG_V$E12_Q6					RTAAACA_V$FREAC2_01									GGGCGGR_V$SP1_Q6			SCGGAAGY_V$ELK1_02		SMTTTTGT_UNKNOWN			MGGAAGTG_V$GABP_B	V$ELK1_01				V$LFA1_Q6
OPHN1	oligophrenin 1	TATAAA_V$TATA_01	CTTTAAR_UNKNOWN	TGACCTY_V$ERR1_Q2			TGGAAA_V$NFAT_Q4_01										CAGGTG_V$E12_Q6						CTTTGT_V$LEF1_Q2				GGGAGGRR_V$MAZ_Q6
CEBPB	CCAAT/enhancer binding protein (C/EBP), beta	TATAAA_V$TATA_01	CTTTAAR_UNKNOWN	TGACCTY_V$ERR1_Q2					YTATTTTNR_V$MEF2_02					TTANTCA_UNKNOWN	TGACAGNY_V$MEIS1_01											RNGTGGGC_UNKNOWN		CACGTG_V$MYC_Q2			GGGCGGR_V$SP1_Q6											V$NMYC_01		V$LFA1_Q6
INHBA	inhibin, beta A (activin A, activin AB alpha polypeptide)	TATAAA_V$TATA_01	CTTTAAR_UNKNOWN		CTTTGA_V$LEF1_Q2	TGTTTGY_V$HNF3_Q6	TGGAAA_V$NFAT_Q4_01	TTGTTT_V$FOXO4_01					AACTTT_UNKNOWN									RTAAACA_V$FREAC2_01													CATTGTYY_V$SOX9_B1
KLF3	Kruppel-like factor 3 (basic)	TATAAA_V$TATA_01	CTTTAAR_UNKNOWN		CTTTGA_V$LEF1_Q2	TGTTTGY_V$HNF3_Q6		TTGTTT_V$FOXO4_01	YTATTTTNR_V$MEF2_02													RTAAACA_V$FREAC2_01	CTTTGT_V$LEF1_Q2		GGGTGGRR_V$PAX4_03
GTF2A1	general transcription factor IIA, 1, 19/37kDa	TATAAA_V$TATA_01	CTTTAAR_UNKNOWN		CTTTGA_V$LEF1_Q2	TGTTTGY_V$HNF3_Q6		TTGTTT_V$FOXO4_01											CTGCAGY_UNKNOWN			RTAAACA_V$FREAC2_01		WTTGKCTG_UNKNOWN			GGGAGGRR_V$MAZ_Q6	CACGTG_V$MYC_Q2			GGGCGGR_V$SP1_Q6	RCGCANGCGY_V$NRF1_Q6	GTGACGY_V$E4F1_Q6	SCGGAAGY_V$ELK1_02
PLAG1	pleiomorphic adenoma gene 1	TATAAA_V$TATA_01	CTTTAAR_UNKNOWN		CTTTGA_V$LEF1_Q2		TGGAAA_V$NFAT_Q4_01	TTGTTT_V$FOXO4_01					AACTTT_UNKNOWN				CAGGTG_V$E12_Q6					RTAAACA_V$FREAC2_01					GGGAGGRR_V$MAZ_Q6	CACGTG_V$MYC_Q2														V$NMYC_01
ELAVL2	ELAV (embryonic lethal, abnormal vision, Drosophila)-like 2 (Hu antigen B)	TATAAA_V$TATA_01	CTTTAAR_UNKNOWN		CTTTGA_V$LEF1_Q2			TTGTTT_V$FOXO4_01		TGANTCA_V$AP1_C	GCANCTGNY_V$MYOD_Q6	CAGCTG_V$AP4_Q5	AACTTT_UNKNOWN	TTANTCA_UNKNOWN	TGACAGNY_V$MEIS1_01			WTGAAAT_UNKNOWN					CTTTGT_V$LEF1_Q2		GGGTGGRR_V$PAX4_03		GGGAGGRR_V$MAZ_Q6			GATTGGY_V$NFY_Q6_01	GGGCGGR_V$SP1_Q6			SCGGAAGY_V$ELK1_02
XK	X-linked Kx blood group (McLeod syndrome)	TATAAA_V$TATA_01	CTTTAAR_UNKNOWN		CTTTGA_V$LEF1_Q2				YTATTTTNR_V$MEF2_02											GGGYGTGNY_UNKNOWN						RNGTGGGC_UNKNOWN
PACSIN3	protein kinase C and casein kinase substrate in neurons 3	TATAAA_V$TATA_01	CTTTAAR_UNKNOWN			TGTTTGY_V$HNF3_Q6	TGGAAA_V$NFAT_Q4_01		YTATTTTNR_V$MEF2_02	TGANTCA_V$AP1_C	GCANCTGNY_V$MYOD_Q6	CAGCTG_V$AP4_Q5					CAGGTG_V$E12_Q6	WTGAAAT_UNKNOWN					CTTTGT_V$LEF1_Q2				GGGAGGRR_V$MAZ_Q6
COL8A1	collagen, type VIII, alpha 1	TATAAA_V$TATA_01	CTTTAAR_UNKNOWN				TGGAAA_V$NFAT_Q4_01	TTGTTT_V$FOXO4_01	YTATTTTNR_V$MEF2_02		GCANCTGNY_V$MYOD_Q6			TTANTCA_UNKNOWN			CAGGTG_V$E12_Q6									RNGTGGGC_UNKNOWN
ARRDC3	arrestin domain containing 3	TATAAA_V$TATA_01	CTTTAAR_UNKNOWN				TGGAAA_V$NFAT_Q4_01	TTGTTT_V$FOXO4_01	YTATTTTNR_V$MEF2_02				AACTTT_UNKNOWN				CAGGTG_V$E12_Q6		CTGCAGY_UNKNOWN				CTTTGT_V$LEF1_Q2		GGGTGGRR_V$PAX4_03			CACGTG_V$MYC_Q2		GATTGGY_V$NFY_Q6_01		RCGCANGCGY_V$NRF1_Q6										V$NMYC_01
TGFB2	transforming growth factor, beta 2	TATAAA_V$TATA_01	CTTTAAR_UNKNOWN				TGGAAA_V$NFAT_Q4_01	TTGTTT_V$FOXO4_01				CAGCTG_V$AP4_Q5				CAGGTA_V$AREB6_01							CTTTGT_V$LEF1_Q2				GGGAGGRR_V$MAZ_Q6	CACGTG_V$MYC_Q2					GTGACGY_V$E4F1_Q6
RCOR1	REST corepressor 1	TATAAA_V$TATA_01	CTTTAAR_UNKNOWN				TGGAAA_V$NFAT_Q4_01	TTGTTT_V$FOXO4_01											CTGCAGY_UNKNOWN				CTTTGT_V$LEF1_Q2	WTTGKCTG_UNKNOWN												SMTTTTGT_UNKNOWN
TSGA10	testis specific, 10	TATAAA_V$TATA_01	CTTTAAR_UNKNOWN				TGGAAA_V$NFAT_Q4_01	TTGTTT_V$FOXO4_01															CTTTGT_V$LEF1_Q2	WTTGKCTG_UNKNOWN							GGGCGGR_V$SP1_Q6	RCGCANGCGY_V$NRF1_Q6
PRKACA	protein kinase, cAMP-dependent, catalytic, alpha	TATAAA_V$TATA_01	CTTTAAR_UNKNOWN				TGGAAA_V$NFAT_Q4_01					CAGCTG_V$AP4_Q5				CAGGTA_V$AREB6_01	CAGGTG_V$E12_Q6					RTAAACA_V$FREAC2_01					GGGAGGRR_V$MAZ_Q6		RYTTCCTG_V$ETS2_B	GATTGGY_V$NFY_Q6_01	GGGCGGR_V$SP1_Q6		GTGACGY_V$E4F1_Q6						MGGAAGTG_V$GABP_B						V$IRF_Q6
SEPHS1	selenophosphate synthetase 1	TATAAA_V$TATA_01	CTTTAAR_UNKNOWN					TTGTTT_V$FOXO4_01					AACTTT_UNKNOWN					WTGAAAT_UNKNOWN																	CATTGTYY_V$SOX9_B1
SUMO4	SMT3 suppressor of mif two 3 homolog 4 (S. cerevisiae)	TATAAA_V$TATA_01	CTTTAAR_UNKNOWN									CAGCTG_V$AP4_Q5	AACTTT_UNKNOWN
KCNK12	potassium channel, subfamily K, member 12	TATAAA_V$TATA_01	CTTTAAR_UNKNOWN										AACTTT_UNKNOWN				CAGGTG_V$E12_Q6								GGGTGGRR_V$PAX4_03						GGGCGGR_V$SP1_Q6
SSH3	slingshot homolog 3 (Drosophila)	TATAAA_V$TATA_01	CTTTAAR_UNKNOWN														CAGGTG_V$E12_Q6
RGS3	regulator of G-protein signalling 3	TATAAA_V$TATA_01		TGACCTY_V$ERR1_Q2	CTTTGA_V$LEF1_Q2	TGTTTGY_V$HNF3_Q6	TGGAAA_V$NFAT_Q4_01	TTGTTT_V$FOXO4_01		TGANTCA_V$AP1_C	GCANCTGNY_V$MYOD_Q6		AACTTT_UNKNOWN				CAGGTG_V$E12_Q6			GGGYGTGNY_UNKNOWN			CTTTGT_V$LEF1_Q2				GGGAGGRR_V$MAZ_Q6		RYTTCCTG_V$ETS2_B	GATTGGY_V$NFY_Q6_01									MGGAAGTG_V$GABP_B		V$ETS2_B
CDC42EP3	CDC42 effector protein (Rho GTPase binding) 3	TATAAA_V$TATA_01		TGACCTY_V$ERR1_Q2	CTTTGA_V$LEF1_Q2		TGGAAA_V$NFAT_Q4_01		YTATTTTNR_V$MEF2_02		GCANCTGNY_V$MYOD_Q6	CAGCTG_V$AP4_Q5			TGACAGNY_V$MEIS1_01		CAGGTG_V$E12_Q6	WTGAAAT_UNKNOWN					CTTTGT_V$LEF1_Q2		GGGTGGRR_V$PAX4_03		GGGAGGRR_V$MAZ_Q6				GGGCGGR_V$SP1_Q6
ABR	active BCR-related gene	TATAAA_V$TATA_01		TGACCTY_V$ERR1_Q2	CTTTGA_V$LEF1_Q2		TGGAAA_V$NFAT_Q4_01				GCANCTGNY_V$MYOD_Q6	CAGCTG_V$AP4_Q5					CAGGTG_V$E12_Q6			GGGYGTGNY_UNKNOWN	TGAYRTCA_V$ATF3_Q6				GGGTGGRR_V$PAX4_03				RYTTCCTG_V$ETS2_B		GGGCGGR_V$SP1_Q6
NFIL3	nuclear factor, interleukin 3 regulated	TATAAA_V$TATA_01		TGACCTY_V$ERR1_Q2	CTTTGA_V$LEF1_Q2		TGGAAA_V$NFAT_Q4_01																CTTTGT_V$LEF1_Q2
GAPDH	glyceraldehyde-3-phosphate dehydrogenase	TATAAA_V$TATA_01		TGACCTY_V$ERR1_Q2	CTTTGA_V$LEF1_Q2					TGANTCA_V$AP1_C	GCANCTGNY_V$MYOD_Q6						CAGGTG_V$E12_Q6									RNGTGGGC_UNKNOWN	GGGAGGRR_V$MAZ_Q6	CACGTG_V$MYC_Q2			GGGCGGR_V$SP1_Q6			SCGGAAGY_V$ELK1_02				GCCATNTTG_V$YY1_Q6											V$E2F_Q3
TSPAN12	tetraspanin 12	TATAAA_V$TATA_01		TGACCTY_V$ERR1_Q2	CTTTGA_V$LEF1_Q2
SCUBE3	signal peptide, CUB domain, EGF-like 3	TATAAA_V$TATA_01		TGACCTY_V$ERR1_Q2			TGGAAA_V$NFAT_Q4_01	TTGTTT_V$FOXO4_01	YTATTTTNR_V$MEF2_02			CAGCTG_V$AP4_Q5	AACTTT_UNKNOWN	TTANTCA_UNKNOWN	TGACAGNY_V$MEIS1_01		CAGGTG_V$E12_Q6					RTAAACA_V$FREAC2_01	CTTTGT_V$LEF1_Q2				GGGAGGRR_V$MAZ_Q6									SMTTTTGT_UNKNOWN								V$LFA1_Q6
TPM2	tropomyosin 2 (beta)	TATAAA_V$TATA_01		TGACCTY_V$ERR1_Q2			TGGAAA_V$NFAT_Q4_01			TGANTCA_V$AP1_C	GCANCTGNY_V$MYOD_Q6	CAGCTG_V$AP4_Q5			TGACAGNY_V$MEIS1_01												GGGAGGRR_V$MAZ_Q6	CACGTG_V$MYC_Q2	RYTTCCTG_V$ETS2_B		GGGCGGR_V$SP1_Q6						RGAGGAARY_V$PU1_Q6					V$NMYC_01
RARA	retinoic acid receptor, alpha	TATAAA_V$TATA_01		TGACCTY_V$ERR1_Q2			TGGAAA_V$NFAT_Q4_01				GCANCTGNY_V$MYOD_Q6	CAGCTG_V$AP4_Q5				CAGGTA_V$AREB6_01			CTGCAGY_UNKNOWN			RTAAACA_V$FREAC2_01	CTTTGT_V$LEF1_Q2			RNGTGGGC_UNKNOWN	GGGAGGRR_V$MAZ_Q6		RYTTCCTG_V$ETS2_B
TPM3	tropomyosin 3	TATAAA_V$TATA_01		TGACCTY_V$ERR1_Q2			TGGAAA_V$NFAT_Q4_01					CAGCTG_V$AP4_Q5	AACTTT_UNKNOWN				CAGGTG_V$E12_Q6				TGAYRTCA_V$ATF3_Q6		CTTTGT_V$LEF1_Q2		GGGTGGRR_V$PAX4_03		GGGAGGRR_V$MAZ_Q6		RYTTCCTG_V$ETS2_B					SCGGAAGY_V$ELK1_02	CATTGTYY_V$SOX9_B1		RGAGGAARY_V$PU1_Q6
UCHL1	ubiquitin carboxyl-terminal esterase L1 (ubiquitin thiolesterase)	TATAAA_V$TATA_01		TGACCTY_V$ERR1_Q2			TGGAAA_V$NFAT_Q4_01									CAGGTA_V$AREB6_01				GGGYGTGNY_UNKNOWN			CTTTGT_V$LEF1_Q2
RBMS1	RNA binding motif, single stranded interacting protein 1	TATAAA_V$TATA_01		TGACCTY_V$ERR1_Q2				TTGTTT_V$FOXO4_01					AACTTT_UNKNOWN		TGACAGNY_V$MEIS1_01		CAGGTG_V$E12_Q6						CTTTGT_V$LEF1_Q2				GGGAGGRR_V$MAZ_Q6				GGGCGGR_V$SP1_Q6				CATTGTYY_V$SOX9_B1			GCCATNTTG_V$YY1_Q6
ABCC5	ATP-binding cassette, sub-family C (CFTR/MRP), member 5	TATAAA_V$TATA_01		TGACCTY_V$ERR1_Q2				TTGTTT_V$FOXO4_01					AACTTT_UNKNOWN										CTTTGT_V$LEF1_Q2									RCGCANGCGY_V$NRF1_Q6
DMPK	dystrophia myotonica-protein kinase	TATAAA_V$TATA_01		TGACCTY_V$ERR1_Q2					YTATTTTNR_V$MEF2_02	TGANTCA_V$AP1_C	GCANCTGNY_V$MYOD_Q6	CAGCTG_V$AP4_Q5					CAGGTG_V$E12_Q6								GGGTGGRR_V$PAX4_03	RNGTGGGC_UNKNOWN	GGGAGGRR_V$MAZ_Q6									SMTTTTGT_UNKNOWN								V$LFA1_Q6
BRAF	v-raf murine sarcoma viral oncogene homolog B1	TATAAA_V$TATA_01		TGACCTY_V$ERR1_Q2					YTATTTTNR_V$MEF2_02						TGACAGNY_V$MEIS1_01						TGAYRTCA_V$ATF3_Q6	RTAAACA_V$FREAC2_01	CTTTGT_V$LEF1_Q2						RYTTCCTG_V$ETS2_B		GGGCGGR_V$SP1_Q6		GTGACGY_V$E4F1_Q6				RGAGGAARY_V$PU1_Q6
ZRANB1	zinc finger, RAN-binding domain containing 1	TATAAA_V$TATA_01		TGACCTY_V$ERR1_Q2							GCANCTGNY_V$MYOD_Q6	CAGCTG_V$AP4_Q5		TTANTCA_UNKNOWN								RTAAACA_V$FREAC2_01
RUFY3	RUN and FYVE domain containing 3	TATAAA_V$TATA_01		TGACCTY_V$ERR1_Q2							GCANCTGNY_V$MYOD_Q6	CAGCTG_V$AP4_Q5		TTANTCA_UNKNOWN									CTTTGT_V$LEF1_Q2							GATTGGY_V$NFY_Q6_01								GCCATNTTG_V$YY1_Q6
MTUS1	mitochondrial tumor suppressor 1	TATAAA_V$TATA_01		TGACCTY_V$ERR1_Q2							GCANCTGNY_V$MYOD_Q6						CAGGTG_V$E12_Q6		CTGCAGY_UNKNOWN				CTTTGT_V$LEF1_Q2		GGGTGGRR_V$PAX4_03		GGGAGGRR_V$MAZ_Q6	CACGTG_V$MYC_Q2								SMTTTTGT_UNKNOWN
TRPM4	transient receptor potential cation channel, subfamily M, member 4	TATAAA_V$TATA_01		TGACCTY_V$ERR1_Q2								CAGCTG_V$AP4_Q5																			GGGCGGR_V$SP1_Q6
KCNMB3	potassium large conductance calcium-activated channel, subfamily M beta member 3	TATAAA_V$TATA_01		TGACCTY_V$ERR1_Q2								CAGCTG_V$AP4_Q5																									RGAGGAARY_V$PU1_Q6				V$ETS2_B
ATP5G2	ATP synthase, H+ transporting, mitochondrial F0 complex, subunit C2 (subunit 9)	TATAAA_V$TATA_01		TGACCTY_V$ERR1_Q2														WTGAAAT_UNKNOWN		GGGYGTGNY_UNKNOWN							GGGAGGRR_V$MAZ_Q6			GATTGGY_V$NFY_Q6_01		RCGCANGCGY_V$NRF1_Q6						GCCATNTTG_V$YY1_Q6								V$NFMUE1_Q6
NR4A3	nuclear receptor subfamily 4, group A, member 3	TATAAA_V$TATA_01			CTTTGA_V$LEF1_Q2	TGTTTGY_V$HNF3_Q6	TGGAAA_V$NFAT_Q4_01	TTGTTT_V$FOXO4_01			GCANCTGNY_V$MYOD_Q6	CAGCTG_V$AP4_Q5	AACTTT_UNKNOWN		TGACAGNY_V$MEIS1_01		CAGGTG_V$E12_Q6	WTGAAAT_UNKNOWN		GGGYGTGNY_UNKNOWN			CTTTGT_V$LEF1_Q2		GGGTGGRR_V$PAX4_03	RNGTGGGC_UNKNOWN	GGGAGGRR_V$MAZ_Q6	CACGTG_V$MYC_Q2	RYTTCCTG_V$ETS2_B		GGGCGGR_V$SP1_Q6		GTGACGY_V$E4F1_Q6			SMTTTTGT_UNKNOWN
HOXC4	homeobox C4	TATAAA_V$TATA_01			CTTTGA_V$LEF1_Q2	TGTTTGY_V$HNF3_Q6	TGGAAA_V$NFAT_Q4_01	TTGTTT_V$FOXO4_01				CAGCTG_V$AP4_Q5	AACTTT_UNKNOWN	TTANTCA_UNKNOWN		CAGGTA_V$AREB6_01					TGAYRTCA_V$ATF3_Q6	RTAAACA_V$FREAC2_01	CTTTGT_V$LEF1_Q2		GGGTGGRR_V$PAX4_03		GGGAGGRR_V$MAZ_Q6		RYTTCCTG_V$ETS2_B	GATTGGY_V$NFY_Q6_01	GGGCGGR_V$SP1_Q6						RGAGGAARY_V$PU1_Q6	GCCATNTTG_V$YY1_Q6	MGGAAGTG_V$GABP_B		V$ETS2_B
PURA	purine-rich element binding protein A	TATAAA_V$TATA_01			CTTTGA_V$LEF1_Q2	TGTTTGY_V$HNF3_Q6		TTGTTT_V$FOXO4_01			GCANCTGNY_V$MYOD_Q6	CAGCTG_V$AP4_Q5	AACTTT_UNKNOWN	TTANTCA_UNKNOWN	TGACAGNY_V$MEIS1_01	CAGGTA_V$AREB6_01		WTGAAAT_UNKNOWN	CTGCAGY_UNKNOWN			RTAAACA_V$FREAC2_01	CTTTGT_V$LEF1_Q2				GGGAGGRR_V$MAZ_Q6		RYTTCCTG_V$ETS2_B		GGGCGGR_V$SP1_Q6					SMTTTTGT_UNKNOWN									V$IRF_Q6
CREM	cAMP responsive element modulator	TATAAA_V$TATA_01			CTTTGA_V$LEF1_Q2		TGGAAA_V$NFAT_Q4_01	TTGTTT_V$FOXO4_01				CAGCTG_V$AP4_Q5	AACTTT_UNKNOWN	TTANTCA_UNKNOWN				WTGAAAT_UNKNOWN			TGAYRTCA_V$ATF3_Q6						GGGAGGRR_V$MAZ_Q6		RYTTCCTG_V$ETS2_B
RORA	RAR-related orphan receptor A	TATAAA_V$TATA_01			CTTTGA_V$LEF1_Q2		TGGAAA_V$NFAT_Q4_01	TTGTTT_V$FOXO4_01					AACTTT_UNKNOWN		TGACAGNY_V$MEIS1_01			WTGAAAT_UNKNOWN		GGGYGTGNY_UNKNOWN		RTAAACA_V$FREAC2_01		WTTGKCTG_UNKNOWN	GGGTGGRR_V$PAX4_03	RNGTGGGC_UNKNOWN	GGGAGGRR_V$MAZ_Q6		RYTTCCTG_V$ETS2_B								RGAGGAARY_V$PU1_Q6
MAP4K4	mitogen-activated protein kinase kinase kinase kinase 4	TATAAA_V$TATA_01			CTTTGA_V$LEF1_Q2		TGGAAA_V$NFAT_Q4_01	TTGTTT_V$FOXO4_01							TGACAGNY_V$MEIS1_01	CAGGTA_V$AREB6_01							CTTTGT_V$LEF1_Q2						RYTTCCTG_V$ETS2_B						CATTGTYY_V$SOX9_B1
CTLA4	cytotoxic T-lymphocyte-associated protein 4	TATAAA_V$TATA_01			CTTTGA_V$LEF1_Q2		TGGAAA_V$NFAT_Q4_01	TTGTTT_V$FOXO4_01
PLAGL2	pleiomorphic adenoma gene-like 2	TATAAA_V$TATA_01			CTTTGA_V$LEF1_Q2		TGGAAA_V$NFAT_Q4_01		YTATTTTNR_V$MEF2_02		GCANCTGNY_V$MYOD_Q6						CAGGTG_V$E12_Q6														GGGCGGR_V$SP1_Q6						RGAGGAARY_V$PU1_Q6
RASAL2	RAS protein activator like 2	TATAAA_V$TATA_01			CTTTGA_V$LEF1_Q2		TGGAAA_V$NFAT_Q4_01		YTATTTTNR_V$MEF2_02								CAGGTG_V$E12_Q6								GGGTGGRR_V$PAX4_03						GGGCGGR_V$SP1_Q6
TCF12	transcription factor 12 (HTF4, helix-loop-helix transcription factors 4)	TATAAA_V$TATA_01			CTTTGA_V$LEF1_Q2		TGGAAA_V$NFAT_Q4_01			TGANTCA_V$AP1_C	GCANCTGNY_V$MYOD_Q6	CAGCTG_V$AP4_Q5	AACTTT_UNKNOWN			CAGGTA_V$AREB6_01						RTAAACA_V$FREAC2_01	CTTTGT_V$LEF1_Q2				GGGAGGRR_V$MAZ_Q6		RYTTCCTG_V$ETS2_B		GGGCGGR_V$SP1_Q6						RGAGGAARY_V$PU1_Q6		MGGAAGTG_V$GABP_B		V$ETS2_B
ELMO1	engulfment and cell motility 1	TATAAA_V$TATA_01			CTTTGA_V$LEF1_Q2		TGGAAA_V$NFAT_Q4_01						AACTTT_UNKNOWN		TGACAGNY_V$MEIS1_01		CAGGTG_V$E12_Q6		CTGCAGY_UNKNOWN			RTAAACA_V$FREAC2_01		WTTGKCTG_UNKNOWN						GATTGGY_V$NFY_Q6_01							RGAGGAARY_V$PU1_Q6		MGGAAGTG_V$GABP_B	V$ELK1_01	V$ETS2_B
KCNJ14	potassium inwardly-rectifying channel, subfamily J, member 14	TATAAA_V$TATA_01			CTTTGA_V$LEF1_Q2		TGGAAA_V$NFAT_Q4_01									CAGGTA_V$AREB6_01									GGGTGGRR_V$PAX4_03	RNGTGGGC_UNKNOWN					GGGCGGR_V$SP1_Q6
NRP2	neuropilin 2	TATAAA_V$TATA_01			CTTTGA_V$LEF1_Q2			TTGTTT_V$FOXO4_01	YTATTTTNR_V$MEF2_02	TGANTCA_V$AP1_C		CAGCTG_V$AP4_Q5	AACTTT_UNKNOWN	TTANTCA_UNKNOWN			CAGGTG_V$E12_Q6						CTTTGT_V$LEF1_Q2								GGGCGGR_V$SP1_Q6																		V$E2F_Q3
SLC26A9	solute carrier family 26, member 9	TATAAA_V$TATA_01			CTTTGA_V$LEF1_Q2			TTGTTT_V$FOXO4_01		TGANTCA_V$AP1_C						CAGGTA_V$AREB6_01	CAGGTG_V$E12_Q6		CTGCAGY_UNKNOWN											GATTGGY_V$NFY_Q6_01					CATTGTYY_V$SOX9_B1				MGGAAGTG_V$GABP_B					V$LFA1_Q6
PLA2G4B	phospholipase A2, group IVB (cytosolic)	TATAAA_V$TATA_01			CTTTGA_V$LEF1_Q2			TTGTTT_V$FOXO4_01					AACTTT_UNKNOWN			CAGGTA_V$AREB6_01			CTGCAGY_UNKNOWN
CDX1	caudal type homeobox transcription factor 1	TATAAA_V$TATA_01			CTTTGA_V$LEF1_Q2							CAGCTG_V$AP4_Q5					CAGGTG_V$E12_Q6						CTTTGT_V$LEF1_Q2		GGGTGGRR_V$PAX4_03		GGGAGGRR_V$MAZ_Q6				GGGCGGR_V$SP1_Q6				CATTGTYY_V$SOX9_B1
KCTD15	potassium channel tetramerisation domain containing 15	TATAAA_V$TATA_01			CTTTGA_V$LEF1_Q2								AACTTT_UNKNOWN	TTANTCA_UNKNOWN			CAGGTG_V$E12_Q6					RTAAACA_V$FREAC2_01	CTTTGT_V$LEF1_Q2			RNGTGGGC_UNKNOWN		CACGTG_V$MYC_Q2			GGGCGGR_V$SP1_Q6					SMTTTTGT_UNKNOWN
INVS	inversin	TATAAA_V$TATA_01			CTTTGA_V$LEF1_Q2								AACTTT_UNKNOWN				CAGGTG_V$E12_Q6													GATTGGY_V$NFY_Q6_01				SCGGAAGY_V$ELK1_02					MGGAAGTG_V$GABP_B
ACTR3	ARP3 actin-related protein 3 homolog (yeast)	TATAAA_V$TATA_01			CTTTGA_V$LEF1_Q2								AACTTT_UNKNOWN										CTTTGT_V$LEF1_Q2				GGGAGGRR_V$MAZ_Q6														V$ETS2_B
SCAMP3	secretory carrier membrane protein 3	TATAAA_V$TATA_01			CTTTGA_V$LEF1_Q2											CAGGTA_V$AREB6_01	CAGGTG_V$E12_Q6						CTTTGT_V$LEF1_Q2					CACGTG_V$MYC_Q2				RCGCANGCGY_V$NRF1_Q6											V$GABP_B
CXCR4	chemokine (C-X-C motif) receptor 4	TATAAA_V$TATA_01			CTTTGA_V$LEF1_Q2											CAGGTA_V$AREB6_01	CAGGTG_V$E12_Q6															RCGCANGCGY_V$NRF1_Q6				SMTTTTGT_UNKNOWN								V$LFA1_Q6	V$IRF_Q6
DKK1	dickkopf homolog 1 (Xenopus laevis)	TATAAA_V$TATA_01			CTTTGA_V$LEF1_Q2													WTGAAAT_UNKNOWN					CTTTGT_V$LEF1_Q2				GGGAGGRR_V$MAZ_Q6
HERC1	hect (homologous to the E6-AP (UBE3A) carboxyl terminus) domain and RCC1 (CHC1)-like domain (RLD) 1	TATAAA_V$TATA_01			CTTTGA_V$LEF1_Q2														CTGCAGY_UNKNOWN				CTTTGT_V$LEF1_Q2								GGGCGGR_V$SP1_Q6
TNKS	tankyrase, TRF1-interacting ankyrin-related ADP-ribose polymerase	TATAAA_V$TATA_01			CTTTGA_V$LEF1_Q2																										GGGCGGR_V$SP1_Q6		GTGACGY_V$E4F1_Q6						MGGAAGTG_V$GABP_B
OSBPL8	oxysterol binding protein-like 8	TATAAA_V$TATA_01			CTTTGA_V$LEF1_Q2
FOXP1	forkhead box P1	TATAAA_V$TATA_01				TGTTTGY_V$HNF3_Q6	TGGAAA_V$NFAT_Q4_01	TTGTTT_V$FOXO4_01	YTATTTTNR_V$MEF2_02			CAGCTG_V$AP4_Q5		TTANTCA_UNKNOWN		CAGGTA_V$AREB6_01			CTGCAGY_UNKNOWN				CTTTGT_V$LEF1_Q2	WTTGKCTG_UNKNOWN		RNGTGGGC_UNKNOWN			RYTTCCTG_V$ETS2_B							SMTTTTGT_UNKNOWN		GCCATNTTG_V$YY1_Q6	MGGAAGTG_V$GABP_B
POU4F1	POU domain, class 4, transcription factor 1	TATAAA_V$TATA_01				TGTTTGY_V$HNF3_Q6	TGGAAA_V$NFAT_Q4_01	TTGTTT_V$FOXO4_01				CAGCTG_V$AP4_Q5	AACTTT_UNKNOWN		TGACAGNY_V$MEIS1_01		CAGGTG_V$E12_Q6	WTGAAAT_UNKNOWN					CTTTGT_V$LEF1_Q2				GGGAGGRR_V$MAZ_Q6																	V$LFA1_Q6
UBE2H	ubiquitin-conjugating enzyme E2H (UBC8 homolog, yeast)	TATAAA_V$TATA_01				TGTTTGY_V$HNF3_Q6	TGGAAA_V$NFAT_Q4_01	TTGTTT_V$FOXO4_01				CAGCTG_V$AP4_Q5			TGACAGNY_V$MEIS1_01						TGAYRTCA_V$ATF3_Q6	RTAAACA_V$FREAC2_01	CTTTGT_V$LEF1_Q2				GGGAGGRR_V$MAZ_Q6						GTGACGY_V$E4F1_Q6
TEAD1	TEA domain family member 1 (SV40 transcriptional enhancer factor)	TATAAA_V$TATA_01				TGTTTGY_V$HNF3_Q6	TGGAAA_V$NFAT_Q4_01	TTGTTT_V$FOXO4_01					AACTTT_UNKNOWN					WTGAAAT_UNKNOWN					CTTTGT_V$LEF1_Q2												CATTGTYY_V$SOX9_B1
NIPBL	Nipped-B homolog (Drosophila)	TATAAA_V$TATA_01				TGTTTGY_V$HNF3_Q6		TTGTTT_V$FOXO4_01				CAGCTG_V$AP4_Q5	AACTTT_UNKNOWN	TTANTCA_UNKNOWN	TGACAGNY_V$MEIS1_01				CTGCAGY_UNKNOWN					WTTGKCTG_UNKNOWN			GGGAGGRR_V$MAZ_Q6				GGGCGGR_V$SP1_Q6			SCGGAAGY_V$ELK1_02		SMTTTTGT_UNKNOWN	RGAGGAARY_V$PU1_Q6		MGGAAGTG_V$GABP_B		V$ETS2_B		V$GABP_B	V$LFA1_Q6					V$E2F_Q3
SIM1	single-minded homolog 1 (Drosophila)	TATAAA_V$TATA_01				TGTTTGY_V$HNF3_Q6		TTGTTT_V$FOXO4_01					AACTTT_UNKNOWN				CAGGTG_V$E12_Q6					RTAAACA_V$FREAC2_01
PNMA1	paraneoplastic antigen MA1	TATAAA_V$TATA_01				TGTTTGY_V$HNF3_Q6			YTATTTTNR_V$MEF2_02		GCANCTGNY_V$MYOD_Q6	CAGCTG_V$AP4_Q5																	RYTTCCTG_V$ETS2_B
PHF20L1	PHD finger protein 20-like 1	TATAAA_V$TATA_01				TGTTTGY_V$HNF3_Q6			YTATTTTNR_V$MEF2_02						TGACAGNY_V$MEIS1_01									WTTGKCTG_UNKNOWN			GGGAGGRR_V$MAZ_Q6	CACGTG_V$MYC_Q2						SCGGAAGY_V$ELK1_02									V$GABP_B
JPH1	junctophilin 1	TATAAA_V$TATA_01				TGTTTGY_V$HNF3_Q6						CAGCTG_V$AP4_Q5	AACTTT_UNKNOWN		TGACAGNY_V$MEIS1_01							RTAAACA_V$FREAC2_01					GGGAGGRR_V$MAZ_Q6	CACGTG_V$MYC_Q2														V$NMYC_01							V$E2F_Q3
HIST1H1E	histone cluster 1, H1e	TATAAA_V$TATA_01				TGTTTGY_V$HNF3_Q6														GGGYGTGNY_UNKNOWN
HIST1H2BD	histone cluster 1, H2bd	TATAAA_V$TATA_01				TGTTTGY_V$HNF3_Q6														GGGYGTGNY_UNKNOWN
NR4A1	nuclear receptor subfamily 4, group A, member 1	TATAAA_V$TATA_01					TGGAAA_V$NFAT_Q4_01	TTGTTT_V$FOXO4_01	YTATTTTNR_V$MEF2_02			CAGCTG_V$AP4_Q5					CAGGTG_V$E12_Q6					RTAAACA_V$FREAC2_01			GGGTGGRR_V$PAX4_03	RNGTGGGC_UNKNOWN					GGGCGGR_V$SP1_Q6		GTGACGY_V$E4F1_Q6											V$LFA1_Q6
RIT1	Ras-like without CAAX 1	TATAAA_V$TATA_01					TGGAAA_V$NFAT_Q4_01	TTGTTT_V$FOXO4_01		TGANTCA_V$AP1_C		CAGCTG_V$AP4_Q5	AACTTT_UNKNOWN					WTGAAAT_UNKNOWN					CTTTGT_V$LEF1_Q2
CPEB4	cytoplasmic polyadenylation element binding protein 4	TATAAA_V$TATA_01					TGGAAA_V$NFAT_Q4_01	TTGTTT_V$FOXO4_01				CAGCTG_V$AP4_Q5		TTANTCA_UNKNOWN														CACGTG_V$MYC_Q2		GATTGGY_V$NFY_Q6_01	GGGCGGR_V$SP1_Q6			SCGGAAGY_V$ELK1_02		SMTTTTGT_UNKNOWN	RGAGGAARY_V$PU1_Q6		MGGAAGTG_V$GABP_B	V$ELK1_01			V$GABP_B		V$IRF_Q6
NANOS1	nanos homolog 1 (Drosophila)	TATAAA_V$TATA_01					TGGAAA_V$NFAT_Q4_01	TTGTTT_V$FOXO4_01				CAGCTG_V$AP4_Q5																		GATTGGY_V$NFY_Q6_01	GGGCGGR_V$SP1_Q6
WHSC1	Wolf-Hirschhorn syndrome candidate 1	TATAAA_V$TATA_01					TGGAAA_V$NFAT_Q4_01	TTGTTT_V$FOXO4_01					AACTTT_UNKNOWN
FN1	fibronectin 1	TATAAA_V$TATA_01					TGGAAA_V$NFAT_Q4_01	TTGTTT_V$FOXO4_01								CAGGTA_V$AREB6_01		WTGAAAT_UNKNOWN
LIF	leukemia inhibitory factor (cholinergic differentiation factor)	TATAAA_V$TATA_01					TGGAAA_V$NFAT_Q4_01	TTGTTT_V$FOXO4_01									CAGGTG_V$E12_Q6								GGGTGGRR_V$PAX4_03		GGGAGGRR_V$MAZ_Q6		RYTTCCTG_V$ETS2_B								RGAGGAARY_V$PU1_Q6
HMGN3	high mobility group nucleosomal binding domain 3	TATAAA_V$TATA_01					TGGAAA_V$NFAT_Q4_01	TTGTTT_V$FOXO4_01												GGGYGTGNY_UNKNOWN						RNGTGGGC_UNKNOWN									CATTGTYY_V$SOX9_B1		RGAGGAARY_V$PU1_Q6
EPN1	epsin 1	TATAAA_V$TATA_01					TGGAAA_V$NFAT_Q4_01		YTATTTTNR_V$MEF2_02													RTAAACA_V$FREAC2_01					GGGAGGRR_V$MAZ_Q6				GGGCGGR_V$SP1_Q6			SCGGAAGY_V$ELK1_02		SMTTTTGT_UNKNOWN							V$GABP_B
MMP3	matrix metallopeptidase 3 (stromelysin 1, progelatinase)	TATAAA_V$TATA_01					TGGAAA_V$NFAT_Q4_01			TGANTCA_V$AP1_C				TTANTCA_UNKNOWN															RYTTCCTG_V$ETS2_B												V$ETS2_B
IL1RN	interleukin 1 receptor antagonist	TATAAA_V$TATA_01					TGGAAA_V$NFAT_Q4_01			TGANTCA_V$AP1_C					TGACAGNY_V$MEIS1_01	CAGGTA_V$AREB6_01											GGGAGGRR_V$MAZ_Q6		RYTTCCTG_V$ETS2_B
EOMES	eomesodermin homolog (Xenopus laevis)	TATAAA_V$TATA_01					TGGAAA_V$NFAT_Q4_01					CAGCTG_V$AP4_Q5	AACTTT_UNKNOWN										CTTTGT_V$LEF1_Q2	WTTGKCTG_UNKNOWN			GGGAGGRR_V$MAZ_Q6																		V$IRF_Q6
SERPIND1	serpin peptidase inhibitor, clade D (heparin cofactor), member 1	TATAAA_V$TATA_01					TGGAAA_V$NFAT_Q4_01						AACTTT_UNKNOWN
DIO2	deiodinase, iodothyronine, type II	TATAAA_V$TATA_01					TGGAAA_V$NFAT_Q4_01								TGACAGNY_V$MEIS1_01	CAGGTA_V$AREB6_01	CAGGTG_V$E12_Q6		CTGCAGY_UNKNOWN		TGAYRTCA_V$ATF3_Q6		CTTTGT_V$LEF1_Q2																						V$IRF_Q6
PLOD2	procollagen-lysine, 2-oxoglutarate 5-dioxygenase 2	TATAAA_V$TATA_01					TGGAAA_V$NFAT_Q4_01										CAGGTG_V$E12_Q6						CTTTGT_V$LEF1_Q2
GALNT7	UDP-N-acetyl-alpha-D-galactosamine:polypeptide N-acetylgalactosaminyltransferase 7 (GalNAc-T7)	TATAAA_V$TATA_01					TGGAAA_V$NFAT_Q4_01										CAGGTG_V$E12_Q6
ZBTB10	zinc finger and BTB domain containing 10	TATAAA_V$TATA_01					TGGAAA_V$NFAT_Q4_01											WTGAAAT_UNKNOWN				RTAAACA_V$FREAC2_01		WTTGKCTG_UNKNOWN			GGGAGGRR_V$MAZ_Q6	CACGTG_V$MYC_Q2		GATTGGY_V$NFY_Q6_01									MGGAAGTG_V$GABP_B
ZNF407	zinc finger protein 407	TATAAA_V$TATA_01					TGGAAA_V$NFAT_Q4_01											WTGAAAT_UNKNOWN
HIST2H2AC	histone cluster 2, H2ac	TATAAA_V$TATA_01					TGGAAA_V$NFAT_Q4_01																	WTTGKCTG_UNKNOWN	GGGTGGRR_V$PAX4_03		GGGAGGRR_V$MAZ_Q6			GATTGGY_V$NFY_Q6_01
HIST2H2AB	histone cluster 2, H2ab	TATAAA_V$TATA_01					TGGAAA_V$NFAT_Q4_01																	WTTGKCTG_UNKNOWN	GGGTGGRR_V$PAX4_03		GGGAGGRR_V$MAZ_Q6			GATTGGY_V$NFY_Q6_01
CHM	choroideremia (Rab escort protein 1)	TATAAA_V$TATA_01					TGGAAA_V$NFAT_Q4_01																				GGGAGGRR_V$MAZ_Q6												MGGAAGTG_V$GABP_B
TNFAIP8	tumor necrosis factor, alpha-induced protein 8	TATAAA_V$TATA_01					TGGAAA_V$NFAT_Q4_01																								GGGCGGR_V$SP1_Q6
SENP8	SUMO/sentrin specific peptidase family member 8	TATAAA_V$TATA_01					TGGAAA_V$NFAT_Q4_01																								GGGCGGR_V$SP1_Q6
CCL5	chemokine (C-C motif) ligand 5	TATAAA_V$TATA_01					TGGAAA_V$NFAT_Q4_01
HDAC9	histone deacetylase 9	TATAAA_V$TATA_01						TTGTTT_V$FOXO4_01	YTATTTTNR_V$MEF2_02	TGANTCA_V$AP1_C	GCANCTGNY_V$MYOD_Q6	CAGCTG_V$AP4_Q5					CAGGTG_V$E12_Q6	WTGAAAT_UNKNOWN	CTGCAGY_UNKNOWN					WTTGKCTG_UNKNOWN											CATTGTYY_V$SOX9_B1
TLK1	tousled-like kinase 1	TATAAA_V$TATA_01						TTGTTT_V$FOXO4_01	YTATTTTNR_V$MEF2_02				AACTTT_UNKNOWN										CTTTGT_V$LEF1_Q2		GGGTGGRR_V$PAX4_03		GGGAGGRR_V$MAZ_Q6							SCGGAAGY_V$ELK1_02		SMTTTTGT_UNKNOWN			MGGAAGTG_V$GABP_B
COL1A1	collagen, type I, alpha 1	TATAAA_V$TATA_01						TTGTTT_V$FOXO4_01		TGANTCA_V$AP1_C							CAGGTG_V$E12_Q6						CTTTGT_V$LEF1_Q2	WTTGKCTG_UNKNOWN	GGGTGGRR_V$PAX4_03		GGGAGGRR_V$MAZ_Q6			GATTGGY_V$NFY_Q6_01	GGGCGGR_V$SP1_Q6
FOSL2	FOS-like antigen 2	TATAAA_V$TATA_01						TTGTTT_V$FOXO4_01			GCANCTGNY_V$MYOD_Q6			TTANTCA_UNKNOWN								RTAAACA_V$FREAC2_01													CATTGTYY_V$SOX9_B1
EHD1	EH-domain containing 1	TATAAA_V$TATA_01						TTGTTT_V$FOXO4_01			GCANCTGNY_V$MYOD_Q6						CAGGTG_V$E12_Q6	WTGAAAT_UNKNOWN			TGAYRTCA_V$ATF3_Q6		CTTTGT_V$LEF1_Q2									RCGCANGCGY_V$NRF1_Q6				SMTTTTGT_UNKNOWN									V$IRF_Q6
GRHL2	grainyhead-like 2 (Drosophila)	TATAAA_V$TATA_01						TTGTTT_V$FOXO4_01					AACTTT_UNKNOWN			CAGGTA_V$AREB6_01	CAGGTG_V$E12_Q6						CTTTGT_V$LEF1_Q2				GGGAGGRR_V$MAZ_Q6			GATTGGY_V$NFY_Q6_01	GGGCGGR_V$SP1_Q6
SEPP1	selenoprotein P, plasma, 1	TATAAA_V$TATA_01						TTGTTT_V$FOXO4_01					AACTTT_UNKNOWN				CAGGTG_V$E12_Q6					RTAAACA_V$FREAC2_01
NNT	nicotinamide nucleotide transhydrogenase	TATAAA_V$TATA_01						TTGTTT_V$FOXO4_01						TTANTCA_UNKNOWN								RTAAACA_V$FREAC2_01									GGGCGGR_V$SP1_Q6
MAPK8	mitogen-activated protein kinase 8	TATAAA_V$TATA_01						TTGTTT_V$FOXO4_01						TTANTCA_UNKNOWN
RRM2B	ribonucleotide reductase M2 B (TP53 inducible)	TATAAA_V$TATA_01						TTGTTT_V$FOXO4_01									CAGGTG_V$E12_Q6						CTTTGT_V$LEF1_Q2			RNGTGGGC_UNKNOWN
NOS1AP	nitric oxide synthase 1 (neuronal) adaptor protein	TATAAA_V$TATA_01						TTGTTT_V$FOXO4_01									CAGGTG_V$E12_Q6
ESM1	endothelial cell-specific molecule 1	TATAAA_V$TATA_01						TTGTTT_V$FOXO4_01										WTGAAAT_UNKNOWN			TGAYRTCA_V$ATF3_Q6		CTTTGT_V$LEF1_Q2														RGAGGAARY_V$PU1_Q6		MGGAAGTG_V$GABP_B		V$ETS2_B
MAP9	microtubule-associated protein 9	TATAAA_V$TATA_01						TTGTTT_V$FOXO4_01													TGAYRTCA_V$ATF3_Q6						GGGAGGRR_V$MAZ_Q6										RGAGGAARY_V$PU1_Q6		MGGAAGTG_V$GABP_B		V$ETS2_B
OPA3	optic atrophy 3 (autosomal recessive, with chorea and spastic paraplegia)	TATAAA_V$TATA_01						TTGTTT_V$FOXO4_01														RTAAACA_V$FREAC2_01					GGGAGGRR_V$MAZ_Q6			GATTGGY_V$NFY_Q6_01	GGGCGGR_V$SP1_Q6								MGGAAGTG_V$GABP_B
CD96	CD96 molecule	TATAAA_V$TATA_01						TTGTTT_V$FOXO4_01															CTTTGT_V$LEF1_Q2						RYTTCCTG_V$ETS2_B						CATTGTYY_V$SOX9_B1
WSB2	WD repeat and SOCS box-containing 2	TATAAA_V$TATA_01						TTGTTT_V$FOXO4_01															CTTTGT_V$LEF1_Q2
RUNX2	runt-related transcription factor 2	TATAAA_V$TATA_01						TTGTTT_V$FOXO4_01																				CACGTG_V$MYC_Q2														V$NMYC_01
DYRK2	dual-specificity tyrosine-(Y)-phosphorylation regulated kinase 2	TATAAA_V$TATA_01						TTGTTT_V$FOXO4_01
CD24	CD24 molecule	TATAAA_V$TATA_01						TTGTTT_V$FOXO4_01
WIPI1	WD repeat domain, phosphoinositide interacting 1	TATAAA_V$TATA_01							YTATTTTNR_V$MEF2_02		GCANCTGNY_V$MYOD_Q6							WTGAAAT_UNKNOWN					CTTTGT_V$LEF1_Q2					CACGTG_V$MYC_Q2			GGGCGGR_V$SP1_Q6								MGGAAGTG_V$GABP_B
ERO1LB	ERO1-like beta (S. cerevisiae)	TATAAA_V$TATA_01							YTATTTTNR_V$MEF2_02											GGGYGTGNY_UNKNOWN											GGGCGGR_V$SP1_Q6																V$SP1_Q4_01	V$SP1_Q6_01
P4HA1	procollagen-proline, 2-oxoglutarate 4-dioxygenase (proline 4-hydroxylase), alpha polypeptide I	TATAAA_V$TATA_01							YTATTTTNR_V$MEF2_02																		GGGAGGRR_V$MAZ_Q6				GGGCGGR_V$SP1_Q6	RCGCANGCGY_V$NRF1_Q6				SMTTTTGT_UNKNOWN
VEZT	vezatin, adherens junctions transmembrane protein	TATAAA_V$TATA_01							YTATTTTNR_V$MEF2_02
MMP13	matrix metallopeptidase 13 (collagenase 3)	TATAAA_V$TATA_01								TGANTCA_V$AP1_C			AACTTT_UNKNOWN									RTAAACA_V$FREAC2_01
CPA4	carboxypeptidase A4	TATAAA_V$TATA_01								TGANTCA_V$AP1_C					TGACAGNY_V$MEIS1_01		CAGGTG_V$E12_Q6		CTGCAGY_UNKNOWN							RNGTGGGC_UNKNOWN
FURIN	furin (paired basic amino acid cleaving enzyme)	TATAAA_V$TATA_01								TGANTCA_V$AP1_C																	GGGAGGRR_V$MAZ_Q6		RYTTCCTG_V$ETS2_B										MGGAAGTG_V$GABP_B	V$ELK1_01	V$ETS2_B
ECM1	extracellular matrix protein 1	TATAAA_V$TATA_01								TGANTCA_V$AP1_C																			RYTTCCTG_V$ETS2_B
ANGPTL4	angiopoietin-like 4	TATAAA_V$TATA_01								TGANTCA_V$AP1_C
KRT16	keratin 16 (focal non-epidermolytic palmoplantar keratoderma)	TATAAA_V$TATA_01								TGANTCA_V$AP1_C
SH3BGRL3	SH3 domain binding glutamic acid-rich protein like 3	TATAAA_V$TATA_01									GCANCTGNY_V$MYOD_Q6	CAGCTG_V$AP4_Q5	AACTTT_UNKNOWN
ADAMTSL2	ADAMTS-like 2	TATAAA_V$TATA_01									GCANCTGNY_V$MYOD_Q6	CAGCTG_V$AP4_Q5		TTANTCA_UNKNOWN	TGACAGNY_V$MEIS1_01		CAGGTG_V$E12_Q6										GGGAGGRR_V$MAZ_Q6
CCDC85B	coiled-coil domain containing 85B	TATAAA_V$TATA_01									GCANCTGNY_V$MYOD_Q6	CAGCTG_V$AP4_Q5					CAGGTG_V$E12_Q6		CTGCAGY_UNKNOWN										RYTTCCTG_V$ETS2_B	GATTGGY_V$NFY_Q6_01	GGGCGGR_V$SP1_Q6			SCGGAAGY_V$ELK1_02	CATTGTYY_V$SOX9_B1				MGGAAGTG_V$GABP_B		V$ETS2_B		V$GABP_B					V$SP1_Q6_01
WNK2	WNK lysine deficient protein kinase 2	TATAAA_V$TATA_01									GCANCTGNY_V$MYOD_Q6	CAGCTG_V$AP4_Q5					CAGGTG_V$E12_Q6					RTAAACA_V$FREAC2_01	CTTTGT_V$LEF1_Q2
DNAJC1	DnaJ (Hsp40) homolog, subfamily C, member 1	TATAAA_V$TATA_01										CAGCTG_V$AP4_Q5		TTANTCA_UNKNOWN	TGACAGNY_V$MEIS1_01						TGAYRTCA_V$ATF3_Q6													SCGGAAGY_V$ELK1_02
HIST1H3C	histone cluster 1, H3c	TATAAA_V$TATA_01										CAGCTG_V$AP4_Q5				CAGGTA_V$AREB6_01
HIST1H2BB	histone cluster 1, H2bb	TATAAA_V$TATA_01										CAGCTG_V$AP4_Q5				CAGGTA_V$AREB6_01
LTA	lymphotoxin alpha (TNF superfamily, member 1)	TATAAA_V$TATA_01										CAGCTG_V$AP4_Q5					CAGGTG_V$E12_Q6														GGGCGGR_V$SP1_Q6						RGAGGAARY_V$PU1_Q6
FBXO36	F-box protein 36	TATAAA_V$TATA_01										CAGCTG_V$AP4_Q5													GGGTGGRR_V$PAX4_03	RNGTGGGC_UNKNOWN	GGGAGGRR_V$MAZ_Q6				GGGCGGR_V$SP1_Q6			SCGGAAGY_V$ELK1_02									V$GABP_B				V$SP1_Q4_01
RHOBTB1	Rho-related BTB domain containing 1	TATAAA_V$TATA_01											AACTTT_UNKNOWN		TGACAGNY_V$MEIS1_01		CAGGTG_V$E12_Q6	WTGAAAT_UNKNOWN					CTTTGT_V$LEF1_Q2						RYTTCCTG_V$ETS2_B				GTGACGY_V$E4F1_Q6
PRKACB	protein kinase, cAMP-dependent, catalytic, beta	TATAAA_V$TATA_01											AACTTT_UNKNOWN			CAGGTA_V$AREB6_01													RYTTCCTG_V$ETS2_B		GGGCGGR_V$SP1_Q6		GTGACGY_V$E4F1_Q6	SCGGAAGY_V$ELK1_02					MGGAAGTG_V$GABP_B
FARP1	FERM, RhoGEF (ARHGEF) and pleckstrin domain protein 1 (chondrocyte-derived)	TATAAA_V$TATA_01											AACTTT_UNKNOWN						CTGCAGY_UNKNOWN	GGGYGTGNY_UNKNOWN			CTTTGT_V$LEF1_Q2		GGGTGGRR_V$PAX4_03			CACGTG_V$MYC_Q2
SOCS1	suppressor of cytokine signaling 1	TATAAA_V$TATA_01											AACTTT_UNKNOWN									RTAAACA_V$FREAC2_01			GGGTGGRR_V$PAX4_03		GGGAGGRR_V$MAZ_Q6				GGGCGGR_V$SP1_Q6														V$IRF_Q6
PATZ1	POZ (BTB) and AT hook containing zinc finger 1	TATAAA_V$TATA_01											AACTTT_UNKNOWN										CTTTGT_V$LEF1_Q2				GGGAGGRR_V$MAZ_Q6	CACGTG_V$MYC_Q2			GGGCGGR_V$SP1_Q6						RGAGGAARY_V$PU1_Q6		MGGAAGTG_V$GABP_B				V$GABP_B
GPC6	glypican 6	TATAAA_V$TATA_01											AACTTT_UNKNOWN										CTTTGT_V$LEF1_Q2								GGGCGGR_V$SP1_Q6		GTGACGY_V$E4F1_Q6
NHS	Nance-Horan syndrome (congenital cataracts and dental anomalies)	TATAAA_V$TATA_01											AACTTT_UNKNOWN													RNGTGGGC_UNKNOWN					GGGCGGR_V$SP1_Q6
POSTN	periostin, osteoblast specific factor	TATAAA_V$TATA_01											AACTTT_UNKNOWN														GGGAGGRR_V$MAZ_Q6
ECT2	epithelial cell transforming sequence 2 oncogene	TATAAA_V$TATA_01											AACTTT_UNKNOWN
CP	ceruloplasmin (ferroxidase)	TATAAA_V$TATA_01											AACTTT_UNKNOWN
OTOF	otoferlin	TATAAA_V$TATA_01												TTANTCA_UNKNOWN			CAGGTG_V$E12_Q6									RNGTGGGC_UNKNOWN
FABP6	fatty acid binding protein 6, ileal (gastrotropin)	TATAAA_V$TATA_01												TTANTCA_UNKNOWN												RNGTGGGC_UNKNOWN
TRPM8	transient receptor potential cation channel, subfamily M, member 8	TATAAA_V$TATA_01												TTANTCA_UNKNOWN																						SMTTTTGT_UNKNOWN
SNX6	sorting nexin 6	TATAAA_V$TATA_01												TTANTCA_UNKNOWN
SRGAP2	SLIT-ROBO Rho GTPase activating protein 2	TATAAA_V$TATA_01													TGACAGNY_V$MEIS1_01		CAGGTG_V$E12_Q6			GGGYGTGNY_UNKNOWN			CTTTGT_V$LEF1_Q2													SMTTTTGT_UNKNOWN		GCCATNTTG_V$YY1_Q6
SLC35D1	solute carrier family 35 (UDP-glucuronic acid/UDP-N-acetylgalactosamine dual transporter), member D1	TATAAA_V$TATA_01													TGACAGNY_V$MEIS1_01			WTGAAAT_UNKNOWN				RTAAACA_V$FREAC2_01									GGGCGGR_V$SP1_Q6	RCGCANGCGY_V$NRF1_Q6
TRPV6	transient receptor potential cation channel, subfamily V, member 6	TATAAA_V$TATA_01														CAGGTA_V$AREB6_01											GGGAGGRR_V$MAZ_Q6
HIST1H1D	histone cluster 1, H1d	TATAAA_V$TATA_01														CAGGTA_V$AREB6_01														GATTGGY_V$NFY_Q6_01																			V$E2F_Q3
ART3	ADP-ribosyltransferase 3	TATAAA_V$TATA_01														CAGGTA_V$AREB6_01
NCOR1	nuclear receptor co-repressor 1	TATAAA_V$TATA_01															CAGGTG_V$E12_Q6										GGGAGGRR_V$MAZ_Q6																			V$NFMUE1_Q6
ADAM10	ADAM metallopeptidase domain 10	TATAAA_V$TATA_01															CAGGTG_V$E12_Q6											CACGTG_V$MYC_Q2	RYTTCCTG_V$ETS2_B		GGGCGGR_V$SP1_Q6	RCGCANGCGY_V$NRF1_Q6	GTGACGY_V$E4F1_Q6									V$NMYC_01
TRIM59	tripartite motif-containing 59	TATAAA_V$TATA_01															CAGGTG_V$E12_Q6														GGGCGGR_V$SP1_Q6
TULP4	tubby like protein 4	TATAAA_V$TATA_01																WTGAAAT_UNKNOWN
RRAGB	Ras-related GTP binding B	TATAAA_V$TATA_01																	CTGCAGY_UNKNOWN				CTTTGT_V$LEF1_Q2					CACGTG_V$MYC_Q2
CBWD1	COBW domain containing 1	TATAAA_V$TATA_01																		GGGYGTGNY_UNKNOWN
TES	testis derived transcript (3 LIM domains)	TATAAA_V$TATA_01																			TGAYRTCA_V$ATF3_Q6		CTTTGT_V$LEF1_Q2							GATTGGY_V$NFY_Q6_01
CSNK1E	casein kinase 1, epsilon	TATAAA_V$TATA_01																					CTTTGT_V$LEF1_Q2				GGGAGGRR_V$MAZ_Q6							SCGGAAGY_V$ELK1_02
PCDHGA11	protocadherin gamma subfamily A, 11	TATAAA_V$TATA_01																					CTTTGT_V$LEF1_Q2
GLIS3	GLIS family zinc finger 3	TATAAA_V$TATA_01																					CTTTGT_V$LEF1_Q2
TDO2	tryptophan 2,3-dioxygenase	TATAAA_V$TATA_01																						WTTGKCTG_UNKNOWN						GATTGGY_V$NFY_Q6_01
MGAT3	mannosyl (beta-1,4-)-glycoprotein beta-1,4-N-acetylglucosaminyltransferase	TATAAA_V$TATA_01																							GGGTGGRR_V$PAX4_03		GGGAGGRR_V$MAZ_Q6				GGGCGGR_V$SP1_Q6
SLC2A1	solute carrier family 2 (facilitated glucose transporter), member 1	TATAAA_V$TATA_01																									GGGAGGRR_V$MAZ_Q6				GGGCGGR_V$SP1_Q6																	V$SP1_Q6_01
HIST1H1A	histone cluster 1, H1a	TATAAA_V$TATA_01																												GATTGGY_V$NFY_Q6_01	GGGCGGR_V$SP1_Q6
TOP2A	topoisomerase (DNA) II alpha 170kDa	TATAAA_V$TATA_01																												GATTGGY_V$NFY_Q6_01	GGGCGGR_V$SP1_Q6
HIST1H3A	histone cluster 1, H3a	TATAAA_V$TATA_01																												GATTGGY_V$NFY_Q6_01			GTGACGY_V$E4F1_Q6
HIST1H4A	histone cluster 1, H4a	TATAAA_V$TATA_01																												GATTGGY_V$NFY_Q6_01			GTGACGY_V$E4F1_Q6
RBM12	RNA binding motif protein 12	TATAAA_V$TATA_01																													GGGCGGR_V$SP1_Q6	RCGCANGCGY_V$NRF1_Q6				SMTTTTGT_UNKNOWN		GCCATNTTG_V$YY1_Q6						V$LFA1_Q6		V$NFMUE1_Q6
SYMPK	symplekin	TATAAA_V$TATA_01																													GGGCGGR_V$SP1_Q6	RCGCANGCGY_V$NRF1_Q6
BRCA2	breast cancer 2, early onset	TATAAA_V$TATA_01																															GTGACGY_V$E4F1_Q6
AKAP8L	A kinase (PRKA) anchor protein 8-like	TATAAA_V$TATA_01																																		SMTTTTGT_UNKNOWN		GCCATNTTG_V$YY1_Q6
HIST1H2AH	histone cluster 1, H2ah	TATAAA_V$TATA_01																																															V$E2F_Q3
WDR62	WD repeat domain 62	TATAAA_V$TATA_01
HIST1H2AE	histone cluster 1, H2ae	TATAAA_V$TATA_01
HIST1H2AI	histone cluster 1, H2ai	TATAAA_V$TATA_01
HIST1H2BG	histone cluster 1, H2bg	TATAAA_V$TATA_01
HIST1H3H	histone cluster 1, H3h	TATAAA_V$TATA_01
UTRN	utrophin (homologous to dystrophin)	TATAAA_V$TATA_01
SLC30A1	solute carrier family 30 (zinc transporter), member 1	TATAAA_V$TATA_01
ZNF334	zinc finger protein 334	TATAAA_V$TATA_01
COL10A1	collagen, type X, alpha 1(Schmid metaphyseal chondrodysplasia)	TATAAA_V$TATA_01
FAM118B	family with sequence similarity 118, member B	TATAAA_V$TATA_01
PBK	PDZ binding kinase	TATAAA_V$TATA_01
PSCA	prostate stem cell antigen	TATAAA_V$TATA_01
UTS2	urotensin 2	TATAAA_V$TATA_01
CCL7	chemokine (C-C motif) ligand 7	TATAAA_V$TATA_01
DIAPH3	diaphanous homolog 3 (Drosophila)	TATAAA_V$TATA_01
APOC2	apolipoprotein C-II	TATAAA_V$TATA_01
OCLM	oculomedin	TATAAA_V$TATA_01
ORM2	orosomucoid 2	TATAAA_V$TATA_01
MSI2	musashi homolog 2 (Drosophila)		CTTTAAR_UNKNOWN	TGACCTY_V$ERR1_Q2	CTTTGA_V$LEF1_Q2	TGTTTGY_V$HNF3_Q6		TTGTTT_V$FOXO4_01					AACTTT_UNKNOWN		TGACAGNY_V$MEIS1_01								CTTTGT_V$LEF1_Q2				GGGAGGRR_V$MAZ_Q6				GGGCGGR_V$SP1_Q6
MLLT6	myeloid/lymphoid or mixed-lineage leukemia (trithorax homolog, Drosophila); translocated to, 6		CTTTAAR_UNKNOWN	TGACCTY_V$ERR1_Q2	CTTTGA_V$LEF1_Q2			TTGTTT_V$FOXO4_01	YTATTTTNR_V$MEF2_02		GCANCTGNY_V$MYOD_Q6					CAGGTA_V$AREB6_01	CAGGTG_V$E12_Q6					RTAAACA_V$FREAC2_01	CTTTGT_V$LEF1_Q2		GGGTGGRR_V$PAX4_03		GGGAGGRR_V$MAZ_Q6		RYTTCCTG_V$ETS2_B		GGGCGGR_V$SP1_Q6			SCGGAAGY_V$ELK1_02	CATTGTYY_V$SOX9_B1
ZFYVE9	zinc finger, FYVE domain containing 9		CTTTAAR_UNKNOWN	TGACCTY_V$ERR1_Q2	CTTTGA_V$LEF1_Q2			TTGTTT_V$FOXO4_01		TGANTCA_V$AP1_C							CAGGTG_V$E12_Q6					RTAAACA_V$FREAC2_01
SATB1	special AT-rich sequence binding protein 1 (binds to nuclear matrix/scaffold-associating DNA's)		CTTTAAR_UNKNOWN	TGACCTY_V$ERR1_Q2	CTTTGA_V$LEF1_Q2			TTGTTT_V$FOXO4_01					AACTTT_UNKNOWN						CTGCAGY_UNKNOWN				CTTTGT_V$LEF1_Q2				GGGAGGRR_V$MAZ_Q6
CS	citrate synthase		CTTTAAR_UNKNOWN	TGACCTY_V$ERR1_Q2	CTTTGA_V$LEF1_Q2																TGAYRTCA_V$ATF3_Q6		CTTTGT_V$LEF1_Q2		GGGTGGRR_V$PAX4_03		GGGAGGRR_V$MAZ_Q6				GGGCGGR_V$SP1_Q6																V$SP1_Q4_01
USP31	ubiquitin specific peptidase 31		CTTTAAR_UNKNOWN	TGACCTY_V$ERR1_Q2	CTTTGA_V$LEF1_Q2																							CACGTG_V$MYC_Q2
PPP2R3A	protein phosphatase 2 (formerly 2A), regulatory subunit B'', alpha		CTTTAAR_UNKNOWN	TGACCTY_V$ERR1_Q2		TGTTTGY_V$HNF3_Q6	TGGAAA_V$NFAT_Q4_01	TTGTTT_V$FOXO4_01	YTATTTTNR_V$MEF2_02		GCANCTGNY_V$MYOD_Q6	CAGCTG_V$AP4_Q5	AACTTT_UNKNOWN									RTAAACA_V$FREAC2_01	CTTTGT_V$LEF1_Q2
CBX6	chromobox homolog 6		CTTTAAR_UNKNOWN	TGACCTY_V$ERR1_Q2		TGTTTGY_V$HNF3_Q6		TTGTTT_V$FOXO4_01				CAGCTG_V$AP4_Q5			TGACAGNY_V$MEIS1_01		CAGGTG_V$E12_Q6										GGGAGGRR_V$MAZ_Q6	CACGTG_V$MYC_Q2			GGGCGGR_V$SP1_Q6
TAGLN2	transgelin 2		CTTTAAR_UNKNOWN	TGACCTY_V$ERR1_Q2		TGTTTGY_V$HNF3_Q6				TGANTCA_V$AP1_C				TTANTCA_UNKNOWN			CAGGTG_V$E12_Q6											CACGTG_V$MYC_Q2	RYTTCCTG_V$ETS2_B		GGGCGGR_V$SP1_Q6		GTGACGY_V$E4F1_Q6							V$ELK1_01								V$SP1_Q6_01
JMJD1C	jumonji domain containing 1C		CTTTAAR_UNKNOWN	TGACCTY_V$ERR1_Q2			TGGAAA_V$NFAT_Q4_01	TTGTTT_V$FOXO4_01	YTATTTTNR_V$MEF2_02			CAGCTG_V$AP4_Q5		TTANTCA_UNKNOWN			CAGGTG_V$E12_Q6		CTGCAGY_UNKNOWN				CTTTGT_V$LEF1_Q2	WTTGKCTG_UNKNOWN	GGGTGGRR_V$PAX4_03
TRERF1	transcriptional regulating factor 1		CTTTAAR_UNKNOWN	TGACCTY_V$ERR1_Q2			TGGAAA_V$NFAT_Q4_01	TTGTTT_V$FOXO4_01			GCANCTGNY_V$MYOD_Q6	CAGCTG_V$AP4_Q5	AACTTT_UNKNOWN	TTANTCA_UNKNOWN	TGACAGNY_V$MEIS1_01		CAGGTG_V$E12_Q6	WTGAAAT_UNKNOWN		GGGYGTGNY_UNKNOWN		RTAAACA_V$FREAC2_01			GGGTGGRR_V$PAX4_03	RNGTGGGC_UNKNOWN	GGGAGGRR_V$MAZ_Q6		RYTTCCTG_V$ETS2_B		GGGCGGR_V$SP1_Q6					SMTTTTGT_UNKNOWN
ZNF644	zinc finger protein 644		CTTTAAR_UNKNOWN	TGACCTY_V$ERR1_Q2			TGGAAA_V$NFAT_Q4_01	TTGTTT_V$FOXO4_01									CAGGTG_V$E12_Q6						CTTTGT_V$LEF1_Q2				GGGAGGRR_V$MAZ_Q6				GGGCGGR_V$SP1_Q6	RCGCANGCGY_V$NRF1_Q6	GTGACGY_V$E4F1_Q6													V$NFMUE1_Q6
NTNG2	netrin G2		CTTTAAR_UNKNOWN	TGACCTY_V$ERR1_Q2			TGGAAA_V$NFAT_Q4_01		YTATTTTNR_V$MEF2_02			CAGCTG_V$AP4_Q5	AACTTT_UNKNOWN			CAGGTA_V$AREB6_01	CAGGTG_V$E12_Q6
CSDC2	cold shock domain containing C2, RNA binding		CTTTAAR_UNKNOWN	TGACCTY_V$ERR1_Q2			TGGAAA_V$NFAT_Q4_01				GCANCTGNY_V$MYOD_Q6	CAGCTG_V$AP4_Q5									TGAYRTCA_V$ATF3_Q6					RNGTGGGC_UNKNOWN	GGGAGGRR_V$MAZ_Q6
SLC26A6	solute carrier family 26, member 6		CTTTAAR_UNKNOWN	TGACCTY_V$ERR1_Q2				TTGTTT_V$FOXO4_01	YTATTTTNR_V$MEF2_02										CTGCAGY_UNKNOWN			RTAAACA_V$FREAC2_01	CTTTGT_V$LEF1_Q2							GATTGGY_V$NFY_Q6_01	GGGCGGR_V$SP1_Q6							GCCATNTTG_V$YY1_Q6
STK38L	serine/threonine kinase 38 like		CTTTAAR_UNKNOWN	TGACCTY_V$ERR1_Q2				TTGTTT_V$FOXO4_01					AACTTT_UNKNOWN										CTTTGT_V$LEF1_Q2
KLC4	kinesin light chain 4		CTTTAAR_UNKNOWN	TGACCTY_V$ERR1_Q2				TTGTTT_V$FOXO4_01																	GGGTGGRR_V$PAX4_03					GATTGGY_V$NFY_Q6_01	GGGCGGR_V$SP1_Q6																V$SP1_Q4_01
TMEM38A	transmembrane protein 38A		CTTTAAR_UNKNOWN	TGACCTY_V$ERR1_Q2					YTATTTTNR_V$MEF2_02				AACTTT_UNKNOWN			CAGGTA_V$AREB6_01
MNT	MAX binding protein		CTTTAAR_UNKNOWN	TGACCTY_V$ERR1_Q2						TGANTCA_V$AP1_C								WTGAAAT_UNKNOWN						WTTGKCTG_UNKNOWN	GGGTGGRR_V$PAX4_03	RNGTGGGC_UNKNOWN	GGGAGGRR_V$MAZ_Q6	CACGTG_V$MYC_Q2			GGGCGGR_V$SP1_Q6							GCCATNTTG_V$YY1_Q6				V$NMYC_01		V$LFA1_Q6
ETV6	ets variant gene 6 (TEL oncogene)		CTTTAAR_UNKNOWN	TGACCTY_V$ERR1_Q2									AACTTT_UNKNOWN										CTTTGT_V$LEF1_Q2						RYTTCCTG_V$ETS2_B								RGAGGAARY_V$PU1_Q6								V$IRF_Q6
IDH3A	isocitrate dehydrogenase 3 (NAD+) alpha		CTTTAAR_UNKNOWN	TGACCTY_V$ERR1_Q2																											GGGCGGR_V$SP1_Q6																	V$SP1_Q6_01
IKZF3	IKAROS family zinc finger 3 (Aiolos)		CTTTAAR_UNKNOWN		CTTTGA_V$LEF1_Q2	TGTTTGY_V$HNF3_Q6		TTGTTT_V$FOXO4_01					AACTTT_UNKNOWN															CACGTG_V$MYC_Q2
DUSP10	dual specificity phosphatase 10		CTTTAAR_UNKNOWN		CTTTGA_V$LEF1_Q2	TGTTTGY_V$HNF3_Q6			YTATTTTNR_V$MEF2_02				AACTTT_UNKNOWN					WTGAAAT_UNKNOWN			TGAYRTCA_V$ATF3_Q6	RTAAACA_V$FREAC2_01								GATTGGY_V$NFY_Q6_01															V$IRF_Q6
HAS2	hyaluronan synthase 2		CTTTAAR_UNKNOWN		CTTTGA_V$LEF1_Q2		TGGAAA_V$NFAT_Q4_01	TTGTTT_V$FOXO4_01	YTATTTTNR_V$MEF2_02							CAGGTA_V$AREB6_01								WTTGKCTG_UNKNOWN							GGGCGGR_V$SP1_Q6
ZNF710	zinc finger protein 710		CTTTAAR_UNKNOWN		CTTTGA_V$LEF1_Q2		TGGAAA_V$NFAT_Q4_01				GCANCTGNY_V$MYOD_Q6	CAGCTG_V$AP4_Q5	AACTTT_UNKNOWN				CAGGTG_V$E12_Q6								GGGTGGRR_V$PAX4_03		GGGAGGRR_V$MAZ_Q6				GGGCGGR_V$SP1_Q6				CATTGTYY_V$SOX9_B1
PRUNE	prune homolog (Drosophila)		CTTTAAR_UNKNOWN		CTTTGA_V$LEF1_Q2			TTGTTT_V$FOXO4_01	YTATTTTNR_V$MEF2_02														CTTTGT_V$LEF1_Q2								GGGCGGR_V$SP1_Q6
MYCL1	v-myc myelocytomatosis viral oncogene homolog 1, lung carcinoma derived (avian)		CTTTAAR_UNKNOWN		CTTTGA_V$LEF1_Q2			TTGTTT_V$FOXO4_01					AACTTT_UNKNOWN				CAGGTG_V$E12_Q6			GGGYGTGNY_UNKNOWN		RTAAACA_V$FREAC2_01		WTTGKCTG_UNKNOWN				CACGTG_V$MYC_Q2							CATTGTYY_V$SOX9_B1							V$NMYC_01
ITGA1	integrin, alpha 1		CTTTAAR_UNKNOWN		CTTTGA_V$LEF1_Q2			TTGTTT_V$FOXO4_01					AACTTT_UNKNOWN					WTGAAAT_UNKNOWN											RYTTCCTG_V$ETS2_B
ROBO1	roundabout, axon guidance receptor, homolog 1 (Drosophila)		CTTTAAR_UNKNOWN		CTTTGA_V$LEF1_Q2			TTGTTT_V$FOXO4_01										WTGAAAT_UNKNOWN				RTAAACA_V$FREAC2_01	CTTTGT_V$LEF1_Q2						RYTTCCTG_V$ETS2_B
SHKBP1	SH3KBP1 binding protein 1		CTTTAAR_UNKNOWN		CTTTGA_V$LEF1_Q2				YTATTTTNR_V$MEF2_02								CAGGTG_V$E12_Q6								GGGTGGRR_V$PAX4_03		GGGAGGRR_V$MAZ_Q6				GGGCGGR_V$SP1_Q6			SCGGAAGY_V$ELK1_02									V$GABP_B
CCR7	chemokine (C-C motif) receptor 7		CTTTAAR_UNKNOWN		CTTTGA_V$LEF1_Q2					TGANTCA_V$AP1_C																	GGGAGGRR_V$MAZ_Q6									SMTTTTGT_UNKNOWN	RGAGGAARY_V$PU1_Q6		MGGAAGTG_V$GABP_B
STX5	syntaxin 5		CTTTAAR_UNKNOWN		CTTTGA_V$LEF1_Q2						GCANCTGNY_V$MYOD_Q6					CAGGTA_V$AREB6_01				GGGYGTGNY_UNKNOWN	TGAYRTCA_V$ATF3_Q6	RTAAACA_V$FREAC2_01					GGGAGGRR_V$MAZ_Q6		RYTTCCTG_V$ETS2_B		GGGCGGR_V$SP1_Q6		GTGACGY_V$E4F1_Q6			SMTTTTGT_UNKNOWN				V$ELK1_01	V$ETS2_B
UBE2F	ubiquitin-conjugating enzyme E2F (putative)		CTTTAAR_UNKNOWN		CTTTGA_V$LEF1_Q2								AACTTT_UNKNOWN				CAGGTG_V$E12_Q6								GGGTGGRR_V$PAX4_03					GATTGGY_V$NFY_Q6_01	GGGCGGR_V$SP1_Q6			SCGGAAGY_V$ELK1_02					MGGAAGTG_V$GABP_B				V$GABP_B
PTMA	prothymosin, alpha (gene sequence 28)		CTTTAAR_UNKNOWN		CTTTGA_V$LEF1_Q2								AACTTT_UNKNOWN										CTTTGT_V$LEF1_Q2			RNGTGGGC_UNKNOWN	GGGAGGRR_V$MAZ_Q6	CACGTG_V$MYC_Q2			GGGCGGR_V$SP1_Q6	RCGCANGCGY_V$NRF1_Q6	GTGACGY_V$E4F1_Q6		CATTGTYY_V$SOX9_B1			GCCATNTTG_V$YY1_Q6							V$IRF_Q6
PDPN	podoplanin		CTTTAAR_UNKNOWN		CTTTGA_V$LEF1_Q2								AACTTT_UNKNOWN
NEDD8	neural precursor cell expressed, developmentally down-regulated 8		CTTTAAR_UNKNOWN		CTTTGA_V$LEF1_Q2											CAGGTA_V$AREB6_01		WTGAAAT_UNKNOWN											RYTTCCTG_V$ETS2_B					SCGGAAGY_V$ELK1_02					MGGAAGTG_V$GABP_B	V$ELK1_01	V$ETS2_B
AGPAT1	1-acylglycerol-3-phosphate O-acyltransferase 1 (lysophosphatidic acid acyltransferase, alpha)		CTTTAAR_UNKNOWN		CTTTGA_V$LEF1_Q2																						GGGAGGRR_V$MAZ_Q6		RYTTCCTG_V$ETS2_B	GATTGGY_V$NFY_Q6_01	GGGCGGR_V$SP1_Q6		GTGACGY_V$E4F1_Q6					GCCATNTTG_V$YY1_Q6
KLF5	Kruppel-like factor 5 (intestinal)		CTTTAAR_UNKNOWN			TGTTTGY_V$HNF3_Q6	TGGAAA_V$NFAT_Q4_01	TTGTTT_V$FOXO4_01	YTATTTTNR_V$MEF2_02	TGANTCA_V$AP1_C		CAGCTG_V$AP4_Q5		TTANTCA_UNKNOWN	TGACAGNY_V$MEIS1_01	CAGGTA_V$AREB6_01				GGGYGTGNY_UNKNOWN					GGGTGGRR_V$PAX4_03	RNGTGGGC_UNKNOWN					GGGCGGR_V$SP1_Q6																	V$SP1_Q6_01	V$E2F_Q3
SRPK2	SFRS protein kinase 2		CTTTAAR_UNKNOWN			TGTTTGY_V$HNF3_Q6	TGGAAA_V$NFAT_Q4_01	TTGTTT_V$FOXO4_01		TGANTCA_V$AP1_C	GCANCTGNY_V$MYOD_Q6			TTANTCA_UNKNOWN	TGACAGNY_V$MEIS1_01	CAGGTA_V$AREB6_01		WTGAAAT_UNKNOWN				RTAAACA_V$FREAC2_01														SMTTTTGT_UNKNOWN
WIBG	within bgcn homolog (Drosophila)		CTTTAAR_UNKNOWN			TGTTTGY_V$HNF3_Q6	TGGAAA_V$NFAT_Q4_01	TTGTTT_V$FOXO4_01					AACTTT_UNKNOWN	TTANTCA_UNKNOWN			CAGGTG_V$E12_Q6						CTTTGT_V$LEF1_Q2				GGGAGGRR_V$MAZ_Q6		RYTTCCTG_V$ETS2_B		GGGCGGR_V$SP1_Q6			SCGGAAGY_V$ELK1_02				GCCATNTTG_V$YY1_Q6	MGGAAGTG_V$GABP_B	V$ELK1_01			V$GABP_B		V$IRF_Q6
MGAT4B	mannosyl (alpha-1,3-)-glycoprotein beta-1,4-N-acetylglucosaminyltransferase, isozyme B		CTTTAAR_UNKNOWN			TGTTTGY_V$HNF3_Q6	TGGAAA_V$NFAT_Q4_01	TTGTTT_V$FOXO4_01									CAGGTG_V$E12_Q6			GGGYGTGNY_UNKNOWN		RTAAACA_V$FREAC2_01									GGGCGGR_V$SP1_Q6
EP300	E1A binding protein p300		CTTTAAR_UNKNOWN			TGTTTGY_V$HNF3_Q6		TTGTTT_V$FOXO4_01			GCANCTGNY_V$MYOD_Q6				TGACAGNY_V$MEIS1_01		CAGGTG_V$E12_Q6								GGGTGGRR_V$PAX4_03	RNGTGGGC_UNKNOWN	GGGAGGRR_V$MAZ_Q6				GGGCGGR_V$SP1_Q6			SCGGAAGY_V$ELK1_02				GCCATNTTG_V$YY1_Q6								V$NFMUE1_Q6
BCL11B	B-cell CLL/lymphoma 11B (zinc finger protein)		CTTTAAR_UNKNOWN			TGTTTGY_V$HNF3_Q6		TTGTTT_V$FOXO4_01				CAGCTG_V$AP4_Q5	AACTTT_UNKNOWN			CAGGTA_V$AREB6_01	CAGGTG_V$E12_Q6	WTGAAAT_UNKNOWN				RTAAACA_V$FREAC2_01	CTTTGT_V$LEF1_Q2				GGGAGGRR_V$MAZ_Q6	CACGTG_V$MYC_Q2			GGGCGGR_V$SP1_Q6		GTGACGY_V$E4F1_Q6											V$LFA1_Q6		V$NFMUE1_Q6	V$SP1_Q4_01
WHSC1L1	Wolf-Hirschhorn syndrome candidate 1-like 1		CTTTAAR_UNKNOWN			TGTTTGY_V$HNF3_Q6		TTGTTT_V$FOXO4_01						TTANTCA_UNKNOWN	TGACAGNY_V$MEIS1_01			WTGAAAT_UNKNOWN	CTGCAGY_UNKNOWN			RTAAACA_V$FREAC2_01	CTTTGT_V$LEF1_Q2					CACGTG_V$MYC_Q2																					V$E2F_Q3
BRPF1	bromodomain and PHD finger containing, 1		CTTTAAR_UNKNOWN			TGTTTGY_V$HNF3_Q6		TTGTTT_V$FOXO4_01								CAGGTA_V$AREB6_01															GGGCGGR_V$SP1_Q6				CATTGTYY_V$SOX9_B1									V$LFA1_Q6
REEP4	receptor accessory protein 4		CTTTAAR_UNKNOWN			TGTTTGY_V$HNF3_Q6				TGANTCA_V$AP1_C			AACTTT_UNKNOWN									RTAAACA_V$FREAC2_01			GGGTGGRR_V$PAX4_03						GGGCGGR_V$SP1_Q6	RCGCANGCGY_V$NRF1_Q6
RNF44	ring finger protein 44		CTTTAAR_UNKNOWN			TGTTTGY_V$HNF3_Q6				TGANTCA_V$AP1_C											TGAYRTCA_V$ATF3_Q6		CTTTGT_V$LEF1_Q2				GGGAGGRR_V$MAZ_Q6	CACGTG_V$MYC_Q2		GATTGGY_V$NFY_Q6_01	GGGCGGR_V$SP1_Q6		GTGACGY_V$E4F1_Q6			SMTTTTGT_UNKNOWN			MGGAAGTG_V$GABP_B
CREB3L1	cAMP responsive element binding protein 3-like 1		CTTTAAR_UNKNOWN			TGTTTGY_V$HNF3_Q6						CAGCTG_V$AP4_Q5
QRICH1	glutamine-rich 1		CTTTAAR_UNKNOWN			TGTTTGY_V$HNF3_Q6													CTGCAGY_UNKNOWN							RNGTGGGC_UNKNOWN	GGGAGGRR_V$MAZ_Q6				GGGCGGR_V$SP1_Q6		GTGACGY_V$E4F1_Q6
SERPINF1	serpin peptidase inhibitor, clade F (alpha-2 antiplasmin, pigment epithelium derived factor), member 1		CTTTAAR_UNKNOWN			TGTTTGY_V$HNF3_Q6													CTGCAGY_UNKNOWN
SIPA1L2	signal-induced proliferation-associated 1 like 2		CTTTAAR_UNKNOWN			TGTTTGY_V$HNF3_Q6															TGAYRTCA_V$ATF3_Q6
STOML2	stomatin (EPB72)-like 2		CTTTAAR_UNKNOWN				TGGAAA_V$NFAT_Q4_01	TTGTTT_V$FOXO4_01		TGANTCA_V$AP1_C		CAGCTG_V$AP4_Q5				CAGGTA_V$AREB6_01																		SCGGAAGY_V$ELK1_02										V$LFA1_Q6
KLF8	Kruppel-like factor 8		CTTTAAR_UNKNOWN				TGGAAA_V$NFAT_Q4_01	TTGTTT_V$FOXO4_01				CAGCTG_V$AP4_Q5	AACTTT_UNKNOWN										CTTTGT_V$LEF1_Q2		GGGTGGRR_V$PAX4_03
APLP2	amyloid beta (A4) precursor-like protein 2		CTTTAAR_UNKNOWN				TGGAAA_V$NFAT_Q4_01	TTGTTT_V$FOXO4_01												GGGYGTGNY_UNKNOWN											GGGCGGR_V$SP1_Q6																V$SP1_Q4_01	V$SP1_Q6_01
SRC	v-src sarcoma (Schmidt-Ruppin A-2) viral oncogene homolog (avian)		CTTTAAR_UNKNOWN				TGGAAA_V$NFAT_Q4_01					CAGCTG_V$AP4_Q5	AACTTT_UNKNOWN														GGGAGGRR_V$MAZ_Q6										RGAGGAARY_V$PU1_Q6
GABPB2	GA binding protein transcription factor, beta subunit 2		CTTTAAR_UNKNOWN				TGGAAA_V$NFAT_Q4_01					CAGCTG_V$AP4_Q5											CTTTGT_V$LEF1_Q2									RCGCANGCGY_V$NRF1_Q6														V$NFMUE1_Q6
SHANK2	SH3 and multiple ankyrin repeat domains 2		CTTTAAR_UNKNOWN				TGGAAA_V$NFAT_Q4_01						AACTTT_UNKNOWN	TTANTCA_UNKNOWN	TGACAGNY_V$MEIS1_01		CAGGTG_V$E12_Q6										GGGAGGRR_V$MAZ_Q6							SCGGAAGY_V$ELK1_02				GCCATNTTG_V$YY1_Q6
SH3KBP1	SH3-domain kinase binding protein 1		CTTTAAR_UNKNOWN				TGGAAA_V$NFAT_Q4_01						AACTTT_UNKNOWN			CAGGTA_V$AREB6_01				GGGYGTGNY_UNKNOWN						RNGTGGGC_UNKNOWN			RYTTCCTG_V$ETS2_B		GGGCGGR_V$SP1_Q6											V$NMYC_01					V$SP1_Q4_01
EPC1	enhancer of polycomb homolog 1 (Drosophila)		CTTTAAR_UNKNOWN				TGGAAA_V$NFAT_Q4_01						AACTTT_UNKNOWN										CTTTGT_V$LEF1_Q2		GGGTGGRR_V$PAX4_03			CACGTG_V$MYC_Q2			GGGCGGR_V$SP1_Q6					SMTTTTGT_UNKNOWN		GCCATNTTG_V$YY1_Q6								V$NFMUE1_Q6
GPR107	G protein-coupled receptor 107		CTTTAAR_UNKNOWN				TGGAAA_V$NFAT_Q4_01							TTANTCA_UNKNOWN																							RGAGGAARY_V$PU1_Q6				V$ETS2_B
DUSP7	dual specificity phosphatase 7		CTTTAAR_UNKNOWN				TGGAAA_V$NFAT_Q4_01									CAGGTA_V$AREB6_01							CTTTGT_V$LEF1_Q2				GGGAGGRR_V$MAZ_Q6	CACGTG_V$MYC_Q2			GGGCGGR_V$SP1_Q6							GCCATNTTG_V$YY1_Q6
PPT2	palmitoyl-protein thioesterase 2		CTTTAAR_UNKNOWN				TGGAAA_V$NFAT_Q4_01										CAGGTG_V$E12_Q6					RTAAACA_V$FREAC2_01					GGGAGGRR_V$MAZ_Q6
BMP2K	BMP2 inducible kinase		CTTTAAR_UNKNOWN				TGGAAA_V$NFAT_Q4_01																					CACGTG_V$MYC_Q2						SCGGAAGY_V$ELK1_02					MGGAAGTG_V$GABP_B			V$NMYC_01
SNX15	sorting nexin 15		CTTTAAR_UNKNOWN				TGGAAA_V$NFAT_Q4_01
TOP1	topoisomerase (DNA) I		CTTTAAR_UNKNOWN					TTGTTT_V$FOXO4_01	YTATTTTNR_V$MEF2_02				AACTTT_UNKNOWN		TGACAGNY_V$MEIS1_01								CTTTGT_V$LEF1_Q2					CACGTG_V$MYC_Q2			GGGCGGR_V$SP1_Q6	RCGCANGCGY_V$NRF1_Q6			CATTGTYY_V$SOX9_B1							V$NMYC_01			V$IRF_Q6
PBX1	pre-B-cell leukemia transcription factor 1		CTTTAAR_UNKNOWN					TTGTTT_V$FOXO4_01					AACTTT_UNKNOWN			CAGGTA_V$AREB6_01						RTAAACA_V$FREAC2_01			GGGTGGRR_V$PAX4_03	RNGTGGGC_UNKNOWN				GATTGGY_V$NFY_Q6_01					CATTGTYY_V$SOX9_B1
FIP1L1	FIP1 like 1 (S. cerevisiae)		CTTTAAR_UNKNOWN					TTGTTT_V$FOXO4_01					AACTTT_UNKNOWN				CAGGTG_V$E12_Q6
GPR63	G protein-coupled receptor 63		CTTTAAR_UNKNOWN					TTGTTT_V$FOXO4_01					AACTTT_UNKNOWN									RTAAACA_V$FREAC2_01
PLXDC2	plexin domain containing 2		CTTTAAR_UNKNOWN					TTGTTT_V$FOXO4_01					AACTTT_UNKNOWN														GGGAGGRR_V$MAZ_Q6								CATTGTYY_V$SOX9_B1					V$ELK1_01
ERBB2IP	erbb2 interacting protein		CTTTAAR_UNKNOWN					TTGTTT_V$FOXO4_01						TTANTCA_UNKNOWN		CAGGTA_V$AREB6_01							CTTTGT_V$LEF1_Q2						RYTTCCTG_V$ETS2_B																				V$E2F_Q3
TCP11L2	t-complex 11 (mouse) like 2		CTTTAAR_UNKNOWN					TTGTTT_V$FOXO4_01									CAGGTG_V$E12_Q6	WTGAAAT_UNKNOWN				RTAAACA_V$FREAC2_01					GGGAGGRR_V$MAZ_Q6		RYTTCCTG_V$ETS2_B
MCM7	MCM7 minichromosome maintenance deficient 7 (S. cerevisiae)		CTTTAAR_UNKNOWN					TTGTTT_V$FOXO4_01									CAGGTG_V$E12_Q6			GGGYGTGNY_UNKNOWN		RTAAACA_V$FREAC2_01	CTTTGT_V$LEF1_Q2							GATTGGY_V$NFY_Q6_01	GGGCGGR_V$SP1_Q6			SCGGAAGY_V$ELK1_02															V$E2F_Q3
NXN	nucleoredoxin		CTTTAAR_UNKNOWN					TTGTTT_V$FOXO4_01															CTTTGT_V$LEF1_Q2	WTTGKCTG_UNKNOWN							GGGCGGR_V$SP1_Q6				CATTGTYY_V$SOX9_B1
HNRPLL	heterogeneous nuclear ribonucleoprotein L-like		CTTTAAR_UNKNOWN					TTGTTT_V$FOXO4_01															CTTTGT_V$LEF1_Q2				GGGAGGRR_V$MAZ_Q6							SCGGAAGY_V$ELK1_02
GLRX	glutaredoxin (thioltransferase)		CTTTAAR_UNKNOWN					TTGTTT_V$FOXO4_01															CTTTGT_V$LEF1_Q2
ZNRF2	zinc and ring finger 2		CTTTAAR_UNKNOWN					TTGTTT_V$FOXO4_01																				CACGTG_V$MYC_Q2	RYTTCCTG_V$ETS2_B
MGAT4A	mannosyl (alpha-1,3-)-glycoprotein beta-1,4-N-acetylglucosaminyltransferase, isozyme A		CTTTAAR_UNKNOWN					TTGTTT_V$FOXO4_01																					RYTTCCTG_V$ETS2_B										MGGAAGTG_V$GABP_B
PLCD4	phospholipase C, delta 4		CTTTAAR_UNKNOWN						YTATTTTNR_V$MEF2_02	TGANTCA_V$AP1_C							CAGGTG_V$E12_Q6								GGGTGGRR_V$PAX4_03
TNNT2	troponin T type 2 (cardiac)		CTTTAAR_UNKNOWN						YTATTTTNR_V$MEF2_02			CAGCTG_V$AP4_Q5															GGGAGGRR_V$MAZ_Q6
KCNA3	potassium voltage-gated channel, shaker-related subfamily, member 3		CTTTAAR_UNKNOWN						YTATTTTNR_V$MEF2_02					TTANTCA_UNKNOWN													GGGAGGRR_V$MAZ_Q6
CTAGE5	CTAGE family, member 5		CTTTAAR_UNKNOWN						YTATTTTNR_V$MEF2_02							CAGGTA_V$AREB6_01												CACGTG_V$MYC_Q2														V$NMYC_01
FBXO44	F-box protein 44		CTTTAAR_UNKNOWN							TGANTCA_V$AP1_C			AACTTT_UNKNOWN	TTANTCA_UNKNOWN			CAGGTG_V$E12_Q6
ADAMTS6	ADAM metallopeptidase with thrombospondin type 1 motif, 6		CTTTAAR_UNKNOWN							TGANTCA_V$AP1_C			AACTTT_UNKNOWN	TTANTCA_UNKNOWN																					CATTGTYY_V$SOX9_B1
MAP2	microtubule-associated protein 2		CTTTAAR_UNKNOWN							TGANTCA_V$AP1_C				TTANTCA_UNKNOWN	TGACAGNY_V$MEIS1_01								CTTTGT_V$LEF1_Q2
RTN4	reticulon 4		CTTTAAR_UNKNOWN							TGANTCA_V$AP1_C							CAGGTG_V$E12_Q6		CTGCAGY_UNKNOWN				CTTTGT_V$LEF1_Q2		GGGTGGRR_V$PAX4_03			CACGTG_V$MYC_Q2			GGGCGGR_V$SP1_Q6														V$IRF_Q6
SLC25A23	solute carrier family 25 (mitochondrial carrier; phosphate carrier), member 23		CTTTAAR_UNKNOWN							TGANTCA_V$AP1_C							CAGGTG_V$E12_Q6										GGGAGGRR_V$MAZ_Q6				GGGCGGR_V$SP1_Q6
CAMK4	calcium/calmodulin-dependent protein kinase IV		CTTTAAR_UNKNOWN							TGANTCA_V$AP1_C								WTGAAAT_UNKNOWN										CACGTG_V$MYC_Q2
KIF1B	kinesin family member 1B		CTTTAAR_UNKNOWN								GCANCTGNY_V$MYOD_Q6	CAGCTG_V$AP4_Q5		TTANTCA_UNKNOWN	TGACAGNY_V$MEIS1_01								CTTTGT_V$LEF1_Q2				GGGAGGRR_V$MAZ_Q6			GATTGGY_V$NFY_Q6_01	GGGCGGR_V$SP1_Q6		GTGACGY_V$E4F1_Q6		CATTGTYY_V$SOX9_B1	SMTTTTGT_UNKNOWN		GCCATNTTG_V$YY1_Q6
PLCB3	phospholipase C, beta 3 (phosphatidylinositol-specific)		CTTTAAR_UNKNOWN								GCANCTGNY_V$MYOD_Q6		AACTTT_UNKNOWN				CAGGTG_V$E12_Q6		CTGCAGY_UNKNOWN	GGGYGTGNY_UNKNOWN			CTTTGT_V$LEF1_Q2		GGGTGGRR_V$PAX4_03		GGGAGGRR_V$MAZ_Q6				GGGCGGR_V$SP1_Q6								MGGAAGTG_V$GABP_B
TAOK1	TAO kinase 1		CTTTAAR_UNKNOWN								GCANCTGNY_V$MYOD_Q6						CAGGTG_V$E12_Q6		CTGCAGY_UNKNOWN						GGGTGGRR_V$PAX4_03		GGGAGGRR_V$MAZ_Q6
ZNF367	zinc finger protein 367		CTTTAAR_UNKNOWN								GCANCTGNY_V$MYOD_Q6								CTGCAGY_UNKNOWN	GGGYGTGNY_UNKNOWN	TGAYRTCA_V$ATF3_Q6										GGGCGGR_V$SP1_Q6		GTGACGY_V$E4F1_Q6																V$E2F_Q3
FXYD3	FXYD domain containing ion transport regulator 3		CTTTAAR_UNKNOWN									CAGCTG_V$AP4_Q5								GGGYGTGNY_UNKNOWN							GGGAGGRR_V$MAZ_Q6																	V$LFA1_Q6
PDE10A	phosphodiesterase 10A		CTTTAAR_UNKNOWN									CAGCTG_V$AP4_Q5											CTTTGT_V$LEF1_Q2	WTTGKCTG_UNKNOWN		RNGTGGGC_UNKNOWN
WISP1	WNT1 inducible signaling pathway protein 1		CTTTAAR_UNKNOWN										AACTTT_UNKNOWN		TGACAGNY_V$MEIS1_01						TGAYRTCA_V$ATF3_Q6
EGLN3	egl nine homolog 3 (C. elegans)		CTTTAAR_UNKNOWN										AACTTT_UNKNOWN			CAGGTA_V$AREB6_01	CAGGTG_V$E12_Q6													GATTGGY_V$NFY_Q6_01
CMTM4	CKLF-like MARVEL transmembrane domain containing 4		CTTTAAR_UNKNOWN										AACTTT_UNKNOWN			CAGGTA_V$AREB6_01	CAGGTG_V$E12_Q6
OSBPL9	oxysterol binding protein-like 9		CTTTAAR_UNKNOWN										AACTTT_UNKNOWN				CAGGTG_V$E12_Q6				TGAYRTCA_V$ATF3_Q6									GATTGGY_V$NFY_Q6_01																	V$SP1_Q4_01
MED12	mediator of RNA polymerase II transcription, subunit 12 homolog (S. cerevisiae)		CTTTAAR_UNKNOWN										AACTTT_UNKNOWN						CTGCAGY_UNKNOWN						GGGTGGRR_V$PAX4_03						GGGCGGR_V$SP1_Q6
KLHDC3	kelch domain containing 3		CTTTAAR_UNKNOWN											TTANTCA_UNKNOWN								RTAAACA_V$FREAC2_01			GGGTGGRR_V$PAX4_03		GGGAGGRR_V$MAZ_Q6	CACGTG_V$MYC_Q2			GGGCGGR_V$SP1_Q6			SCGGAAGY_V$ELK1_02
NIPA2	non imprinted in Prader-Willi/Angelman syndrome 2		CTTTAAR_UNKNOWN											TTANTCA_UNKNOWN
PHF12	PHD finger protein 12		CTTTAAR_UNKNOWN												TGACAGNY_V$MEIS1_01	CAGGTA_V$AREB6_01			CTGCAGY_UNKNOWN			RTAAACA_V$FREAC2_01	CTTTGT_V$LEF1_Q2		GGGTGGRR_V$PAX4_03	RNGTGGGC_UNKNOWN	GGGAGGRR_V$MAZ_Q6				GGGCGGR_V$SP1_Q6	RCGCANGCGY_V$NRF1_Q6				SMTTTTGT_UNKNOWN		GCCATNTTG_V$YY1_Q6	MGGAAGTG_V$GABP_B					V$LFA1_Q6					V$E2F_Q3
CNOT4	CCR4-NOT transcription complex, subunit 4		CTTTAAR_UNKNOWN												TGACAGNY_V$MEIS1_01		CAGGTG_V$E12_Q6						CTTTGT_V$LEF1_Q2		GGGTGGRR_V$PAX4_03		GGGAGGRR_V$MAZ_Q6	CACGTG_V$MYC_Q2			GGGCGGR_V$SP1_Q6	RCGCANGCGY_V$NRF1_Q6
NKX2-5	NK2 transcription factor related, locus 5 (Drosophila)		CTTTAAR_UNKNOWN													CAGGTA_V$AREB6_01	CAGGTG_V$E12_Q6														GGGCGGR_V$SP1_Q6
EPB41	erythrocyte membrane protein band 4.1 (elliptocytosis 1, RH-linked)		CTTTAAR_UNKNOWN														CAGGTG_V$E12_Q6		CTGCAGY_UNKNOWN		TGAYRTCA_V$ATF3_Q6							CACGTG_V$MYC_Q2			GGGCGGR_V$SP1_Q6											V$NMYC_01					V$SP1_Q4_01
CLDN6	claudin 6		CTTTAAR_UNKNOWN														CAGGTG_V$E12_Q6				TGAYRTCA_V$ATF3_Q6		CTTTGT_V$LEF1_Q2				GGGAGGRR_V$MAZ_Q6				GGGCGGR_V$SP1_Q6		GTGACGY_V$E4F1_Q6
ATF2	activating transcription factor 2		CTTTAAR_UNKNOWN														CAGGTG_V$E12_Q6					RTAAACA_V$FREAC2_01			GGGTGGRR_V$PAX4_03		GGGAGGRR_V$MAZ_Q6			GATTGGY_V$NFY_Q6_01	GGGCGGR_V$SP1_Q6
ERC1	ELKS/RAB6-interacting/CAST family member 1		CTTTAAR_UNKNOWN														CAGGTG_V$E12_Q6						CTTTGT_V$LEF1_Q2				GGGAGGRR_V$MAZ_Q6				GGGCGGR_V$SP1_Q6		GTGACGY_V$E4F1_Q6														V$SP1_Q4_01	V$SP1_Q6_01
MDM1	Mdm4, transformed 3T3 cell double minute 1, p53 binding protein (mouse)		CTTTAAR_UNKNOWN														CAGGTG_V$E12_Q6						CTTTGT_V$LEF1_Q2								GGGCGGR_V$SP1_Q6
TMEM56	transmembrane protein 56		CTTTAAR_UNKNOWN														CAGGTG_V$E12_Q6									RNGTGGGC_UNKNOWN					GGGCGGR_V$SP1_Q6																V$SP1_Q4_01
GALE	UDP-galactose-4-epimerase		CTTTAAR_UNKNOWN														CAGGTG_V$E12_Q6										GGGAGGRR_V$MAZ_Q6										RGAGGAARY_V$PU1_Q6				V$ETS2_B
FKBP8	FK506 binding protein 8, 38kDa		CTTTAAR_UNKNOWN														CAGGTG_V$E12_Q6														GGGCGGR_V$SP1_Q6																V$SP1_Q4_01	V$SP1_Q6_01
HDLBP	high density lipoprotein binding protein (vigilin)		CTTTAAR_UNKNOWN														CAGGTG_V$E12_Q6														GGGCGGR_V$SP1_Q6
DLG1	discs, large homolog 1 (Drosophila)		CTTTAAR_UNKNOWN														CAGGTG_V$E12_Q6
TCEB3	transcription elongation factor B (SIII), polypeptide 3 (110kDa, elongin A)		CTTTAAR_UNKNOWN															WTGAAAT_UNKNOWN
ACTR1B	ARP1 actin-related protein 1 homolog B, centractin beta (yeast)		CTTTAAR_UNKNOWN																CTGCAGY_UNKNOWN		TGAYRTCA_V$ATF3_Q6									GATTGGY_V$NFY_Q6_01
DLG3	discs, large homolog 3 (neuroendocrine-dlg, Drosophila)		CTTTAAR_UNKNOWN																CTGCAGY_UNKNOWN				CTTTGT_V$LEF1_Q2	WTTGKCTG_UNKNOWN	GGGTGGRR_V$PAX4_03	RNGTGGGC_UNKNOWN	GGGAGGRR_V$MAZ_Q6			GATTGGY_V$NFY_Q6_01	GGGCGGR_V$SP1_Q6
SLC9A6	solute carrier family 9 (sodium/hydrogen exchanger), member 6		CTTTAAR_UNKNOWN																CTGCAGY_UNKNOWN						GGGTGGRR_V$PAX4_03						GGGCGGR_V$SP1_Q6																V$SP1_Q4_01
VASH1	vasohibin 1		CTTTAAR_UNKNOWN																	GGGYGTGNY_UNKNOWN			CTTTGT_V$LEF1_Q2									RCGCANGCGY_V$NRF1_Q6			CATTGTYY_V$SOX9_B1
STAG3	stromal antigen 3		CTTTAAR_UNKNOWN																	GGGYGTGNY_UNKNOWN					GGGTGGRR_V$PAX4_03						GGGCGGR_V$SP1_Q6	RCGCANGCGY_V$NRF1_Q6			CATTGTYY_V$SOX9_B1
TMED1	transmembrane emp24 protein transport domain containing 1		CTTTAAR_UNKNOWN																	GGGYGTGNY_UNKNOWN
ZBTB7A	zinc finger and BTB domain containing 7A		CTTTAAR_UNKNOWN																			RTAAACA_V$FREAC2_01			GGGTGGRR_V$PAX4_03						GGGCGGR_V$SP1_Q6		GTGACGY_V$E4F1_Q6				RGAGGAARY_V$PU1_Q6		MGGAAGTG_V$GABP_B		V$ETS2_B
KLC2	kinesin light chain 2		CTTTAAR_UNKNOWN																			RTAAACA_V$FREAC2_01					GGGAGGRR_V$MAZ_Q6
PIAS4	protein inhibitor of activated STAT, 4		CTTTAAR_UNKNOWN																									CACGTG_V$MYC_Q2		GATTGGY_V$NFY_Q6_01		RCGCANGCGY_V$NRF1_Q6	GTGACGY_V$E4F1_Q6
PTGES2	prostaglandin E synthase 2		CTTTAAR_UNKNOWN																									CACGTG_V$MYC_Q2			GGGCGGR_V$SP1_Q6
SRP72	signal recognition particle 72kDa		CTTTAAR_UNKNOWN																									CACGTG_V$MYC_Q2									RGAGGAARY_V$PU1_Q6					V$NMYC_01
MAPKAPK3	mitogen-activated protein kinase-activated protein kinase 3		CTTTAAR_UNKNOWN																									CACGTG_V$MYC_Q2														V$NMYC_01
CDC37	CDC37 cell division cycle 37 homolog (S. cerevisiae)		CTTTAAR_UNKNOWN																										RYTTCCTG_V$ETS2_B		GGGCGGR_V$SP1_Q6			SCGGAAGY_V$ELK1_02													V$SP1_Q4_01	V$SP1_Q6_01
GAN	giant axonal neuropathy (gigaxonin)		CTTTAAR_UNKNOWN																											GATTGGY_V$NFY_Q6_01
TIMELESS	timeless homolog (Drosophila)		CTTTAAR_UNKNOWN																												GGGCGGR_V$SP1_Q6						RGAGGAARY_V$PU1_Q6										V$SP1_Q4_01	V$SP1_Q6_01
MKNK1	MAP kinase interacting serine/threonine kinase 1		CTTTAAR_UNKNOWN																													RCGCANGCGY_V$NRF1_Q6
LRRC28	leucine rich repeat containing 28		CTTTAAR_UNKNOWN																															SCGGAAGY_V$ELK1_02			RGAGGAARY_V$PU1_Q6
RRM2	ribonucleotide reductase M2 polypeptide		CTTTAAR_UNKNOWN																																CATTGTYY_V$SOX9_B1
APLP1	amyloid beta (A4) precursor-like protein 1		CTTTAAR_UNKNOWN																																			GCCATNTTG_V$YY1_Q6										V$SP1_Q6_01
OPN3	opsin 3 (encephalopsin, panopsin)		CTTTAAR_UNKNOWN
EXOSC6	exosome component 6		CTTTAAR_UNKNOWN
HAPLN3	hyaluronan and proteoglycan link protein 3		CTTTAAR_UNKNOWN
GCNT1	glucosaminyl (N-acetyl) transferase 1, core 2 (beta-1,6-N-acetylglucosaminyltransferase)		CTTTAAR_UNKNOWN
NCDN	neurochondrin			TGACCTY_V$ERR1_Q2	CTTTGA_V$LEF1_Q2	TGTTTGY_V$HNF3_Q6	TGGAAA_V$NFAT_Q4_01	TTGTTT_V$FOXO4_01		TGANTCA_V$AP1_C		CAGCTG_V$AP4_Q5	AACTTT_UNKNOWN	TTANTCA_UNKNOWN	TGACAGNY_V$MEIS1_01		CAGGTG_V$E12_Q6		CTGCAGY_UNKNOWN		TGAYRTCA_V$ATF3_Q6	RTAAACA_V$FREAC2_01			GGGTGGRR_V$PAX4_03	RNGTGGGC_UNKNOWN	GGGAGGRR_V$MAZ_Q6											GCCATNTTG_V$YY1_Q6						V$LFA1_Q6		V$NFMUE1_Q6
USP2	ubiquitin specific peptidase 2			TGACCTY_V$ERR1_Q2	CTTTGA_V$LEF1_Q2		TGGAAA_V$NFAT_Q4_01	TTGTTT_V$FOXO4_01	YTATTTTNR_V$MEF2_02	TGANTCA_V$AP1_C	GCANCTGNY_V$MYOD_Q6			TTANTCA_UNKNOWN	TGACAGNY_V$MEIS1_01	CAGGTA_V$AREB6_01	CAGGTG_V$E12_Q6	WTGAAAT_UNKNOWN							GGGTGGRR_V$PAX4_03		GGGAGGRR_V$MAZ_Q6	CACGTG_V$MYC_Q2		GATTGGY_V$NFY_Q6_01			GTGACGY_V$E4F1_Q6			SMTTTTGT_UNKNOWN						V$NMYC_01
OTX1	orthodenticle homolog 1 (Drosophila)			TGACCTY_V$ERR1_Q2	CTTTGA_V$LEF1_Q2		TGGAAA_V$NFAT_Q4_01	TTGTTT_V$FOXO4_01					AACTTT_UNKNOWN				CAGGTG_V$E12_Q6						CTTTGT_V$LEF1_Q2				GGGAGGRR_V$MAZ_Q6																					V$SP1_Q6_01
ADAM9	ADAM metallopeptidase domain 9 (meltrin gamma)			TGACCTY_V$ERR1_Q2	CTTTGA_V$LEF1_Q2		TGGAAA_V$NFAT_Q4_01						AACTTT_UNKNOWN
RRBP1	ribosome binding protein 1 homolog 180kDa (dog)			TGACCTY_V$ERR1_Q2	CTTTGA_V$LEF1_Q2		TGGAAA_V$NFAT_Q4_01							TTANTCA_UNKNOWN												RNGTGGGC_UNKNOWN					GGGCGGR_V$SP1_Q6														V$IRF_Q6
MAP4K5	mitogen-activated protein kinase kinase kinase kinase 5			TGACCTY_V$ERR1_Q2	CTTTGA_V$LEF1_Q2			TTGTTT_V$FOXO4_01	YTATTTTNR_V$MEF2_02	TGANTCA_V$AP1_C										GGGYGTGNY_UNKNOWN		RTAAACA_V$FREAC2_01	CTTTGT_V$LEF1_Q2
PPM1L	protein phosphatase 1 (formerly 2C)-like			TGACCTY_V$ERR1_Q2	CTTTGA_V$LEF1_Q2			TTGTTT_V$FOXO4_01	YTATTTTNR_V$MEF2_02					TTANTCA_UNKNOWN
CSNK2A1	casein kinase 2, alpha 1 polypeptide			TGACCTY_V$ERR1_Q2	CTTTGA_V$LEF1_Q2			TTGTTT_V$FOXO4_01					AACTTT_UNKNOWN					WTGAAAT_UNKNOWN	CTGCAGY_UNKNOWN						GGGTGGRR_V$PAX4_03						GGGCGGR_V$SP1_Q6
WDFY3	WD repeat and FYVE domain containing 3			TGACCTY_V$ERR1_Q2	CTTTGA_V$LEF1_Q2					TGANTCA_V$AP1_C																											RGAGGAARY_V$PU1_Q6
UBE2D3	ubiquitin-conjugating enzyme E2D 3 (UBC4/5 homolog, yeast)			TGACCTY_V$ERR1_Q2	CTTTGA_V$LEF1_Q2						GCANCTGNY_V$MYOD_Q6	CAGCTG_V$AP4_Q5				CAGGTA_V$AREB6_01	CAGGTG_V$E12_Q6								GGGTGGRR_V$PAX4_03		GGGAGGRR_V$MAZ_Q6			GATTGGY_V$NFY_Q6_01	GGGCGGR_V$SP1_Q6	RCGCANGCGY_V$NRF1_Q6	GTGACGY_V$E4F1_Q6						MGGAAGTG_V$GABP_B	V$ELK1_01						V$NFMUE1_Q6
RCOR2	REST corepressor 2			TGACCTY_V$ERR1_Q2	CTTTGA_V$LEF1_Q2							CAGCTG_V$AP4_Q5	AACTTT_UNKNOWN		TGACAGNY_V$MEIS1_01		CAGGTG_V$E12_Q6		CTGCAGY_UNKNOWN	GGGYGTGNY_UNKNOWN			CTTTGT_V$LEF1_Q2		GGGTGGRR_V$PAX4_03	RNGTGGGC_UNKNOWN	GGGAGGRR_V$MAZ_Q6	CACGTG_V$MYC_Q2														V$NMYC_01					V$SP1_Q4_01	V$SP1_Q6_01
SPRY4	sprouty homolog 4 (Drosophila)			TGACCTY_V$ERR1_Q2	CTTTGA_V$LEF1_Q2							CAGCTG_V$AP4_Q5					CAGGTG_V$E12_Q6		CTGCAGY_UNKNOWN			RTAAACA_V$FREAC2_01			GGGTGGRR_V$PAX4_03	RNGTGGGC_UNKNOWN	GGGAGGRR_V$MAZ_Q6					RCGCANGCGY_V$NRF1_Q6
ITGB6	integrin, beta 6			TGACCTY_V$ERR1_Q2	CTTTGA_V$LEF1_Q2										TGACAGNY_V$MEIS1_01	CAGGTA_V$AREB6_01	CAGGTG_V$E12_Q6
SMARCC2	SWI/SNF related, matrix associated, actin dependent regulator of chromatin, subfamily c, member 2			TGACCTY_V$ERR1_Q2	CTTTGA_V$LEF1_Q2												CAGGTG_V$E12_Q6						CTTTGT_V$LEF1_Q2
FGFR3	fibroblast growth factor receptor 3 (achondroplasia, thanatophoric dwarfism)			TGACCTY_V$ERR1_Q2	CTTTGA_V$LEF1_Q2																		CTTTGT_V$LEF1_Q2												CATTGTYY_V$SOX9_B1
RNF2	ring finger protein 2			TGACCTY_V$ERR1_Q2	CTTTGA_V$LEF1_Q2																						GGGAGGRR_V$MAZ_Q6				GGGCGGR_V$SP1_Q6			SCGGAAGY_V$ELK1_02
SLC6A9	solute carrier family 6 (neurotransmitter transporter, glycine), member 9			TGACCTY_V$ERR1_Q2	CTTTGA_V$LEF1_Q2																						GGGAGGRR_V$MAZ_Q6								CATTGTYY_V$SOX9_B1
AMPD3	adenosine monophosphate deaminase (isoform E)			TGACCTY_V$ERR1_Q2	CTTTGA_V$LEF1_Q2
RREB1	ras responsive element binding protein 1			TGACCTY_V$ERR1_Q2		TGTTTGY_V$HNF3_Q6	TGGAAA_V$NFAT_Q4_01	TTGTTT_V$FOXO4_01					AACTTT_UNKNOWN				CAGGTG_V$E12_Q6					RTAAACA_V$FREAC2_01													CATTGTYY_V$SOX9_B1
PNRC1	proline-rich nuclear receptor coactivator 1			TGACCTY_V$ERR1_Q2		TGTTTGY_V$HNF3_Q6		TTGTTT_V$FOXO4_01											CTGCAGY_UNKNOWN		TGAYRTCA_V$ATF3_Q6	RTAAACA_V$FREAC2_01	CTTTGT_V$LEF1_Q2				GGGAGGRR_V$MAZ_Q6				GGGCGGR_V$SP1_Q6	RCGCANGCGY_V$NRF1_Q6	GTGACGY_V$E4F1_Q6		CATTGTYY_V$SOX9_B1
SOX4	SRY (sex determining region Y)-box 4			TGACCTY_V$ERR1_Q2		TGTTTGY_V$HNF3_Q6			YTATTTTNR_V$MEF2_02			CAGCTG_V$AP4_Q5	AACTTT_UNKNOWN	TTANTCA_UNKNOWN	TGACAGNY_V$MEIS1_01		CAGGTG_V$E12_Q6		CTGCAGY_UNKNOWN							RNGTGGGC_UNKNOWN	GGGAGGRR_V$MAZ_Q6			GATTGGY_V$NFY_Q6_01	GGGCGGR_V$SP1_Q6									V$ELK1_01
PPTC7	PTC7 protein phosphatase homolog (S. cerevisiae)			TGACCTY_V$ERR1_Q2		TGTTTGY_V$HNF3_Q6			YTATTTTNR_V$MEF2_02							CAGGTA_V$AREB6_01	CAGGTG_V$E12_Q6
ADAM15	ADAM metallopeptidase domain 15 (metargidin)			TGACCTY_V$ERR1_Q2		TGTTTGY_V$HNF3_Q6				TGANTCA_V$AP1_C																	GGGAGGRR_V$MAZ_Q6		RYTTCCTG_V$ETS2_B						CATTGTYY_V$SOX9_B1		RGAGGAARY_V$PU1_Q6								V$IRF_Q6			V$SP1_Q6_01
DCTN1	dynactin 1 (p150, glued homolog, Drosophila)			TGACCTY_V$ERR1_Q2		TGTTTGY_V$HNF3_Q6						CAGCTG_V$AP4_Q5				CAGGTA_V$AREB6_01	CAGGTG_V$E12_Q6				TGAYRTCA_V$ATF3_Q6				GGGTGGRR_V$PAX4_03	RNGTGGGC_UNKNOWN																		V$LFA1_Q6
EPS8L2	EPS8-like 2			TGACCTY_V$ERR1_Q2		TGTTTGY_V$HNF3_Q6																							RYTTCCTG_V$ETS2_B																			V$SP1_Q6_01
PPM1B	protein phosphatase 1B (formerly 2C), magnesium-dependent, beta isoform			TGACCTY_V$ERR1_Q2			TGGAAA_V$NFAT_Q4_01	TTGTTT_V$FOXO4_01	YTATTTTNR_V$MEF2_02							CAGGTA_V$AREB6_01		WTGAAAT_UNKNOWN							GGGTGGRR_V$PAX4_03					GATTGGY_V$NFY_Q6_01
TBX5	T-box 5			TGACCTY_V$ERR1_Q2			TGGAAA_V$NFAT_Q4_01	TTGTTT_V$FOXO4_01					AACTTT_UNKNOWN		TGACAGNY_V$MEIS1_01									WTTGKCTG_UNKNOWN	GGGTGGRR_V$PAX4_03	RNGTGGGC_UNKNOWN					GGGCGGR_V$SP1_Q6		GTGACGY_V$E4F1_Q6
ST8SIA1	ST8 alpha-N-acetyl-neuraminide alpha-2,8-sialyltransferase 1			TGACCTY_V$ERR1_Q2			TGGAAA_V$NFAT_Q4_01	TTGTTT_V$FOXO4_01					AACTTT_UNKNOWN										CTTTGT_V$LEF1_Q2		GGGTGGRR_V$PAX4_03					GATTGGY_V$NFY_Q6_01
NUFIP2	nuclear fragile X mental retardation protein interacting protein 2			TGACCTY_V$ERR1_Q2			TGGAAA_V$NFAT_Q4_01	TTGTTT_V$FOXO4_01									CAGGTG_V$E12_Q6						CTTTGT_V$LEF1_Q2		GGGTGGRR_V$PAX4_03	RNGTGGGC_UNKNOWN	GGGAGGRR_V$MAZ_Q6		RYTTCCTG_V$ETS2_B	GATTGGY_V$NFY_Q6_01	GGGCGGR_V$SP1_Q6				CATTGTYY_V$SOX9_B1		RGAGGAARY_V$PU1_Q6	GCCATNTTG_V$YY1_Q6			V$ETS2_B							V$SP1_Q6_01
DCUN1D4	DCN1, defective in cullin neddylation 1, domain containing 4 (S. cerevisiae)			TGACCTY_V$ERR1_Q2			TGGAAA_V$NFAT_Q4_01	TTGTTT_V$FOXO4_01									CAGGTG_V$E12_Q6						CTTTGT_V$LEF1_Q2					CACGTG_V$MYC_Q2		GATTGGY_V$NFY_Q6_01	GGGCGGR_V$SP1_Q6		GTGACGY_V$E4F1_Q6									V$NMYC_01					V$SP1_Q4_01
CDKN1A	cyclin-dependent kinase inhibitor 1A (p21, Cip1)			TGACCTY_V$ERR1_Q2			TGGAAA_V$NFAT_Q4_01		YTATTTTNR_V$MEF2_02	TGANTCA_V$AP1_C												RTAAACA_V$FREAC2_01		WTTGKCTG_UNKNOWN	GGGTGGRR_V$PAX4_03		GGGAGGRR_V$MAZ_Q6		RYTTCCTG_V$ETS2_B		GGGCGGR_V$SP1_Q6		GTGACGY_V$E4F1_Q6		CATTGTYY_V$SOX9_B1
ADAMTS14	ADAM metallopeptidase with thrombospondin type 1 motif, 14			TGACCTY_V$ERR1_Q2			TGGAAA_V$NFAT_Q4_01		YTATTTTNR_V$MEF2_02	TGANTCA_V$AP1_C																RNGTGGGC_UNKNOWN
FLJ45256	-			TGACCTY_V$ERR1_Q2			TGGAAA_V$NFAT_Q4_01			TGANTCA_V$AP1_C	GCANCTGNY_V$MYOD_Q6	CAGCTG_V$AP4_Q5			TGACAGNY_V$MEIS1_01				CTGCAGY_UNKNOWN					WTTGKCTG_UNKNOWN						GATTGGY_V$NFY_Q6_01
ABL1	v-abl Abelson murine leukemia viral oncogene homolog 1			TGACCTY_V$ERR1_Q2			TGGAAA_V$NFAT_Q4_01					CAGCTG_V$AP4_Q5	AACTTT_UNKNOWN	TTANTCA_UNKNOWN									CTTTGT_V$LEF1_Q2				GGGAGGRR_V$MAZ_Q6		RYTTCCTG_V$ETS2_B		GGGCGGR_V$SP1_Q6
PNOC	prepronociceptin			TGACCTY_V$ERR1_Q2			TGGAAA_V$NFAT_Q4_01					CAGCTG_V$AP4_Q5	AACTTT_UNKNOWN		TGACAGNY_V$MEIS1_01	CAGGTA_V$AREB6_01	CAGGTG_V$E12_Q6																		CATTGTYY_V$SOX9_B1									V$LFA1_Q6
CAMK2G	calcium/calmodulin-dependent protein kinase (CaM kinase) II gamma			TGACCTY_V$ERR1_Q2			TGGAAA_V$NFAT_Q4_01					CAGCTG_V$AP4_Q5					CAGGTG_V$E12_Q6		CTGCAGY_UNKNOWN								GGGAGGRR_V$MAZ_Q6									SMTTTTGT_UNKNOWN											V$SP1_Q4_01	V$SP1_Q6_01
ZNF768	zinc finger protein 768			TGACCTY_V$ERR1_Q2			TGGAAA_V$NFAT_Q4_01						AACTTT_UNKNOWN																RYTTCCTG_V$ETS2_B										MGGAAGTG_V$GABP_B								V$SP1_Q4_01	V$SP1_Q6_01
MTX2	metaxin 2			TGACCTY_V$ERR1_Q2			TGGAAA_V$NFAT_Q4_01							TTANTCA_UNKNOWN				WTGAAAT_UNKNOWN																SCGGAAGY_V$ELK1_02			RGAGGAARY_V$PU1_Q6			V$ELK1_01
ARHGAP18	Rho GTPase activating protein 18			TGACCTY_V$ERR1_Q2			TGGAAA_V$NFAT_Q4_01										CAGGTG_V$E12_Q6
ATP5G1	ATP synthase, H+ transporting, mitochondrial F0 complex, subunit C1 (subunit 9)			TGACCTY_V$ERR1_Q2			TGGAAA_V$NFAT_Q4_01											WTGAAAT_UNKNOWN										CACGTG_V$MYC_Q2		GATTGGY_V$NFY_Q6_01								GCCATNTTG_V$YY1_Q6				V$NMYC_01
CALU	calumenin			TGACCTY_V$ERR1_Q2			TGGAAA_V$NFAT_Q4_01																	WTTGKCTG_UNKNOWN		RNGTGGGC_UNKNOWN				GATTGGY_V$NFY_Q6_01	GGGCGGR_V$SP1_Q6			SCGGAAGY_V$ELK1_02
DACT1	dapper, antagonist of beta-catenin, homolog 1 (Xenopus laevis)			TGACCTY_V$ERR1_Q2				TTGTTT_V$FOXO4_01	YTATTTTNR_V$MEF2_02		GCANCTGNY_V$MYOD_Q6	CAGCTG_V$AP4_Q5	AACTTT_UNKNOWN										CTTTGT_V$LEF1_Q2										GTGACGY_V$E4F1_Q6
CDKL5	cyclin-dependent kinase-like 5			TGACCTY_V$ERR1_Q2				TTGTTT_V$FOXO4_01	YTATTTTNR_V$MEF2_02			CAGCTG_V$AP4_Q5	AACTTT_UNKNOWN			CAGGTA_V$AREB6_01			CTGCAGY_UNKNOWN					WTTGKCTG_UNKNOWN		RNGTGGGC_UNKNOWN		CACGTG_V$MYC_Q2			GGGCGGR_V$SP1_Q6																V$SP1_Q4_01
SLC25A34	solute carrier family 25, member 34			TGACCTY_V$ERR1_Q2				TTGTTT_V$FOXO4_01	YTATTTTNR_V$MEF2_02
LRCH4	leucine-rich repeats and calponin homology (CH) domain containing 4			TGACCTY_V$ERR1_Q2				TTGTTT_V$FOXO4_01		TGANTCA_V$AP1_C		CAGCTG_V$AP4_Q5			TGACAGNY_V$MEIS1_01		CAGGTG_V$E12_Q6										GGGAGGRR_V$MAZ_Q6			GATTGGY_V$NFY_Q6_01	GGGCGGR_V$SP1_Q6
MARCH1	membrane-associated ring finger (C3HC4) 1			TGACCTY_V$ERR1_Q2				TTGTTT_V$FOXO4_01		TGANTCA_V$AP1_C		CAGCTG_V$AP4_Q5
HOXC10	homeobox C10			TGACCTY_V$ERR1_Q2				TTGTTT_V$FOXO4_01		TGANTCA_V$AP1_C			AACTTT_UNKNOWN			CAGGTA_V$AREB6_01		WTGAAAT_UNKNOWN				RTAAACA_V$FREAC2_01	CTTTGT_V$LEF1_Q2			RNGTGGGC_UNKNOWN	GGGAGGRR_V$MAZ_Q6						GTGACGY_V$E4F1_Q6											V$LFA1_Q6
ATF6	activating transcription factor 6			TGACCTY_V$ERR1_Q2				TTGTTT_V$FOXO4_01									CAGGTG_V$E12_Q6
NDFIP1	Nedd4 family interacting protein 1			TGACCTY_V$ERR1_Q2				TTGTTT_V$FOXO4_01										WTGAAAT_UNKNOWN					CTTTGT_V$LEF1_Q2				GGGAGGRR_V$MAZ_Q6				GGGCGGR_V$SP1_Q6						RGAGGAARY_V$PU1_Q6
NRP1	neuropilin 1			TGACCTY_V$ERR1_Q2				TTGTTT_V$FOXO4_01										WTGAAAT_UNKNOWN						WTTGKCTG_UNKNOWN			GGGAGGRR_V$MAZ_Q6		RYTTCCTG_V$ETS2_B								RGAGGAARY_V$PU1_Q6				V$ETS2_B				V$IRF_Q6
GPR52	G protein-coupled receptor 52			TGACCTY_V$ERR1_Q2					YTATTTTNR_V$MEF2_02		GCANCTGNY_V$MYOD_Q6		AACTTT_UNKNOWN										CTTTGT_V$LEF1_Q2
SLC16A13	solute carrier family 16, member 13 (monocarboxylic acid transporter 13)			TGACCTY_V$ERR1_Q2					YTATTTTNR_V$MEF2_02					TTANTCA_UNKNOWN															RYTTCCTG_V$ETS2_B		GGGCGGR_V$SP1_Q6	RCGCANGCGY_V$NRF1_Q6
PACS1	phosphofurin acidic cluster sorting protein 1			TGACCTY_V$ERR1_Q2					YTATTTTNR_V$MEF2_02							CAGGTA_V$AREB6_01				GGGYGTGNY_UNKNOWN			CTTTGT_V$LEF1_Q2			RNGTGGGC_UNKNOWN
NEK2	NIMA (never in mitosis gene a)-related kinase 2			TGACCTY_V$ERR1_Q2					YTATTTTNR_V$MEF2_02
SYNGR1	synaptogyrin 1			TGACCTY_V$ERR1_Q2						TGANTCA_V$AP1_C	GCANCTGNY_V$MYOD_Q6						CAGGTG_V$E12_Q6				TGAYRTCA_V$ATF3_Q6		CTTTGT_V$LEF1_Q2
RTN3	reticulon 3			TGACCTY_V$ERR1_Q2						TGANTCA_V$AP1_C				TTANTCA_UNKNOWN			CAGGTG_V$E12_Q6						CTTTGT_V$LEF1_Q2		GGGTGGRR_V$PAX4_03		GGGAGGRR_V$MAZ_Q6				GGGCGGR_V$SP1_Q6	RCGCANGCGY_V$NRF1_Q6
KCNK1	potassium channel, subfamily K, member 1			TGACCTY_V$ERR1_Q2						TGANTCA_V$AP1_C						CAGGTA_V$AREB6_01	CAGGTG_V$E12_Q6				TGAYRTCA_V$ATF3_Q6
XYLT1	xylosyltransferase I			TGACCTY_V$ERR1_Q2						TGANTCA_V$AP1_C							CAGGTG_V$E12_Q6																											V$LFA1_Q6
CHCHD4	coiled-coil-helix-coiled-coil-helix domain containing 4			TGACCTY_V$ERR1_Q2						TGANTCA_V$AP1_C																					GGGCGGR_V$SP1_Q6	RCGCANGCGY_V$NRF1_Q6
CAPN12	calpain 12			TGACCTY_V$ERR1_Q2						TGANTCA_V$AP1_C
GABRA3	gamma-aminobutyric acid (GABA) A receptor, alpha 3			TGACCTY_V$ERR1_Q2							GCANCTGNY_V$MYOD_Q6	CAGCTG_V$AP4_Q5	AACTTT_UNKNOWN				CAGGTG_V$E12_Q6		CTGCAGY_UNKNOWN	GGGYGTGNY_UNKNOWN							GGGAGGRR_V$MAZ_Q6
FZD9	frizzled homolog 9 (Drosophila)			TGACCTY_V$ERR1_Q2							GCANCTGNY_V$MYOD_Q6	CAGCTG_V$AP4_Q5			TGACAGNY_V$MEIS1_01
SMARCA5	SWI/SNF related, matrix associated, actin dependent regulator of chromatin, subfamily a, member 5			TGACCTY_V$ERR1_Q2							GCANCTGNY_V$MYOD_Q6	CAGCTG_V$AP4_Q5														RNGTGGGC_UNKNOWN					GGGCGGR_V$SP1_Q6	RCGCANGCGY_V$NRF1_Q6	GTGACGY_V$E4F1_Q6		CATTGTYY_V$SOX9_B1												V$SP1_Q4_01
RNF121	ring finger protein 121			TGACCTY_V$ERR1_Q2							GCANCTGNY_V$MYOD_Q6	CAGCTG_V$AP4_Q5																		GATTGGY_V$NFY_Q6_01	GGGCGGR_V$SP1_Q6			SCGGAAGY_V$ELK1_02
DNMT3A	DNA (cytosine-5-)-methyltransferase 3 alpha			TGACCTY_V$ERR1_Q2							GCANCTGNY_V$MYOD_Q6		AACTTT_UNKNOWN				CAGGTG_V$E12_Q6		CTGCAGY_UNKNOWN				CTTTGT_V$LEF1_Q2			RNGTGGGC_UNKNOWN	GGGAGGRR_V$MAZ_Q6	CACGTG_V$MYC_Q2			GGGCGGR_V$SP1_Q6						RGAGGAARY_V$PU1_Q6					V$NMYC_01
FGD2	FYVE, RhoGEF and PH domain containing 2			TGACCTY_V$ERR1_Q2							GCANCTGNY_V$MYOD_Q6																GGGAGGRR_V$MAZ_Q6										RGAGGAARY_V$PU1_Q6		MGGAAGTG_V$GABP_B
NXPH4	neurexophilin 4			TGACCTY_V$ERR1_Q2								CAGCTG_V$AP4_Q5	AACTTT_UNKNOWN		TGACAGNY_V$MEIS1_01		CAGGTG_V$E12_Q6		CTGCAGY_UNKNOWN	GGGYGTGNY_UNKNOWN							GGGAGGRR_V$MAZ_Q6				GGGCGGR_V$SP1_Q6																V$SP1_Q4_01	V$SP1_Q6_01
YBX2	Y box binding protein 2			TGACCTY_V$ERR1_Q2								CAGCTG_V$AP4_Q5					CAGGTG_V$E12_Q6			GGGYGTGNY_UNKNOWN			CTTTGT_V$LEF1_Q2		GGGTGGRR_V$PAX4_03		GGGAGGRR_V$MAZ_Q6	CACGTG_V$MYC_Q2
MRPL14	mitochondrial ribosomal protein L14			TGACCTY_V$ERR1_Q2								CAGCTG_V$AP4_Q5					CAGGTG_V$E12_Q6						CTTTGT_V$LEF1_Q2				GGGAGGRR_V$MAZ_Q6				GGGCGGR_V$SP1_Q6	RCGCANGCGY_V$NRF1_Q6
GNA13	guanine nucleotide binding protein (G protein), alpha 13			TGACCTY_V$ERR1_Q2									AACTTT_UNKNOWN		TGACAGNY_V$MEIS1_01		CAGGTG_V$E12_Q6		CTGCAGY_UNKNOWN				CTTTGT_V$LEF1_Q2			RNGTGGGC_UNKNOWN		CACGTG_V$MYC_Q2														V$NMYC_01
ALX4	aristaless-like homeobox 4			TGACCTY_V$ERR1_Q2									AACTTT_UNKNOWN				CAGGTG_V$E12_Q6								GGGTGGRR_V$PAX4_03			CACGTG_V$MYC_Q2														V$NMYC_01
KIF5B	kinesin family member 5B			TGACCTY_V$ERR1_Q2									AACTTT_UNKNOWN				CAGGTG_V$E12_Q6								GGGTGGRR_V$PAX4_03					GATTGGY_V$NFY_Q6_01		RCGCANGCGY_V$NRF1_Q6							MGGAAGTG_V$GABP_B
GK	glycerol kinase			TGACCTY_V$ERR1_Q2									AACTTT_UNKNOWN				CAGGTG_V$E12_Q6											CACGTG_V$MYC_Q2	RYTTCCTG_V$ETS2_B		GGGCGGR_V$SP1_Q6		GTGACGY_V$E4F1_Q6	SCGGAAGY_V$ELK1_02													V$SP1_Q4_01
NCOA2	nuclear receptor coactivator 2			TGACCTY_V$ERR1_Q2									AACTTT_UNKNOWN							GGGYGTGNY_UNKNOWN							GGGAGGRR_V$MAZ_Q6				GGGCGGR_V$SP1_Q6
ATP5G3	ATP synthase, H+ transporting, mitochondrial F0 complex, subunit C3 (subunit 9)			TGACCTY_V$ERR1_Q2									AACTTT_UNKNOWN										CTTTGT_V$LEF1_Q2			RNGTGGGC_UNKNOWN	GGGAGGRR_V$MAZ_Q6				GGGCGGR_V$SP1_Q6	RCGCANGCGY_V$NRF1_Q6
FBXL5	F-box and leucine-rich repeat protein 5			TGACCTY_V$ERR1_Q2									AACTTT_UNKNOWN																RYTTCCTG_V$ETS2_B
STAU1	staufen, RNA binding protein, homolog 1 (Drosophila)			TGACCTY_V$ERR1_Q2									AACTTT_UNKNOWN
ZDHHC21	zinc finger, DHHC-type containing 21			TGACCTY_V$ERR1_Q2									AACTTT_UNKNOWN
DLX4	distal-less homeobox 4			TGACCTY_V$ERR1_Q2										TTANTCA_UNKNOWN			CAGGTG_V$E12_Q6										GGGAGGRR_V$MAZ_Q6			GATTGGY_V$NFY_Q6_01	GGGCGGR_V$SP1_Q6			SCGGAAGY_V$ELK1_02			RGAGGAARY_V$PU1_Q6						V$GABP_B
CIZ1	CDKN1A interacting zinc finger protein 1			TGACCTY_V$ERR1_Q2										TTANTCA_UNKNOWN					CTGCAGY_UNKNOWN
DNM1	dynamin 1			TGACCTY_V$ERR1_Q2										TTANTCA_UNKNOWN					CTGCAGY_UNKNOWN
KIF5A	kinesin family member 5A			TGACCTY_V$ERR1_Q2										TTANTCA_UNKNOWN						GGGYGTGNY_UNKNOWN			CTTTGT_V$LEF1_Q2
BAIAP2L2	BAI1-associated protein 2-like 2			TGACCTY_V$ERR1_Q2										TTANTCA_UNKNOWN
CDC42BPA	CDC42 binding protein kinase alpha (DMPK-like)			TGACCTY_V$ERR1_Q2											TGACAGNY_V$MEIS1_01
MAEA	macrophage erythroblast attacher			TGACCTY_V$ERR1_Q2												CAGGTA_V$AREB6_01														GATTGGY_V$NFY_Q6_01								GCCATNTTG_V$YY1_Q6								V$NFMUE1_Q6
HTATSF1	HIV-1 Tat specific factor 1			TGACCTY_V$ERR1_Q2													CAGGTG_V$E12_Q6	WTGAAAT_UNKNOWN													GGGCGGR_V$SP1_Q6
RQCD1	RCD1 required for cell differentiation1 homolog (S. pombe)			TGACCTY_V$ERR1_Q2													CAGGTG_V$E12_Q6									RNGTGGGC_UNKNOWN					GGGCGGR_V$SP1_Q6	RCGCANGCGY_V$NRF1_Q6
WTAP	Wilms tumor 1 associated protein			TGACCTY_V$ERR1_Q2													CAGGTG_V$E12_Q6													GATTGGY_V$NFY_Q6_01				SCGGAAGY_V$ELK1_02
DNAJC11	DnaJ (Hsp40) homolog, subfamily C, member 11			TGACCTY_V$ERR1_Q2													CAGGTG_V$E12_Q6															RCGCANGCGY_V$NRF1_Q6																	V$E2F_Q3
PRKCSH	protein kinase C substrate 80K-H			TGACCTY_V$ERR1_Q2													CAGGTG_V$E12_Q6																					GCCATNTTG_V$YY1_Q6	MGGAAGTG_V$GABP_B							V$NFMUE1_Q6
GPR157	G protein-coupled receptor 157			TGACCTY_V$ERR1_Q2													CAGGTG_V$E12_Q6
GJB2	gap junction protein, beta 2, 26kDa (connexin 26)			TGACCTY_V$ERR1_Q2													CAGGTG_V$E12_Q6
TSC22D2	TSC22 domain family, member 2			TGACCTY_V$ERR1_Q2															CTGCAGY_UNKNOWN		TGAYRTCA_V$ATF3_Q6						GGGAGGRR_V$MAZ_Q6		RYTTCCTG_V$ETS2_B		GGGCGGR_V$SP1_Q6		GTGACGY_V$E4F1_Q6													V$NFMUE1_Q6
NFYA	nuclear transcription factor Y, alpha			TGACCTY_V$ERR1_Q2																GGGYGTGNY_UNKNOWN		RTAAACA_V$FREAC2_01	CTTTGT_V$LEF1_Q2							GATTGGY_V$NFY_Q6_01	GGGCGGR_V$SP1_Q6	RCGCANGCGY_V$NRF1_Q6					RGAGGAARY_V$PU1_Q6	GCCATNTTG_V$YY1_Q6								V$NFMUE1_Q6
PRMT1	protein arginine methyltransferase 1			TGACCTY_V$ERR1_Q2																GGGYGTGNY_UNKNOWN							GGGAGGRR_V$MAZ_Q6	CACGTG_V$MYC_Q2			GGGCGGR_V$SP1_Q6											V$NMYC_01				V$NFMUE1_Q6	V$SP1_Q4_01	V$SP1_Q6_01
BOC	Boc homolog (mouse)			TGACCTY_V$ERR1_Q2																GGGYGTGNY_UNKNOWN																								V$LFA1_Q6
IL21R	interleukin 21 receptor			TGACCTY_V$ERR1_Q2																	TGAYRTCA_V$ATF3_Q6
RBM4B	RNA binding motif protein 4B			TGACCTY_V$ERR1_Q2																		RTAAACA_V$FREAC2_01	CTTTGT_V$LEF1_Q2				GGGAGGRR_V$MAZ_Q6			GATTGGY_V$NFY_Q6_01	GGGCGGR_V$SP1_Q6	RCGCANGCGY_V$NRF1_Q6				SMTTTTGT_UNKNOWN		GCCATNTTG_V$YY1_Q6									V$SP1_Q4_01
NDUFA5	NADH dehydrogenase (ubiquinone) 1 alpha subcomplex, 5, 13kDa			TGACCTY_V$ERR1_Q2																		RTAAACA_V$FREAC2_01									GGGCGGR_V$SP1_Q6	RCGCANGCGY_V$NRF1_Q6
EEF1G	eukaryotic translation elongation factor 1 gamma			TGACCTY_V$ERR1_Q2																			CTTTGT_V$LEF1_Q2		GGGTGGRR_V$PAX4_03		GGGAGGRR_V$MAZ_Q6				GGGCGGR_V$SP1_Q6
SPATA20	spermatogenesis associated 20			TGACCTY_V$ERR1_Q2																			CTTTGT_V$LEF1_Q2								GGGCGGR_V$SP1_Q6
ACR	acrosin			TGACCTY_V$ERR1_Q2																					GGGTGGRR_V$PAX4_03					GATTGGY_V$NFY_Q6_01
ZSWIM3	zinc finger, SWIM-type containing 3			TGACCTY_V$ERR1_Q2																					GGGTGGRR_V$PAX4_03					GATTGGY_V$NFY_Q6_01
GABBR2	gamma-aminobutyric acid (GABA) B receptor, 2			TGACCTY_V$ERR1_Q2																					GGGTGGRR_V$PAX4_03
GEMIN7	gem (nuclear organelle) associated protein 7			TGACCTY_V$ERR1_Q2																					GGGTGGRR_V$PAX4_03
PACSIN1	protein kinase C and casein kinase substrate in neurons 1			TGACCTY_V$ERR1_Q2																						RNGTGGGC_UNKNOWN
ZNF687	zinc finger protein 687			TGACCTY_V$ERR1_Q2																							GGGAGGRR_V$MAZ_Q6		RYTTCCTG_V$ETS2_B		GGGCGGR_V$SP1_Q6		GTGACGY_V$E4F1_Q6	SCGGAAGY_V$ELK1_02									V$GABP_B
CCNE1	cyclin E1			TGACCTY_V$ERR1_Q2																							GGGAGGRR_V$MAZ_Q6				GGGCGGR_V$SP1_Q6															V$NFMUE1_Q6
ST8SIA5	ST8 alpha-N-acetyl-neuraminide alpha-2,8-sialyltransferase 5			TGACCTY_V$ERR1_Q2																							GGGAGGRR_V$MAZ_Q6
CDC42EP1	CDC42 effector protein (Rho GTPase binding) 1			TGACCTY_V$ERR1_Q2																							GGGAGGRR_V$MAZ_Q6
RHOT1	ras homolog gene family, member T1			TGACCTY_V$ERR1_Q2																							GGGAGGRR_V$MAZ_Q6
OGDHL	oxoglutarate dehydrogenase-like			TGACCTY_V$ERR1_Q2																								CACGTG_V$MYC_Q2			GGGCGGR_V$SP1_Q6
RPE	ribulose-5-phosphate-3-epimerase			TGACCTY_V$ERR1_Q2																											GGGCGGR_V$SP1_Q6			SCGGAAGY_V$ELK1_02
FH	fumarate hydratase			TGACCTY_V$ERR1_Q2																											GGGCGGR_V$SP1_Q6
PIM3	pim-3 oncogene			TGACCTY_V$ERR1_Q2																												RCGCANGCGY_V$NRF1_Q6
KIN	KIN, antigenic determinant of recA protein homolog (mouse)			TGACCTY_V$ERR1_Q2																												RCGCANGCGY_V$NRF1_Q6
MRPS21	mitochondrial ribosomal protein S21			TGACCTY_V$ERR1_Q2																														SCGGAAGY_V$ELK1_02									V$GABP_B
FANCD2	Fanconi anemia, complementation group D2			TGACCTY_V$ERR1_Q2																														SCGGAAGY_V$ELK1_02
MFN1	mitofusin 1			TGACCTY_V$ERR1_Q2																														SCGGAAGY_V$ELK1_02
CCNB1IP1	cyclin B1 interacting protein 1			TGACCTY_V$ERR1_Q2																																		GCCATNTTG_V$YY1_Q6
HMGB3	high-mobility group box 3			TGACCTY_V$ERR1_Q2																																										V$NFMUE1_Q6
ATAD2	ATPase family, AAA domain containing 2			TGACCTY_V$ERR1_Q2																																													V$E2F_Q3
ELF3	E74-like factor 3 (ets domain transcription factor, epithelial-specific )			TGACCTY_V$ERR1_Q2
GTF2IRD1	GTF2I repeat domain containing 1			TGACCTY_V$ERR1_Q2
MYBPC2	myosin binding protein C, fast type			TGACCTY_V$ERR1_Q2
PRLR	prolactin receptor			TGACCTY_V$ERR1_Q2
GABPA	GA binding protein transcription factor, alpha subunit 60kDa			TGACCTY_V$ERR1_Q2
PEX26	peroxisome biogenesis factor 26			TGACCTY_V$ERR1_Q2
SMARCA2	SWI/SNF related, matrix associated, actin dependent regulator of chromatin, subfamily a, member 2				CTTTGA_V$LEF1_Q2	TGTTTGY_V$HNF3_Q6	TGGAAA_V$NFAT_Q4_01	TTGTTT_V$FOXO4_01	YTATTTTNR_V$MEF2_02	TGANTCA_V$AP1_C		CAGCTG_V$AP4_Q5	AACTTT_UNKNOWN	TTANTCA_UNKNOWN	TGACAGNY_V$MEIS1_01		CAGGTG_V$E12_Q6	WTGAAAT_UNKNOWN				RTAAACA_V$FREAC2_01	CTTTGT_V$LEF1_Q2		GGGTGGRR_V$PAX4_03		GGGAGGRR_V$MAZ_Q6				GGGCGGR_V$SP1_Q6
DDX17	DEAD (Asp-Glu-Ala-Asp) box polypeptide 17				CTTTGA_V$LEF1_Q2	TGTTTGY_V$HNF3_Q6	TGGAAA_V$NFAT_Q4_01	TTGTTT_V$FOXO4_01		TGANTCA_V$AP1_C		CAGCTG_V$AP4_Q5	AACTTT_UNKNOWN	TTANTCA_UNKNOWN		CAGGTA_V$AREB6_01			CTGCAGY_UNKNOWN		TGAYRTCA_V$ATF3_Q6	RTAAACA_V$FREAC2_01	CTTTGT_V$LEF1_Q2		GGGTGGRR_V$PAX4_03											SMTTTTGT_UNKNOWN		GCCATNTTG_V$YY1_Q6						V$LFA1_Q6					V$E2F_Q3
RBM39	RNA binding motif protein 39				CTTTGA_V$LEF1_Q2	TGTTTGY_V$HNF3_Q6	TGGAAA_V$NFAT_Q4_01	TTGTTT_V$FOXO4_01		TGANTCA_V$AP1_C				TTANTCA_UNKNOWN	TGACAGNY_V$MEIS1_01												GGGAGGRR_V$MAZ_Q6								CATTGTYY_V$SOX9_B1			GCCATNTTG_V$YY1_Q6
FAM100B	family with sequence similarity 100, member B				CTTTGA_V$LEF1_Q2	TGTTTGY_V$HNF3_Q6	TGGAAA_V$NFAT_Q4_01		YTATTTTNR_V$MEF2_02	TGANTCA_V$AP1_C		CAGCTG_V$AP4_Q5																		GATTGGY_V$NFY_Q6_01	GGGCGGR_V$SP1_Q6						RGAGGAARY_V$PU1_Q6											V$SP1_Q6_01
GPRIN3	GPRIN family member 3				CTTTGA_V$LEF1_Q2	TGTTTGY_V$HNF3_Q6		TTGTTT_V$FOXO4_01		TGANTCA_V$AP1_C			AACTTT_UNKNOWN	TTANTCA_UNKNOWN			CAGGTG_V$E12_Q6	WTGAAAT_UNKNOWN				RTAAACA_V$FREAC2_01				RNGTGGGC_UNKNOWN										SMTTTTGT_UNKNOWN
NSD1	nuclear receptor binding SET domain protein 1				CTTTGA_V$LEF1_Q2	TGTTTGY_V$HNF3_Q6		TTGTTT_V$FOXO4_01		TGANTCA_V$AP1_C			AACTTT_UNKNOWN						CTGCAGY_UNKNOWN				CTTTGT_V$LEF1_Q2																MGGAAGTG_V$GABP_B							V$NFMUE1_Q6
RTN1	reticulon 1				CTTTGA_V$LEF1_Q2	TGTTTGY_V$HNF3_Q6		TTGTTT_V$FOXO4_01		TGANTCA_V$AP1_C				TTANTCA_UNKNOWN			CAGGTG_V$E12_Q6			GGGYGTGNY_UNKNOWN			CTTTGT_V$LEF1_Q2								GGGCGGR_V$SP1_Q6
ORMDL3	ORM1-like 3 (S. cerevisiae)				CTTTGA_V$LEF1_Q2	TGTTTGY_V$HNF3_Q6		TTGTTT_V$FOXO4_01				CAGCTG_V$AP4_Q5										RTAAACA_V$FREAC2_01											GTGACGY_V$E4F1_Q6				RGAGGAARY_V$PU1_Q6
SESN3	sestrin 3				CTTTGA_V$LEF1_Q2	TGTTTGY_V$HNF3_Q6		TTGTTT_V$FOXO4_01					AACTTT_UNKNOWN				CAGGTG_V$E12_Q6				TGAYRTCA_V$ATF3_Q6	RTAAACA_V$FREAC2_01	CTTTGT_V$LEF1_Q2				GGGAGGRR_V$MAZ_Q6		RYTTCCTG_V$ETS2_B	GATTGGY_V$NFY_Q6_01	GGGCGGR_V$SP1_Q6													V$LFA1_Q6
FIGN	fidgetin				CTTTGA_V$LEF1_Q2	TGTTTGY_V$HNF3_Q6		TTGTTT_V$FOXO4_01													TGAYRTCA_V$ATF3_Q6						GGGAGGRR_V$MAZ_Q6												MGGAAGTG_V$GABP_B
RFX3	regulatory factor X, 3 (influences HLA class II expression)				CTTTGA_V$LEF1_Q2	TGTTTGY_V$HNF3_Q6			YTATTTTNR_V$MEF2_02				AACTTT_UNKNOWN		TGACAGNY_V$MEIS1_01		CAGGTG_V$E12_Q6	WTGAAAT_UNKNOWN					CTTTGT_V$LEF1_Q2				GGGAGGRR_V$MAZ_Q6																			V$NFMUE1_Q6
EYA2	eyes absent homolog 2 (Drosophila)				CTTTGA_V$LEF1_Q2	TGTTTGY_V$HNF3_Q6						CAGCTG_V$AP4_Q5			TGACAGNY_V$MEIS1_01
AKT2	v-akt murine thymoma viral oncogene homolog 2				CTTTGA_V$LEF1_Q2	TGTTTGY_V$HNF3_Q6						CAGCTG_V$AP4_Q5							CTGCAGY_UNKNOWN			RTAAACA_V$FREAC2_01									GGGCGGR_V$SP1_Q6	RCGCANGCGY_V$NRF1_Q6
EFNA5	ephrin-A5				CTTTGA_V$LEF1_Q2	TGTTTGY_V$HNF3_Q6							AACTTT_UNKNOWN	TTANTCA_UNKNOWN									CTTTGT_V$LEF1_Q2			RNGTGGGC_UNKNOWN	GGGAGGRR_V$MAZ_Q6			GATTGGY_V$NFY_Q6_01	GGGCGGR_V$SP1_Q6			SCGGAAGY_V$ELK1_02
BRWD3	bromodomain and WD repeat domain containing 3				CTTTGA_V$LEF1_Q2	TGTTTGY_V$HNF3_Q6							AACTTT_UNKNOWN												GGGTGGRR_V$PAX4_03		GGGAGGRR_V$MAZ_Q6				GGGCGGR_V$SP1_Q6			SCGGAAGY_V$ELK1_02
ENTPD7	ectonucleoside triphosphate diphosphohydrolase 7				CTTTGA_V$LEF1_Q2	TGTTTGY_V$HNF3_Q6									TGACAGNY_V$MEIS1_01															GATTGGY_V$NFY_Q6_01	GGGCGGR_V$SP1_Q6
DTNA	dystrobrevin, alpha				CTTTGA_V$LEF1_Q2		TGGAAA_V$NFAT_Q4_01	TTGTTT_V$FOXO4_01	YTATTTTNR_V$MEF2_02	TGANTCA_V$AP1_C		CAGCTG_V$AP4_Q5	AACTTT_UNKNOWN									RTAAACA_V$FREAC2_01	CTTTGT_V$LEF1_Q2		GGGTGGRR_V$PAX4_03			CACGTG_V$MYC_Q2
EIF4G1	eukaryotic translation initiation factor 4 gamma, 1				CTTTGA_V$LEF1_Q2		TGGAAA_V$NFAT_Q4_01	TTGTTT_V$FOXO4_01		TGANTCA_V$AP1_C			AACTTT_UNKNOWN			CAGGTA_V$AREB6_01							CTTTGT_V$LEF1_Q2		GGGTGGRR_V$PAX4_03		GGGAGGRR_V$MAZ_Q6	CACGTG_V$MYC_Q2			GGGCGGR_V$SP1_Q6									V$ELK1_01		V$NMYC_01
ZNF521	zinc finger protein 521				CTTTGA_V$LEF1_Q2		TGGAAA_V$NFAT_Q4_01	TTGTTT_V$FOXO4_01			GCANCTGNY_V$MYOD_Q6	CAGCTG_V$AP4_Q5	AACTTT_UNKNOWN				CAGGTG_V$E12_Q6					RTAAACA_V$FREAC2_01	CTTTGT_V$LEF1_Q2		GGGTGGRR_V$PAX4_03		GGGAGGRR_V$MAZ_Q6								CATTGTYY_V$SOX9_B1
LIMK2	LIM domain kinase 2				CTTTGA_V$LEF1_Q2		TGGAAA_V$NFAT_Q4_01	TTGTTT_V$FOXO4_01				CAGCTG_V$AP4_Q5			TGACAGNY_V$MEIS1_01		CAGGTG_V$E12_Q6		CTGCAGY_UNKNOWN						GGGTGGRR_V$PAX4_03		GGGAGGRR_V$MAZ_Q6		RYTTCCTG_V$ETS2_B										MGGAAGTG_V$GABP_B
TAGAP	T-cell activation GTPase activating protein				CTTTGA_V$LEF1_Q2		TGGAAA_V$NFAT_Q4_01	TTGTTT_V$FOXO4_01									CAGGTG_V$E12_Q6					RTAAACA_V$FREAC2_01									GGGCGGR_V$SP1_Q6
CASK	calcium/calmodulin-dependent serine protein kinase (MAGUK family)				CTTTGA_V$LEF1_Q2		TGGAAA_V$NFAT_Q4_01		YTATTTTNR_V$MEF2_02	TGANTCA_V$AP1_C	GCANCTGNY_V$MYOD_Q6	CAGCTG_V$AP4_Q5		TTANTCA_UNKNOWN	TGACAGNY_V$MEIS1_01	CAGGTA_V$AREB6_01			CTGCAGY_UNKNOWN				CTTTGT_V$LEF1_Q2				GGGAGGRR_V$MAZ_Q6				GGGCGGR_V$SP1_Q6	RCGCANGCGY_V$NRF1_Q6	GTGACGY_V$E4F1_Q6												V$IRF_Q6
SLC7A8	solute carrier family 7 (cationic amino acid transporter, y+ system), member 8				CTTTGA_V$LEF1_Q2		TGGAAA_V$NFAT_Q4_01		YTATTTTNR_V$MEF2_02	TGANTCA_V$AP1_C	GCANCTGNY_V$MYOD_Q6						CAGGTG_V$E12_Q6			GGGYGTGNY_UNKNOWN							GGGAGGRR_V$MAZ_Q6				GGGCGGR_V$SP1_Q6
NLK	nemo-like kinase				CTTTGA_V$LEF1_Q2		TGGAAA_V$NFAT_Q4_01		YTATTTTNR_V$MEF2_02	TGANTCA_V$AP1_C			AACTTT_UNKNOWN		TGACAGNY_V$MEIS1_01		CAGGTG_V$E12_Q6						CTTTGT_V$LEF1_Q2			RNGTGGGC_UNKNOWN	GGGAGGRR_V$MAZ_Q6		RYTTCCTG_V$ETS2_B	GATTGGY_V$NFY_Q6_01	GGGCGGR_V$SP1_Q6																V$SP1_Q4_01	V$SP1_Q6_01
ASPH	aspartate beta-hydroxylase				CTTTGA_V$LEF1_Q2		TGGAAA_V$NFAT_Q4_01		YTATTTTNR_V$MEF2_02	TGANTCA_V$AP1_C
SIPA1	signal-induced proliferation-associated gene 1				CTTTGA_V$LEF1_Q2		TGGAAA_V$NFAT_Q4_01		YTATTTTNR_V$MEF2_02		GCANCTGNY_V$MYOD_Q6					CAGGTA_V$AREB6_01	CAGGTG_V$E12_Q6		CTGCAGY_UNKNOWN				CTTTGT_V$LEF1_Q2				GGGAGGRR_V$MAZ_Q6		RYTTCCTG_V$ETS2_B		GGGCGGR_V$SP1_Q6			SCGGAAGY_V$ELK1_02			RGAGGAARY_V$PU1_Q6		MGGAAGTG_V$GABP_B	V$ELK1_01	V$ETS2_B						V$SP1_Q4_01	V$SP1_Q6_01
ELK3	ELK3, ETS-domain protein (SRF accessory protein 2)				CTTTGA_V$LEF1_Q2		TGGAAA_V$NFAT_Q4_01			TGANTCA_V$AP1_C			AACTTT_UNKNOWN	TTANTCA_UNKNOWN	TGACAGNY_V$MEIS1_01		CAGGTG_V$E12_Q6		CTGCAGY_UNKNOWN			RTAAACA_V$FREAC2_01	CTTTGT_V$LEF1_Q2		GGGTGGRR_V$PAX4_03		GGGAGGRR_V$MAZ_Q6		RYTTCCTG_V$ETS2_B		GGGCGGR_V$SP1_Q6			SCGGAAGY_V$ELK1_02				GCCATNTTG_V$YY1_Q6	MGGAAGTG_V$GABP_B	V$ELK1_01			V$GABP_B
POU2AF1	POU domain, class 2, associating factor 1				CTTTGA_V$LEF1_Q2		TGGAAA_V$NFAT_Q4_01			TGANTCA_V$AP1_C					TGACAGNY_V$MEIS1_01		CAGGTG_V$E12_Q6			GGGYGTGNY_UNKNOWN		RTAAACA_V$FREAC2_01					GGGAGGRR_V$MAZ_Q6										RGAGGAARY_V$PU1_Q6				V$ETS2_B
ZBTB32	zinc finger and BTB domain containing 32				CTTTGA_V$LEF1_Q2		TGGAAA_V$NFAT_Q4_01			TGANTCA_V$AP1_C										GGGYGTGNY_UNKNOWN					GGGTGGRR_V$PAX4_03											SMTTTTGT_UNKNOWN									V$IRF_Q6
MBNL1	muscleblind-like (Drosophila)				CTTTGA_V$LEF1_Q2		TGGAAA_V$NFAT_Q4_01				GCANCTGNY_V$MYOD_Q6	CAGCTG_V$AP4_Q5	AACTTT_UNKNOWN		TGACAGNY_V$MEIS1_01	CAGGTA_V$AREB6_01						RTAAACA_V$FREAC2_01			GGGTGGRR_V$PAX4_03			CACGTG_V$MYC_Q2	RYTTCCTG_V$ETS2_B	GATTGGY_V$NFY_Q6_01			GTGACGY_V$E4F1_Q6			SMTTTTGT_UNKNOWN			MGGAAGTG_V$GABP_B
PSIP1	PC4 and SFRS1 interacting protein 1				CTTTGA_V$LEF1_Q2		TGGAAA_V$NFAT_Q4_01				GCANCTGNY_V$MYOD_Q6	CAGCTG_V$AP4_Q5					CAGGTG_V$E12_Q6	WTGAAAT_UNKNOWN									GGGAGGRR_V$MAZ_Q6				GGGCGGR_V$SP1_Q6				CATTGTYY_V$SOX9_B1		RGAGGAARY_V$PU1_Q6				V$ETS2_B
ADAM12	ADAM metallopeptidase domain 12 (meltrin alpha)				CTTTGA_V$LEF1_Q2		TGGAAA_V$NFAT_Q4_01				GCANCTGNY_V$MYOD_Q6						CAGGTG_V$E12_Q6					RTAAACA_V$FREAC2_01						CACGTG_V$MYC_Q2																	V$IRF_Q6
PALM2	paralemmin 2				CTTTGA_V$LEF1_Q2		TGGAAA_V$NFAT_Q4_01					CAGCTG_V$AP4_Q5	AACTTT_UNKNOWN											WTTGKCTG_UNKNOWN
USP32	ubiquitin specific peptidase 32				CTTTGA_V$LEF1_Q2		TGGAAA_V$NFAT_Q4_01					CAGCTG_V$AP4_Q5		TTANTCA_UNKNOWN	TGACAGNY_V$MEIS1_01		CAGGTG_V$E12_Q6													GATTGGY_V$NFY_Q6_01	GGGCGGR_V$SP1_Q6			SCGGAAGY_V$ELK1_02
RSPRY1	ring finger and SPRY domain containing 1				CTTTGA_V$LEF1_Q2		TGGAAA_V$NFAT_Q4_01						AACTTT_UNKNOWN		TGACAGNY_V$MEIS1_01								CTTTGT_V$LEF1_Q2			RNGTGGGC_UNKNOWN		CACGTG_V$MYC_Q2		GATTGGY_V$NFY_Q6_01				SCGGAAGY_V$ELK1_02									V$GABP_B
WWP2	WW domain containing E3 ubiquitin protein ligase 2				CTTTGA_V$LEF1_Q2		TGGAAA_V$NFAT_Q4_01						AACTTT_UNKNOWN				CAGGTG_V$E12_Q6	WTGAAAT_UNKNOWN					CTTTGT_V$LEF1_Q2			RNGTGGGC_UNKNOWN	GGGAGGRR_V$MAZ_Q6	CACGTG_V$MYC_Q2	RYTTCCTG_V$ETS2_B													V$NMYC_01
PPP4R2	protein phosphatase 4, regulatory subunit 2				CTTTGA_V$LEF1_Q2		TGGAAA_V$NFAT_Q4_01						AACTTT_UNKNOWN																									GCCATNTTG_V$YY1_Q6
PTPRO	protein tyrosine phosphatase, receptor type, O				CTTTGA_V$LEF1_Q2		TGGAAA_V$NFAT_Q4_01							TTANTCA_UNKNOWN			CAGGTG_V$E12_Q6						CTTTGT_V$LEF1_Q2																						V$IRF_Q6
WNK1	WNK lysine deficient protein kinase 1				CTTTGA_V$LEF1_Q2		TGGAAA_V$NFAT_Q4_01							TTANTCA_UNKNOWN													GGGAGGRR_V$MAZ_Q6				GGGCGGR_V$SP1_Q6	RCGCANGCGY_V$NRF1_Q6
NPR3	natriuretic peptide receptor C/guanylate cyclase C (atrionatriuretic peptide receptor C)				CTTTGA_V$LEF1_Q2		TGGAAA_V$NFAT_Q4_01									CAGGTA_V$AREB6_01	CAGGTG_V$E12_Q6						CTTTGT_V$LEF1_Q2			RNGTGGGC_UNKNOWN	GGGAGGRR_V$MAZ_Q6																		V$IRF_Q6				V$E2F_Q3
NINJ2	ninjurin 2				CTTTGA_V$LEF1_Q2		TGGAAA_V$NFAT_Q4_01															RTAAACA_V$FREAC2_01															RGAGGAARY_V$PU1_Q6
TMEM164	transmembrane protein 164				CTTTGA_V$LEF1_Q2		TGGAAA_V$NFAT_Q4_01																						RYTTCCTG_V$ETS2_B												V$ETS2_B
PPAN	peter pan homolog (Drosophila)				CTTTGA_V$LEF1_Q2		TGGAAA_V$NFAT_Q4_01																											SCGGAAGY_V$ELK1_02					MGGAAGTG_V$GABP_B
ELOVL4	elongation of very long chain fatty acids (FEN1/Elo2, SUR4/Elo3, yeast)-like 4				CTTTGA_V$LEF1_Q2			TTGTTT_V$FOXO4_01		TGANTCA_V$AP1_C			AACTTT_UNKNOWN														GGGAGGRR_V$MAZ_Q6					RCGCANGCGY_V$NRF1_Q6
ARID5A	AT rich interactive domain 5A (MRF1-like)				CTTTGA_V$LEF1_Q2			TTGTTT_V$FOXO4_01			GCANCTGNY_V$MYOD_Q6						CAGGTG_V$E12_Q6						CTTTGT_V$LEF1_Q2
SMAD1	SMAD, mothers against DPP homolog 1 (Drosophila)				CTTTGA_V$LEF1_Q2			TTGTTT_V$FOXO4_01					AACTTT_UNKNOWN	TTANTCA_UNKNOWN								RTAAACA_V$FREAC2_01	CTTTGT_V$LEF1_Q2													SMTTTTGT_UNKNOWN
MORF4	mortality factor 4				CTTTGA_V$LEF1_Q2			TTGTTT_V$FOXO4_01					AACTTT_UNKNOWN					WTGAAAT_UNKNOWN				RTAAACA_V$FREAC2_01
SOX6	SRY (sex determining region Y)-box 6				CTTTGA_V$LEF1_Q2			TTGTTT_V$FOXO4_01					AACTTT_UNKNOWN					WTGAAAT_UNKNOWN					CTTTGT_V$LEF1_Q2
EIF4EBP2	eukaryotic translation initiation factor 4E binding protein 2				CTTTGA_V$LEF1_Q2			TTGTTT_V$FOXO4_01					AACTTT_UNKNOWN									RTAAACA_V$FREAC2_01								GATTGGY_V$NFY_Q6_01					CATTGTYY_V$SOX9_B1
SLC22A8	solute carrier family 22 (organic anion transporter), member 8				CTTTGA_V$LEF1_Q2			TTGTTT_V$FOXO4_01							TGACAGNY_V$MEIS1_01		CAGGTG_V$E12_Q6
RALGPS2	Ral GEF with PH domain and SH3 binding motif 2				CTTTGA_V$LEF1_Q2			TTGTTT_V$FOXO4_01												GGGYGTGNY_UNKNOWN		RTAAACA_V$FREAC2_01				RNGTGGGC_UNKNOWN
CSNK1G3	casein kinase 1, gamma 3				CTTTGA_V$LEF1_Q2			TTGTTT_V$FOXO4_01														RTAAACA_V$FREAC2_01
CDC25C	cell division cycle 25C				CTTTGA_V$LEF1_Q2			TTGTTT_V$FOXO4_01																WTTGKCTG_UNKNOWN						GATTGGY_V$NFY_Q6_01
MANEA	mannosidase, endo-alpha				CTTTGA_V$LEF1_Q2			TTGTTT_V$FOXO4_01																WTTGKCTG_UNKNOWN
EBAG9	estrogen receptor binding site associated, antigen, 9				CTTTGA_V$LEF1_Q2			TTGTTT_V$FOXO4_01																			GGGAGGRR_V$MAZ_Q6				GGGCGGR_V$SP1_Q6
AMMECR1	Alport syndrome, mental retardation, midface hypoplasia and elliptocytosis chromosomal region, gene 1				CTTTGA_V$LEF1_Q2				YTATTTTNR_V$MEF2_02		GCANCTGNY_V$MYOD_Q6						CAGGTG_V$E12_Q6														GGGCGGR_V$SP1_Q6					SMTTTTGT_UNKNOWN
TRIM33	tripartite motif-containing 33				CTTTGA_V$LEF1_Q2				YTATTTTNR_V$MEF2_02					TTANTCA_UNKNOWN													GGGAGGRR_V$MAZ_Q6				GGGCGGR_V$SP1_Q6
ANKRD44	ankyrin repeat domain 44				CTTTGA_V$LEF1_Q2				YTATTTTNR_V$MEF2_02					TTANTCA_UNKNOWN
ABHD2	abhydrolase domain containing 2				CTTTGA_V$LEF1_Q2					TGANTCA_V$AP1_C					TGACAGNY_V$MEIS1_01					GGGYGTGNY_UNKNOWN			CTTTGT_V$LEF1_Q2								GGGCGGR_V$SP1_Q6
APBB2	amyloid beta (A4) precursor protein-binding, family B, member 2 (Fe65-like)				CTTTGA_V$LEF1_Q2						GCANCTGNY_V$MYOD_Q6	CAGCTG_V$AP4_Q5	AACTTT_UNKNOWN						CTGCAGY_UNKNOWN
SLC43A3	solute carrier family 43, member 3				CTTTGA_V$LEF1_Q2						GCANCTGNY_V$MYOD_Q6	CAGCTG_V$AP4_Q5		TTANTCA_UNKNOWN
KIF7	kinesin family member 7				CTTTGA_V$LEF1_Q2						GCANCTGNY_V$MYOD_Q6	CAGCTG_V$AP4_Q5				CAGGTA_V$AREB6_01
RGS12	regulator of G-protein signalling 12				CTTTGA_V$LEF1_Q2						GCANCTGNY_V$MYOD_Q6	CAGCTG_V$AP4_Q5						WTGAAAT_UNKNOWN													GGGCGGR_V$SP1_Q6						RGAGGAARY_V$PU1_Q6				V$ETS2_B
PVRL4	poliovirus receptor-related 4				CTTTGA_V$LEF1_Q2						GCANCTGNY_V$MYOD_Q6					CAGGTA_V$AREB6_01	CAGGTG_V$E12_Q6								GGGTGGRR_V$PAX4_03
ENPP5	ectonucleotide pyrophosphatase/phosphodiesterase 5 (putative function)				CTTTGA_V$LEF1_Q2						GCANCTGNY_V$MYOD_Q6						CAGGTG_V$E12_Q6
BMP1	bone morphogenetic protein 1				CTTTGA_V$LEF1_Q2							CAGCTG_V$AP4_Q5	AACTTT_UNKNOWN		TGACAGNY_V$MEIS1_01												GGGAGGRR_V$MAZ_Q6
RUNX3	runt-related transcription factor 3				CTTTGA_V$LEF1_Q2							CAGCTG_V$AP4_Q5		TTANTCA_UNKNOWN				WTGAAAT_UNKNOWN							GGGTGGRR_V$PAX4_03		GGGAGGRR_V$MAZ_Q6		RYTTCCTG_V$ETS2_B
PPP2R5C	protein phosphatase 2, regulatory subunit B (B56), gamma isoform				CTTTGA_V$LEF1_Q2							CAGCTG_V$AP4_Q5			TGACAGNY_V$MEIS1_01				CTGCAGY_UNKNOWN		TGAYRTCA_V$ATF3_Q6								RYTTCCTG_V$ETS2_B	GATTGGY_V$NFY_Q6_01
OGG1	8-oxoguanine DNA glycosylase				CTTTGA_V$LEF1_Q2							CAGCTG_V$AP4_Q5						WTGAAAT_UNKNOWN								RNGTGGGC_UNKNOWN	GGGAGGRR_V$MAZ_Q6			GATTGGY_V$NFY_Q6_01	GGGCGGR_V$SP1_Q6			SCGGAAGY_V$ELK1_02
KIF4A	kinesin family member 4A				CTTTGA_V$LEF1_Q2							CAGCTG_V$AP4_Q5								GGGYGTGNY_UNKNOWN														SCGGAAGY_V$ELK1_02									V$GABP_B
CDCA3	cell division cycle associated 3				CTTTGA_V$LEF1_Q2							CAGCTG_V$AP4_Q5											CTTTGT_V$LEF1_Q2				GGGAGGRR_V$MAZ_Q6				GGGCGGR_V$SP1_Q6			SCGGAAGY_V$ELK1_02
CDKN3	cyclin-dependent kinase inhibitor 3 (CDK2-associated dual specificity phosphatase)				CTTTGA_V$LEF1_Q2							CAGCTG_V$AP4_Q5																		GATTGGY_V$NFY_Q6_01
SLC5A3	solute carrier family 5 (inositol transporters), member 3				CTTTGA_V$LEF1_Q2								AACTTT_UNKNOWN	TTANTCA_UNKNOWN			CAGGTG_V$E12_Q6						CTTTGT_V$LEF1_Q2
CASZ1	castor homolog 1, zinc finger (Drosophila)				CTTTGA_V$LEF1_Q2								AACTTT_UNKNOWN	TTANTCA_UNKNOWN			CAGGTG_V$E12_Q6										GGGAGGRR_V$MAZ_Q6																		V$IRF_Q6
EDEM3	ER degradation enhancer, mannosidase alpha-like 3				CTTTGA_V$LEF1_Q2								AACTTT_UNKNOWN		TGACAGNY_V$MEIS1_01		CAGGTG_V$E12_Q6														GGGCGGR_V$SP1_Q6	RCGCANGCGY_V$NRF1_Q6		SCGGAAGY_V$ELK1_02		SMTTTTGT_UNKNOWN
LRP8	low density lipoprotein receptor-related protein 8, apolipoprotein e receptor				CTTTGA_V$LEF1_Q2								AACTTT_UNKNOWN					WTGAAAT_UNKNOWN					CTTTGT_V$LEF1_Q2					CACGTG_V$MYC_Q2		GATTGGY_V$NFY_Q6_01			GTGACGY_V$E4F1_Q6											V$LFA1_Q6
CDYL	chromodomain protein, Y-like				CTTTGA_V$LEF1_Q2								AACTTT_UNKNOWN																RYTTCCTG_V$ETS2_B
DGKH	diacylglycerol kinase, eta				CTTTGA_V$LEF1_Q2								AACTTT_UNKNOWN																RYTTCCTG_V$ETS2_B
UBE2A	ubiquitin-conjugating enzyme E2A (RAD6 homolog)				CTTTGA_V$LEF1_Q2								AACTTT_UNKNOWN																		GGGCGGR_V$SP1_Q6
PCK2	phosphoenolpyruvate carboxykinase 2 (mitochondrial)				CTTTGA_V$LEF1_Q2								AACTTT_UNKNOWN																		GGGCGGR_V$SP1_Q6
MCTS1	malignant T cell amplified sequence 1				CTTTGA_V$LEF1_Q2									TTANTCA_UNKNOWN	TGACAGNY_V$MEIS1_01			WTGAAAT_UNKNOWN				RTAAACA_V$FREAC2_01	CTTTGT_V$LEF1_Q2		GGGTGGRR_V$PAX4_03				RYTTCCTG_V$ETS2_B		GGGCGGR_V$SP1_Q6			SCGGAAGY_V$ELK1_02						V$ELK1_01	V$ETS2_B
CD226	CD226 molecule				CTTTGA_V$LEF1_Q2									TTANTCA_UNKNOWN
COL11A1	collagen, type XI, alpha 1				CTTTGA_V$LEF1_Q2										TGACAGNY_V$MEIS1_01								CTTTGT_V$LEF1_Q2				GGGAGGRR_V$MAZ_Q6
ODF2	outer dense fiber of sperm tails 2				CTTTGA_V$LEF1_Q2										TGACAGNY_V$MEIS1_01										GGGTGGRR_V$PAX4_03	RNGTGGGC_UNKNOWN	GGGAGGRR_V$MAZ_Q6				GGGCGGR_V$SP1_Q6		GTGACGY_V$E4F1_Q6	SCGGAAGY_V$ELK1_02												V$NFMUE1_Q6
NFE2	nuclear factor (erythroid-derived 2), 45kDa				CTTTGA_V$LEF1_Q2											CAGGTA_V$AREB6_01	CAGGTG_V$E12_Q6						CTTTGT_V$LEF1_Q2
MOV10	Mov10, Moloney leukemia virus 10, homolog (mouse)				CTTTGA_V$LEF1_Q2											CAGGTA_V$AREB6_01				GGGYGTGNY_UNKNOWN					GGGTGGRR_V$PAX4_03		GGGAGGRR_V$MAZ_Q6																	V$LFA1_Q6	V$IRF_Q6
ACSL5	acyl-CoA synthetase long-chain family member 5				CTTTGA_V$LEF1_Q2											CAGGTA_V$AREB6_01													RYTTCCTG_V$ETS2_B										MGGAAGTG_V$GABP_B						V$IRF_Q6
WDR1	WD repeat domain 1				CTTTGA_V$LEF1_Q2												CAGGTG_V$E12_Q6			GGGYGTGNY_UNKNOWN													GTGACGY_V$E4F1_Q6	SCGGAAGY_V$ELK1_02					MGGAAGTG_V$GABP_B				V$GABP_B
PCDH1	protocadherin 1 (cadherin-like 1)				CTTTGA_V$LEF1_Q2												CAGGTG_V$E12_Q6						CTTTGT_V$LEF1_Q2				GGGAGGRR_V$MAZ_Q6		RYTTCCTG_V$ETS2_B												V$ETS2_B
JOSD1	Josephin domain containing 1				CTTTGA_V$LEF1_Q2												CAGGTG_V$E12_Q6						CTTTGT_V$LEF1_Q2					CACGTG_V$MYC_Q2			GGGCGGR_V$SP1_Q6		GTGACGY_V$E4F1_Q6
MAZ	MYC-associated zinc finger protein (purine-binding transcription factor)				CTTTGA_V$LEF1_Q2												CAGGTG_V$E12_Q6													GATTGGY_V$NFY_Q6_01	GGGCGGR_V$SP1_Q6	RCGCANGCGY_V$NRF1_Q6												V$LFA1_Q6				V$SP1_Q6_01	V$E2F_Q3
GNA12	guanine nucleotide binding protein (G protein) alpha 12				CTTTGA_V$LEF1_Q2												CAGGTG_V$E12_Q6														GGGCGGR_V$SP1_Q6
ARL6IP1	ADP-ribosylation factor-like 6 interacting protein 1				CTTTGA_V$LEF1_Q2													WTGAAAT_UNKNOWN
SORD	sorbitol dehydrogenase				CTTTGA_V$LEF1_Q2														CTGCAGY_UNKNOWN				CTTTGT_V$LEF1_Q2					CACGTG_V$MYC_Q2
WDR34	WD repeat domain 34				CTTTGA_V$LEF1_Q2															GGGYGTGNY_UNKNOWN											GGGCGGR_V$SP1_Q6			SCGGAAGY_V$ELK1_02					MGGAAGTG_V$GABP_B
BNIP3L	BCL2/adenovirus E1B 19kDa interacting protein 3-like				CTTTGA_V$LEF1_Q2																TGAYRTCA_V$ATF3_Q6		CTTTGT_V$LEF1_Q2				GGGAGGRR_V$MAZ_Q6
RNF11	ring finger protein 11				CTTTGA_V$LEF1_Q2																TGAYRTCA_V$ATF3_Q6				GGGTGGRR_V$PAX4_03						GGGCGGR_V$SP1_Q6
ITK	IL2-inducible T-cell kinase				CTTTGA_V$LEF1_Q2																TGAYRTCA_V$ATF3_Q6
C1QTNF6	C1q and tumor necrosis factor related protein 6				CTTTGA_V$LEF1_Q2																	RTAAACA_V$FREAC2_01							RYTTCCTG_V$ETS2_B	GATTGGY_V$NFY_Q6_01											V$ETS2_B
RAB5C	RAB5C, member RAS oncogene family				CTTTGA_V$LEF1_Q2																				GGGTGGRR_V$PAX4_03	RNGTGGGC_UNKNOWN	GGGAGGRR_V$MAZ_Q6						GTGACGY_V$E4F1_Q6	SCGGAAGY_V$ELK1_02			RGAGGAARY_V$PU1_Q6		MGGAAGTG_V$GABP_B				V$GABP_B	V$LFA1_Q6
SMG7	Smg-7 homolog, nonsense mediated mRNA decay factor (C. elegans)				CTTTGA_V$LEF1_Q2																						GGGAGGRR_V$MAZ_Q6
TIMM10	translocase of inner mitochondrial membrane 10 homolog (yeast)				CTTTGA_V$LEF1_Q2																							CACGTG_V$MYC_Q2						SCGGAAGY_V$ELK1_02								V$NMYC_01
CASP8	caspase 8, apoptosis-related cysteine peptidase				CTTTGA_V$LEF1_Q2																								RYTTCCTG_V$ETS2_B
DLX5	distal-less homeobox 5				CTTTGA_V$LEF1_Q2																								RYTTCCTG_V$ETS2_B
AURKA	aurora kinase A				CTTTGA_V$LEF1_Q2																									GATTGGY_V$NFY_Q6_01		RCGCANGCGY_V$NRF1_Q6		SCGGAAGY_V$ELK1_02					MGGAAGTG_V$GABP_B				V$GABP_B
CSTF1	cleavage stimulation factor, 3' pre-RNA, subunit 1, 50kDa				CTTTGA_V$LEF1_Q2																									GATTGGY_V$NFY_Q6_01		RCGCANGCGY_V$NRF1_Q6		SCGGAAGY_V$ELK1_02					MGGAAGTG_V$GABP_B				V$GABP_B
NDUFS3	NADH dehydrogenase (ubiquinone) Fe-S protein 3, 30kDa (NADH-coenzyme Q reductase)				CTTTGA_V$LEF1_Q2																										GGGCGGR_V$SP1_Q6								MGGAAGTG_V$GABP_B
TMEM48	transmembrane protein 48				CTTTGA_V$LEF1_Q2																										GGGCGGR_V$SP1_Q6
SUSD2	sushi domain containing 2				CTTTGA_V$LEF1_Q2																										GGGCGGR_V$SP1_Q6
NUSAP1	nucleolar and spindle associated protein 1				CTTTGA_V$LEF1_Q2																										GGGCGGR_V$SP1_Q6
OIP5	Opa interacting protein 5				CTTTGA_V$LEF1_Q2																										GGGCGGR_V$SP1_Q6
TMEM141	transmembrane protein 141				CTTTGA_V$LEF1_Q2																										GGGCGGR_V$SP1_Q6
TMEM38B	transmembrane protein 38B				CTTTGA_V$LEF1_Q2																											RCGCANGCGY_V$NRF1_Q6
RET	ret proto-oncogene (multiple endocrine neoplasia and medullary thyroid carcinoma 1, Hirschsprung disease)				CTTTGA_V$LEF1_Q2
UBAP2L	ubiquitin associated protein 2-like				CTTTGA_V$LEF1_Q2
TMSB4X	thymosin, beta 4, X-linked				CTTTGA_V$LEF1_Q2
PRDM2	PR domain containing 2, with ZNF domain				CTTTGA_V$LEF1_Q2
RINT1	RAD50 interactor 1				CTTTGA_V$LEF1_Q2
PLSCR1	phospholipid scramblase 1				CTTTGA_V$LEF1_Q2
CD3D	CD3d molecule, delta (CD3-TCR complex)				CTTTGA_V$LEF1_Q2
MLXIP	MLX interacting protein				CTTTGA_V$LEF1_Q2
SLC16A9	solute carrier family 16, member 9 (monocarboxylic acid transporter 9)				CTTTGA_V$LEF1_Q2
NEK7	NIMA (never in mitosis gene a)-related kinase 7				CTTTGA_V$LEF1_Q2
NDUFC2	NADH dehydrogenase (ubiquinone) 1, subcomplex unknown, 2, 14.5kDa				CTTTGA_V$LEF1_Q2
TAS2R5	taste receptor, type 2, member 5				CTTTGA_V$LEF1_Q2
IL10RA	interleukin 10 receptor, alpha				CTTTGA_V$LEF1_Q2
SUCLG1	succinate-CoA ligase, GDP-forming, alpha subunit				CTTTGA_V$LEF1_Q2
MXI1	MAX interactor 1					TGTTTGY_V$HNF3_Q6	TGGAAA_V$NFAT_Q4_01	TTGTTT_V$FOXO4_01	YTATTTTNR_V$MEF2_02			CAGCTG_V$AP4_Q5	AACTTT_UNKNOWN										CTTTGT_V$LEF1_Q2		GGGTGGRR_V$PAX4_03	RNGTGGGC_UNKNOWN	GGGAGGRR_V$MAZ_Q6
ZBTB37	zinc finger and BTB domain containing 37					TGTTTGY_V$HNF3_Q6	TGGAAA_V$NFAT_Q4_01	TTGTTT_V$FOXO4_01	YTATTTTNR_V$MEF2_02				AACTTT_UNKNOWN				CAGGTG_V$E12_Q6			GGGYGTGNY_UNKNOWN	TGAYRTCA_V$ATF3_Q6	RTAAACA_V$FREAC2_01			GGGTGGRR_V$PAX4_03		GGGAGGRR_V$MAZ_Q6				GGGCGGR_V$SP1_Q6
PDE4D	phosphodiesterase 4D, cAMP-specific (phosphodiesterase E3 dunce homolog, Drosophila)					TGTTTGY_V$HNF3_Q6	TGGAAA_V$NFAT_Q4_01	TTGTTT_V$FOXO4_01		TGANTCA_V$AP1_C			AACTTT_UNKNOWN	TTANTCA_UNKNOWN		CAGGTA_V$AREB6_01			CTGCAGY_UNKNOWN				CTTTGT_V$LEF1_Q2						RYTTCCTG_V$ETS2_B							SMTTTTGT_UNKNOWN		GCCATNTTG_V$YY1_Q6
NR1D1	nuclear receptor subfamily 1, group D, member 1					TGTTTGY_V$HNF3_Q6	TGGAAA_V$NFAT_Q4_01	TTGTTT_V$FOXO4_01		TGANTCA_V$AP1_C			AACTTT_UNKNOWN			CAGGTA_V$AREB6_01			CTGCAGY_UNKNOWN				CTTTGT_V$LEF1_Q2	WTTGKCTG_UNKNOWN	GGGTGGRR_V$PAX4_03	RNGTGGGC_UNKNOWN	GGGAGGRR_V$MAZ_Q6	CACGTG_V$MYC_Q2	RYTTCCTG_V$ETS2_B	GATTGGY_V$NFY_Q6_01	GGGCGGR_V$SP1_Q6	RCGCANGCGY_V$NRF1_Q6								V$ELK1_01	V$ETS2_B	V$NMYC_01
ARID1B	AT rich interactive domain 1B (SWI1-like)					TGTTTGY_V$HNF3_Q6	TGGAAA_V$NFAT_Q4_01	TTGTTT_V$FOXO4_01					AACTTT_UNKNOWN											WTTGKCTG_UNKNOWN
RXRB	retinoid X receptor, beta					TGTTTGY_V$HNF3_Q6	TGGAAA_V$NFAT_Q4_01	TTGTTT_V$FOXO4_01														RTAAACA_V$FREAC2_01					GGGAGGRR_V$MAZ_Q6	CACGTG_V$MYC_Q2			GGGCGGR_V$SP1_Q6	RCGCANGCGY_V$NRF1_Q6		SCGGAAGY_V$ELK1_02				GCCATNTTG_V$YY1_Q6		V$ELK1_01		V$NMYC_01
SLC43A2	solute carrier family 43, member 2					TGTTTGY_V$HNF3_Q6	TGGAAA_V$NFAT_Q4_01	TTGTTT_V$FOXO4_01																	GGGTGGRR_V$PAX4_03					GATTGGY_V$NFY_Q6_01	GGGCGGR_V$SP1_Q6						RGAGGAARY_V$PU1_Q6				V$ETS2_B
GADD45B	growth arrest and DNA-damage-inducible, beta					TGTTTGY_V$HNF3_Q6	TGGAAA_V$NFAT_Q4_01		YTATTTTNR_V$MEF2_02	TGANTCA_V$AP1_C							CAGGTG_V$E12_Q6								GGGTGGRR_V$PAX4_03		GGGAGGRR_V$MAZ_Q6	CACGTG_V$MYC_Q2														V$NMYC_01
BCL11A	B-cell CLL/lymphoma 11A (zinc finger protein)					TGTTTGY_V$HNF3_Q6	TGGAAA_V$NFAT_Q4_01		YTATTTTNR_V$MEF2_02				AACTTT_UNKNOWN			CAGGTA_V$AREB6_01	CAGGTG_V$E12_Q6		CTGCAGY_UNKNOWN	GGGYGTGNY_UNKNOWN		RTAAACA_V$FREAC2_01	CTTTGT_V$LEF1_Q2				GGGAGGRR_V$MAZ_Q6				GGGCGGR_V$SP1_Q6		GTGACGY_V$E4F1_Q6		CATTGTYY_V$SOX9_B1	SMTTTTGT_UNKNOWN									V$IRF_Q6
ATP2C1	ATPase, Ca++ transporting, type 2C, member 1					TGTTTGY_V$HNF3_Q6	TGGAAA_V$NFAT_Q4_01		YTATTTTNR_V$MEF2_02						TGACAGNY_V$MEIS1_01				CTGCAGY_UNKNOWN	GGGYGTGNY_UNKNOWN			CTTTGT_V$LEF1_Q2									RCGCANGCGY_V$NRF1_Q6		SCGGAAGY_V$ELK1_02					MGGAAGTG_V$GABP_B
PSMA1	proteasome (prosome, macropain) subunit, alpha type, 1					TGTTTGY_V$HNF3_Q6	TGGAAA_V$NFAT_Q4_01			TGANTCA_V$AP1_C																					GGGCGGR_V$SP1_Q6
IRX5	iroquois homeobox protein 5					TGTTTGY_V$HNF3_Q6	TGGAAA_V$NFAT_Q4_01				GCANCTGNY_V$MYOD_Q6		AACTTT_UNKNOWN				CAGGTG_V$E12_Q6						CTTTGT_V$LEF1_Q2			RNGTGGGC_UNKNOWN					GGGCGGR_V$SP1_Q6							GCCATNTTG_V$YY1_Q6
LTBP1	latent transforming growth factor beta binding protein 1					TGTTTGY_V$HNF3_Q6	TGGAAA_V$NFAT_Q4_01					CAGCTG_V$AP4_Q5	AACTTT_UNKNOWN	TTANTCA_UNKNOWN			CAGGTG_V$E12_Q6				TGAYRTCA_V$ATF3_Q6			WTTGKCTG_UNKNOWN						GATTGGY_V$NFY_Q6_01			GTGACGY_V$E4F1_Q6			SMTTTTGT_UNKNOWN
MAP2K3	mitogen-activated protein kinase kinase 3					TGTTTGY_V$HNF3_Q6	TGGAAA_V$NFAT_Q4_01							TTANTCA_UNKNOWN																GATTGGY_V$NFY_Q6_01	GGGCGGR_V$SP1_Q6
PSMC3IP	PSMC3 interacting protein					TGTTTGY_V$HNF3_Q6	TGGAAA_V$NFAT_Q4_01										CAGGTG_V$E12_Q6										GGGAGGRR_V$MAZ_Q6
TRIM37	tripartite motif-containing 37					TGTTTGY_V$HNF3_Q6	TGGAAA_V$NFAT_Q4_01										CAGGTG_V$E12_Q6											CACGTG_V$MYC_Q2				RCGCANGCGY_V$NRF1_Q6
CEP70	centrosomal protein 70kDa					TGTTTGY_V$HNF3_Q6	TGGAAA_V$NFAT_Q4_01																							GATTGGY_V$NFY_Q6_01	GGGCGGR_V$SP1_Q6
EPN2	epsin 2					TGTTTGY_V$HNF3_Q6		TTGTTT_V$FOXO4_01	YTATTTTNR_V$MEF2_02			CAGCTG_V$AP4_Q5															GGGAGGRR_V$MAZ_Q6				GGGCGGR_V$SP1_Q6					SMTTTTGT_UNKNOWN
REPS2	RALBP1 associated Eps domain containing 2					TGTTTGY_V$HNF3_Q6		TTGTTT_V$FOXO4_01			GCANCTGNY_V$MYOD_Q6	CAGCTG_V$AP4_Q5	AACTTT_UNKNOWN			CAGGTA_V$AREB6_01								WTTGKCTG_UNKNOWN			GGGAGGRR_V$MAZ_Q6				GGGCGGR_V$SP1_Q6
SELPLG	selectin P ligand					TGTTTGY_V$HNF3_Q6		TTGTTT_V$FOXO4_01			GCANCTGNY_V$MYOD_Q6	CAGCTG_V$AP4_Q5
GRB7	growth factor receptor-bound protein 7					TGTTTGY_V$HNF3_Q6		TTGTTT_V$FOXO4_01			GCANCTGNY_V$MYOD_Q6			TTANTCA_UNKNOWN			CAGGTG_V$E12_Q6					RTAAACA_V$FREAC2_01			GGGTGGRR_V$PAX4_03				RYTTCCTG_V$ETS2_B		GGGCGGR_V$SP1_Q6
BMF	Bcl2 modifying factor					TGTTTGY_V$HNF3_Q6		TTGTTT_V$FOXO4_01				CAGCTG_V$AP4_Q5	AACTTT_UNKNOWN				CAGGTG_V$E12_Q6								GGGTGGRR_V$PAX4_03		GGGAGGRR_V$MAZ_Q6								CATTGTYY_V$SOX9_B1				MGGAAGTG_V$GABP_B
TMOD3	tropomodulin 3 (ubiquitous)					TGTTTGY_V$HNF3_Q6		TTGTTT_V$FOXO4_01				CAGCTG_V$AP4_Q5		TTANTCA_UNKNOWN						GGGYGTGNY_UNKNOWN		RTAAACA_V$FREAC2_01							RYTTCCTG_V$ETS2_B			RCGCANGCGY_V$NRF1_Q6					RGAGGAARY_V$PU1_Q6				V$ETS2_B
HIP1R	huntingtin interacting protein 1 related					TGTTTGY_V$HNF3_Q6		TTGTTT_V$FOXO4_01				CAGCTG_V$AP4_Q5		TTANTCA_UNKNOWN												RNGTGGGC_UNKNOWN
PPAT	phosphoribosyl pyrophosphate amidotransferase					TGTTTGY_V$HNF3_Q6		TTGTTT_V$FOXO4_01				CAGCTG_V$AP4_Q5																CACGTG_V$MYC_Q2														V$NMYC_01
NTN1	netrin 1					TGTTTGY_V$HNF3_Q6		TTGTTT_V$FOXO4_01					AACTTT_UNKNOWN									RTAAACA_V$FREAC2_01	CTTTGT_V$LEF1_Q2	WTTGKCTG_UNKNOWN	GGGTGGRR_V$PAX4_03						GGGCGGR_V$SP1_Q6
RAD21	RAD21 homolog (S. pombe)					TGTTTGY_V$HNF3_Q6		TTGTTT_V$FOXO4_01					AACTTT_UNKNOWN									RTAAACA_V$FREAC2_01					GGGAGGRR_V$MAZ_Q6					RCGCANGCGY_V$NRF1_Q6						GCCATNTTG_V$YY1_Q6
ULK1	unc-51-like kinase 1 (C. elegans)					TGTTTGY_V$HNF3_Q6		TTGTTT_V$FOXO4_01						TTANTCA_UNKNOWN		CAGGTA_V$AREB6_01						RTAAACA_V$FREAC2_01					GGGAGGRR_V$MAZ_Q6																					V$SP1_Q6_01
DDX6	DEAD (Asp-Glu-Ala-Asp) box polypeptide 6					TGTTTGY_V$HNF3_Q6		TTGTTT_V$FOXO4_01							TGACAGNY_V$MEIS1_01				CTGCAGY_UNKNOWN								GGGAGGRR_V$MAZ_Q6						GTGACGY_V$E4F1_Q6			SMTTTTGT_UNKNOWN		GCCATNTTG_V$YY1_Q6								V$NFMUE1_Q6
SDK2	sidekick homolog 2 (chicken)					TGTTTGY_V$HNF3_Q6		TTGTTT_V$FOXO4_01							TGACAGNY_V$MEIS1_01
PAFAH1B3	platelet-activating factor acetylhydrolase, isoform Ib, gamma subunit 29kDa					TGTTTGY_V$HNF3_Q6		TTGTTT_V$FOXO4_01								CAGGTA_V$AREB6_01	CAGGTG_V$E12_Q6			GGGYGTGNY_UNKNOWN						RNGTGGGC_UNKNOWN					GGGCGGR_V$SP1_Q6
OSBPL2	oxysterol binding protein-like 2					TGTTTGY_V$HNF3_Q6		TTGTTT_V$FOXO4_01									CAGGTG_V$E12_Q6						CTTTGT_V$LEF1_Q2
TEAD4	TEA domain family member 4					TGTTTGY_V$HNF3_Q6		TTGTTT_V$FOXO4_01									CAGGTG_V$E12_Q6												RYTTCCTG_V$ETS2_B
CDC25A	cell division cycle 25A					TGTTTGY_V$HNF3_Q6		TTGTTT_V$FOXO4_01															CTTTGT_V$LEF1_Q2							GATTGGY_V$NFY_Q6_01	GGGCGGR_V$SP1_Q6																V$SP1_Q4_01		V$E2F_Q3
KIRREL	kin of IRRE like (Drosophila)					TGTTTGY_V$HNF3_Q6		TTGTTT_V$FOXO4_01															CTTTGT_V$LEF1_Q2
NOS3	nitric oxide synthase 3 (endothelial cell)					TGTTTGY_V$HNF3_Q6		TTGTTT_V$FOXO4_01																WTTGKCTG_UNKNOWN	GGGTGGRR_V$PAX4_03
NFKBIE	nuclear factor of kappa light polypeptide gene enhancer in B-cells inhibitor, epsilon					TGTTTGY_V$HNF3_Q6		TTGTTT_V$FOXO4_01																					RYTTCCTG_V$ETS2_B
MCTP2	multiple C2 domains, transmembrane 2					TGTTTGY_V$HNF3_Q6		TTGTTT_V$FOXO4_01
GRIK1	glutamate receptor, ionotropic, kainate 1					TGTTTGY_V$HNF3_Q6			YTATTTTNR_V$MEF2_02				AACTTT_UNKNOWN		TGACAGNY_V$MEIS1_01										GGGTGGRR_V$PAX4_03						GGGCGGR_V$SP1_Q6
PPP1R9B	protein phosphatase 1, regulatory subunit 9B, spinophilin					TGTTTGY_V$HNF3_Q6				TGANTCA_V$AP1_C		CAGCTG_V$AP4_Q5					CAGGTG_V$E12_Q6						CTTTGT_V$LEF1_Q2		GGGTGGRR_V$PAX4_03		GGGAGGRR_V$MAZ_Q6	CACGTG_V$MYC_Q2	RYTTCCTG_V$ETS2_B												V$ETS2_B
MAPRE3	microtubule-associated protein, RP/EB family, member 3					TGTTTGY_V$HNF3_Q6				TGANTCA_V$AP1_C		CAGCTG_V$AP4_Q5													GGGTGGRR_V$PAX4_03		GGGAGGRR_V$MAZ_Q6				GGGCGGR_V$SP1_Q6	RCGCANGCGY_V$NRF1_Q6
NEK6	NIMA (never in mitosis gene a)-related kinase 6					TGTTTGY_V$HNF3_Q6				TGANTCA_V$AP1_C			AACTTT_UNKNOWN					WTGAAAT_UNKNOWN										CACGTG_V$MYC_Q2
TAF15	TAF15 RNA polymerase II, TATA box binding protein (TBP)-associated factor, 68kDa					TGTTTGY_V$HNF3_Q6				TGANTCA_V$AP1_C							CAGGTG_V$E12_Q6							WTTGKCTG_UNKNOWN			GGGAGGRR_V$MAZ_Q6			GATTGGY_V$NFY_Q6_01	GGGCGGR_V$SP1_Q6							GCCATNTTG_V$YY1_Q6
EML3	echinoderm microtubule associated protein like 3					TGTTTGY_V$HNF3_Q6				TGANTCA_V$AP1_C							CAGGTG_V$E12_Q6														GGGCGGR_V$SP1_Q6			SCGGAAGY_V$ELK1_02					MGGAAGTG_V$GABP_B					V$LFA1_Q6			V$SP1_Q4_01	V$SP1_Q6_01
RAB5A	RAB5A, member RAS oncogene family					TGTTTGY_V$HNF3_Q6				TGANTCA_V$AP1_C							CAGGTG_V$E12_Q6																	SCGGAAGY_V$ELK1_02				GCCATNTTG_V$YY1_Q6
NEK8	NIMA (never in mitosis gene a)- related kinase 8					TGTTTGY_V$HNF3_Q6				TGANTCA_V$AP1_C										GGGYGTGNY_UNKNOWN											GGGCGGR_V$SP1_Q6	RCGCANGCGY_V$NRF1_Q6
TMEM180	transmembrane protein 180					TGTTTGY_V$HNF3_Q6					GCANCTGNY_V$MYOD_Q6						CAGGTG_V$E12_Q6															RCGCANGCGY_V$NRF1_Q6
LEMD2	LEM domain containing 2					TGTTTGY_V$HNF3_Q6						CAGCTG_V$AP4_Q5																			GGGCGGR_V$SP1_Q6
ITPKB	inositol 1,4,5-trisphosphate 3-kinase B					TGTTTGY_V$HNF3_Q6										CAGGTA_V$AREB6_01									GGGTGGRR_V$PAX4_03	RNGTGGGC_UNKNOWN														V$ELK1_01
RAB11B	RAB11B, member RAS oncogene family					TGTTTGY_V$HNF3_Q6														GGGYGTGNY_UNKNOWN	TGAYRTCA_V$ATF3_Q6				GGGTGGRR_V$PAX4_03				RYTTCCTG_V$ETS2_B	GATTGGY_V$NFY_Q6_01	GGGCGGR_V$SP1_Q6			SCGGAAGY_V$ELK1_02									V$GABP_B						V$E2F_Q3
GRHL1	grainyhead-like 1 (Drosophila)					TGTTTGY_V$HNF3_Q6																RTAAACA_V$FREAC2_01
B4GALT2	UDP-Gal:betaGlcNAc beta 1,4- galactosyltransferase, polypeptide 2					TGTTTGY_V$HNF3_Q6																			GGGTGGRR_V$PAX4_03	RNGTGGGC_UNKNOWN		CACGTG_V$MYC_Q2			GGGCGGR_V$SP1_Q6											V$NMYC_01
LRRC29	leucine rich repeat containing 29					TGTTTGY_V$HNF3_Q6																					GGGAGGRR_V$MAZ_Q6				GGGCGGR_V$SP1_Q6			SCGGAAGY_V$ELK1_02					MGGAAGTG_V$GABP_B	V$ELK1_01			V$GABP_B
CD19	CD19 molecule					TGTTTGY_V$HNF3_Q6																							RYTTCCTG_V$ETS2_B
BRCA1	breast cancer 1, early onset					TGTTTGY_V$HNF3_Q6																								GATTGGY_V$NFY_Q6_01	GGGCGGR_V$SP1_Q6
HIST1H1B	histone cluster 1, H1b					TGTTTGY_V$HNF3_Q6																								GATTGGY_V$NFY_Q6_01
BLOC1S2	biogenesis of lysosome-related organelles complex-1, subunit 2					TGTTTGY_V$HNF3_Q6																									GGGCGGR_V$SP1_Q6	RCGCANGCGY_V$NRF1_Q6
TMEM115	transmembrane protein 115					TGTTTGY_V$HNF3_Q6																										RCGCANGCGY_V$NRF1_Q6
GNPAT	glyceronephosphate O-acyltransferase					TGTTTGY_V$HNF3_Q6																																								V$NFMUE1_Q6
SLC25A16	solute carrier family 25 (mitochondrial carrier; Graves disease autoantigen), member 16					TGTTTGY_V$HNF3_Q6
NPEPL1	aminopeptidase-like 1					TGTTTGY_V$HNF3_Q6
CCDC14	coiled-coil domain containing 14						TGGAAA_V$NFAT_Q4_01	TTGTTT_V$FOXO4_01	YTATTTTNR_V$MEF2_02	TGANTCA_V$AP1_C						CAGGTA_V$AREB6_01
PCNX	pecanex homolog (Drosophila)						TGGAAA_V$NFAT_Q4_01	TTGTTT_V$FOXO4_01	YTATTTTNR_V$MEF2_02			CAGCTG_V$AP4_Q5											CTTTGT_V$LEF1_Q2							GATTGGY_V$NFY_Q6_01
GNAS	GNAS complex locus						TGGAAA_V$NFAT_Q4_01	TTGTTT_V$FOXO4_01	YTATTTTNR_V$MEF2_02				AACTTT_UNKNOWN				CAGGTG_V$E12_Q6									RNGTGGGC_UNKNOWN	GGGAGGRR_V$MAZ_Q6	CACGTG_V$MYC_Q2					GTGACGY_V$E4F1_Q6
GNAO1	guanine nucleotide binding protein (G protein), alpha activating activity polypeptide O						TGGAAA_V$NFAT_Q4_01	TTGTTT_V$FOXO4_01	YTATTTTNR_V$MEF2_02						TGACAGNY_V$MEIS1_01		CAGGTG_V$E12_Q6					RTAAACA_V$FREAC2_01			GGGTGGRR_V$PAX4_03		GGGAGGRR_V$MAZ_Q6								CATTGTYY_V$SOX9_B1	SMTTTTGT_UNKNOWN		GCCATNTTG_V$YY1_Q6						V$LFA1_Q6
CCDC56	coiled-coil domain containing 56						TGGAAA_V$NFAT_Q4_01	TTGTTT_V$FOXO4_01		TGANTCA_V$AP1_C		CAGCTG_V$AP4_Q5							CTGCAGY_UNKNOWN					WTTGKCTG_UNKNOWN						GATTGGY_V$NFY_Q6_01
MLL3	myeloid/lymphoid or mixed-lineage leukemia 3						TGGAAA_V$NFAT_Q4_01	TTGTTT_V$FOXO4_01		TGANTCA_V$AP1_C			AACTTT_UNKNOWN		TGACAGNY_V$MEIS1_01								CTTTGT_V$LEF1_Q2
DGKA	diacylglycerol kinase, alpha 80kDa						TGGAAA_V$NFAT_Q4_01	TTGTTT_V$FOXO4_01		TGANTCA_V$AP1_C				TTANTCA_UNKNOWN			CAGGTG_V$E12_Q6						CTTTGT_V$LEF1_Q2						RYTTCCTG_V$ETS2_B		GGGCGGR_V$SP1_Q6								MGGAAGTG_V$GABP_B	V$ELK1_01					V$IRF_Q6			V$SP1_Q6_01
TREX1	three prime repair exonuclease 1						TGGAAA_V$NFAT_Q4_01	TTGTTT_V$FOXO4_01		TGANTCA_V$AP1_C				TTANTCA_UNKNOWN													GGGAGGRR_V$MAZ_Q6		RYTTCCTG_V$ETS2_B	GATTGGY_V$NFY_Q6_01					CATTGTYY_V$SOX9_B1
SLC38A2	solute carrier family 38, member 2						TGGAAA_V$NFAT_Q4_01	TTGTTT_V$FOXO4_01		TGANTCA_V$AP1_C										GGGYGTGNY_UNKNOWN		RTAAACA_V$FREAC2_01	CTTTGT_V$LEF1_Q2					CACGTG_V$MYC_Q2					GTGACGY_V$E4F1_Q6			SMTTTTGT_UNKNOWN
IL7R	interleukin 7 receptor						TGGAAA_V$NFAT_Q4_01	TTGTTT_V$FOXO4_01		TGANTCA_V$AP1_C																			RYTTCCTG_V$ETS2_B											V$ELK1_01	V$ETS2_B
UBE2O	ubiquitin-conjugating enzyme E2O						TGGAAA_V$NFAT_Q4_01	TTGTTT_V$FOXO4_01			GCANCTGNY_V$MYOD_Q6	CAGCTG_V$AP4_Q5	AACTTT_UNKNOWN										CTTTGT_V$LEF1_Q2								GGGCGGR_V$SP1_Q6																V$SP1_Q4_01	V$SP1_Q6_01
PHF21A	PHD finger protein 21A						TGGAAA_V$NFAT_Q4_01	TTGTTT_V$FOXO4_01			GCANCTGNY_V$MYOD_Q6		AACTTT_UNKNOWN					WTGAAAT_UNKNOWN		GGGYGTGNY_UNKNOWN			CTTTGT_V$LEF1_Q2	WTTGKCTG_UNKNOWN			GGGAGGRR_V$MAZ_Q6				GGGCGGR_V$SP1_Q6																V$SP1_Q4_01
THBS3	thrombospondin 3						TGGAAA_V$NFAT_Q4_01	TTGTTT_V$FOXO4_01			GCANCTGNY_V$MYOD_Q6						CAGGTG_V$E12_Q6						CTTTGT_V$LEF1_Q2		GGGTGGRR_V$PAX4_03		GGGAGGRR_V$MAZ_Q6				GGGCGGR_V$SP1_Q6
RAB6A	RAB6A, member RAS oncogene family						TGGAAA_V$NFAT_Q4_01	TTGTTT_V$FOXO4_01			GCANCTGNY_V$MYOD_Q6												CTTTGT_V$LEF1_Q2		GGGTGGRR_V$PAX4_03					GATTGGY_V$NFY_Q6_01	GGGCGGR_V$SP1_Q6
HIF1A	hypoxia-inducible factor 1, alpha subunit (basic helix-loop-helix transcription factor)						TGGAAA_V$NFAT_Q4_01	TTGTTT_V$FOXO4_01				CAGCTG_V$AP4_Q5	AACTTT_UNKNOWN		TGACAGNY_V$MEIS1_01		CAGGTG_V$E12_Q6	WTGAAAT_UNKNOWN						WTTGKCTG_UNKNOWN	GGGTGGRR_V$PAX4_03	RNGTGGGC_UNKNOWN		CACGTG_V$MYC_Q2		GATTGGY_V$NFY_Q6_01								GCCATNTTG_V$YY1_Q6
APBA1	amyloid beta (A4) precursor protein-binding, family A, member 1 (X11)						TGGAAA_V$NFAT_Q4_01	TTGTTT_V$FOXO4_01				CAGCTG_V$AP4_Q5	AACTTT_UNKNOWN		TGACAGNY_V$MEIS1_01		CAGGTG_V$E12_Q6								GGGTGGRR_V$PAX4_03	RNGTGGGC_UNKNOWN															V$ETS2_B
ITGB8	integrin, beta 8						TGGAAA_V$NFAT_Q4_01	TTGTTT_V$FOXO4_01				CAGCTG_V$AP4_Q5				CAGGTA_V$AREB6_01	CAGGTG_V$E12_Q6						CTTTGT_V$LEF1_Q2			RNGTGGGC_UNKNOWN	GGGAGGRR_V$MAZ_Q6				GGGCGGR_V$SP1_Q6					SMTTTTGT_UNKNOWN
UBE2W	ubiquitin-conjugating enzyme E2W (putative)						TGGAAA_V$NFAT_Q4_01	TTGTTT_V$FOXO4_01				CAGCTG_V$AP4_Q5													GGGTGGRR_V$PAX4_03
PHF6	PHD finger protein 6						TGGAAA_V$NFAT_Q4_01	TTGTTT_V$FOXO4_01					AACTTT_UNKNOWN	TTANTCA_UNKNOWN			CAGGTG_V$E12_Q6		CTGCAGY_UNKNOWN								GGGAGGRR_V$MAZ_Q6								CATTGTYY_V$SOX9_B1								V$GABP_B
BCOR	BCL6 co-repressor						TGGAAA_V$NFAT_Q4_01	TTGTTT_V$FOXO4_01					AACTTT_UNKNOWN		TGACAGNY_V$MEIS1_01				CTGCAGY_UNKNOWN					WTTGKCTG_UNKNOWN		RNGTGGGC_UNKNOWN	GGGAGGRR_V$MAZ_Q6	CACGTG_V$MYC_Q2			GGGCGGR_V$SP1_Q6														V$IRF_Q6
NR3C1	nuclear receptor subfamily 3, group C, member 1 (glucocorticoid receptor)						TGGAAA_V$NFAT_Q4_01	TTGTTT_V$FOXO4_01					AACTTT_UNKNOWN				CAGGTG_V$E12_Q6			GGGYGTGNY_UNKNOWN		RTAAACA_V$FREAC2_01			GGGTGGRR_V$PAX4_03	RNGTGGGC_UNKNOWN
RNF38	ring finger protein 38						TGGAAA_V$NFAT_Q4_01	TTGTTT_V$FOXO4_01					AACTTT_UNKNOWN				CAGGTG_V$E12_Q6				TGAYRTCA_V$ATF3_Q6		CTTTGT_V$LEF1_Q2		GGGTGGRR_V$PAX4_03						GGGCGGR_V$SP1_Q6
EXT1	exostoses (multiple) 1						TGGAAA_V$NFAT_Q4_01	TTGTTT_V$FOXO4_01					AACTTT_UNKNOWN				CAGGTG_V$E12_Q6					RTAAACA_V$FREAC2_01				RNGTGGGC_UNKNOWN					GGGCGGR_V$SP1_Q6														V$IRF_Q6	V$NFMUE1_Q6
IL6ST	interleukin 6 signal transducer (gp130, oncostatin M receptor)						TGGAAA_V$NFAT_Q4_01	TTGTTT_V$FOXO4_01					AACTTT_UNKNOWN					WTGAAAT_UNKNOWN				RTAAACA_V$FREAC2_01									GGGCGGR_V$SP1_Q6
TP53	tumor protein p53 (Li-Fraumeni syndrome)						TGGAAA_V$NFAT_Q4_01	TTGTTT_V$FOXO4_01					AACTTT_UNKNOWN										CTTTGT_V$LEF1_Q2		GGGTGGRR_V$PAX4_03		GGGAGGRR_V$MAZ_Q6				GGGCGGR_V$SP1_Q6			SCGGAAGY_V$ELK1_02
REST	RE1-silencing transcription factor						TGGAAA_V$NFAT_Q4_01	TTGTTT_V$FOXO4_01					AACTTT_UNKNOWN										CTTTGT_V$LEF1_Q2				GGGAGGRR_V$MAZ_Q6										RGAGGAARY_V$PU1_Q6				V$ETS2_B					V$NFMUE1_Q6
MOSPD2	motile sperm domain containing 2						TGGAAA_V$NFAT_Q4_01	TTGTTT_V$FOXO4_01					AACTTT_UNKNOWN																						CATTGTYY_V$SOX9_B1
TJP2	tight junction protein 2 (zona occludens 2)						TGGAAA_V$NFAT_Q4_01	TTGTTT_V$FOXO4_01						TTANTCA_UNKNOWN	TGACAGNY_V$MEIS1_01	CAGGTA_V$AREB6_01																							MGGAAGTG_V$GABP_B
ARID4A	AT rich interactive domain 4A (RBP1-like)						TGGAAA_V$NFAT_Q4_01	TTGTTT_V$FOXO4_01						TTANTCA_UNKNOWN		CAGGTA_V$AREB6_01						RTAAACA_V$FREAC2_01		WTTGKCTG_UNKNOWN			GGGAGGRR_V$MAZ_Q6			GATTGGY_V$NFY_Q6_01	GGGCGGR_V$SP1_Q6	RCGCANGCGY_V$NRF1_Q6		SCGGAAGY_V$ELK1_02		SMTTTTGT_UNKNOWN		GCCATNTTG_V$YY1_Q6						V$LFA1_Q6					V$E2F_Q3
WASF1	WAS protein family, member 1						TGGAAA_V$NFAT_Q4_01	TTGTTT_V$FOXO4_01						TTANTCA_UNKNOWN									CTTTGT_V$LEF1_Q2				GGGAGGRR_V$MAZ_Q6				GGGCGGR_V$SP1_Q6
TIAM1	T-cell lymphoma invasion and metastasis 1						TGGAAA_V$NFAT_Q4_01	TTGTTT_V$FOXO4_01							TGACAGNY_V$MEIS1_01		CAGGTG_V$E12_Q6					RTAAACA_V$FREAC2_01	CTTTGT_V$LEF1_Q2	WTTGKCTG_UNKNOWN						GATTGGY_V$NFY_Q6_01					CATTGTYY_V$SOX9_B1	SMTTTTGT_UNKNOWN
ACACA	acetyl-Coenzyme A carboxylase alpha						TGGAAA_V$NFAT_Q4_01	TTGTTT_V$FOXO4_01							TGACAGNY_V$MEIS1_01								CTTTGT_V$LEF1_Q2	WTTGKCTG_UNKNOWN				CACGTG_V$MYC_Q2			GGGCGGR_V$SP1_Q6
GNAQ	guanine nucleotide binding protein (G protein), q polypeptide						TGGAAA_V$NFAT_Q4_01	TTGTTT_V$FOXO4_01							TGACAGNY_V$MEIS1_01																					SMTTTTGT_UNKNOWN
ID4	inhibitor of DNA binding 4, dominant negative helix-loop-helix protein						TGGAAA_V$NFAT_Q4_01	TTGTTT_V$FOXO4_01								CAGGTA_V$AREB6_01			CTGCAGY_UNKNOWN					WTTGKCTG_UNKNOWN			GGGAGGRR_V$MAZ_Q6			GATTGGY_V$NFY_Q6_01	GGGCGGR_V$SP1_Q6
DICER1	Dicer1, Dcr-1 homolog (Drosophila)						TGGAAA_V$NFAT_Q4_01	TTGTTT_V$FOXO4_01								CAGGTA_V$AREB6_01
NF1	neurofibromin 1 (neurofibromatosis, von Recklinghausen disease, Watson disease)						TGGAAA_V$NFAT_Q4_01	TTGTTT_V$FOXO4_01													TGAYRTCA_V$ATF3_Q6	RTAAACA_V$FREAC2_01					GGGAGGRR_V$MAZ_Q6					RCGCANGCGY_V$NRF1_Q6	GTGACGY_V$E4F1_Q6	SCGGAAGY_V$ELK1_02		SMTTTTGT_UNKNOWN			MGGAAGTG_V$GABP_B				V$GABP_B
RBM4	RNA binding motif protein 4						TGGAAA_V$NFAT_Q4_01	TTGTTT_V$FOXO4_01														RTAAACA_V$FREAC2_01								GATTGGY_V$NFY_Q6_01																V$NFMUE1_Q6
EGFL6	EGF-like-domain, multiple 6						TGGAAA_V$NFAT_Q4_01	TTGTTT_V$FOXO4_01															CTTTGT_V$LEF1_Q2			RNGTGGGC_UNKNOWN																			V$IRF_Q6
NUDT3	nudix (nucleoside diphosphate linked moiety X)-type motif 3						TGGAAA_V$NFAT_Q4_01	TTGTTT_V$FOXO4_01															CTTTGT_V$LEF1_Q2				GGGAGGRR_V$MAZ_Q6								CATTGTYY_V$SOX9_B1			GCCATNTTG_V$YY1_Q6
SOS1	son of sevenless homolog 1 (Drosophila)						TGGAAA_V$NFAT_Q4_01	TTGTTT_V$FOXO4_01															CTTTGT_V$LEF1_Q2
EHMT2	euchromatic histone-lysine N-methyltransferase 2						TGGAAA_V$NFAT_Q4_01	TTGTTT_V$FOXO4_01																	GGGTGGRR_V$PAX4_03		GGGAGGRR_V$MAZ_Q6			GATTGGY_V$NFY_Q6_01
MRC2	mannose receptor, C type 2						TGGAAA_V$NFAT_Q4_01	TTGTTT_V$FOXO4_01																			GGGAGGRR_V$MAZ_Q6						GTGACGY_V$E4F1_Q6
KATNAL2	katanin p60 subunit A-like 2						TGGAAA_V$NFAT_Q4_01	TTGTTT_V$FOXO4_01																						GATTGGY_V$NFY_Q6_01	GGGCGGR_V$SP1_Q6
VPS13B	vacuolar protein sorting 13B (yeast)						TGGAAA_V$NFAT_Q4_01	TTGTTT_V$FOXO4_01																										SCGGAAGY_V$ELK1_02					MGGAAGTG_V$GABP_B				V$GABP_B
BBS4	Bardet-Biedl syndrome 4						TGGAAA_V$NFAT_Q4_01	TTGTTT_V$FOXO4_01
NFAT5	nuclear factor of activated T-cells 5, tonicity-responsive						TGGAAA_V$NFAT_Q4_01		YTATTTTNR_V$MEF2_02				AACTTT_UNKNOWN	TTANTCA_UNKNOWN															RYTTCCTG_V$ETS2_B		GGGCGGR_V$SP1_Q6	RCGCANGCGY_V$NRF1_Q6					RGAGGAARY_V$PU1_Q6							V$LFA1_Q6			V$SP1_Q4_01	V$SP1_Q6_01
PDLIM5	PDZ and LIM domain 5						TGGAAA_V$NFAT_Q4_01		YTATTTTNR_V$MEF2_02					TTANTCA_UNKNOWN						GGGYGTGNY_UNKNOWN														SCGGAAGY_V$ELK1_02						V$ELK1_01
SBF2	SET binding factor 2						TGGAAA_V$NFAT_Q4_01		YTATTTTNR_V$MEF2_02								CAGGTG_V$E12_Q6					RTAAACA_V$FREAC2_01		WTTGKCTG_UNKNOWN	GGGTGGRR_V$PAX4_03		GGGAGGRR_V$MAZ_Q6		RYTTCCTG_V$ETS2_B		GGGCGGR_V$SP1_Q6	RCGCANGCGY_V$NRF1_Q6									V$ETS2_B
PPARA	peroxisome proliferative activated receptor, alpha						TGGAAA_V$NFAT_Q4_01		YTATTTTNR_V$MEF2_02								CAGGTG_V$E12_Q6														GGGCGGR_V$SP1_Q6
RBM12B	RNA binding motif protein 12B						TGGAAA_V$NFAT_Q4_01		YTATTTTNR_V$MEF2_02
ARHGAP8	Rho GTPase activating protein 8						TGGAAA_V$NFAT_Q4_01			TGANTCA_V$AP1_C	GCANCTGNY_V$MYOD_Q6	CAGCTG_V$AP4_Q5					CAGGTG_V$E12_Q6								GGGTGGRR_V$PAX4_03
TBL1X	transducin (beta)-like 1X-linked						TGGAAA_V$NFAT_Q4_01			TGANTCA_V$AP1_C	GCANCTGNY_V$MYOD_Q6										TGAYRTCA_V$ATF3_Q6							CACGTG_V$MYC_Q2
TINAGL1	tubulointerstitial nephritis antigen-like 1						TGGAAA_V$NFAT_Q4_01			TGANTCA_V$AP1_C		CAGCTG_V$AP4_Q5		TTANTCA_UNKNOWN													GGGAGGRR_V$MAZ_Q6				GGGCGGR_V$SP1_Q6
RPS6KA3	ribosomal protein S6 kinase, 90kDa, polypeptide 3						TGGAAA_V$NFAT_Q4_01			TGANTCA_V$AP1_C			AACTTT_UNKNOWN	TTANTCA_UNKNOWN		CAGGTA_V$AREB6_01	CAGGTG_V$E12_Q6		CTGCAGY_UNKNOWN	GGGYGTGNY_UNKNOWN					GGGTGGRR_V$PAX4_03	RNGTGGGC_UNKNOWN			RYTTCCTG_V$ETS2_B		GGGCGGR_V$SP1_Q6			SCGGAAGY_V$ELK1_02				GCCATNTTG_V$YY1_Q6	MGGAAGTG_V$GABP_B				V$GABP_B
IL23A	interleukin 23, alpha subunit p19						TGGAAA_V$NFAT_Q4_01			TGANTCA_V$AP1_C						CAGGTA_V$AREB6_01	CAGGTG_V$E12_Q6	WTGAAAT_UNKNOWN									GGGAGGRR_V$MAZ_Q6		RYTTCCTG_V$ETS2_B		GGGCGGR_V$SP1_Q6									V$ELK1_01
SCAMP1	secretory carrier membrane protein 1						TGGAAA_V$NFAT_Q4_01			TGANTCA_V$AP1_C												RTAAACA_V$FREAC2_01
XPOT	exportin, tRNA (nuclear export receptor for tRNAs)						TGGAAA_V$NFAT_Q4_01			TGANTCA_V$AP1_C
PCSK6	proprotein convertase subtilisin/kexin type 6						TGGAAA_V$NFAT_Q4_01			TGANTCA_V$AP1_C
ANP32A	acidic (leucine-rich) nuclear phosphoprotein 32 family, member A						TGGAAA_V$NFAT_Q4_01				GCANCTGNY_V$MYOD_Q6	CAGCTG_V$AP4_Q5	AACTTT_UNKNOWN			CAGGTA_V$AREB6_01	CAGGTG_V$E12_Q6					RTAAACA_V$FREAC2_01	CTTTGT_V$LEF1_Q2	WTTGKCTG_UNKNOWN			GGGAGGRR_V$MAZ_Q6				GGGCGGR_V$SP1_Q6	RCGCANGCGY_V$NRF1_Q6					RGAGGAARY_V$PU1_Q6										V$SP1_Q4_01	V$SP1_Q6_01
CACNB1	calcium channel, voltage-dependent, beta 1 subunit						TGGAAA_V$NFAT_Q4_01				GCANCTGNY_V$MYOD_Q6	CAGCTG_V$AP4_Q5	AACTTT_UNKNOWN			CAGGTA_V$AREB6_01									GGGTGGRR_V$PAX4_03																			V$LFA1_Q6
GRHL3	grainyhead-like 3 (Drosophila)						TGGAAA_V$NFAT_Q4_01				GCANCTGNY_V$MYOD_Q6	CAGCTG_V$AP4_Q5	AACTTT_UNKNOWN				CAGGTG_V$E12_Q6								GGGTGGRR_V$PAX4_03					GATTGGY_V$NFY_Q6_01
CAMKV	CaM kinase-like vesicle-associated						TGGAAA_V$NFAT_Q4_01				GCANCTGNY_V$MYOD_Q6	CAGCTG_V$AP4_Q5	AACTTT_UNKNOWN														GGGAGGRR_V$MAZ_Q6	CACGTG_V$MYC_Q2			GGGCGGR_V$SP1_Q6											V$NMYC_01		V$LFA1_Q6
MCAM	melanoma cell adhesion molecule						TGGAAA_V$NFAT_Q4_01				GCANCTGNY_V$MYOD_Q6	CAGCTG_V$AP4_Q5			TGACAGNY_V$MEIS1_01		CAGGTG_V$E12_Q6		CTGCAGY_UNKNOWN		TGAYRTCA_V$ATF3_Q6												GTGACGY_V$E4F1_Q6
CNIH2	cornichon homolog 2 (Drosophila)						TGGAAA_V$NFAT_Q4_01				GCANCTGNY_V$MYOD_Q6	CAGCTG_V$AP4_Q5										RTAAACA_V$FREAC2_01	CTTTGT_V$LEF1_Q2			RNGTGGGC_UNKNOWN					GGGCGGR_V$SP1_Q6
RASGEF1A	RasGEF domain family, member 1A						TGGAAA_V$NFAT_Q4_01				GCANCTGNY_V$MYOD_Q6	CAGCTG_V$AP4_Q5																			GGGCGGR_V$SP1_Q6
ALPK2	alpha-kinase 2						TGGAAA_V$NFAT_Q4_01				GCANCTGNY_V$MYOD_Q6	CAGCTG_V$AP4_Q5
CACNB3	calcium channel, voltage-dependent, beta 3 subunit						TGGAAA_V$NFAT_Q4_01				GCANCTGNY_V$MYOD_Q6		AACTTT_UNKNOWN		TGACAGNY_V$MEIS1_01		CAGGTG_V$E12_Q6		CTGCAGY_UNKNOWN							RNGTGGGC_UNKNOWN
CLCN3	chloride channel 3						TGGAAA_V$NFAT_Q4_01				GCANCTGNY_V$MYOD_Q6		AACTTT_UNKNOWN			CAGGTA_V$AREB6_01													RYTTCCTG_V$ETS2_B
GPR173	G protein-coupled receptor 173						TGGAAA_V$NFAT_Q4_01				GCANCTGNY_V$MYOD_Q6					CAGGTA_V$AREB6_01	CAGGTG_V$E12_Q6								GGGTGGRR_V$PAX4_03		GGGAGGRR_V$MAZ_Q6				GGGCGGR_V$SP1_Q6					SMTTTTGT_UNKNOWN	RGAGGAARY_V$PU1_Q6
PIGW	phosphatidylinositol glycan anchor biosynthesis, class W						TGGAAA_V$NFAT_Q4_01				GCANCTGNY_V$MYOD_Q6						CAGGTG_V$E12_Q6										GGGAGGRR_V$MAZ_Q6	CACGTG_V$MYC_Q2			GGGCGGR_V$SP1_Q6			SCGGAAGY_V$ELK1_02									V$GABP_B					V$SP1_Q6_01
VEGFB	vascular endothelial growth factor B						TGGAAA_V$NFAT_Q4_01				GCANCTGNY_V$MYOD_Q6																GGGAGGRR_V$MAZ_Q6							SCGGAAGY_V$ELK1_02					MGGAAGTG_V$GABP_B
KCNQ4	potassium voltage-gated channel, KQT-like subfamily, member 4						TGGAAA_V$NFAT_Q4_01					CAGCTG_V$AP4_Q5	AACTTT_UNKNOWN		TGACAGNY_V$MEIS1_01		CAGGTG_V$E12_Q6										GGGAGGRR_V$MAZ_Q6				GGGCGGR_V$SP1_Q6													V$LFA1_Q6	V$IRF_Q6		V$SP1_Q4_01	V$SP1_Q6_01
PBXIP1	pre-B-cell leukemia transcription factor interacting protein 1						TGGAAA_V$NFAT_Q4_01					CAGCTG_V$AP4_Q5	AACTTT_UNKNOWN				CAGGTG_V$E12_Q6				TGAYRTCA_V$ATF3_Q6	RTAAACA_V$FREAC2_01			GGGTGGRR_V$PAX4_03
ADAMTS2	ADAM metallopeptidase with thrombospondin type 1 motif, 2						TGGAAA_V$NFAT_Q4_01					CAGCTG_V$AP4_Q5	AACTTT_UNKNOWN						CTGCAGY_UNKNOWN							RNGTGGGC_UNKNOWN					GGGCGGR_V$SP1_Q6																		V$E2F_Q3
PRR11	proline rich 11						TGGAAA_V$NFAT_Q4_01					CAGCTG_V$AP4_Q5		TTANTCA_UNKNOWN	TGACAGNY_V$MEIS1_01								CTTTGT_V$LEF1_Q2	WTTGKCTG_UNKNOWN						GATTGGY_V$NFY_Q6_01	GGGCGGR_V$SP1_Q6
PTK7	PTK7 protein tyrosine kinase 7						TGGAAA_V$NFAT_Q4_01					CAGCTG_V$AP4_Q5		TTANTCA_UNKNOWN		CAGGTA_V$AREB6_01				GGGYGTGNY_UNKNOWN			CTTTGT_V$LEF1_Q2		GGGTGGRR_V$PAX4_03		GGGAGGRR_V$MAZ_Q6		RYTTCCTG_V$ETS2_B								RGAGGAARY_V$PU1_Q6										V$SP1_Q4_01
ADAMTS4	ADAM metallopeptidase with thrombospondin type 1 motif, 4						TGGAAA_V$NFAT_Q4_01					CAGCTG_V$AP4_Q5		TTANTCA_UNKNOWN		CAGGTA_V$AREB6_01							CTTTGT_V$LEF1_Q2				GGGAGGRR_V$MAZ_Q6		RYTTCCTG_V$ETS2_B															V$LFA1_Q6
FCER1G	Fc fragment of IgE, high affinity I, receptor for; gamma polypeptide						TGGAAA_V$NFAT_Q4_01					CAGCTG_V$AP4_Q5		TTANTCA_UNKNOWN															RYTTCCTG_V$ETS2_B
OMA1	OMA1 homolog, zinc metallopeptidase (S. cerevisiae)						TGGAAA_V$NFAT_Q4_01					CAGCTG_V$AP4_Q5			TGACAGNY_V$MEIS1_01														RYTTCCTG_V$ETS2_B		GGGCGGR_V$SP1_Q6	RCGCANGCGY_V$NRF1_Q6							MGGAAGTG_V$GABP_B
ZNF232	zinc finger protein 232						TGGAAA_V$NFAT_Q4_01					CAGCTG_V$AP4_Q5					CAGGTG_V$E12_Q6														GGGCGGR_V$SP1_Q6					SMTTTTGT_UNKNOWN
ST8SIA4	ST8 alpha-N-acetyl-neuraminide alpha-2,8-sialyltransferase 4						TGGAAA_V$NFAT_Q4_01					CAGCTG_V$AP4_Q5							CTGCAGY_UNKNOWN											GATTGGY_V$NFY_Q6_01	GGGCGGR_V$SP1_Q6		GTGACGY_V$E4F1_Q6				RGAGGAARY_V$PU1_Q6
CD79B	CD79b molecule, immunoglobulin-associated beta						TGGAAA_V$NFAT_Q4_01					CAGCTG_V$AP4_Q5													GGGTGGRR_V$PAX4_03	RNGTGGGC_UNKNOWN											RGAGGAARY_V$PU1_Q6		MGGAAGTG_V$GABP_B
PIGN	phosphatidylinositol glycan anchor biosynthesis, class N						TGGAAA_V$NFAT_Q4_01					CAGCTG_V$AP4_Q5																		GATTGGY_V$NFY_Q6_01																V$NFMUE1_Q6		V$SP1_Q6_01
MTIF2	mitochondrial translational initiation factor 2						TGGAAA_V$NFAT_Q4_01					CAGCTG_V$AP4_Q5																						SCGGAAGY_V$ELK1_02
MAPK4	mitogen-activated protein kinase 4						TGGAAA_V$NFAT_Q4_01					CAGCTG_V$AP4_Q5
SPTBN1	spectrin, beta, non-erythrocytic 1						TGGAAA_V$NFAT_Q4_01					CAGCTG_V$AP4_Q5
LOXL1	lysyl oxidase-like 1						TGGAAA_V$NFAT_Q4_01					CAGCTG_V$AP4_Q5
RNF152	ring finger protein 152						TGGAAA_V$NFAT_Q4_01						AACTTT_UNKNOWN				CAGGTG_V$E12_Q6		CTGCAGY_UNKNOWN	GGGYGTGNY_UNKNOWN			CTTTGT_V$LEF1_Q2	WTTGKCTG_UNKNOWN					RYTTCCTG_V$ETS2_B
JUB	jub, ajuba homolog (Xenopus laevis)						TGGAAA_V$NFAT_Q4_01						AACTTT_UNKNOWN				CAGGTG_V$E12_Q6				TGAYRTCA_V$ATF3_Q6		CTTTGT_V$LEF1_Q2	WTTGKCTG_UNKNOWN	GGGTGGRR_V$PAX4_03						GGGCGGR_V$SP1_Q6																V$SP1_Q4_01	V$SP1_Q6_01
PVRL1	poliovirus receptor-related 1 (herpesvirus entry mediator C; nectin)						TGGAAA_V$NFAT_Q4_01						AACTTT_UNKNOWN				CAGGTG_V$E12_Q6								GGGTGGRR_V$PAX4_03	RNGTGGGC_UNKNOWN					GGGCGGR_V$SP1_Q6																		V$E2F_Q3
NUAK2	NUAK family, SNF1-like kinase, 2						TGGAAA_V$NFAT_Q4_01						AACTTT_UNKNOWN					WTGAAAT_UNKNOWN		GGGYGTGNY_UNKNOWN							GGGAGGRR_V$MAZ_Q6
RND2	Rho family GTPase 2						TGGAAA_V$NFAT_Q4_01						AACTTT_UNKNOWN						CTGCAGY_UNKNOWN		TGAYRTCA_V$ATF3_Q6										GGGCGGR_V$SP1_Q6																	V$SP1_Q6_01
NFKB2	nuclear factor of kappa light polypeptide gene enhancer in B-cells 2 (p49/p100)						TGGAAA_V$NFAT_Q4_01						AACTTT_UNKNOWN							GGGYGTGNY_UNKNOWN							GGGAGGRR_V$MAZ_Q6				GGGCGGR_V$SP1_Q6		GTGACGY_V$E4F1_Q6
MLL2	myeloid/lymphoid or mixed-lineage leukemia 2						TGGAAA_V$NFAT_Q4_01						AACTTT_UNKNOWN										CTTTGT_V$LEF1_Q2						RYTTCCTG_V$ETS2_B
SIX3	sine oculis homeobox homolog 3 (Drosophila)						TGGAAA_V$NFAT_Q4_01						AACTTT_UNKNOWN										CTTTGT_V$LEF1_Q2
HOMER1	homer homolog 1 (Drosophila)						TGGAAA_V$NFAT_Q4_01						AACTTT_UNKNOWN												GGGTGGRR_V$PAX4_03						GGGCGGR_V$SP1_Q6
DDX3X	DEAD (Asp-Glu-Ala-Asp) box polypeptide 3, X-linked						TGGAAA_V$NFAT_Q4_01						AACTTT_UNKNOWN														GGGAGGRR_V$MAZ_Q6	CACGTG_V$MYC_Q2				RCGCANGCGY_V$NRF1_Q6	GTGACGY_V$E4F1_Q6			SMTTTTGT_UNKNOWN		GCCATNTTG_V$YY1_Q6
MAN1A2	mannosidase, alpha, class 1A, member 2						TGGAAA_V$NFAT_Q4_01						AACTTT_UNKNOWN																		GGGCGGR_V$SP1_Q6
CCNC	cyclin C						TGGAAA_V$NFAT_Q4_01						AACTTT_UNKNOWN
SMCR7L	Smith-Magenis syndrome chromosome region, candidate 7-like						TGGAAA_V$NFAT_Q4_01						AACTTT_UNKNOWN
SPP1	secreted phosphoprotein 1 (osteopontin, bone sialoprotein I, early T-lymphocyte activation 1)						TGGAAA_V$NFAT_Q4_01						AACTTT_UNKNOWN
NDUFS2	NADH dehydrogenase (ubiquinone) Fe-S protein 2, 49kDa (NADH-coenzyme Q reductase)						TGGAAA_V$NFAT_Q4_01							TTANTCA_UNKNOWN		CAGGTA_V$AREB6_01							CTTTGT_V$LEF1_Q2				GGGAGGRR_V$MAZ_Q6		RYTTCCTG_V$ETS2_B															V$LFA1_Q6
GCNT2	glucosaminyl (N-acetyl) transferase 2, I-branching enzyme (I blood group)						TGGAAA_V$NFAT_Q4_01							TTANTCA_UNKNOWN								RTAAACA_V$FREAC2_01	CTTTGT_V$LEF1_Q2						RYTTCCTG_V$ETS2_B												V$ETS2_B
CCDC18	coiled-coil domain containing 18						TGGAAA_V$NFAT_Q4_01							TTANTCA_UNKNOWN									CTTTGT_V$LEF1_Q2
DBN1	drebrin 1						TGGAAA_V$NFAT_Q4_01							TTANTCA_UNKNOWN
CRAT	carnitine acetyltransferase						TGGAAA_V$NFAT_Q4_01								TGACAGNY_V$MEIS1_01		CAGGTG_V$E12_Q6
NIN	ninein (GSK3B interacting protein)						TGGAAA_V$NFAT_Q4_01								TGACAGNY_V$MEIS1_01							RTAAACA_V$FREAC2_01	CTTTGT_V$LEF1_Q2		GGGTGGRR_V$PAX4_03		GGGAGGRR_V$MAZ_Q6									SMTTTTGT_UNKNOWN
DHX37	DEAH (Asp-Glu-Ala-His) box polypeptide 37						TGGAAA_V$NFAT_Q4_01								TGACAGNY_V$MEIS1_01																			SCGGAAGY_V$ELK1_02
VRK1	vaccinia related kinase 1						TGGAAA_V$NFAT_Q4_01								TGACAGNY_V$MEIS1_01
REPIN1	replication initiator 1						TGGAAA_V$NFAT_Q4_01									CAGGTA_V$AREB6_01	CAGGTG_V$E12_Q6									RNGTGGGC_UNKNOWN
DNMT3B	DNA (cytosine-5-)-methyltransferase 3 beta						TGGAAA_V$NFAT_Q4_01										CAGGTG_V$E12_Q6	WTGAAAT_UNKNOWN					CTTTGT_V$LEF1_Q2		GGGTGGRR_V$PAX4_03		GGGAGGRR_V$MAZ_Q6
DEF6	differentially expressed in FDCP 6 homolog (mouse)						TGGAAA_V$NFAT_Q4_01										CAGGTG_V$E12_Q6		CTGCAGY_UNKNOWN										RYTTCCTG_V$ETS2_B		GGGCGGR_V$SP1_Q6
VWA1	von Willebrand factor A domain containing 1						TGGAAA_V$NFAT_Q4_01										CAGGTG_V$E12_Q6								GGGTGGRR_V$PAX4_03		GGGAGGRR_V$MAZ_Q6
MAP4K2	mitogen-activated protein kinase kinase kinase kinase 2						TGGAAA_V$NFAT_Q4_01										CAGGTG_V$E12_Q6												RYTTCCTG_V$ETS2_B		GGGCGGR_V$SP1_Q6			SCGGAAGY_V$ELK1_02		SMTTTTGT_UNKNOWN	RGAGGAARY_V$PU1_Q6		MGGAAGTG_V$GABP_B	V$ELK1_01							V$SP1_Q4_01	V$SP1_Q6_01
SKP2	S-phase kinase-associated protein 2 (p45)						TGGAAA_V$NFAT_Q4_01										CAGGTG_V$E12_Q6																	SCGGAAGY_V$ELK1_02
DONSON	downstream neighbor of SON						TGGAAA_V$NFAT_Q4_01										CAGGTG_V$E12_Q6
PPP1R13B	protein phosphatase 1, regulatory (inhibitor) subunit 13B						TGGAAA_V$NFAT_Q4_01										CAGGTG_V$E12_Q6
WWOX	WW domain containing oxidoreductase						TGGAAA_V$NFAT_Q4_01										CAGGTG_V$E12_Q6
PAK1IP1	PAK1 interacting protein 1						TGGAAA_V$NFAT_Q4_01											WTGAAAT_UNKNOWN					CTTTGT_V$LEF1_Q2																					V$LFA1_Q6
UPF2	UPF2 regulator of nonsense transcripts homolog (yeast)						TGGAAA_V$NFAT_Q4_01											WTGAAAT_UNKNOWN									GGGAGGRR_V$MAZ_Q6			GATTGGY_V$NFY_Q6_01	GGGCGGR_V$SP1_Q6	RCGCANGCGY_V$NRF1_Q6											V$GABP_B	V$LFA1_Q6	V$IRF_Q6		V$SP1_Q4_01	V$SP1_Q6_01
MIER3	mesoderm induction early response 1, family member 3						TGGAAA_V$NFAT_Q4_01											WTGAAAT_UNKNOWN									GGGAGGRR_V$MAZ_Q6
POGZ	pogo transposable element with ZNF domain						TGGAAA_V$NFAT_Q4_01												CTGCAGY_UNKNOWN					WTTGKCTG_UNKNOWN	GGGTGGRR_V$PAX4_03						GGGCGGR_V$SP1_Q6			SCGGAAGY_V$ELK1_02					MGGAAGTG_V$GABP_B
UHMK1	U2AF homology motif (UHM) kinase 1						TGGAAA_V$NFAT_Q4_01												CTGCAGY_UNKNOWN								GGGAGGRR_V$MAZ_Q6							SCGGAAGY_V$ELK1_02
PLXNB1	plexin B1						TGGAAA_V$NFAT_Q4_01												CTGCAGY_UNKNOWN
KIF21A	kinesin family member 21A						TGGAAA_V$NFAT_Q4_01															RTAAACA_V$FREAC2_01	CTTTGT_V$LEF1_Q2
FXR2	fragile X mental retardation, autosomal homolog 2						TGGAAA_V$NFAT_Q4_01																CTTTGT_V$LEF1_Q2				GGGAGGRR_V$MAZ_Q6			GATTGGY_V$NFY_Q6_01	GGGCGGR_V$SP1_Q6	RCGCANGCGY_V$NRF1_Q6
SOX11	SRY (sex determining region Y)-box 11						TGGAAA_V$NFAT_Q4_01																CTTTGT_V$LEF1_Q2				GGGAGGRR_V$MAZ_Q6				GGGCGGR_V$SP1_Q6
ATP1B3	ATPase, Na+/K+ transporting, beta 3 polypeptide						TGGAAA_V$NFAT_Q4_01																CTTTGT_V$LEF1_Q2					CACGTG_V$MYC_Q2									RGAGGAARY_V$PU1_Q6
SLC16A1	solute carrier family 16, member 1 (monocarboxylic acid transporter 1)						TGGAAA_V$NFAT_Q4_01																CTTTGT_V$LEF1_Q2								GGGCGGR_V$SP1_Q6
PDK3	pyruvate dehydrogenase kinase, isozyme 3						TGGAAA_V$NFAT_Q4_01																		GGGTGGRR_V$PAX4_03
IL2RG	interleukin 2 receptor, gamma (severe combined immunodeficiency)						TGGAAA_V$NFAT_Q4_01																		GGGTGGRR_V$PAX4_03
RCC2	regulator of chromosome condensation 2						TGGAAA_V$NFAT_Q4_01																			RNGTGGGC_UNKNOWN			RYTTCCTG_V$ETS2_B
ENSA	endosulfine alpha						TGGAAA_V$NFAT_Q4_01																				GGGAGGRR_V$MAZ_Q6			GATTGGY_V$NFY_Q6_01	GGGCGGR_V$SP1_Q6		GTGACGY_V$E4F1_Q6					GCCATNTTG_V$YY1_Q6								V$NFMUE1_Q6
CSNK2B	casein kinase 2, beta polypeptide						TGGAAA_V$NFAT_Q4_01																				GGGAGGRR_V$MAZ_Q6					RCGCANGCGY_V$NRF1_Q6		SCGGAAGY_V$ELK1_02									V$GABP_B
RIBC1	RIB43A domain with coiled-coils 1						TGGAAA_V$NFAT_Q4_01																				GGGAGGRR_V$MAZ_Q6																						V$E2F_Q3
PHGDH	phosphoglycerate dehydrogenase						TGGAAA_V$NFAT_Q4_01																				GGGAGGRR_V$MAZ_Q6
FBL	fibrillarin						TGGAAA_V$NFAT_Q4_01																					CACGTG_V$MYC_Q2			GGGCGGR_V$SP1_Q6											V$NMYC_01
NFATC2	nuclear factor of activated T-cells, cytoplasmic, calcineurin-dependent 2						TGGAAA_V$NFAT_Q4_01																						RYTTCCTG_V$ETS2_B
RACGAP1	Rac GTPase activating protein 1						TGGAAA_V$NFAT_Q4_01																							GATTGGY_V$NFY_Q6_01								GCCATNTTG_V$YY1_Q6
RNF6	ring finger protein (C3H2C3 type) 6						TGGAAA_V$NFAT_Q4_01																							GATTGGY_V$NFY_Q6_01
RAB3IP	RAB3A interacting protein (rabin3)						TGGAAA_V$NFAT_Q4_01																								GGGCGGR_V$SP1_Q6	RCGCANGCGY_V$NRF1_Q6
VAC14	Vac14 homolog (S. cerevisiae)						TGGAAA_V$NFAT_Q4_01																								GGGCGGR_V$SP1_Q6			SCGGAAGY_V$ELK1_02
CCNT2	cyclin T2						TGGAAA_V$NFAT_Q4_01																								GGGCGGR_V$SP1_Q6														V$IRF_Q6
EXO1	exonuclease 1						TGGAAA_V$NFAT_Q4_01																								GGGCGGR_V$SP1_Q6
NAPG	N-ethylmaleimide-sensitive factor attachment protein, gamma						TGGAAA_V$NFAT_Q4_01																									RCGCANGCGY_V$NRF1_Q6
YME1L1	YME1-like 1 (S. cerevisiae)						TGGAAA_V$NFAT_Q4_01																										GTGACGY_V$E4F1_Q6	SCGGAAGY_V$ELK1_02
NUP155	nucleoporin 155kDa						TGGAAA_V$NFAT_Q4_01																											SCGGAAGY_V$ELK1_02					MGGAAGTG_V$GABP_B	V$ELK1_01			V$GABP_B
ZNF192	zinc finger protein 192						TGGAAA_V$NFAT_Q4_01																											SCGGAAGY_V$ELK1_02					MGGAAGTG_V$GABP_B
GFOD1	glucose-fructose oxidoreductase domain containing 1						TGGAAA_V$NFAT_Q4_01																																MGGAAGTG_V$GABP_B
MTBP	Mdm2, transformed 3T3 cell double minute 2, p53 binding protein (mouse) binding protein, 104kDa						TGGAAA_V$NFAT_Q4_01																																	V$ELK1_01
ISG15	ISG15 ubiquitin-like modifier						TGGAAA_V$NFAT_Q4_01																																						V$IRF_Q6
CXCL10	chemokine (C-X-C motif) ligand 10						TGGAAA_V$NFAT_Q4_01																																						V$IRF_Q6
ITGA8	integrin, alpha 8						TGGAAA_V$NFAT_Q4_01
LSM6	LSM6 homolog, U6 small nuclear RNA associated (S. cerevisiae)						TGGAAA_V$NFAT_Q4_01
GDAP1	ganglioside-induced differentiation-associated protein 1						TGGAAA_V$NFAT_Q4_01
ZNF675	zinc finger protein 675						TGGAAA_V$NFAT_Q4_01
LIMS1	LIM and senescent cell antigen-like domains 1						TGGAAA_V$NFAT_Q4_01
STX7	syntaxin 7						TGGAAA_V$NFAT_Q4_01
UBD	ubiquitin D						TGGAAA_V$NFAT_Q4_01
RASGRP4	RAS guanyl releasing protein 4						TGGAAA_V$NFAT_Q4_01
GPSM2	G-protein signalling modulator 2 (AGS3-like, C. elegans)						TGGAAA_V$NFAT_Q4_01
TNFRSF1B	tumor necrosis factor receptor superfamily, member 1B						TGGAAA_V$NFAT_Q4_01
EDNRA	endothelin receptor type A						TGGAAA_V$NFAT_Q4_01
ESPN	espin						TGGAAA_V$NFAT_Q4_01
ANAPC11	APC11 anaphase promoting complex subunit 11 homolog (yeast)						TGGAAA_V$NFAT_Q4_01
ANKS6	ankyrin repeat and sterile alpha motif domain containing 6						TGGAAA_V$NFAT_Q4_01
ANTXR1	anthrax toxin receptor 1						TGGAAA_V$NFAT_Q4_01
MARVELD2	MARVEL domain containing 2						TGGAAA_V$NFAT_Q4_01
ZNF124	zinc finger protein 124						TGGAAA_V$NFAT_Q4_01
ST6GALNAC5	ST6 (alpha-N-acetyl-neuraminyl-2,3-beta-galactosyl-1,3)-N-acetylgalactosaminide alpha-2,6-sialyltransferase 5							TTGTTT_V$FOXO4_01	YTATTTTNR_V$MEF2_02	TGANTCA_V$AP1_C			AACTTT_UNKNOWN										CTTTGT_V$LEF1_Q2
IER5L	immediate early response 5-like							TTGTTT_V$FOXO4_01	YTATTTTNR_V$MEF2_02			CAGCTG_V$AP4_Q5	AACTTT_UNKNOWN		TGACAGNY_V$MEIS1_01		CAGGTG_V$E12_Q6		CTGCAGY_UNKNOWN				CTTTGT_V$LEF1_Q2	WTTGKCTG_UNKNOWN				CACGTG_V$MYC_Q2		GATTGGY_V$NFY_Q6_01	GGGCGGR_V$SP1_Q6						RGAGGAARY_V$PU1_Q6				V$ETS2_B								V$E2F_Q3
AAK1	AP2 associated kinase 1							TTGTTT_V$FOXO4_01	YTATTTTNR_V$MEF2_02			CAGCTG_V$AP4_Q5	AACTTT_UNKNOWN				CAGGTG_V$E12_Q6								GGGTGGRR_V$PAX4_03									SCGGAAGY_V$ELK1_02					MGGAAGTG_V$GABP_B				V$GABP_B
FXR1	fragile X mental retardation, autosomal homolog 1							TTGTTT_V$FOXO4_01	YTATTTTNR_V$MEF2_02			CAGCTG_V$AP4_Q5			TGACAGNY_V$MEIS1_01													CACGTG_V$MYC_Q2
ASB7	ankyrin repeat and SOCS box-containing 7							TTGTTT_V$FOXO4_01	YTATTTTNR_V$MEF2_02									WTGAAAT_UNKNOWN				RTAAACA_V$FREAC2_01			GGGTGGRR_V$PAX4_03		GGGAGGRR_V$MAZ_Q6			GATTGGY_V$NFY_Q6_01	GGGCGGR_V$SP1_Q6						RGAGGAARY_V$PU1_Q6
CTR9	Ctr9, Paf1/RNA polymerase II complex component, homolog (S. cerevisiae)							TTGTTT_V$FOXO4_01	YTATTTTNR_V$MEF2_02														CTTTGT_V$LEF1_Q2								GGGCGGR_V$SP1_Q6			SCGGAAGY_V$ELK1_02					MGGAAGTG_V$GABP_B								V$SP1_Q4_01
BCL2L11	BCL2-like 11 (apoptosis facilitator)							TTGTTT_V$FOXO4_01	YTATTTTNR_V$MEF2_02														CTTTGT_V$LEF1_Q2										GTGACGY_V$E4F1_Q6		CATTGTYY_V$SOX9_B1
MAML1	mastermind-like 1 (Drosophila)							TTGTTT_V$FOXO4_01	YTATTTTNR_V$MEF2_02																					GATTGGY_V$NFY_Q6_01					CATTGTYY_V$SOX9_B1											V$NFMUE1_Q6
TRIM14	tripartite motif-containing 14							TTGTTT_V$FOXO4_01	YTATTTTNR_V$MEF2_02																						GGGCGGR_V$SP1_Q6
ITGB4	integrin, beta 4							TTGTTT_V$FOXO4_01		TGANTCA_V$AP1_C	GCANCTGNY_V$MYOD_Q6		AACTTT_UNKNOWN				CAGGTG_V$E12_Q6			GGGYGTGNY_UNKNOWN																SMTTTTGT_UNKNOWN
DENND1B	DENN/MADD domain containing 1B							TTGTTT_V$FOXO4_01		TGANTCA_V$AP1_C	GCANCTGNY_V$MYOD_Q6						CAGGTG_V$E12_Q6	WTGAAAT_UNKNOWN
VDR	vitamin D (1,25- dihydroxyvitamin D3) receptor							TTGTTT_V$FOXO4_01		TGANTCA_V$AP1_C	GCANCTGNY_V$MYOD_Q6						CAGGTG_V$E12_Q6
GTPBP2	GTP binding protein 2							TTGTTT_V$FOXO4_01		TGANTCA_V$AP1_C		CAGCTG_V$AP4_Q5											CTTTGT_V$LEF1_Q2				GGGAGGRR_V$MAZ_Q6			GATTGGY_V$NFY_Q6_01	GGGCGGR_V$SP1_Q6
FAM91A1	family with sequence similarity 91, member A1							TTGTTT_V$FOXO4_01		TGANTCA_V$AP1_C			AACTTT_UNKNOWN		TGACAGNY_V$MEIS1_01			WTGAAAT_UNKNOWN					CTTTGT_V$LEF1_Q2
VCL	vinculin							TTGTTT_V$FOXO4_01		TGANTCA_V$AP1_C			AACTTT_UNKNOWN												GGGTGGRR_V$PAX4_03		GGGAGGRR_V$MAZ_Q6		RYTTCCTG_V$ETS2_B		GGGCGGR_V$SP1_Q6				CATTGTYY_V$SOX9_B1					V$ELK1_01	V$ETS2_B
PCDH17	protocadherin 17							TTGTTT_V$FOXO4_01		TGANTCA_V$AP1_C					TGACAGNY_V$MEIS1_01		CAGGTG_V$E12_Q6		CTGCAGY_UNKNOWN				CTTTGT_V$LEF1_Q2	WTTGKCTG_UNKNOWN			GGGAGGRR_V$MAZ_Q6			GATTGGY_V$NFY_Q6_01	GGGCGGR_V$SP1_Q6						RGAGGAARY_V$PU1_Q6
CLCN5	chloride channel 5 (nephrolithiasis 2, X-linked, Dent disease)							TTGTTT_V$FOXO4_01		TGANTCA_V$AP1_C						CAGGTA_V$AREB6_01					TGAYRTCA_V$ATF3_Q6		CTTTGT_V$LEF1_Q2
MSI1	musashi homolog 1 (Drosophila)							TTGTTT_V$FOXO4_01		TGANTCA_V$AP1_C						CAGGTA_V$AREB6_01									GGGTGGRR_V$PAX4_03		GGGAGGRR_V$MAZ_Q6
STAT6	signal transducer and activator of transcription 6, interleukin-4 induced							TTGTTT_V$FOXO4_01		TGANTCA_V$AP1_C										GGGYGTGNY_UNKNOWN		RTAAACA_V$FREAC2_01			GGGTGGRR_V$PAX4_03	RNGTGGGC_UNKNOWN	GGGAGGRR_V$MAZ_Q6																		V$IRF_Q6
AKT1S1	AKT1 substrate 1 (proline-rich)							TTGTTT_V$FOXO4_01		TGANTCA_V$AP1_C												RTAAACA_V$FREAC2_01							RYTTCCTG_V$ETS2_B		GGGCGGR_V$SP1_Q6	RCGCANGCGY_V$NRF1_Q6		SCGGAAGY_V$ELK1_02						V$ELK1_01
TOR1AIP2	torsin A interacting protein 2							TTGTTT_V$FOXO4_01		TGANTCA_V$AP1_C															GGGTGGRR_V$PAX4_03		GGGAGGRR_V$MAZ_Q6
ZNF207	zinc finger protein 207							TTGTTT_V$FOXO4_01		TGANTCA_V$AP1_C																			RYTTCCTG_V$ETS2_B							SMTTTTGT_UNKNOWN		GCCATNTTG_V$YY1_Q6								V$NFMUE1_Q6
ARF1	ADP-ribosylation factor 1							TTGTTT_V$FOXO4_01		TGANTCA_V$AP1_C																					GGGCGGR_V$SP1_Q6							GCCATNTTG_V$YY1_Q6								V$NFMUE1_Q6
GPR141	G protein-coupled receptor 141							TTGTTT_V$FOXO4_01		TGANTCA_V$AP1_C
TLN2	talin 2							TTGTTT_V$FOXO4_01		TGANTCA_V$AP1_C
KCNS3	potassium voltage-gated channel, delayed-rectifier, subfamily S, member 3							TTGTTT_V$FOXO4_01			GCANCTGNY_V$MYOD_Q6	CAGCTG_V$AP4_Q5	AACTTT_UNKNOWN			CAGGTA_V$AREB6_01			CTGCAGY_UNKNOWN				CTTTGT_V$LEF1_Q2				GGGAGGRR_V$MAZ_Q6				GGGCGGR_V$SP1_Q6
MYO18A	myosin XVIIIA							TTGTTT_V$FOXO4_01			GCANCTGNY_V$MYOD_Q6	CAGCTG_V$AP4_Q5	AACTTT_UNKNOWN				CAGGTG_V$E12_Q6		CTGCAGY_UNKNOWN						GGGTGGRR_V$PAX4_03				RYTTCCTG_V$ETS2_B		GGGCGGR_V$SP1_Q6				CATTGTYY_V$SOX9_B1
PDE7A	phosphodiesterase 7A							TTGTTT_V$FOXO4_01			GCANCTGNY_V$MYOD_Q6	CAGCTG_V$AP4_Q5	AACTTT_UNKNOWN									RTAAACA_V$FREAC2_01	CTTTGT_V$LEF1_Q2									RCGCANGCGY_V$NRF1_Q6	GTGACGY_V$E4F1_Q6		CATTGTYY_V$SOX9_B1
USP54	ubiquitin specific peptidase 54							TTGTTT_V$FOXO4_01			GCANCTGNY_V$MYOD_Q6	CAGCTG_V$AP4_Q5					CAGGTG_V$E12_Q6						CTTTGT_V$LEF1_Q2				GGGAGGRR_V$MAZ_Q6
ROCK1	Rho-associated, coiled-coil containing protein kinase 1							TTGTTT_V$FOXO4_01			GCANCTGNY_V$MYOD_Q6	CAGCTG_V$AP4_Q5					CAGGTG_V$E12_Q6								GGGTGGRR_V$PAX4_03		GGGAGGRR_V$MAZ_Q6										RGAGGAARY_V$PU1_Q6
ZMYM2	zinc finger, MYM-type 2							TTGTTT_V$FOXO4_01			GCANCTGNY_V$MYOD_Q6	CAGCTG_V$AP4_Q5							CTGCAGY_UNKNOWN		TGAYRTCA_V$ATF3_Q6			WTTGKCTG_UNKNOWN		RNGTGGGC_UNKNOWN	GGGAGGRR_V$MAZ_Q6			GATTGGY_V$NFY_Q6_01	GGGCGGR_V$SP1_Q6	RCGCANGCGY_V$NRF1_Q6				SMTTTTGT_UNKNOWN										V$NFMUE1_Q6			V$E2F_Q3
PSEN1	presenilin 1 (Alzheimer disease 3)							TTGTTT_V$FOXO4_01			GCANCTGNY_V$MYOD_Q6																				GGGCGGR_V$SP1_Q6						RGAGGAARY_V$PU1_Q6				V$ETS2_B
STARD5	START domain containing 5							TTGTTT_V$FOXO4_01			GCANCTGNY_V$MYOD_Q6
MAP3K3	mitogen-activated protein kinase kinase kinase 3							TTGTTT_V$FOXO4_01				CAGCTG_V$AP4_Q5	AACTTT_UNKNOWN		TGACAGNY_V$MEIS1_01									WTTGKCTG_UNKNOWN			GGGAGGRR_V$MAZ_Q6			GATTGGY_V$NFY_Q6_01	GGGCGGR_V$SP1_Q6
SLC7A11	solute carrier family 7, (cationic amino acid transporter, y+ system) member 11							TTGTTT_V$FOXO4_01				CAGCTG_V$AP4_Q5		TTANTCA_UNKNOWN	TGACAGNY_V$MEIS1_01		CAGGTG_V$E12_Q6						CTTTGT_V$LEF1_Q2							GATTGGY_V$NFY_Q6_01
TNFSF4	tumor necrosis factor (ligand) superfamily, member 4 (tax-transcriptionally activated glycoprotein 1, 34kDa)							TTGTTT_V$FOXO4_01				CAGCTG_V$AP4_Q5		TTANTCA_UNKNOWN															RYTTCCTG_V$ETS2_B
F11R	F11 receptor							TTGTTT_V$FOXO4_01				CAGCTG_V$AP4_Q5											CTTTGT_V$LEF1_Q2											SCGGAAGY_V$ELK1_02
ANKZF1	ankyrin repeat and zinc finger domain containing 1							TTGTTT_V$FOXO4_01				CAGCTG_V$AP4_Q5
ZBTB2	zinc finger and BTB domain containing 2							TTGTTT_V$FOXO4_01					AACTTT_UNKNOWN	TTANTCA_UNKNOWN								RTAAACA_V$FREAC2_01
SH3BP5	SH3-domain binding protein 5 (BTK-associated)							TTGTTT_V$FOXO4_01					AACTTT_UNKNOWN		TGACAGNY_V$MEIS1_01								CTTTGT_V$LEF1_Q2								GGGCGGR_V$SP1_Q6																V$SP1_Q4_01
STX6	syntaxin 6							TTGTTT_V$FOXO4_01					AACTTT_UNKNOWN		TGACAGNY_V$MEIS1_01													CACGTG_V$MYC_Q2						SCGGAAGY_V$ELK1_02
TAF11	TAF11 RNA polymerase II, TATA box binding protein (TBP)-associated factor, 28kDa							TTGTTT_V$FOXO4_01					AACTTT_UNKNOWN				CAGGTG_V$E12_Q6				TGAYRTCA_V$ATF3_Q6										GGGCGGR_V$SP1_Q6		GTGACGY_V$E4F1_Q6	SCGGAAGY_V$ELK1_02					MGGAAGTG_V$GABP_B								V$SP1_Q4_01
LRRC8D	leucine rich repeat containing 8 family, member D							TTGTTT_V$FOXO4_01					AACTTT_UNKNOWN				CAGGTG_V$E12_Q6									RNGTGGGC_UNKNOWN
FAM53B	family with sequence similarity 53, member B							TTGTTT_V$FOXO4_01					AACTTT_UNKNOWN				CAGGTG_V$E12_Q6										GGGAGGRR_V$MAZ_Q6								CATTGTYY_V$SOX9_B1
ST3GAL2	ST3 beta-galactoside alpha-2,3-sialyltransferase 2							TTGTTT_V$FOXO4_01					AACTTT_UNKNOWN									RTAAACA_V$FREAC2_01	CTTTGT_V$LEF1_Q2		GGGTGGRR_V$PAX4_03		GGGAGGRR_V$MAZ_Q6				GGGCGGR_V$SP1_Q6
RMND5A	required for meiotic nuclear division 5 homolog A (S. cerevisiae)							TTGTTT_V$FOXO4_01					AACTTT_UNKNOWN									RTAAACA_V$FREAC2_01		WTTGKCTG_UNKNOWN						GATTGGY_V$NFY_Q6_01	GGGCGGR_V$SP1_Q6
HPCAL1	hippocalcin-like 1							TTGTTT_V$FOXO4_01					AACTTT_UNKNOWN										CTTTGT_V$LEF1_Q2													SMTTTTGT_UNKNOWN									V$IRF_Q6
RAP1B	RAP1B, member of RAS oncogene family							TTGTTT_V$FOXO4_01					AACTTT_UNKNOWN										CTTTGT_V$LEF1_Q2
SENP6	SUMO1/sentrin specific peptidase 6							TTGTTT_V$FOXO4_01					AACTTT_UNKNOWN													RNGTGGGC_UNKNOWN
TSHR	thyroid stimulating hormone receptor							TTGTTT_V$FOXO4_01					AACTTT_UNKNOWN														GGGAGGRR_V$MAZ_Q6
TOM1L2	target of myb1-like 2 (chicken)							TTGTTT_V$FOXO4_01					AACTTT_UNKNOWN															CACGTG_V$MYC_Q2
HCCS	holocytochrome c synthase (cytochrome c heme-lyase)							TTGTTT_V$FOXO4_01					AACTTT_UNKNOWN																					SCGGAAGY_V$ELK1_02
GPR126	G protein-coupled receptor 126							TTGTTT_V$FOXO4_01						TTANTCA_UNKNOWN			CAGGTG_V$E12_Q6
MPZL1	myelin protein zero-like 1							TTGTTT_V$FOXO4_01						TTANTCA_UNKNOWN									CTTTGT_V$LEF1_Q2				GGGAGGRR_V$MAZ_Q6
SULF2	sulfatase 2							TTGTTT_V$FOXO4_01						TTANTCA_UNKNOWN													GGGAGGRR_V$MAZ_Q6
HMGB2	high-mobility group box 2							TTGTTT_V$FOXO4_01						TTANTCA_UNKNOWN																GATTGGY_V$NFY_Q6_01
FBN2	fibrillin 2 (congenital contractural arachnodactyly)							TTGTTT_V$FOXO4_01						TTANTCA_UNKNOWN																	GGGCGGR_V$SP1_Q6					SMTTTTGT_UNKNOWN
E2F8	E2F transcription factor 8							TTGTTT_V$FOXO4_01							TGACAGNY_V$MEIS1_01	CAGGTA_V$AREB6_01											GGGAGGRR_V$MAZ_Q6	CACGTG_V$MYC_Q2		GATTGGY_V$NFY_Q6_01												V$NMYC_01							V$E2F_Q3
SEMA6C	sema domain, transmembrane domain (TM), and cytoplasmic domain, (semaphorin) 6C							TTGTTT_V$FOXO4_01							TGACAGNY_V$MEIS1_01		CAGGTG_V$E12_Q6						CTTTGT_V$LEF1_Q2		GGGTGGRR_V$PAX4_03				RYTTCCTG_V$ETS2_B		GGGCGGR_V$SP1_Q6				CATTGTYY_V$SOX9_B1
ARHGAP30	Rho GTPase activating protein 30							TTGTTT_V$FOXO4_01							TGACAGNY_V$MEIS1_01						TGAYRTCA_V$ATF3_Q6	RTAAACA_V$FREAC2_01	CTTTGT_V$LEF1_Q2		GGGTGGRR_V$PAX4_03				RYTTCCTG_V$ETS2_B		GGGCGGR_V$SP1_Q6						RGAGGAARY_V$PU1_Q6			V$ELK1_01	V$ETS2_B
DBNDD2	dysbindin (dystrobrevin binding protein 1) domain containing 2							TTGTTT_V$FOXO4_01								CAGGTA_V$AREB6_01			CTGCAGY_UNKNOWN			RTAAACA_V$FREAC2_01			GGGTGGRR_V$PAX4_03
SGTB	small glutamine-rich tetratricopeptide repeat (TPR)-containing, beta							TTGTTT_V$FOXO4_01									CAGGTG_V$E12_Q6			GGGYGTGNY_UNKNOWN		RTAAACA_V$FREAC2_01	CTTTGT_V$LEF1_Q2					CACGTG_V$MYC_Q2														V$NMYC_01
SLC12A6	solute carrier family 12 (potassium/chloride transporters), member 6							TTGTTT_V$FOXO4_01									CAGGTG_V$E12_Q6					RTAAACA_V$FREAC2_01			GGGTGGRR_V$PAX4_03			CACGTG_V$MYC_Q2
YBX1	Y box binding protein 1							TTGTTT_V$FOXO4_01									CAGGTG_V$E12_Q6						CTTTGT_V$LEF1_Q2					CACGTG_V$MYC_Q2			GGGCGGR_V$SP1_Q6							GCCATNTTG_V$YY1_Q6				V$NMYC_01
PIK3CD	phosphoinositide-3-kinase, catalytic, delta polypeptide							TTGTTT_V$FOXO4_01									CAGGTG_V$E12_Q6						CTTTGT_V$LEF1_Q2						RYTTCCTG_V$ETS2_B
CGGBP1	CGG triplet repeat binding protein 1							TTGTTT_V$FOXO4_01									CAGGTG_V$E12_Q6									RNGTGGGC_UNKNOWN				GATTGGY_V$NFY_Q6_01	GGGCGGR_V$SP1_Q6			SCGGAAGY_V$ELK1_02													V$SP1_Q4_01
AGL	amylo-1, 6-glucosidase, 4-alpha-glucanotransferase (glycogen debranching enzyme, glycogen storage disease type III)							TTGTTT_V$FOXO4_01									CAGGTG_V$E12_Q6									RNGTGGGC_UNKNOWN								SCGGAAGY_V$ELK1_02					MGGAAGTG_V$GABP_B				V$GABP_B
FBXL20	F-box and leucine-rich repeat protein 20							TTGTTT_V$FOXO4_01									CAGGTG_V$E12_Q6										GGGAGGRR_V$MAZ_Q6								CATTGTYY_V$SOX9_B1		RGAGGAARY_V$PU1_Q6
DSP	desmoplakin							TTGTTT_V$FOXO4_01									CAGGTG_V$E12_Q6														GGGCGGR_V$SP1_Q6
PITX1	paired-like homeodomain transcription factor 1							TTGTTT_V$FOXO4_01									CAGGTG_V$E12_Q6																					GCCATNTTG_V$YY1_Q6
FMNL3	formin-like 3							TTGTTT_V$FOXO4_01										WTGAAAT_UNKNOWN							GGGTGGRR_V$PAX4_03						GGGCGGR_V$SP1_Q6
ELL2	elongation factor, RNA polymerase II, 2							TTGTTT_V$FOXO4_01													TGAYRTCA_V$ATF3_Q6									GATTGGY_V$NFY_Q6_01	GGGCGGR_V$SP1_Q6		GTGACGY_V$E4F1_Q6
KIF20A	kinesin family member 20A							TTGTTT_V$FOXO4_01														RTAAACA_V$FREAC2_01	CTTTGT_V$LEF1_Q2							GATTGGY_V$NFY_Q6_01
ELOVL6	ELOVL family member 6, elongation of long chain fatty acids (FEN1/Elo2, SUR4/Elo3-like, yeast)							TTGTTT_V$FOXO4_01														RTAAACA_V$FREAC2_01			GGGTGGRR_V$PAX4_03		GGGAGGRR_V$MAZ_Q6				GGGCGGR_V$SP1_Q6				CATTGTYY_V$SOX9_B1		RGAGGAARY_V$PU1_Q6		MGGAAGTG_V$GABP_B			V$NMYC_01
YTHDC1	YTH domain containing 1							TTGTTT_V$FOXO4_01														RTAAACA_V$FREAC2_01					GGGAGGRR_V$MAZ_Q6		RYTTCCTG_V$ETS2_B		GGGCGGR_V$SP1_Q6		GTGACGY_V$E4F1_Q6																V$E2F_Q3
SUMO1	SMT3 suppressor of mif two 3 homolog 1 (S. cerevisiae)							TTGTTT_V$FOXO4_01														RTAAACA_V$FREAC2_01					GGGAGGRR_V$MAZ_Q6			GATTGGY_V$NFY_Q6_01			GTGACGY_V$E4F1_Q6	SCGGAAGY_V$ELK1_02					MGGAAGTG_V$GABP_B
WDR46	WD repeat domain 46							TTGTTT_V$FOXO4_01														RTAAACA_V$FREAC2_01						CACGTG_V$MYC_Q2						SCGGAAGY_V$ELK1_02
LCP2	lymphocyte cytosolic protein 2 (SH2 domain containing leukocyte protein of 76kDa)							TTGTTT_V$FOXO4_01														RTAAACA_V$FREAC2_01															RGAGGAARY_V$PU1_Q6		MGGAAGTG_V$GABP_B
CLSTN1	calsyntenin 1							TTGTTT_V$FOXO4_01														RTAAACA_V$FREAC2_01																								V$NFMUE1_Q6
PIK3C2A	phosphoinositide-3-kinase, class 2, alpha polypeptide							TTGTTT_V$FOXO4_01														RTAAACA_V$FREAC2_01
ILF3	interleukin enhancer binding factor 3, 90kDa							TTGTTT_V$FOXO4_01															CTTTGT_V$LEF1_Q2				GGGAGGRR_V$MAZ_Q6	CACGTG_V$MYC_Q2			GGGCGGR_V$SP1_Q6	RCGCANGCGY_V$NRF1_Q6				SMTTTTGT_UNKNOWN		GCCATNTTG_V$YY1_Q6
ZSCAN2	zinc finger and SCAN domain containing 2							TTGTTT_V$FOXO4_01															CTTTGT_V$LEF1_Q2				GGGAGGRR_V$MAZ_Q6				GGGCGGR_V$SP1_Q6				CATTGTYY_V$SOX9_B1										V$IRF_Q6
ST6GAL1	ST6 beta-galactosamide alpha-2,6-sialyltranferase 1							TTGTTT_V$FOXO4_01															CTTTGT_V$LEF1_Q2					CACGTG_V$MYC_Q2														V$NMYC_01
GRAP	GRB2-related adaptor protein							TTGTTT_V$FOXO4_01															CTTTGT_V$LEF1_Q2						RYTTCCTG_V$ETS2_B
DHX57	DEAH (Asp-Glu-Ala-Asp/His) box polypeptide 57							TTGTTT_V$FOXO4_01															CTTTGT_V$LEF1_Q2							GATTGGY_V$NFY_Q6_01				SCGGAAGY_V$ELK1_02
SEC31A	SEC31 homolog A (S. cerevisiae)							TTGTTT_V$FOXO4_01															CTTTGT_V$LEF1_Q2											SCGGAAGY_V$ELK1_02					MGGAAGTG_V$GABP_B				V$GABP_B
P2RY2	purinergic receptor P2Y, G-protein coupled, 2							TTGTTT_V$FOXO4_01															CTTTGT_V$LEF1_Q2
CACNA2D1	calcium channel, voltage-dependent, alpha 2/delta subunit 1							TTGTTT_V$FOXO4_01															CTTTGT_V$LEF1_Q2
FSD1L	fibronectin type III and SPRY domain containing 1-like							TTGTTT_V$FOXO4_01															CTTTGT_V$LEF1_Q2
CNOT1	CCR4-NOT transcription complex, subunit 1							TTGTTT_V$FOXO4_01																WTTGKCTG_UNKNOWN			GGGAGGRR_V$MAZ_Q6		RYTTCCTG_V$ETS2_B	GATTGGY_V$NFY_Q6_01	GGGCGGR_V$SP1_Q6	RCGCANGCGY_V$NRF1_Q6				SMTTTTGT_UNKNOWN		GCCATNTTG_V$YY1_Q6	MGGAAGTG_V$GABP_B
POU6F2	POU domain, class 6, transcription factor 2							TTGTTT_V$FOXO4_01																WTTGKCTG_UNKNOWN												SMTTTTGT_UNKNOWN
TFR2	transferrin receptor 2							TTGTTT_V$FOXO4_01																	GGGTGGRR_V$PAX4_03					GATTGGY_V$NFY_Q6_01
CD38	CD38 molecule							TTGTTT_V$FOXO4_01																	GGGTGGRR_V$PAX4_03
TTC9C	tetratricopeptide repeat domain 9C							TTGTTT_V$FOXO4_01																			GGGAGGRR_V$MAZ_Q6			GATTGGY_V$NFY_Q6_01														V$LFA1_Q6
ZNF24	zinc finger protein 24							TTGTTT_V$FOXO4_01																			GGGAGGRR_V$MAZ_Q6							SCGGAAGY_V$ELK1_02					MGGAAGTG_V$GABP_B				V$GABP_B
SEC61A2	Sec61 alpha 2 subunit (S. cerevisiae)							TTGTTT_V$FOXO4_01																			GGGAGGRR_V$MAZ_Q6
RBBP4	retinoblastoma binding protein 4							TTGTTT_V$FOXO4_01																				CACGTG_V$MYC_Q2	RYTTCCTG_V$ETS2_B		GGGCGGR_V$SP1_Q6			SCGGAAGY_V$ELK1_02															V$E2F_Q3
GNL2	guanine nucleotide binding protein-like 2 (nucleolar)							TTGTTT_V$FOXO4_01																					RYTTCCTG_V$ETS2_B				GTGACGY_V$E4F1_Q6	SCGGAAGY_V$ELK1_02					MGGAAGTG_V$GABP_B
EVL	Enah/Vasp-like							TTGTTT_V$FOXO4_01																					RYTTCCTG_V$ETS2_B
BRIP1	BRCA1 interacting protein C-terminal helicase 1							TTGTTT_V$FOXO4_01																						GATTGGY_V$NFY_Q6_01	GGGCGGR_V$SP1_Q6
RAB1B	RAB1B, member RAS oncogene family							TTGTTT_V$FOXO4_01																							GGGCGGR_V$SP1_Q6	RCGCANGCGY_V$NRF1_Q6							MGGAAGTG_V$GABP_B					V$LFA1_Q6
FRS2	fibroblast growth factor receptor substrate 2							TTGTTT_V$FOXO4_01																							GGGCGGR_V$SP1_Q6			SCGGAAGY_V$ELK1_02		SMTTTTGT_UNKNOWN			MGGAAGTG_V$GABP_B				V$GABP_B
INADL	InaD-like (Drosophila)							TTGTTT_V$FOXO4_01																							GGGCGGR_V$SP1_Q6								MGGAAGTG_V$GABP_B
YY1	YY1 transcription factor							TTGTTT_V$FOXO4_01																							GGGCGGR_V$SP1_Q6															V$NFMUE1_Q6
PRPF38A	PRP38 pre-mRNA processing factor 38 (yeast) domain containing A							TTGTTT_V$FOXO4_01																							GGGCGGR_V$SP1_Q6																		V$E2F_Q3
TPR	translocated promoter region (to activated MET oncogene)							TTGTTT_V$FOXO4_01																							GGGCGGR_V$SP1_Q6
MECR	mitochondrial trans-2-enoyl-CoA reductase							TTGTTT_V$FOXO4_01																							GGGCGGR_V$SP1_Q6
STX17	syntaxin 17							TTGTTT_V$FOXO4_01																							GGGCGGR_V$SP1_Q6
TUBG1	tubulin, gamma 1							TTGTTT_V$FOXO4_01																								RCGCANGCGY_V$NRF1_Q6
TBCCD1	TBCC domain containing 1							TTGTTT_V$FOXO4_01																								RCGCANGCGY_V$NRF1_Q6
ABCC1	ATP-binding cassette, sub-family C (CFTR/MRP), member 1							TTGTTT_V$FOXO4_01																									GTGACGY_V$E4F1_Q6															V$SP1_Q6_01
XRCC4	X-ray repair complementing defective repair in Chinese hamster cells 4							TTGTTT_V$FOXO4_01																										SCGGAAGY_V$ELK1_02					MGGAAGTG_V$GABP_B				V$GABP_B
GCC2	GRIP and coiled-coil domain containing 2							TTGTTT_V$FOXO4_01																										SCGGAAGY_V$ELK1_02
CBX2	chromobox homolog 2 (Pc class homolog, Drosophila)							TTGTTT_V$FOXO4_01
PTS	6-pyruvoyltetrahydropterin synthase							TTGTTT_V$FOXO4_01
PREPL	prolyl endopeptidase-like							TTGTTT_V$FOXO4_01
PHTF2	putative homeodomain transcription factor 2							TTGTTT_V$FOXO4_01
INTS8	integrator complex subunit 8							TTGTTT_V$FOXO4_01
ARID4B	AT rich interactive domain 4B (RBP1- like)							TTGTTT_V$FOXO4_01
GGPS1	geranylgeranyl diphosphate synthase 1							TTGTTT_V$FOXO4_01
EXOC4	exocyst complex component 4							TTGTTT_V$FOXO4_01
SCML4	sex comb on midleg-like 4 (Drosophila)							TTGTTT_V$FOXO4_01
CXCL11	chemokine (C-X-C motif) ligand 11							TTGTTT_V$FOXO4_01
DNAJB14	DnaJ (Hsp40) homolog, subfamily B, member 14							TTGTTT_V$FOXO4_01
BBS7	Bardet-Biedl syndrome 7							TTGTTT_V$FOXO4_01
CLCC1	chloride channel CLIC-like 1							TTGTTT_V$FOXO4_01
FLJ42393	-							TTGTTT_V$FOXO4_01
GZMA	granzyme A (granzyme 1, cytotoxic T-lymphocyte-associated serine esterase 3)							TTGTTT_V$FOXO4_01
RPUSD2	RNA pseudouridylate synthase domain containing 2							TTGTTT_V$FOXO4_01
UGT8	UDP glycosyltransferase 8 (UDP-galactose ceramide galactosyltransferase)							TTGTTT_V$FOXO4_01
ARNTL	aryl hydrocarbon receptor nuclear translocator-like								YTATTTTNR_V$MEF2_02	TGANTCA_V$AP1_C						CAGGTA_V$AREB6_01						RTAAACA_V$FREAC2_01								GATTGGY_V$NFY_Q6_01	GGGCGGR_V$SP1_Q6
PPM1A	protein phosphatase 1A (formerly 2C), magnesium-dependent, alpha isoform								YTATTTTNR_V$MEF2_02		GCANCTGNY_V$MYOD_Q6	CAGCTG_V$AP4_Q5	AACTTT_UNKNOWN								TGAYRTCA_V$ATF3_Q6						GGGAGGRR_V$MAZ_Q6	CACGTG_V$MYC_Q2			GGGCGGR_V$SP1_Q6	RCGCANGCGY_V$NRF1_Q6	GTGACGY_V$E4F1_Q6
IPO13	importin 13								YTATTTTNR_V$MEF2_02		GCANCTGNY_V$MYOD_Q6						CAGGTG_V$E12_Q6									RNGTGGGC_UNKNOWN		CACGTG_V$MYC_Q2			GGGCGGR_V$SP1_Q6											V$NMYC_01
HIPK1	homeodomain interacting protein kinase 1								YTATTTTNR_V$MEF2_02				AACTTT_UNKNOWN								TGAYRTCA_V$ATF3_Q6	RTAAACA_V$FREAC2_01																							V$IRF_Q6		V$SP1_Q4_01
HES1	hairy and enhancer of split 1, (Drosophila)								YTATTTTNR_V$MEF2_02				AACTTT_UNKNOWN											WTTGKCTG_UNKNOWN			GGGAGGRR_V$MAZ_Q6																	V$LFA1_Q6
GLG1	golgi apparatus protein 1								YTATTTTNR_V$MEF2_02				AACTTT_UNKNOWN
PPOX	protoporphyrinogen oxidase								YTATTTTNR_V$MEF2_02					TTANTCA_UNKNOWN			CAGGTG_V$E12_Q6					RTAAACA_V$FREAC2_01					GGGAGGRR_V$MAZ_Q6
TMEM127	transmembrane protein 127								YTATTTTNR_V$MEF2_02					TTANTCA_UNKNOWN			CAGGTG_V$E12_Q6								GGGTGGRR_V$PAX4_03						GGGCGGR_V$SP1_Q6		GTGACGY_V$E4F1_Q6	SCGGAAGY_V$ELK1_02					MGGAAGTG_V$GABP_B	V$ELK1_01			V$GABP_B
SLC30A4	solute carrier family 30 (zinc transporter), member 4								YTATTTTNR_V$MEF2_02						TGACAGNY_V$MEIS1_01														RYTTCCTG_V$ETS2_B
NDRG3	NDRG family member 3								YTATTTTNR_V$MEF2_02							CAGGTA_V$AREB6_01																RCGCANGCGY_V$NRF1_Q6
JSRP1	junctional sarcoplasmic reticulum protein 1								YTATTTTNR_V$MEF2_02								CAGGTG_V$E12_Q6
RFFL	ring finger and FYVE-like domain containing 1								YTATTTTNR_V$MEF2_02								CAGGTG_V$E12_Q6
MAX	MYC associated factor X								YTATTTTNR_V$MEF2_02									WTGAAAT_UNKNOWN	CTGCAGY_UNKNOWN						GGGTGGRR_V$PAX4_03		GGGAGGRR_V$MAZ_Q6	CACGTG_V$MYC_Q2				RCGCANGCGY_V$NRF1_Q6					RGAGGAARY_V$PU1_Q6					V$NMYC_01
SP3	Sp3 transcription factor								YTATTTTNR_V$MEF2_02																		GGGAGGRR_V$MAZ_Q6		RYTTCCTG_V$ETS2_B		GGGCGGR_V$SP1_Q6					SMTTTTGT_UNKNOWN				V$ELK1_01	V$ETS2_B
ZNF35	zinc finger protein 35								YTATTTTNR_V$MEF2_02																				RYTTCCTG_V$ETS2_B					SCGGAAGY_V$ELK1_02					MGGAAGTG_V$GABP_B	V$ELK1_01	V$ETS2_B		V$GABP_B
CD180	CD180 molecule								YTATTTTNR_V$MEF2_02																				RYTTCCTG_V$ETS2_B							SMTTTTGT_UNKNOWN
LYN	v-yes-1 Yamaguchi sarcoma viral related oncogene homolog								YTATTTTNR_V$MEF2_02																				RYTTCCTG_V$ETS2_B								RGAGGAARY_V$PU1_Q6				V$ETS2_B
GABRR2	gamma-aminobutyric acid (GABA) receptor, rho 2								YTATTTTNR_V$MEF2_02																					GATTGGY_V$NFY_Q6_01
NDEL1	nudE nuclear distribution gene E homolog like 1 (A. nidulans)								YTATTTTNR_V$MEF2_02																						GGGCGGR_V$SP1_Q6		GTGACGY_V$E4F1_Q6
USP28	ubiquitin specific peptidase 28								YTATTTTNR_V$MEF2_02
CDKN2A	cyclin-dependent kinase inhibitor 2A (melanoma, p16, inhibits CDK4)								YTATTTTNR_V$MEF2_02
HIPK3	homeodomain interacting protein kinase 3								YTATTTTNR_V$MEF2_02
PHKA2	phosphorylase kinase, alpha 2 (liver)								YTATTTTNR_V$MEF2_02
DNAJC3	DnaJ (Hsp40) homolog, subfamily C, member 3								YTATTTTNR_V$MEF2_02
LAT2	linker for activation of T cells family, member 2								YTATTTTNR_V$MEF2_02
MPP7	membrane protein, palmitoylated 7 (MAGUK p55 subfamily member 7)								YTATTTTNR_V$MEF2_02
SNX7	sorting nexin 7								YTATTTTNR_V$MEF2_02
MYBPH	myosin binding protein H									TGANTCA_V$AP1_C	GCANCTGNY_V$MYOD_Q6	CAGCTG_V$AP4_Q5		TTANTCA_UNKNOWN											GGGTGGRR_V$PAX4_03		GGGAGGRR_V$MAZ_Q6																	V$LFA1_Q6
ZNF503	zinc finger protein 503									TGANTCA_V$AP1_C	GCANCTGNY_V$MYOD_Q6	CAGCTG_V$AP4_Q5				CAGGTA_V$AREB6_01	CAGGTG_V$E12_Q6								GGGTGGRR_V$PAX4_03		GGGAGGRR_V$MAZ_Q6	CACGTG_V$MYC_Q2			GGGCGGR_V$SP1_Q6					SMTTTTGT_UNKNOWN
YWHAZ	tyrosine 3-monooxygenase/tryptophan 5-monooxygenase activation protein, zeta polypeptide									TGANTCA_V$AP1_C	GCANCTGNY_V$MYOD_Q6	CAGCTG_V$AP4_Q5					CAGGTG_V$E12_Q6			GGGYGTGNY_UNKNOWN	TGAYRTCA_V$ATF3_Q6		CTTTGT_V$LEF1_Q2		GGGTGGRR_V$PAX4_03		GGGAGGRR_V$MAZ_Q6			GATTGGY_V$NFY_Q6_01	GGGCGGR_V$SP1_Q6				CATTGTYY_V$SOX9_B1		RGAGGAARY_V$PU1_Q6
DRP2	dystrophin related protein 2									TGANTCA_V$AP1_C	GCANCTGNY_V$MYOD_Q6	CAGCTG_V$AP4_Q5					CAGGTG_V$E12_Q6												RYTTCCTG_V$ETS2_B
MAGED1	melanoma antigen family D, 1									TGANTCA_V$AP1_C	GCANCTGNY_V$MYOD_Q6	CAGCTG_V$AP4_Q5							CTGCAGY_UNKNOWN						GGGTGGRR_V$PAX4_03		GGGAGGRR_V$MAZ_Q6					RCGCANGCGY_V$NRF1_Q6				SMTTTTGT_UNKNOWN	RGAGGAARY_V$PU1_Q6		MGGAAGTG_V$GABP_B
NEBL	nebulette									TGANTCA_V$AP1_C	GCANCTGNY_V$MYOD_Q6		AACTTT_UNKNOWN				CAGGTG_V$E12_Q6				TGAYRTCA_V$ATF3_Q6	RTAAACA_V$FREAC2_01
FGF11	fibroblast growth factor 11									TGANTCA_V$AP1_C	GCANCTGNY_V$MYOD_Q6					CAGGTA_V$AREB6_01	CAGGTG_V$E12_Q6	WTGAAAT_UNKNOWN	CTGCAGY_UNKNOWN						GGGTGGRR_V$PAX4_03	RNGTGGGC_UNKNOWN	GGGAGGRR_V$MAZ_Q6	CACGTG_V$MYC_Q2		GATTGGY_V$NFY_Q6_01												V$NMYC_01						V$SP1_Q6_01
CLSTN3	calsyntenin 3									TGANTCA_V$AP1_C	GCANCTGNY_V$MYOD_Q6					CAGGTA_V$AREB6_01	CAGGTG_V$E12_Q6		CTGCAGY_UNKNOWN		TGAYRTCA_V$ATF3_Q6				GGGTGGRR_V$PAX4_03								GTGACGY_V$E4F1_Q6				RGAGGAARY_V$PU1_Q6
PCSK1N	proprotein convertase subtilisin/kexin type 1 inhibitor									TGANTCA_V$AP1_C	GCANCTGNY_V$MYOD_Q6								CTGCAGY_UNKNOWN						GGGTGGRR_V$PAX4_03						GGGCGGR_V$SP1_Q6	RCGCANGCGY_V$NRF1_Q6
LTB4R2	leukotriene B4 receptor 2									TGANTCA_V$AP1_C	GCANCTGNY_V$MYOD_Q6
ABHD4	abhydrolase domain containing 4									TGANTCA_V$AP1_C		CAGCTG_V$AP4_Q5	AACTTT_UNKNOWN				CAGGTG_V$E12_Q6
LAT	linker for activation of T cells									TGANTCA_V$AP1_C		CAGCTG_V$AP4_Q5				CAGGTA_V$AREB6_01									GGGTGGRR_V$PAX4_03	RNGTGGGC_UNKNOWN	GGGAGGRR_V$MAZ_Q6		RYTTCCTG_V$ETS2_B												V$ETS2_B
MDM2	Mdm2, transformed 3T3 cell double minute 2, p53 binding protein (mouse)									TGANTCA_V$AP1_C		CAGCTG_V$AP4_Q5										RTAAACA_V$FREAC2_01
SBSN	suprabasin									TGANTCA_V$AP1_C		CAGCTG_V$AP4_Q5											CTTTGT_V$LEF1_Q2		GGGTGGRR_V$PAX4_03		GGGAGGRR_V$MAZ_Q6
BACH1	BTB and CNC homology 1, basic leucine zipper transcription factor 1									TGANTCA_V$AP1_C		CAGCTG_V$AP4_Q5											CTTTGT_V$LEF1_Q2
TRAPPC3	trafficking protein particle complex 3									TGANTCA_V$AP1_C		CAGCTG_V$AP4_Q5													GGGTGGRR_V$PAX4_03		GGGAGGRR_V$MAZ_Q6				GGGCGGR_V$SP1_Q6	RCGCANGCGY_V$NRF1_Q6
IL24	interleukin 24									TGANTCA_V$AP1_C		CAGCTG_V$AP4_Q5															GGGAGGRR_V$MAZ_Q6		RYTTCCTG_V$ETS2_B
ATP6V1C1	ATPase, H+ transporting, lysosomal 42kDa, V1 subunit C1									TGANTCA_V$AP1_C		CAGCTG_V$AP4_Q5																CACGTG_V$MYC_Q2
GZMB	granzyme B (granzyme 2, cytotoxic T-lymphocyte-associated serine esterase 1)									TGANTCA_V$AP1_C		CAGCTG_V$AP4_Q5
TMEM104	transmembrane protein 104									TGANTCA_V$AP1_C		CAGCTG_V$AP4_Q5
LRRFIP2	leucine rich repeat (in FLII) interacting protein 2									TGANTCA_V$AP1_C			AACTTT_UNKNOWN	TTANTCA_UNKNOWN		CAGGTA_V$AREB6_01															GGGCGGR_V$SP1_Q6			SCGGAAGY_V$ELK1_02
TNIP3	TNFAIP3 interacting protein 3									TGANTCA_V$AP1_C			AACTTT_UNKNOWN	TTANTCA_UNKNOWN									CTTTGT_V$LEF1_Q2
LNPEP	leucyl/cystinyl aminopeptidase									TGANTCA_V$AP1_C			AACTTT_UNKNOWN		TGACAGNY_V$MEIS1_01										GGGTGGRR_V$PAX4_03						GGGCGGR_V$SP1_Q6
FOSL1	FOS-like antigen 1									TGANTCA_V$AP1_C			AACTTT_UNKNOWN				CAGGTG_V$E12_Q6										GGGAGGRR_V$MAZ_Q6	CACGTG_V$MYC_Q2	RYTTCCTG_V$ETS2_B		GGGCGGR_V$SP1_Q6
UBE2C	ubiquitin-conjugating enzyme E2C									TGANTCA_V$AP1_C			AACTTT_UNKNOWN											WTTGKCTG_UNKNOWN				CACGTG_V$MYC_Q2		GATTGGY_V$NFY_Q6_01
ATP11C	ATPase, Class VI, type 11C									TGANTCA_V$AP1_C			AACTTT_UNKNOWN
PPP2CB	protein phosphatase 2 (formerly 2A), catalytic subunit, beta isoform									TGANTCA_V$AP1_C			AACTTT_UNKNOWN
SFN	stratifin									TGANTCA_V$AP1_C				TTANTCA_UNKNOWN			CAGGTG_V$E12_Q6			GGGYGTGNY_UNKNOWN			CTTTGT_V$LEF1_Q2	WTTGKCTG_UNKNOWN
HMGA1	high mobility group AT-hook 1									TGANTCA_V$AP1_C				TTANTCA_UNKNOWN			CAGGTG_V$E12_Q6						CTTTGT_V$LEF1_Q2		GGGTGGRR_V$PAX4_03		GGGAGGRR_V$MAZ_Q6	CACGTG_V$MYC_Q2	RYTTCCTG_V$ETS2_B	GATTGGY_V$NFY_Q6_01	GGGCGGR_V$SP1_Q6								MGGAAGTG_V$GABP_B
CNOT6L	CCR4-NOT transcription complex, subunit 6-like									TGANTCA_V$AP1_C					TGACAGNY_V$MEIS1_01		CAGGTG_V$E12_Q6	WTGAAAT_UNKNOWN																			RGAGGAARY_V$PU1_Q6			V$ELK1_01
PSMD1	proteasome (prosome, macropain) 26S subunit, non-ATPase, 1									TGANTCA_V$AP1_C					TGACAGNY_V$MEIS1_01			WTGAAAT_UNKNOWN		GGGYGTGNY_UNKNOWN											GGGCGGR_V$SP1_Q6
PTMS	parathymosin									TGANTCA_V$AP1_C						CAGGTA_V$AREB6_01	CAGGTG_V$E12_Q6					RTAAACA_V$FREAC2_01	CTTTGT_V$LEF1_Q2	WTTGKCTG_UNKNOWN	GGGTGGRR_V$PAX4_03		GGGAGGRR_V$MAZ_Q6			GATTGGY_V$NFY_Q6_01	GGGCGGR_V$SP1_Q6
MYH14	myosin, heavy chain 14									TGANTCA_V$AP1_C						CAGGTA_V$AREB6_01	CAGGTG_V$E12_Q6						CTTTGT_V$LEF1_Q2							GATTGGY_V$NFY_Q6_01	GGGCGGR_V$SP1_Q6
HEPH	hephaestin									TGANTCA_V$AP1_C						CAGGTA_V$AREB6_01								WTTGKCTG_UNKNOWN
EPB41L1	erythrocyte membrane protein band 4.1-like 1									TGANTCA_V$AP1_C						CAGGTA_V$AREB6_01											GGGAGGRR_V$MAZ_Q6		RYTTCCTG_V$ETS2_B							SMTTTTGT_UNKNOWN
LYNX1	Ly6/neurotoxin 1									TGANTCA_V$AP1_C						CAGGTA_V$AREB6_01
PAF1	Paf1, RNA polymerase II associated factor, homolog (S. cerevisiae)									TGANTCA_V$AP1_C							CAGGTG_V$E12_Q6		CTGCAGY_UNKNOWN											GATTGGY_V$NFY_Q6_01	GGGCGGR_V$SP1_Q6									V$ELK1_01
GIT2	G protein-coupled receptor kinase interactor 2									TGANTCA_V$AP1_C							CAGGTG_V$E12_Q6		CTGCAGY_UNKNOWN													RCGCANGCGY_V$NRF1_Q6		SCGGAAGY_V$ELK1_02			RGAGGAARY_V$PU1_Q6	GCCATNTTG_V$YY1_Q6	MGGAAGTG_V$GABP_B	V$ELK1_01	V$ETS2_B
CA9	carbonic anhydrase IX									TGANTCA_V$AP1_C							CAGGTG_V$E12_Q6						CTTTGT_V$LEF1_Q2				GGGAGGRR_V$MAZ_Q6
PFKFB2	6-phosphofructo-2-kinase/fructose-2,6-biphosphatase 2									TGANTCA_V$AP1_C							CAGGTG_V$E12_Q6														GGGCGGR_V$SP1_Q6
HCN3	hyperpolarization activated cyclic nucleotide-gated potassium channel 3									TGANTCA_V$AP1_C							CAGGTG_V$E12_Q6
CEP135	centrosomal protein 135kDa									TGANTCA_V$AP1_C								WTGAAAT_UNKNOWN									GGGAGGRR_V$MAZ_Q6										RGAGGAARY_V$PU1_Q6		MGGAAGTG_V$GABP_B
MAP4	microtubule-associated protein 4									TGANTCA_V$AP1_C									CTGCAGY_UNKNOWN						GGGTGGRR_V$PAX4_03		GGGAGGRR_V$MAZ_Q6				GGGCGGR_V$SP1_Q6
MIER1	mesoderm induction early response 1 homolog (Xenopus laevis)									TGANTCA_V$AP1_C									CTGCAGY_UNKNOWN								GGGAGGRR_V$MAZ_Q6				GGGCGGR_V$SP1_Q6	RCGCANGCGY_V$NRF1_Q6		SCGGAAGY_V$ELK1_02			RGAGGAARY_V$PU1_Q6
MMP9	matrix metallopeptidase 9 (gelatinase B, 92kDa gelatinase, 92kDa type IV collagenase)									TGANTCA_V$AP1_C									CTGCAGY_UNKNOWN										RYTTCCTG_V$ETS2_B								RGAGGAARY_V$PU1_Q6
METTL6	methyltransferase like 6									TGANTCA_V$AP1_C									CTGCAGY_UNKNOWN															SCGGAAGY_V$ELK1_02
TNFRSF9	tumor necrosis factor receptor superfamily, member 9									TGANTCA_V$AP1_C									CTGCAGY_UNKNOWN
TRIM47	tripartite motif-containing 47									TGANTCA_V$AP1_C										GGGYGTGNY_UNKNOWN																													V$E2F_Q3
F2RL2	coagulation factor II (thrombin) receptor-like 2									TGANTCA_V$AP1_C											TGAYRTCA_V$ATF3_Q6
MMP12	matrix metallopeptidase 12 (macrophage elastase)									TGANTCA_V$AP1_C											TGAYRTCA_V$ATF3_Q6
ISG20	interferon stimulated exonuclease gene 20kDa									TGANTCA_V$AP1_C												RTAAACA_V$FREAC2_01
MCART1	mitochondrial carrier triple repeat 1									TGANTCA_V$AP1_C													CTTTGT_V$LEF1_Q2					CACGTG_V$MYC_Q2				RCGCANGCGY_V$NRF1_Q6
YIF1A	Yip1 interacting factor homolog A (S. cerevisiae)									TGANTCA_V$AP1_C														WTTGKCTG_UNKNOWN					RYTTCCTG_V$ETS2_B
PLA2G4F	phospholipase A2, group IVF									TGANTCA_V$AP1_C															GGGTGGRR_V$PAX4_03				RYTTCCTG_V$ETS2_B												V$ETS2_B
RAB3D	RAB3D, member RAS oncogene family									TGANTCA_V$AP1_C															GGGTGGRR_V$PAX4_03						GGGCGGR_V$SP1_Q6
SLC25A24	solute carrier family 25 (mitochondrial carrier; phosphate carrier), member 24									TGANTCA_V$AP1_C															GGGTGGRR_V$PAX4_03
PPP2R2C	protein phosphatase 2 (formerly 2A), regulatory subunit B (PR 52), gamma isoform									TGANTCA_V$AP1_C																RNGTGGGC_UNKNOWN	GGGAGGRR_V$MAZ_Q6
FADS3	fatty acid desaturase 3									TGANTCA_V$AP1_C																RNGTGGGC_UNKNOWN		CACGTG_V$MYC_Q2
LRSAM1	leucine rich repeat and sterile alpha motif containing 1									TGANTCA_V$AP1_C																	GGGAGGRR_V$MAZ_Q6				GGGCGGR_V$SP1_Q6
PPP1R8	protein phosphatase 1, regulatory (inhibitor) subunit 8									TGANTCA_V$AP1_C																	GGGAGGRR_V$MAZ_Q6									SMTTTTGT_UNKNOWN													V$E2F_Q3
ZNF771	zinc finger protein 771									TGANTCA_V$AP1_C																		CACGTG_V$MYC_Q2			GGGCGGR_V$SP1_Q6
CAPNS1	calpain, small subunit 1									TGANTCA_V$AP1_C																					GGGCGGR_V$SP1_Q6	RCGCANGCGY_V$NRF1_Q6
ACTN4	actinin, alpha 4									TGANTCA_V$AP1_C																					GGGCGGR_V$SP1_Q6
DSC2	desmocollin 2									TGANTCA_V$AP1_C																					GGGCGGR_V$SP1_Q6
OSMR	oncostatin M receptor									TGANTCA_V$AP1_C																					GGGCGGR_V$SP1_Q6
RNF34	ring finger protein 34									TGANTCA_V$AP1_C																					GGGCGGR_V$SP1_Q6
LRRC8E	leucine rich repeat containing 8 family, member E									TGANTCA_V$AP1_C																																						V$SP1_Q6_01
MCTP1	multiple C2 domains, transmembrane 1									TGANTCA_V$AP1_C
PEA15	phosphoprotein enriched in astrocytes 15									TGANTCA_V$AP1_C
SUOX	sulfite oxidase									TGANTCA_V$AP1_C
MMP1	matrix metallopeptidase 1 (interstitial collagenase)									TGANTCA_V$AP1_C
IGSF9	immunoglobulin superfamily, member 9									TGANTCA_V$AP1_C
IDS	iduronate 2-sulfatase (Hunter syndrome)									TGANTCA_V$AP1_C
SLC11A1	solute carrier family 11 (proton-coupled divalent metal ion transporters), member 1									TGANTCA_V$AP1_C
ITGAX	integrin, alpha X (complement component 3 receptor 4 subunit)									TGANTCA_V$AP1_C
NPFFR1	neuropeptide FF receptor 1									TGANTCA_V$AP1_C
LY6D	lymphocyte antigen 6 complex, locus D									TGANTCA_V$AP1_C
SLC25A45	solute carrier family 25, member 45									TGANTCA_V$AP1_C
PKM2	pyruvate kinase, muscle									TGANTCA_V$AP1_C
STAT1	signal transducer and activator of transcription 1, 91kDa									TGANTCA_V$AP1_C
PRICKLE1	prickle homolog 1 (Drosophila)										GCANCTGNY_V$MYOD_Q6	CAGCTG_V$AP4_Q5	AACTTT_UNKNOWN	TTANTCA_UNKNOWN	TGACAGNY_V$MEIS1_01																GGGCGGR_V$SP1_Q6						RGAGGAARY_V$PU1_Q6
PPM1J	protein phosphatase 1J (PP2C domain containing)										GCANCTGNY_V$MYOD_Q6	CAGCTG_V$AP4_Q5	AACTTT_UNKNOWN	TTANTCA_UNKNOWN			CAGGTG_V$E12_Q6		CTGCAGY_UNKNOWN								GGGAGGRR_V$MAZ_Q6																	V$LFA1_Q6				V$SP1_Q6_01
CBFA2T3	core-binding factor, runt domain, alpha subunit 2; translocated to, 3										GCANCTGNY_V$MYOD_Q6	CAGCTG_V$AP4_Q5	AACTTT_UNKNOWN				CAGGTG_V$E12_Q6		CTGCAGY_UNKNOWN						GGGTGGRR_V$PAX4_03	RNGTGGGC_UNKNOWN	GGGAGGRR_V$MAZ_Q6				GGGCGGR_V$SP1_Q6						RGAGGAARY_V$PU1_Q6
TSEN54	tRNA splicing endonuclease 54 homolog (S. cerevisiae)										GCANCTGNY_V$MYOD_Q6	CAGCTG_V$AP4_Q5	AACTTT_UNKNOWN				CAGGTG_V$E12_Q6						CTTTGT_V$LEF1_Q2				GGGAGGRR_V$MAZ_Q6		RYTTCCTG_V$ETS2_B		GGGCGGR_V$SP1_Q6	RCGCANGCGY_V$NRF1_Q6
HES6	hairy and enhancer of split 6 (Drosophila)										GCANCTGNY_V$MYOD_Q6	CAGCTG_V$AP4_Q5			TGACAGNY_V$MEIS1_01		CAGGTG_V$E12_Q6						CTTTGT_V$LEF1_Q2
RBM15B	RNA binding motif protein 15B										GCANCTGNY_V$MYOD_Q6	CAGCTG_V$AP4_Q5				CAGGTA_V$AREB6_01												CACGTG_V$MYC_Q2			GGGCGGR_V$SP1_Q6															V$NFMUE1_Q6
COL22A1	collagen, type XXII, alpha 1										GCANCTGNY_V$MYOD_Q6	CAGCTG_V$AP4_Q5					CAGGTG_V$E12_Q6						CTTTGT_V$LEF1_Q2
ARMC8	armadillo repeat containing 8										GCANCTGNY_V$MYOD_Q6	CAGCTG_V$AP4_Q5					CAGGTG_V$E12_Q6								GGGTGGRR_V$PAX4_03													GCCATNTTG_V$YY1_Q6
TFAP2C	transcription factor AP-2 gamma (activating enhancer binding protein 2 gamma)										GCANCTGNY_V$MYOD_Q6	CAGCTG_V$AP4_Q5					CAGGTG_V$E12_Q6										GGGAGGRR_V$MAZ_Q6				GGGCGGR_V$SP1_Q6			SCGGAAGY_V$ELK1_02
FGR	Gardner-Rasheed feline sarcoma viral (v-fgr) oncogene homolog										GCANCTGNY_V$MYOD_Q6	CAGCTG_V$AP4_Q5					CAGGTG_V$E12_Q6												RYTTCCTG_V$ETS2_B												V$ETS2_B
SPCS1	signal peptidase complex subunit 1 homolog (S. cerevisiae)										GCANCTGNY_V$MYOD_Q6	CAGCTG_V$AP4_Q5					CAGGTG_V$E12_Q6
GSK3B	glycogen synthase kinase 3 beta										GCANCTGNY_V$MYOD_Q6	CAGCTG_V$AP4_Q5							CTGCAGY_UNKNOWN				CTTTGT_V$LEF1_Q2				GGGAGGRR_V$MAZ_Q6	CACGTG_V$MYC_Q2		GATTGGY_V$NFY_Q6_01	GGGCGGR_V$SP1_Q6					SMTTTTGT_UNKNOWN								V$LFA1_Q6
CCNE2	cyclin E2										GCANCTGNY_V$MYOD_Q6	CAGCTG_V$AP4_Q5							CTGCAGY_UNKNOWN				CTTTGT_V$LEF1_Q2				GGGAGGRR_V$MAZ_Q6
MYO7A	myosin VIIA										GCANCTGNY_V$MYOD_Q6	CAGCTG_V$AP4_Q5									TGAYRTCA_V$ATF3_Q6
DLL3	delta-like 3 (Drosophila)										GCANCTGNY_V$MYOD_Q6	CAGCTG_V$AP4_Q5											CTTTGT_V$LEF1_Q2				GGGAGGRR_V$MAZ_Q6		RYTTCCTG_V$ETS2_B		GGGCGGR_V$SP1_Q6
BRD4	bromodomain containing 4										GCANCTGNY_V$MYOD_Q6	CAGCTG_V$AP4_Q5													GGGTGGRR_V$PAX4_03
IDH2	isocitrate dehydrogenase 2 (NADP+), mitochondrial										GCANCTGNY_V$MYOD_Q6	CAGCTG_V$AP4_Q5														RNGTGGGC_UNKNOWN										SMTTTTGT_UNKNOWN
IQCD	IQ motif containing D										GCANCTGNY_V$MYOD_Q6	CAGCTG_V$AP4_Q5																		GATTGGY_V$NFY_Q6_01	GGGCGGR_V$SP1_Q6													V$LFA1_Q6
TPCN1	two pore segment channel 1										GCANCTGNY_V$MYOD_Q6	CAGCTG_V$AP4_Q5																		GATTGGY_V$NFY_Q6_01	GGGCGGR_V$SP1_Q6													V$LFA1_Q6
ELP4	elongation protein 4 homolog (S. cerevisiae)										GCANCTGNY_V$MYOD_Q6	CAGCTG_V$AP4_Q5																		GATTGGY_V$NFY_Q6_01
GPR37L1	G protein-coupled receptor 37 like 1										GCANCTGNY_V$MYOD_Q6	CAGCTG_V$AP4_Q5
SLC29A4	solute carrier family 29 (nucleoside transporters), member 4										GCANCTGNY_V$MYOD_Q6	CAGCTG_V$AP4_Q5
DBNDD1	dysbindin (dystrobrevin binding protein 1) domain containing 1										GCANCTGNY_V$MYOD_Q6	CAGCTG_V$AP4_Q5
NHLH1	nescient helix loop helix 1										GCANCTGNY_V$MYOD_Q6		AACTTT_UNKNOWN	TTANTCA_UNKNOWN			CAGGTG_V$E12_Q6	WTGAAAT_UNKNOWN							GGGTGGRR_V$PAX4_03
SKIL	SKI-like										GCANCTGNY_V$MYOD_Q6		AACTTT_UNKNOWN	TTANTCA_UNKNOWN			CAGGTG_V$E12_Q6						CTTTGT_V$LEF1_Q2		GGGTGGRR_V$PAX4_03
FGFR1	fibroblast growth factor receptor 1 (fms-related tyrosine kinase 2, Pfeiffer syndrome)										GCANCTGNY_V$MYOD_Q6		AACTTT_UNKNOWN	TTANTCA_UNKNOWN					CTGCAGY_UNKNOWN						GGGTGGRR_V$PAX4_03		GGGAGGRR_V$MAZ_Q6				GGGCGGR_V$SP1_Q6				CATTGTYY_V$SOX9_B1
LSR	lipolysis stimulated lipoprotein receptor										GCANCTGNY_V$MYOD_Q6		AACTTT_UNKNOWN			CAGGTA_V$AREB6_01	CAGGTG_V$E12_Q6						CTTTGT_V$LEF1_Q2			RNGTGGGC_UNKNOWN	GGGAGGRR_V$MAZ_Q6		RYTTCCTG_V$ETS2_B					SCGGAAGY_V$ELK1_02					MGGAAGTG_V$GABP_B				V$GABP_B
CAMK1D	calcium/calmodulin-dependent protein kinase ID										GCANCTGNY_V$MYOD_Q6		AACTTT_UNKNOWN				CAGGTG_V$E12_Q6		CTGCAGY_UNKNOWN			RTAAACA_V$FREAC2_01															RGAGGAARY_V$PU1_Q6				V$ETS2_B
ARL5B	ADP-ribosylation factor-like 5B										GCANCTGNY_V$MYOD_Q6		AACTTT_UNKNOWN				CAGGTG_V$E12_Q6						CTTTGT_V$LEF1_Q2											SCGGAAGY_V$ELK1_02					MGGAAGTG_V$GABP_B
GRK6	G protein-coupled receptor kinase 6										GCANCTGNY_V$MYOD_Q6		AACTTT_UNKNOWN							GGGYGTGNY_UNKNOWN		RTAAACA_V$FREAC2_01			GGGTGGRR_V$PAX4_03		GGGAGGRR_V$MAZ_Q6	CACGTG_V$MYC_Q2			GGGCGGR_V$SP1_Q6											V$NMYC_01
COL4A4	collagen, type IV, alpha 4										GCANCTGNY_V$MYOD_Q6			TTANTCA_UNKNOWN			CAGGTG_V$E12_Q6
MXD4	MAX dimerization protein 4										GCANCTGNY_V$MYOD_Q6				TGACAGNY_V$MEIS1_01							RTAAACA_V$FREAC2_01						CACGTG_V$MYC_Q2									RGAGGAARY_V$PU1_Q6					V$NMYC_01					V$SP1_Q4_01
SQLE	squalene epoxidase										GCANCTGNY_V$MYOD_Q6						CAGGTG_V$E12_Q6	WTGAAAT_UNKNOWN
CDK2AP2	CDK2-associated protein 2										GCANCTGNY_V$MYOD_Q6						CAGGTG_V$E12_Q6		CTGCAGY_UNKNOWN								GGGAGGRR_V$MAZ_Q6		RYTTCCTG_V$ETS2_B	GATTGGY_V$NFY_Q6_01			GTGACGY_V$E4F1_Q6
CD2AP	CD2-associated protein										GCANCTGNY_V$MYOD_Q6						CAGGTG_V$E12_Q6				TGAYRTCA_V$ATF3_Q6	RTAAACA_V$FREAC2_01							RYTTCCTG_V$ETS2_B		GGGCGGR_V$SP1_Q6		GTGACGY_V$E4F1_Q6
EGLN1	egl nine homolog 1 (C. elegans)										GCANCTGNY_V$MYOD_Q6						CAGGTG_V$E12_Q6					RTAAACA_V$FREAC2_01
EZH2	enhancer of zeste homolog 2 (Drosophila)										GCANCTGNY_V$MYOD_Q6						CAGGTG_V$E12_Q6						CTTTGT_V$LEF1_Q2								GGGCGGR_V$SP1_Q6																		V$E2F_Q3
NR1H3	nuclear receptor subfamily 1, group H, member 3										GCANCTGNY_V$MYOD_Q6						CAGGTG_V$E12_Q6										GGGAGGRR_V$MAZ_Q6
RASD2	RASD family, member 2										GCANCTGNY_V$MYOD_Q6						CAGGTG_V$E12_Q6											CACGTG_V$MYC_Q2	RYTTCCTG_V$ETS2_B
L3MBTL2	l(3)mbt-like 2 (Drosophila)										GCANCTGNY_V$MYOD_Q6						CAGGTG_V$E12_Q6												RYTTCCTG_V$ETS2_B	GATTGGY_V$NFY_Q6_01								GCCATNTTG_V$YY1_Q6			V$ETS2_B
FBLIM1	filamin binding LIM protein 1										GCANCTGNY_V$MYOD_Q6						CAGGTG_V$E12_Q6												RYTTCCTG_V$ETS2_B
CRELD1	cysteine-rich with EGF-like domains 1										GCANCTGNY_V$MYOD_Q6						CAGGTG_V$E12_Q6														GGGCGGR_V$SP1_Q6		GTGACGY_V$E4F1_Q6
TAPBPL	TAP binding protein-like										GCANCTGNY_V$MYOD_Q6						CAGGTG_V$E12_Q6																												V$IRF_Q6
RHBDF2	rhomboid 5 homolog 2 (Drosophila)										GCANCTGNY_V$MYOD_Q6						CAGGTG_V$E12_Q6
BCAS4	breast carcinoma amplified sequence 4										GCANCTGNY_V$MYOD_Q6						CAGGTG_V$E12_Q6
SIM2	single-minded homolog 2 (Drosophila)										GCANCTGNY_V$MYOD_Q6						CAGGTG_V$E12_Q6
ANKRD17	ankyrin repeat domain 17										GCANCTGNY_V$MYOD_Q6							WTGAAAT_UNKNOWN								RNGTGGGC_UNKNOWN	GGGAGGRR_V$MAZ_Q6	CACGTG_V$MYC_Q2					GTGACGY_V$E4F1_Q6	SCGGAAGY_V$ELK1_02									V$GABP_B
CIDEB	cell death-inducing DFFA-like effector b										GCANCTGNY_V$MYOD_Q6								CTGCAGY_UNKNOWN
NBEAL1	neurobeachin-like 1										GCANCTGNY_V$MYOD_Q6
SAMD1	sterile alpha motif domain containing 1											CAGCTG_V$AP4_Q5	AACTTT_UNKNOWN		TGACAGNY_V$MEIS1_01		CAGGTG_V$E12_Q6								GGGTGGRR_V$PAX4_03
SLC12A2	solute carrier family 12 (sodium/potassium/chloride transporters), member 2											CAGCTG_V$AP4_Q5	AACTTT_UNKNOWN		TGACAGNY_V$MEIS1_01																GGGCGGR_V$SP1_Q6			SCGGAAGY_V$ELK1_02
PTK2	PTK2 protein tyrosine kinase 2											CAGCTG_V$AP4_Q5	AACTTT_UNKNOWN					WTGAAAT_UNKNOWN	CTGCAGY_UNKNOWN																										V$IRF_Q6
IMPDH1	IMP (inosine monophosphate) dehydrogenase 1											CAGCTG_V$AP4_Q5	AACTTT_UNKNOWN					WTGAAAT_UNKNOWN									GGGAGGRR_V$MAZ_Q6				GGGCGGR_V$SP1_Q6						RGAGGAARY_V$PU1_Q6				V$ETS2_B
PARP6	poly (ADP-ribose) polymerase family, member 6											CAGCTG_V$AP4_Q5	AACTTT_UNKNOWN										CTTTGT_V$LEF1_Q2									RCGCANGCGY_V$NRF1_Q6
SUMO2	SMT3 suppressor of mif two 3 homolog 2 (S. cerevisiae)											CAGCTG_V$AP4_Q5	AACTTT_UNKNOWN																		GGGCGGR_V$SP1_Q6							GCCATNTTG_V$YY1_Q6
PLS3	plastin 3 (T isoform)											CAGCTG_V$AP4_Q5		TTANTCA_UNKNOWN	TGACAGNY_V$MEIS1_01							RTAAACA_V$FREAC2_01			GGGTGGRR_V$PAX4_03		GGGAGGRR_V$MAZ_Q6				GGGCGGR_V$SP1_Q6
FAM70A	family with sequence similarity 70, member A											CAGCTG_V$AP4_Q5		TTANTCA_UNKNOWN					CTGCAGY_UNKNOWN				CTTTGT_V$LEF1_Q2				GGGAGGRR_V$MAZ_Q6					RCGCANGCGY_V$NRF1_Q6																	V$E2F_Q3
BACE2	beta-site APP-cleaving enzyme 2											CAGCTG_V$AP4_Q5		TTANTCA_UNKNOWN
EXOC6	exocyst complex component 6											CAGCTG_V$AP4_Q5			TGACAGNY_V$MEIS1_01		CAGGTG_V$E12_Q6	WTGAAAT_UNKNOWN		GGGYGTGNY_UNKNOWN			CTTTGT_V$LEF1_Q2			RNGTGGGC_UNKNOWN												GCCATNTTG_V$YY1_Q6								V$NFMUE1_Q6
PPP1R3D	protein phosphatase 1, regulatory subunit 3D											CAGCTG_V$AP4_Q5			TGACAGNY_V$MEIS1_01																GGGCGGR_V$SP1_Q6		GTGACGY_V$E4F1_Q6														V$SP1_Q4_01
CD276	CD276 molecule											CAGCTG_V$AP4_Q5			TGACAGNY_V$MEIS1_01
KLF10	Kruppel-like factor 10											CAGCTG_V$AP4_Q5				CAGGTA_V$AREB6_01	CAGGTG_V$E12_Q6		CTGCAGY_UNKNOWN						GGGTGGRR_V$PAX4_03	RNGTGGGC_UNKNOWN	GGGAGGRR_V$MAZ_Q6	CACGTG_V$MYC_Q2			GGGCGGR_V$SP1_Q6											V$NMYC_01
CHPF	-											CAGCTG_V$AP4_Q5				CAGGTA_V$AREB6_01					TGAYRTCA_V$ATF3_Q6		CTTTGT_V$LEF1_Q2				GGGAGGRR_V$MAZ_Q6				GGGCGGR_V$SP1_Q6		GTGACGY_V$E4F1_Q6	SCGGAAGY_V$ELK1_02					MGGAAGTG_V$GABP_B				V$GABP_B
RUFY4	RUN and FYVE domain containing 4											CAGCTG_V$AP4_Q5				CAGGTA_V$AREB6_01															GGGCGGR_V$SP1_Q6
HIST1H2AD	histone cluster 1, H2ad											CAGCTG_V$AP4_Q5				CAGGTA_V$AREB6_01
HIST1H2BF	histone cluster 1, H2bf											CAGCTG_V$AP4_Q5				CAGGTA_V$AREB6_01
MDK	midkine (neurite growth-promoting factor 2)											CAGCTG_V$AP4_Q5					CAGGTG_V$E12_Q6	WTGAAAT_UNKNOWN		GGGYGTGNY_UNKNOWN		RTAAACA_V$FREAC2_01	CTTTGT_V$LEF1_Q2				GGGAGGRR_V$MAZ_Q6
CASC4	cancer susceptibility candidate 4											CAGCTG_V$AP4_Q5					CAGGTG_V$E12_Q6	WTGAAAT_UNKNOWN
PHF1	PHD finger protein 1											CAGCTG_V$AP4_Q5					CAGGTG_V$E12_Q6			GGGYGTGNY_UNKNOWN				WTTGKCTG_UNKNOWN	GGGTGGRR_V$PAX4_03						GGGCGGR_V$SP1_Q6	RCGCANGCGY_V$NRF1_Q6
CNNM2	cyclin M2											CAGCTG_V$AP4_Q5					CAGGTG_V$E12_Q6			GGGYGTGNY_UNKNOWN							GGGAGGRR_V$MAZ_Q6			GATTGGY_V$NFY_Q6_01
RASL10B	RAS-like, family 10, member B											CAGCTG_V$AP4_Q5					CAGGTG_V$E12_Q6			GGGYGTGNY_UNKNOWN
PTP4A3	protein tyrosine phosphatase type IVA, member 3											CAGCTG_V$AP4_Q5					CAGGTG_V$E12_Q6					RTAAACA_V$FREAC2_01
2003-09-01	septin 3											CAGCTG_V$AP4_Q5					CAGGTG_V$E12_Q6						CTTTGT_V$LEF1_Q2	WTTGKCTG_UNKNOWN	GGGTGGRR_V$PAX4_03			CACGTG_V$MYC_Q2														V$NMYC_01
EYA3	eyes absent homolog 3 (Drosophila)											CAGCTG_V$AP4_Q5					CAGGTG_V$E12_Q6						CTTTGT_V$LEF1_Q2			RNGTGGGC_UNKNOWN					GGGCGGR_V$SP1_Q6
UBTF	upstream binding transcription factor, RNA polymerase I											CAGCTG_V$AP4_Q5					CAGGTG_V$E12_Q6						CTTTGT_V$LEF1_Q2				GGGAGGRR_V$MAZ_Q6		RYTTCCTG_V$ETS2_B		GGGCGGR_V$SP1_Q6
ELN	elastin (supravalvular aortic stenosis, Williams-Beuren syndrome)											CAGCTG_V$AP4_Q5					CAGGTG_V$E12_Q6								GGGTGGRR_V$PAX4_03						GGGCGGR_V$SP1_Q6						RGAGGAARY_V$PU1_Q6
TSPAN33	tetraspanin 33											CAGCTG_V$AP4_Q5					CAGGTG_V$E12_Q6										GGGAGGRR_V$MAZ_Q6
FAM98A	family with sequence similarity 98, member A											CAGCTG_V$AP4_Q5					CAGGTG_V$E12_Q6															RCGCANGCGY_V$NRF1_Q6
ANKRD1	ankyrin repeat domain 1 (cardiac muscle)											CAGCTG_V$AP4_Q5					CAGGTG_V$E12_Q6
ERN1	endoplasmic reticulum to nucleus signalling 1											CAGCTG_V$AP4_Q5					CAGGTG_V$E12_Q6
LCK	lymphocyte-specific protein tyrosine kinase											CAGCTG_V$AP4_Q5							CTGCAGY_UNKNOWN						GGGTGGRR_V$PAX4_03	RNGTGGGC_UNKNOWN	GGGAGGRR_V$MAZ_Q6		RYTTCCTG_V$ETS2_B											V$ELK1_01
EFS	embryonal Fyn-associated substrate											CAGCTG_V$AP4_Q5								GGGYGTGNY_UNKNOWN	TGAYRTCA_V$ATF3_Q6						GGGAGGRR_V$MAZ_Q6
AKT1	v-akt murine thymoma viral oncogene homolog 1											CAGCTG_V$AP4_Q5								GGGYGTGNY_UNKNOWN					GGGTGGRR_V$PAX4_03
PARP12	poly (ADP-ribose) polymerase family, member 12											CAGCTG_V$AP4_Q5								GGGYGTGNY_UNKNOWN							GGGAGGRR_V$MAZ_Q6																		V$IRF_Q6
NID2	nidogen 2 (osteonidogen)											CAGCTG_V$AP4_Q5										RTAAACA_V$FREAC2_01	CTTTGT_V$LEF1_Q2		GGGTGGRR_V$PAX4_03
AKAP9	A kinase (PRKA) anchor protein (yotiao) 9											CAGCTG_V$AP4_Q5											CTTTGT_V$LEF1_Q2							GATTGGY_V$NFY_Q6_01
DLEU1	deleted in lymphocytic leukemia, 1											CAGCTG_V$AP4_Q5												WTTGKCTG_UNKNOWN						GATTGGY_V$NFY_Q6_01	GGGCGGR_V$SP1_Q6
SLC39A9	solute carrier family 39 (zinc transporter), member 9											CAGCTG_V$AP4_Q5												WTTGKCTG_UNKNOWN						GATTGGY_V$NFY_Q6_01				SCGGAAGY_V$ELK1_02	CATTGTYY_V$SOX9_B1				MGGAAGTG_V$GABP_B							V$NFMUE1_Q6
KLK13	kallikrein 13											CAGCTG_V$AP4_Q5													GGGTGGRR_V$PAX4_03	RNGTGGGC_UNKNOWN	GGGAGGRR_V$MAZ_Q6				GGGCGGR_V$SP1_Q6													V$LFA1_Q6
PTPN6	protein tyrosine phosphatase, non-receptor type 6											CAGCTG_V$AP4_Q5													GGGTGGRR_V$PAX4_03	RNGTGGGC_UNKNOWN			RYTTCCTG_V$ETS2_B		GGGCGGR_V$SP1_Q6						RGAGGAARY_V$PU1_Q6
MAN2B1	mannosidase, alpha, class 2B, member 1											CAGCTG_V$AP4_Q5													GGGTGGRR_V$PAX4_03						GGGCGGR_V$SP1_Q6
SPTY2D1	SPT2, Suppressor of Ty, domain containing 1 (S. cerevisiae)											CAGCTG_V$AP4_Q5													GGGTGGRR_V$PAX4_03							RCGCANGCGY_V$NRF1_Q6		SCGGAAGY_V$ELK1_02					MGGAAGTG_V$GABP_B
FBXO5	F-box protein 5											CAGCTG_V$AP4_Q5													GGGTGGRR_V$PAX4_03							RCGCANGCGY_V$NRF1_Q6																	V$E2F_Q3
MYOZ1	myozenin 1											CAGCTG_V$AP4_Q5															GGGAGGRR_V$MAZ_Q6
DOK3	docking protein 3											CAGCTG_V$AP4_Q5															GGGAGGRR_V$MAZ_Q6
DPP3	dipeptidyl-peptidase 3											CAGCTG_V$AP4_Q5																	RYTTCCTG_V$ETS2_B		GGGCGGR_V$SP1_Q6			SCGGAAGY_V$ELK1_02					MGGAAGTG_V$GABP_B	V$ELK1_01	V$ETS2_B
CMKLR1	chemokine-like receptor 1											CAGCTG_V$AP4_Q5																	RYTTCCTG_V$ETS2_B		GGGCGGR_V$SP1_Q6
NCF4	neutrophil cytosolic factor 4, 40kDa											CAGCTG_V$AP4_Q5																	RYTTCCTG_V$ETS2_B
TNRC6C	trinucleotide repeat containing 6C											CAGCTG_V$AP4_Q5																		GATTGGY_V$NFY_Q6_01
PQLC2	PQ loop repeat containing 2											CAGCTG_V$AP4_Q5																			GGGCGGR_V$SP1_Q6	RCGCANGCGY_V$NRF1_Q6
ARMC5	armadillo repeat containing 5											CAGCTG_V$AP4_Q5																			GGGCGGR_V$SP1_Q6
FAM50A	family with sequence similarity 50, member A											CAGCTG_V$AP4_Q5																					GTGACGY_V$E4F1_Q6
SPECC1	spectrin domain with coiled-coils 1											CAGCTG_V$AP4_Q5																							CATTGTYY_V$SOX9_B1		RGAGGAARY_V$PU1_Q6
PML	promyelocytic leukemia											CAGCTG_V$AP4_Q5																									RGAGGAARY_V$PU1_Q6		MGGAAGTG_V$GABP_B
FOXN2	forkhead box N2											CAGCTG_V$AP4_Q5																										GCCATNTTG_V$YY1_Q6
RGR	retinal G protein coupled receptor											CAGCTG_V$AP4_Q5
CTXN1	cortexin 1											CAGCTG_V$AP4_Q5
LOC220594	-											CAGCTG_V$AP4_Q5
B3GALNT2	beta-1,3-N-acetylgalactosaminyltransferase 2											CAGCTG_V$AP4_Q5
CBX8	chromobox homolog 8 (Pc class homolog, Drosophila)												AACTTT_UNKNOWN	TTANTCA_UNKNOWN			CAGGTG_V$E12_Q6	WTGAAAT_UNKNOWN	CTGCAGY_UNKNOWN	GGGYGTGNY_UNKNOWN	TGAYRTCA_V$ATF3_Q6		CTTTGT_V$LEF1_Q2	WTTGKCTG_UNKNOWN	GGGTGGRR_V$PAX4_03		GGGAGGRR_V$MAZ_Q6						GTGACGY_V$E4F1_Q6	SCGGAAGY_V$ELK1_02					MGGAAGTG_V$GABP_B
CAMK2D	calcium/calmodulin-dependent protein kinase (CaM kinase) II delta												AACTTT_UNKNOWN	TTANTCA_UNKNOWN					CTGCAGY_UNKNOWN		TGAYRTCA_V$ATF3_Q6							CACGTG_V$MYC_Q2			GGGCGGR_V$SP1_Q6
PHF8	PHD finger protein 8												AACTTT_UNKNOWN	TTANTCA_UNKNOWN								RTAAACA_V$FREAC2_01									GGGCGGR_V$SP1_Q6		GTGACGY_V$E4F1_Q6													V$NFMUE1_Q6
CPNE5	copine V												AACTTT_UNKNOWN	TTANTCA_UNKNOWN											GGGTGGRR_V$PAX4_03																								V$E2F_Q3
PRPF4B	PRP4 pre-mRNA processing factor 4 homolog B (yeast)												AACTTT_UNKNOWN	TTANTCA_UNKNOWN
LARGE	like-glycosyltransferase												AACTTT_UNKNOWN	TTANTCA_UNKNOWN
PHC2	polyhomeotic homolog 2 (Drosophila)												AACTTT_UNKNOWN		TGACAGNY_V$MEIS1_01		CAGGTG_V$E12_Q6						CTTTGT_V$LEF1_Q2				GGGAGGRR_V$MAZ_Q6													V$ELK1_01
R3HDM1	R3H domain containing 1												AACTTT_UNKNOWN		TGACAGNY_V$MEIS1_01		CAGGTG_V$E12_Q6								GGGTGGRR_V$PAX4_03	RNGTGGGC_UNKNOWN	GGGAGGRR_V$MAZ_Q6			GATTGGY_V$NFY_Q6_01	GGGCGGR_V$SP1_Q6			SCGGAAGY_V$ELK1_02				GCCATNTTG_V$YY1_Q6	MGGAAGTG_V$GABP_B
ARMCX3	armadillo repeat containing, X-linked 3												AACTTT_UNKNOWN		TGACAGNY_V$MEIS1_01		CAGGTG_V$E12_Q6										GGGAGGRR_V$MAZ_Q6	CACGTG_V$MYC_Q2			GGGCGGR_V$SP1_Q6
NF2	neurofibromin 2 (bilateral acoustic neuroma)												AACTTT_UNKNOWN		TGACAGNY_V$MEIS1_01															GATTGGY_V$NFY_Q6_01	GGGCGGR_V$SP1_Q6					SMTTTTGT_UNKNOWN
SMEK1	SMEK homolog 1, suppressor of mek1 (Dictyostelium)												AACTTT_UNKNOWN			CAGGTA_V$AREB6_01
CDS1	CDP-diacylglycerol synthase (phosphatidate cytidylyltransferase) 1												AACTTT_UNKNOWN				CAGGTG_V$E12_Q6				TGAYRTCA_V$ATF3_Q6
MMP16	matrix metallopeptidase 16 (membrane-inserted)												AACTTT_UNKNOWN				CAGGTG_V$E12_Q6					RTAAACA_V$FREAC2_01	CTTTGT_V$LEF1_Q2
ING3	inhibitor of growth family, member 3												AACTTT_UNKNOWN				CAGGTG_V$E12_Q6					RTAAACA_V$FREAC2_01									GGGCGGR_V$SP1_Q6							GCCATNTTG_V$YY1_Q6									V$SP1_Q4_01		V$E2F_Q3
KRAS	v-Ki-ras2 Kirsten rat sarcoma viral oncogene homolog												AACTTT_UNKNOWN				CAGGTG_V$E12_Q6						CTTTGT_V$LEF1_Q2				GGGAGGRR_V$MAZ_Q6
SLC6A11	solute carrier family 6 (neurotransmitter transporter, GABA), member 11												AACTTT_UNKNOWN				CAGGTG_V$E12_Q6								GGGTGGRR_V$PAX4_03						GGGCGGR_V$SP1_Q6
ZBTB7B	zinc finger and BTB domain containing 7B												AACTTT_UNKNOWN				CAGGTG_V$E12_Q6										GGGAGGRR_V$MAZ_Q6		RYTTCCTG_V$ETS2_B											V$ELK1_01	V$ETS2_B
DGKD	diacylglycerol kinase, delta 130kDa												AACTTT_UNKNOWN				CAGGTG_V$E12_Q6
REL	v-rel reticuloendotheliosis viral oncogene homolog (avian)												AACTTT_UNKNOWN					WTGAAAT_UNKNOWN													GGGCGGR_V$SP1_Q6
CAPS	calcyphosine												AACTTT_UNKNOWN					WTGAAAT_UNKNOWN
MLF2	myeloid leukemia factor 2												AACTTT_UNKNOWN						CTGCAGY_UNKNOWN		TGAYRTCA_V$ATF3_Q6						GGGAGGRR_V$MAZ_Q6			GATTGGY_V$NFY_Q6_01	GGGCGGR_V$SP1_Q6		GTGACGY_V$E4F1_Q6						MGGAAGTG_V$GABP_B
UBE2L3	ubiquitin-conjugating enzyme E2L 3												AACTTT_UNKNOWN						CTGCAGY_UNKNOWN								GGGAGGRR_V$MAZ_Q6		RYTTCCTG_V$ETS2_B		GGGCGGR_V$SP1_Q6								MGGAAGTG_V$GABP_B
GRIN3A	glutamate receptor, ionotropic, N-methyl-D-aspartate 3A												AACTTT_UNKNOWN						CTGCAGY_UNKNOWN
CPT1A	carnitine palmitoyltransferase 1A (liver)												AACTTT_UNKNOWN							GGGYGTGNY_UNKNOWN				WTTGKCTG_UNKNOWN	GGGTGGRR_V$PAX4_03			CACGTG_V$MYC_Q2		GATTGGY_V$NFY_Q6_01	GGGCGGR_V$SP1_Q6
SEZ6L	seizure related 6 homolog (mouse)-like												AACTTT_UNKNOWN							GGGYGTGNY_UNKNOWN					GGGTGGRR_V$PAX4_03			CACGTG_V$MYC_Q2														V$NMYC_01
ACBD5	acyl-Coenzyme A binding domain containing 5												AACTTT_UNKNOWN							GGGYGTGNY_UNKNOWN					GGGTGGRR_V$PAX4_03						GGGCGGR_V$SP1_Q6			SCGGAAGY_V$ELK1_02														V$SP1_Q6_01
PPRC1	peroxisome proliferative activated receptor, gamma, coactivator-related 1												AACTTT_UNKNOWN							GGGYGTGNY_UNKNOWN							GGGAGGRR_V$MAZ_Q6	CACGTG_V$MYC_Q2			GGGCGGR_V$SP1_Q6						RGAGGAARY_V$PU1_Q6				V$ETS2_B					V$NFMUE1_Q6
ADAM17	ADAM metallopeptidase domain 17 (tumor necrosis factor, alpha, converting enzyme)												AACTTT_UNKNOWN							GGGYGTGNY_UNKNOWN							GGGAGGRR_V$MAZ_Q6				GGGCGGR_V$SP1_Q6																	V$SP1_Q6_01
FGFR2	fibroblast growth factor receptor 2 (bacteria-expressed kinase, keratinocyte growth factor receptor, craniofacial dysostosis 1, Crouzon syndrome, Pfeiffer syndrome, Jackson-Weiss syndrome)												AACTTT_UNKNOWN							GGGYGTGNY_UNKNOWN									RYTTCCTG_V$ETS2_B	GATTGGY_V$NFY_Q6_01
BCS1L	BCS1-like (yeast)												AACTTT_UNKNOWN							GGGYGTGNY_UNKNOWN											GGGCGGR_V$SP1_Q6		GTGACGY_V$E4F1_Q6
CDR2L	cerebellar degeneration-related protein 2-like												AACTTT_UNKNOWN								TGAYRTCA_V$ATF3_Q6		CTTTGT_V$LEF1_Q2		GGGTGGRR_V$PAX4_03					GATTGGY_V$NFY_Q6_01					CATTGTYY_V$SOX9_B1
EIF2C2	eukaryotic translation initiation factor 2C, 2												AACTTT_UNKNOWN								TGAYRTCA_V$ATF3_Q6		CTTTGT_V$LEF1_Q2					CACGTG_V$MYC_Q2
CMIP	-												AACTTT_UNKNOWN									RTAAACA_V$FREAC2_01	CTTTGT_V$LEF1_Q2						RYTTCCTG_V$ETS2_B
HMGB1	high-mobility group box 1												AACTTT_UNKNOWN										CTTTGT_V$LEF1_Q2	WTTGKCTG_UNKNOWN											CATTGTYY_V$SOX9_B1	SMTTTTGT_UNKNOWN
SMAD2	SMAD, mothers against DPP homolog 2 (Drosophila)												AACTTT_UNKNOWN										CTTTGT_V$LEF1_Q2		GGGTGGRR_V$PAX4_03			CACGTG_V$MYC_Q2		GATTGGY_V$NFY_Q6_01	GGGCGGR_V$SP1_Q6
PAIP1	poly(A) binding protein interacting protein 1												AACTTT_UNKNOWN										CTTTGT_V$LEF1_Q2
TOM1	target of myb1 (chicken)												AACTTT_UNKNOWN											WTTGKCTG_UNKNOWN				CACGTG_V$MYC_Q2			GGGCGGR_V$SP1_Q6
ZBTB3	zinc finger and BTB domain containing 3												AACTTT_UNKNOWN											WTTGKCTG_UNKNOWN						GATTGGY_V$NFY_Q6_01	GGGCGGR_V$SP1_Q6			SCGGAAGY_V$ELK1_02
RP2	retinitis pigmentosa 2 (X-linked recessive)												AACTTT_UNKNOWN											WTTGKCTG_UNKNOWN						GATTGGY_V$NFY_Q6_01
THRAP3	thyroid hormone receptor associated protein 3												AACTTT_UNKNOWN												GGGTGGRR_V$PAX4_03		GGGAGGRR_V$MAZ_Q6
CDCA2	cell division cycle associated 2												AACTTT_UNKNOWN												GGGTGGRR_V$PAX4_03
ARHGEF17	Rho guanine nucleotide exchange factor (GEF) 17												AACTTT_UNKNOWN													RNGTGGGC_UNKNOWN	GGGAGGRR_V$MAZ_Q6				GGGCGGR_V$SP1_Q6					SMTTTTGT_UNKNOWN		GCCATNTTG_V$YY1_Q6
DZIP1	DAZ interacting protein 1												AACTTT_UNKNOWN														GGGAGGRR_V$MAZ_Q6	CACGTG_V$MYC_Q2	RYTTCCTG_V$ETS2_B		GGGCGGR_V$SP1_Q6							GCCATNTTG_V$YY1_Q6								V$NFMUE1_Q6
PABPC1	poly(A) binding protein, cytoplasmic 1												AACTTT_UNKNOWN														GGGAGGRR_V$MAZ_Q6	CACGTG_V$MYC_Q2			GGGCGGR_V$SP1_Q6	RCGCANGCGY_V$NRF1_Q6		SCGGAAGY_V$ELK1_02			RGAGGAARY_V$PU1_Q6					V$NMYC_01
IRX3	iroquois homeobox protein 3												AACTTT_UNKNOWN														GGGAGGRR_V$MAZ_Q6			GATTGGY_V$NFY_Q6_01	GGGCGGR_V$SP1_Q6			SCGGAAGY_V$ELK1_02														V$SP1_Q6_01
RASA4	RAS p21 protein activator 4												AACTTT_UNKNOWN														GGGAGGRR_V$MAZ_Q6			GATTGGY_V$NFY_Q6_01	GGGCGGR_V$SP1_Q6
SIRT6	sirtuin (silent mating type information regulation 2 homolog) 6 (S. cerevisiae)												AACTTT_UNKNOWN														GGGAGGRR_V$MAZ_Q6				GGGCGGR_V$SP1_Q6	RCGCANGCGY_V$NRF1_Q6		SCGGAAGY_V$ELK1_02	CATTGTYY_V$SOX9_B1
OTUB1	OTU domain, ubiquitin aldehyde binding 1												AACTTT_UNKNOWN														GGGAGGRR_V$MAZ_Q6				GGGCGGR_V$SP1_Q6			SCGGAAGY_V$ELK1_02
FKBP4	FK506 binding protein 4, 59kDa												AACTTT_UNKNOWN														GGGAGGRR_V$MAZ_Q6				GGGCGGR_V$SP1_Q6
PPP1R3B	protein phosphatase 1, regulatory (inhibitor) subunit 3B												AACTTT_UNKNOWN															CACGTG_V$MYC_Q2			GGGCGGR_V$SP1_Q6
U2AF2	U2 small nuclear RNA auxiliary factor 2												AACTTT_UNKNOWN															CACGTG_V$MYC_Q2				RCGCANGCGY_V$NRF1_Q6		SCGGAAGY_V$ELK1_02				GCCATNTTG_V$YY1_Q6	MGGAAGTG_V$GABP_B	V$ELK1_01		V$NMYC_01	V$GABP_B
KIAA1033	KIAA1033												AACTTT_UNKNOWN															CACGTG_V$MYC_Q2						SCGGAAGY_V$ELK1_02
ATXN3	ataxin 3												AACTTT_UNKNOWN															CACGTG_V$MYC_Q2
CIRH1A	cirrhosis, autosomal recessive 1A (cirhin)												AACTTT_UNKNOWN															CACGTG_V$MYC_Q2
TIMM50	translocase of inner mitochondrial membrane 50 homolog (S. cerevisiae)												AACTTT_UNKNOWN															CACGTG_V$MYC_Q2
CIB1	calcium and integrin binding 1 (calmyrin)												AACTTT_UNKNOWN																RYTTCCTG_V$ETS2_B		GGGCGGR_V$SP1_Q6								MGGAAGTG_V$GABP_B
CTSS	cathepsin S												AACTTT_UNKNOWN																RYTTCCTG_V$ETS2_B										MGGAAGTG_V$GABP_B
GPR65	G protein-coupled receptor 65												AACTTT_UNKNOWN																RYTTCCTG_V$ETS2_B
TFPT	TCF3 (E2A) fusion partner (in childhood Leukemia)												AACTTT_UNKNOWN																	GATTGGY_V$NFY_Q6_01
CDCA7	cell division cycle associated 7												AACTTT_UNKNOWN																		GGGCGGR_V$SP1_Q6				CATTGTYY_V$SOX9_B1														V$E2F_Q3
MELK	maternal embryonic leucine zipper kinase												AACTTT_UNKNOWN																		GGGCGGR_V$SP1_Q6
STEAP3	STEAP family member 3												AACTTT_UNKNOWN																		GGGCGGR_V$SP1_Q6
PSENEN	presenilin enhancer 2 homolog (C. elegans)												AACTTT_UNKNOWN																			RCGCANGCGY_V$NRF1_Q6	GTGACGY_V$E4F1_Q6						MGGAAGTG_V$GABP_B
TOMM22	translocase of outer mitochondrial membrane 22 homolog (yeast)												AACTTT_UNKNOWN																					SCGGAAGY_V$ELK1_02									V$GABP_B
DTX3L	deltex 3-like (Drosophila)												AACTTT_UNKNOWN																																V$IRF_Q6
ANXA11	annexin A11												AACTTT_UNKNOWN
PKIG	protein kinase (cAMP-dependent, catalytic) inhibitor gamma												AACTTT_UNKNOWN
PIAS2	protein inhibitor of activated STAT, 2												AACTTT_UNKNOWN
ARHGEF11	Rho guanine nucleotide exchange factor (GEF) 11												AACTTT_UNKNOWN
VNN2	vanin 2												AACTTT_UNKNOWN
COPG2	coatomer protein complex, subunit gamma 2												AACTTT_UNKNOWN
CCNB2	cyclin B2												AACTTT_UNKNOWN
CEP290	centrosomal protein 290kDa												AACTTT_UNKNOWN
NVL	nuclear VCP-like												AACTTT_UNKNOWN
ZNF174	zinc finger protein 174												AACTTT_UNKNOWN
IL28RA	interleukin 28 receptor, alpha (interferon, lambda receptor)												AACTTT_UNKNOWN
PARD3	par-3 partitioning defective 3 homolog (C. elegans)												AACTTT_UNKNOWN
PSAT1	phosphoserine aminotransferase 1												AACTTT_UNKNOWN
ABL2	v-abl Abelson murine leukemia viral oncogene homolog 2 (arg, Abelson-related gene)													TTANTCA_UNKNOWN	TGACAGNY_V$MEIS1_01		CAGGTG_V$E12_Q6
TBC1D5	TBC1 domain family, member 5													TTANTCA_UNKNOWN		CAGGTA_V$AREB6_01												CACGTG_V$MYC_Q2			GGGCGGR_V$SP1_Q6	RCGCANGCGY_V$NRF1_Q6		SCGGAAGY_V$ELK1_02
KIAA0922	KIAA0922													TTANTCA_UNKNOWN			CAGGTG_V$E12_Q6		CTGCAGY_UNKNOWN				CTTTGT_V$LEF1_Q2						RYTTCCTG_V$ETS2_B		GGGCGGR_V$SP1_Q6										V$ETS2_B			V$LFA1_Q6
CMTM8	CKLF-like MARVEL transmembrane domain containing 8													TTANTCA_UNKNOWN			CAGGTG_V$E12_Q6						CTTTGT_V$LEF1_Q2					CACGTG_V$MYC_Q2	RYTTCCTG_V$ETS2_B													V$NMYC_01
REEP3	receptor accessory protein 3													TTANTCA_UNKNOWN			CAGGTG_V$E12_Q6						CTTTGT_V$LEF1_Q2					CACGTG_V$MYC_Q2
UCHL5	ubiquitin carboxyl-terminal hydrolase L5													TTANTCA_UNKNOWN			CAGGTG_V$E12_Q6										GGGAGGRR_V$MAZ_Q6				GGGCGGR_V$SP1_Q6
MAPK14	mitogen-activated protein kinase 14													TTANTCA_UNKNOWN			CAGGTG_V$E12_Q6												RYTTCCTG_V$ETS2_B											V$ELK1_01
BAIAP2L1	BAI1-associated protein 2-like 1													TTANTCA_UNKNOWN			CAGGTG_V$E12_Q6
CD44	CD44 molecule (Indian blood group)													TTANTCA_UNKNOWN						GGGYGTGNY_UNKNOWN							GGGAGGRR_V$MAZ_Q6
HIST1H4E	histone cluster 1, H4e													TTANTCA_UNKNOWN							TGAYRTCA_V$ATF3_Q6												GTGACGY_V$E4F1_Q6
CLCN4	chloride channel 4													TTANTCA_UNKNOWN							TGAYRTCA_V$ATF3_Q6
XRN2	5'-3' exoribonuclease 2													TTANTCA_UNKNOWN									CTTTGT_V$LEF1_Q2				GGGAGGRR_V$MAZ_Q6	CACGTG_V$MYC_Q2			GGGCGGR_V$SP1_Q6											V$NMYC_01
TCOF1	Treacher Collins-Franceschetti syndrome 1													TTANTCA_UNKNOWN									CTTTGT_V$LEF1_Q2					CACGTG_V$MYC_Q2						SCGGAAGY_V$ELK1_02					MGGAAGTG_V$GABP_B
CCDC132	coiled-coil domain containing 132													TTANTCA_UNKNOWN									CTTTGT_V$LEF1_Q2					CACGTG_V$MYC_Q2														V$NMYC_01
MYO10	myosin X													TTANTCA_UNKNOWN									CTTTGT_V$LEF1_Q2						RYTTCCTG_V$ETS2_B							SMTTTTGT_UNKNOWN
MET	met proto-oncogene (hepatocyte growth factor receptor)													TTANTCA_UNKNOWN									CTTTGT_V$LEF1_Q2
DOCK7	dedicator of cytokinesis 7													TTANTCA_UNKNOWN									CTTTGT_V$LEF1_Q2
SFXN3	sideroflexin 3													TTANTCA_UNKNOWN										WTTGKCTG_UNKNOWN			GGGAGGRR_V$MAZ_Q6						GTGACGY_V$E4F1_Q6						MGGAAGTG_V$GABP_B
NT5DC2	5'-nucleotidase domain containing 2													TTANTCA_UNKNOWN												RNGTGGGC_UNKNOWN				GATTGGY_V$NFY_Q6_01		RCGCANGCGY_V$NRF1_Q6
IL17RC	interleukin 17 receptor C													TTANTCA_UNKNOWN													GGGAGGRR_V$MAZ_Q6				GGGCGGR_V$SP1_Q6
LMAN1	lectin, mannose-binding, 1													TTANTCA_UNKNOWN													GGGAGGRR_V$MAZ_Q6				GGGCGGR_V$SP1_Q6
THAP5	THAP domain containing 5													TTANTCA_UNKNOWN														CACGTG_V$MYC_Q2				RCGCANGCGY_V$NRF1_Q6							MGGAAGTG_V$GABP_B	V$ELK1_01
ELK4	ELK4, ETS-domain protein (SRF accessory protein 1)													TTANTCA_UNKNOWN															RYTTCCTG_V$ETS2_B				GTGACGY_V$E4F1_Q6	SCGGAAGY_V$ELK1_02					MGGAAGTG_V$GABP_B
MAPKAPK2	mitogen-activated protein kinase-activated protein kinase 2													TTANTCA_UNKNOWN															RYTTCCTG_V$ETS2_B					SCGGAAGY_V$ELK1_02		SMTTTTGT_UNKNOWN					V$ETS2_B
POLDIP3	polymerase (DNA-directed), delta interacting protein 3													TTANTCA_UNKNOWN																	GGGCGGR_V$SP1_Q6		GTGACGY_V$E4F1_Q6
HMMR	hyaluronan-mediated motility receptor (RHAMM)													TTANTCA_UNKNOWN																		RCGCANGCGY_V$NRF1_Q6
IL18BP	interleukin 18 binding protein													TTANTCA_UNKNOWN																									MGGAAGTG_V$GABP_B						V$IRF_Q6
SPAG16	sperm associated antigen 16													TTANTCA_UNKNOWN
MAPK9	mitogen-activated protein kinase 9													TTANTCA_UNKNOWN
FAM98B	family with sequence similarity 98, member B													TTANTCA_UNKNOWN
LIMK1	LIM domain kinase 1													TTANTCA_UNKNOWN
SDF2L1	stromal cell-derived factor 2-like 1													TTANTCA_UNKNOWN
SLC8A1	solute carrier family 8 (sodium/calcium exchanger), member 1													TTANTCA_UNKNOWN
OTUD4	OTU domain containing 4													TTANTCA_UNKNOWN
DDX52	DEAD (Asp-Glu-Ala-Asp) box polypeptide 52													TTANTCA_UNKNOWN
SOD2	superoxide dismutase 2, mitochondrial													TTANTCA_UNKNOWN
SPAG1	sperm associated antigen 1													TTANTCA_UNKNOWN
GNL1	guanine nucleotide binding protein-like 1														TGACAGNY_V$MEIS1_01		CAGGTG_V$E12_Q6				TGAYRTCA_V$ATF3_Q6							CACGTG_V$MYC_Q2			GGGCGGR_V$SP1_Q6		GTGACGY_V$E4F1_Q6														V$SP1_Q4_01
AHR	aryl hydrocarbon receptor														TGACAGNY_V$MEIS1_01		CAGGTG_V$E12_Q6								GGGTGGRR_V$PAX4_03						GGGCGGR_V$SP1_Q6						RGAGGAARY_V$PU1_Q6
NRF1	nuclear respiratory factor 1														TGACAGNY_V$MEIS1_01		CAGGTG_V$E12_Q6									RNGTGGGC_UNKNOWN	GGGAGGRR_V$MAZ_Q6				GGGCGGR_V$SP1_Q6					SMTTTTGT_UNKNOWN
SLC25A14	solute carrier family 25 (mitochondrial carrier, brain), member 14														TGACAGNY_V$MEIS1_01		CAGGTG_V$E12_Q6																	SCGGAAGY_V$ELK1_02															V$E2F_Q3
PPP2R4	protein phosphatase 2A, regulatory subunit B' (PR 53)														TGACAGNY_V$MEIS1_01		CAGGTG_V$E12_Q6
ARHGDIB	Rho GDP dissociation inhibitor (GDI) beta														TGACAGNY_V$MEIS1_01			WTGAAAT_UNKNOWN							GGGTGGRR_V$PAX4_03				RYTTCCTG_V$ETS2_B											V$ELK1_01	V$ETS2_B
ZNF414	zinc finger protein 414														TGACAGNY_V$MEIS1_01					GGGYGTGNY_UNKNOWN											GGGCGGR_V$SP1_Q6
CDKN2B	cyclin-dependent kinase inhibitor 2B (p15, inhibits CDK4)														TGACAGNY_V$MEIS1_01					GGGYGTGNY_UNKNOWN												RCGCANGCGY_V$NRF1_Q6
PCNT	pericentrin (kendrin)														TGACAGNY_V$MEIS1_01									WTTGKCTG_UNKNOWN			GGGAGGRR_V$MAZ_Q6			GATTGGY_V$NFY_Q6_01	GGGCGGR_V$SP1_Q6	RCGCANGCGY_V$NRF1_Q6						GCCATNTTG_V$YY1_Q6								V$NFMUE1_Q6
AP3S1	adaptor-related protein complex 3, sigma 1 subunit														TGACAGNY_V$MEIS1_01										GGGTGGRR_V$PAX4_03	RNGTGGGC_UNKNOWN	GGGAGGRR_V$MAZ_Q6				GGGCGGR_V$SP1_Q6
GTF2H1	general transcription factor IIH, polypeptide 1, 62kDa														TGACAGNY_V$MEIS1_01												GGGAGGRR_V$MAZ_Q6	CACGTG_V$MYC_Q2											MGGAAGTG_V$GABP_B
HPS5	Hermansky-Pudlak syndrome 5														TGACAGNY_V$MEIS1_01												GGGAGGRR_V$MAZ_Q6	CACGTG_V$MYC_Q2											MGGAAGTG_V$GABP_B
DDX50	DEAD (Asp-Glu-Ala-Asp) box polypeptide 50														TGACAGNY_V$MEIS1_01												GGGAGGRR_V$MAZ_Q6			GATTGGY_V$NFY_Q6_01	GGGCGGR_V$SP1_Q6		GTGACGY_V$E4F1_Q6	SCGGAAGY_V$ELK1_02					MGGAAGTG_V$GABP_B
STT3B	STT3, subunit of the oligosaccharyltransferase complex, homolog B (S. cerevisiae)														TGACAGNY_V$MEIS1_01													CACGTG_V$MYC_Q2			GGGCGGR_V$SP1_Q6	RCGCANGCGY_V$NRF1_Q6													V$IRF_Q6				V$E2F_Q3
CAMKK2	calcium/calmodulin-dependent protein kinase kinase 2, beta														TGACAGNY_V$MEIS1_01													CACGTG_V$MYC_Q2
CSF3R	colony stimulating factor 3 receptor (granulocyte)														TGACAGNY_V$MEIS1_01														RYTTCCTG_V$ETS2_B
RBM10	RNA binding motif protein 10														TGACAGNY_V$MEIS1_01															GATTGGY_V$NFY_Q6_01	GGGCGGR_V$SP1_Q6							GCCATNTTG_V$YY1_Q6
DLST	dihydrolipoamide S-succinyltransferase (E2 component of 2-oxo-glutarate complex)														TGACAGNY_V$MEIS1_01																GGGCGGR_V$SP1_Q6		GTGACGY_V$E4F1_Q6	SCGGAAGY_V$ELK1_02															V$E2F_Q3
PPIL4	peptidylprolyl isomerase (cyclophilin)-like 4														TGACAGNY_V$MEIS1_01																		GTGACGY_V$E4F1_Q6
ALDOC	aldolase C, fructose-bisphosphate														TGACAGNY_V$MEIS1_01																					SMTTTTGT_UNKNOWN
UCP3	uncoupling protein 3 (mitochondrial, proton carrier)														TGACAGNY_V$MEIS1_01
SALL4	sal-like 4 (Drosophila)														TGACAGNY_V$MEIS1_01
FNBP1L	formin binding protein 1-like															CAGGTA_V$AREB6_01	CAGGTG_V$E12_Q6						CTTTGT_V$LEF1_Q2	WTTGKCTG_UNKNOWN			GGGAGGRR_V$MAZ_Q6
STRN4	striatin, calmodulin binding protein 4															CAGGTA_V$AREB6_01	CAGGTG_V$E12_Q6										GGGAGGRR_V$MAZ_Q6											GCCATNTTG_V$YY1_Q6								V$NFMUE1_Q6
PRKCZ	protein kinase C, zeta															CAGGTA_V$AREB6_01	CAGGTG_V$E12_Q6													GATTGGY_V$NFY_Q6_01
EPS8L1	EPS8-like 1															CAGGTA_V$AREB6_01	CAGGTG_V$E12_Q6														GGGCGGR_V$SP1_Q6
ZNF746	zinc finger protein 746															CAGGTA_V$AREB6_01	CAGGTG_V$E12_Q6
PSORS1C2	psoriasis susceptibility 1 candidate 2															CAGGTA_V$AREB6_01	CAGGTG_V$E12_Q6
CTF1	cardiotrophin 1															CAGGTA_V$AREB6_01				GGGYGTGNY_UNKNOWN										GATTGGY_V$NFY_Q6_01
SLC3A2	solute carrier family 3 (activators of dibasic and neutral amino acid transport), member 2															CAGGTA_V$AREB6_01					TGAYRTCA_V$ATF3_Q6											RCGCANGCGY_V$NRF1_Q6				SMTTTTGT_UNKNOWN
SF1	splicing factor 1															CAGGTA_V$AREB6_01							CTTTGT_V$LEF1_Q2	WTTGKCTG_UNKNOWN			GGGAGGRR_V$MAZ_Q6		RYTTCCTG_V$ETS2_B	GATTGGY_V$NFY_Q6_01		RCGCANGCGY_V$NRF1_Q6	GTGACGY_V$E4F1_Q6								V$ETS2_B					V$NFMUE1_Q6
CNOT7	CCR4-NOT transcription complex, subunit 7															CAGGTA_V$AREB6_01							CTTTGT_V$LEF1_Q2								GGGCGGR_V$SP1_Q6
TLX1	T-cell leukemia homeobox 1															CAGGTA_V$AREB6_01								WTTGKCTG_UNKNOWN			GGGAGGRR_V$MAZ_Q6
HIST1H3G	histone cluster 1, H3g															CAGGTA_V$AREB6_01								WTTGKCTG_UNKNOWN						GATTGGY_V$NFY_Q6_01
ZDHHC8	zinc finger, DHHC-type containing 8															CAGGTA_V$AREB6_01									GGGTGGRR_V$PAX4_03
HERC4	hect domain and RLD 4															CAGGTA_V$AREB6_01										RNGTGGGC_UNKNOWN					GGGCGGR_V$SP1_Q6	RCGCANGCGY_V$NRF1_Q6		SCGGAAGY_V$ELK1_02	CATTGTYY_V$SOX9_B1				MGGAAGTG_V$GABP_B	V$ELK1_01
ST7L	suppression of tumorigenicity 7 like															CAGGTA_V$AREB6_01													RYTTCCTG_V$ETS2_B										MGGAAGTG_V$GABP_B	V$ELK1_01
PTPN2	protein tyrosine phosphatase, non-receptor type 2															CAGGTA_V$AREB6_01															GGGCGGR_V$SP1_Q6	RCGCANGCGY_V$NRF1_Q6		SCGGAAGY_V$ELK1_02					MGGAAGTG_V$GABP_B								V$SP1_Q4_01	V$SP1_Q6_01
AHCTF1	AT hook containing transcription factor 1															CAGGTA_V$AREB6_01															GGGCGGR_V$SP1_Q6
FHIT	fragile histidine triad gene															CAGGTA_V$AREB6_01															GGGCGGR_V$SP1_Q6
LZIC	leucine zipper and CTNNBIP1 domain containing															CAGGTA_V$AREB6_01																		SCGGAAGY_V$ELK1_02					MGGAAGTG_V$GABP_B	V$ELK1_01			V$GABP_B
LAS1L	LAS1-like (S. cerevisiae)															CAGGTA_V$AREB6_01																		SCGGAAGY_V$ELK1_02
PILRB	paired immunoglobin-like type 2 receptor beta															CAGGTA_V$AREB6_01																							MGGAAGTG_V$GABP_B
TBRG1	transforming growth factor beta regulator 1															CAGGTA_V$AREB6_01
GGA2	golgi associated, gamma adaptin ear containing, ARF binding protein 2															CAGGTA_V$AREB6_01
CCDC7	coiled-coil domain containing 7															CAGGTA_V$AREB6_01
DARS2	aspartyl-tRNA synthetase 2 (mitochondrial)															CAGGTA_V$AREB6_01
SLC5A8	solute carrier family 5 (iodide transporter), member 8																CAGGTG_V$E12_Q6	WTGAAAT_UNKNOWN
TCEA1	transcription elongation factor A (SII), 1																CAGGTG_V$E12_Q6	WTGAAAT_UNKNOWN
CFL1	cofilin 1 (non-muscle)																CAGGTG_V$E12_Q6		CTGCAGY_UNKNOWN						GGGTGGRR_V$PAX4_03		GGGAGGRR_V$MAZ_Q6	CACGTG_V$MYC_Q2			GGGCGGR_V$SP1_Q6	RCGCANGCGY_V$NRF1_Q6
MINK1	misshapen-like kinase 1 (zebrafish)																CAGGTG_V$E12_Q6		CTGCAGY_UNKNOWN									CACGTG_V$MYC_Q2		GATTGGY_V$NFY_Q6_01	GGGCGGR_V$SP1_Q6	RCGCANGCGY_V$NRF1_Q6	GTGACGY_V$E4F1_Q6									V$NMYC_01
BRSK1	BR serine/threonine kinase 1																CAGGTG_V$E12_Q6		CTGCAGY_UNKNOWN												GGGCGGR_V$SP1_Q6
FGFRL1	fibroblast growth factor receptor-like 1																CAGGTG_V$E12_Q6			GGGYGTGNY_UNKNOWN						RNGTGGGC_UNKNOWN	GGGAGGRR_V$MAZ_Q6
CAMTA2	calmodulin binding transcription activator 2																CAGGTG_V$E12_Q6			GGGYGTGNY_UNKNOWN							GGGAGGRR_V$MAZ_Q6
OLFM2	olfactomedin 2																CAGGTG_V$E12_Q6			GGGYGTGNY_UNKNOWN								CACGTG_V$MYC_Q2
H6PD	hexose-6-phosphate dehydrogenase (glucose 1-dehydrogenase)																CAGGTG_V$E12_Q6			GGGYGTGNY_UNKNOWN
ATP7B	ATPase, Cu++ transporting, beta polypeptide																CAGGTG_V$E12_Q6			GGGYGTGNY_UNKNOWN
RAB25	RAB25, member RAS oncogene family																CAGGTG_V$E12_Q6				TGAYRTCA_V$ATF3_Q6				GGGTGGRR_V$PAX4_03
SNX16	sorting nexin 16																CAGGTG_V$E12_Q6				TGAYRTCA_V$ATF3_Q6							CACGTG_V$MYC_Q2											MGGAAGTG_V$GABP_B
MANEAL	mannosidase, endo-alpha-like																CAGGTG_V$E12_Q6				TGAYRTCA_V$ATF3_Q6
NCK2	NCK adaptor protein 2																CAGGTG_V$E12_Q6				TGAYRTCA_V$ATF3_Q6
OCLN	occludin																CAGGTG_V$E12_Q6					RTAAACA_V$FREAC2_01					GGGAGGRR_V$MAZ_Q6
LTB	lymphotoxin beta (TNF superfamily, member 3)																CAGGTG_V$E12_Q6					RTAAACA_V$FREAC2_01							RYTTCCTG_V$ETS2_B
DOCK5	dedicator of cytokinesis 5																CAGGTG_V$E12_Q6					RTAAACA_V$FREAC2_01
FXC1	fracture callus 1 homolog (rat)																CAGGTG_V$E12_Q6						CTTTGT_V$LEF1_Q2		GGGTGGRR_V$PAX4_03						GGGCGGR_V$SP1_Q6			SCGGAAGY_V$ELK1_02					MGGAAGTG_V$GABP_B
SOCS5	suppressor of cytokine signaling 5																CAGGTG_V$E12_Q6						CTTTGT_V$LEF1_Q2			RNGTGGGC_UNKNOWN		CACGTG_V$MYC_Q2														V$NMYC_01
MFAP2	microfibrillar-associated protein 2																CAGGTG_V$E12_Q6						CTTTGT_V$LEF1_Q2				GGGAGGRR_V$MAZ_Q6		RYTTCCTG_V$ETS2_B
VKORC1L1	vitamin K epoxide reductase complex, subunit 1-like 1																CAGGTG_V$E12_Q6						CTTTGT_V$LEF1_Q2				GGGAGGRR_V$MAZ_Q6				GGGCGGR_V$SP1_Q6																V$SP1_Q4_01
PVRL2	poliovirus receptor-related 2 (herpesvirus entry mediator B)																CAGGTG_V$E12_Q6						CTTTGT_V$LEF1_Q2				GGGAGGRR_V$MAZ_Q6				GGGCGGR_V$SP1_Q6																	V$SP1_Q6_01
ZNF496	zinc finger protein 496																CAGGTG_V$E12_Q6						CTTTGT_V$LEF1_Q2				GGGAGGRR_V$MAZ_Q6				GGGCGGR_V$SP1_Q6
PCDHA10	protocadherin alpha 10																CAGGTG_V$E12_Q6						CTTTGT_V$LEF1_Q2					CACGTG_V$MYC_Q2														V$NMYC_01
GTF2I	general transcription factor II, i																CAGGTG_V$E12_Q6						CTTTGT_V$LEF1_Q2							GATTGGY_V$NFY_Q6_01	GGGCGGR_V$SP1_Q6
NPAT	nuclear protein, ataxia-telangiectasia locus																CAGGTG_V$E12_Q6						CTTTGT_V$LEF1_Q2							GATTGGY_V$NFY_Q6_01		RCGCANGCGY_V$NRF1_Q6		SCGGAAGY_V$ELK1_02									V$GABP_B
DSG2	desmoglein 2																CAGGTG_V$E12_Q6						CTTTGT_V$LEF1_Q2								GGGCGGR_V$SP1_Q6		GTGACGY_V$E4F1_Q6
MND1	meiotic nuclear divisions 1 homolog (S. cerevisiae)																CAGGTG_V$E12_Q6						CTTTGT_V$LEF1_Q2
SIX2	sine oculis homeobox homolog 2 (Drosophila)																CAGGTG_V$E12_Q6								GGGTGGRR_V$PAX4_03		GGGAGGRR_V$MAZ_Q6			GATTGGY_V$NFY_Q6_01
MS4A1	membrane-spanning 4-domains, subfamily A, member 1																CAGGTG_V$E12_Q6								GGGTGGRR_V$PAX4_03				RYTTCCTG_V$ETS2_B																V$IRF_Q6
EVPL	envoplakin																CAGGTG_V$E12_Q6								GGGTGGRR_V$PAX4_03						GGGCGGR_V$SP1_Q6
SLC39A14	solute carrier family 39 (zinc transporter), member 14																CAGGTG_V$E12_Q6								GGGTGGRR_V$PAX4_03												RGAGGAARY_V$PU1_Q6
RBL1	retinoblastoma-like 1 (p107)																CAGGTG_V$E12_Q6								GGGTGGRR_V$PAX4_03
AMPD2	adenosine monophosphate deaminase 2 (isoform L)																CAGGTG_V$E12_Q6									RNGTGGGC_UNKNOWN	GGGAGGRR_V$MAZ_Q6	CACGTG_V$MYC_Q2														V$NMYC_01
CHST6	carbohydrate (N-acetylglucosamine 6-O) sulfotransferase 6																CAGGTG_V$E12_Q6									RNGTGGGC_UNKNOWN	GGGAGGRR_V$MAZ_Q6
PDP2	-																CAGGTG_V$E12_Q6									RNGTGGGC_UNKNOWN		CACGTG_V$MYC_Q2
POLK	polymerase (DNA directed) kappa																CAGGTG_V$E12_Q6									RNGTGGGC_UNKNOWN																				V$NFMUE1_Q6
TMUB1	transmembrane and ubiquitin-like domain containing 1																CAGGTG_V$E12_Q6										GGGAGGRR_V$MAZ_Q6	CACGTG_V$MYC_Q2			GGGCGGR_V$SP1_Q6			SCGGAAGY_V$ELK1_02					MGGAAGTG_V$GABP_B				V$GABP_B
SH3TC1	SH3 domain and tetratricopeptide repeats 1																CAGGTG_V$E12_Q6										GGGAGGRR_V$MAZ_Q6		RYTTCCTG_V$ETS2_B								RGAGGAARY_V$PU1_Q6
ARTN	artemin																CAGGTG_V$E12_Q6										GGGAGGRR_V$MAZ_Q6				GGGCGGR_V$SP1_Q6		GTGACGY_V$E4F1_Q6
PAPOLG	poly(A) polymerase gamma																CAGGTG_V$E12_Q6										GGGAGGRR_V$MAZ_Q6				GGGCGGR_V$SP1_Q6							GCCATNTTG_V$YY1_Q6											V$E2F_Q3
PLEKHB1	pleckstrin homology domain containing, family B (evectins) member 1																CAGGTG_V$E12_Q6										GGGAGGRR_V$MAZ_Q6				GGGCGGR_V$SP1_Q6																V$SP1_Q4_01
TROVE2	TROVE domain family, member 2																CAGGTG_V$E12_Q6										GGGAGGRR_V$MAZ_Q6				GGGCGGR_V$SP1_Q6
WT1	Wilms tumor 1																CAGGTG_V$E12_Q6										GGGAGGRR_V$MAZ_Q6				GGGCGGR_V$SP1_Q6
ACOT11	acyl-CoA thioesterase 11																CAGGTG_V$E12_Q6										GGGAGGRR_V$MAZ_Q6				GGGCGGR_V$SP1_Q6
WDR90	WD repeat domain 90																CAGGTG_V$E12_Q6										GGGAGGRR_V$MAZ_Q6													V$ELK1_01
PNCK	pregnancy upregulated non-ubiquitously expressed CaM kinase																CAGGTG_V$E12_Q6										GGGAGGRR_V$MAZ_Q6
BCAM	basal cell adhesion molecule (Lutheran blood group)																CAGGTG_V$E12_Q6										GGGAGGRR_V$MAZ_Q6
ATP6V0B	ATPase, H+ transporting, lysosomal 21kDa, V0 subunit b																CAGGTG_V$E12_Q6											CACGTG_V$MYC_Q2			GGGCGGR_V$SP1_Q6											V$NMYC_01
ERCC6	excision repair cross-complementing rodent repair deficiency, complementation group 6																CAGGTG_V$E12_Q6											CACGTG_V$MYC_Q2				RCGCANGCGY_V$NRF1_Q6		SCGGAAGY_V$ELK1_02
PSEN2	presenilin 2 (Alzheimer disease 4)																CAGGTG_V$E12_Q6											CACGTG_V$MYC_Q2														V$NMYC_01
LLGL2	lethal giant larvae homolog 2 (Drosophila)																CAGGTG_V$E12_Q6												RYTTCCTG_V$ETS2_B	GATTGGY_V$NFY_Q6_01	GGGCGGR_V$SP1_Q6									V$ELK1_01								V$SP1_Q6_01
ATP13A2	ATPase type 13A2																CAGGTG_V$E12_Q6												RYTTCCTG_V$ETS2_B		GGGCGGR_V$SP1_Q6						RGAGGAARY_V$PU1_Q6
CDCP1	CUB domain containing protein 1																CAGGTG_V$E12_Q6												RYTTCCTG_V$ETS2_B		GGGCGGR_V$SP1_Q6
PTPRCAP	protein tyrosine phosphatase, receptor type, C-associated protein																CAGGTG_V$E12_Q6												RYTTCCTG_V$ETS2_B								RGAGGAARY_V$PU1_Q6
CD79A	CD79a molecule, immunoglobulin-associated alpha																CAGGTG_V$E12_Q6												RYTTCCTG_V$ETS2_B
GORASP2	golgi reassembly stacking protein 2, 55kDa																CAGGTG_V$E12_Q6												RYTTCCTG_V$ETS2_B
ZFP3	zinc finger protein 3 homolog (mouse)																CAGGTG_V$E12_Q6													GATTGGY_V$NFY_Q6_01				SCGGAAGY_V$ELK1_02					MGGAAGTG_V$GABP_B	V$ELK1_01
PGM3	phosphoglucomutase 3																CAGGTG_V$E12_Q6													GATTGGY_V$NFY_Q6_01				SCGGAAGY_V$ELK1_02
TMEM110	transmembrane protein 110																CAGGTG_V$E12_Q6													GATTGGY_V$NFY_Q6_01
ASF1B	ASF1 anti-silencing function 1 homolog B (S. cerevisiae)																CAGGTG_V$E12_Q6													GATTGGY_V$NFY_Q6_01
PLK4	polo-like kinase 4 (Drosophila)																CAGGTG_V$E12_Q6														GGGCGGR_V$SP1_Q6	RCGCANGCGY_V$NRF1_Q6	GTGACGY_V$E4F1_Q6	SCGGAAGY_V$ELK1_02															V$E2F_Q3
IL4I1	interleukin 4 induced 1																CAGGTG_V$E12_Q6														GGGCGGR_V$SP1_Q6	RCGCANGCGY_V$NRF1_Q6					RGAGGAARY_V$PU1_Q6
NUP62	nucleoporin 62kDa																CAGGTG_V$E12_Q6														GGGCGGR_V$SP1_Q6	RCGCANGCGY_V$NRF1_Q6
NCAPD3	non-SMC condensin II complex, subunit D3																CAGGTG_V$E12_Q6														GGGCGGR_V$SP1_Q6	RCGCANGCGY_V$NRF1_Q6
DUOX1	dual oxidase 1																CAGGTG_V$E12_Q6														GGGCGGR_V$SP1_Q6																	V$SP1_Q6_01
NCKIPSD	NCK interacting protein with SH3 domain																CAGGTG_V$E12_Q6														GGGCGGR_V$SP1_Q6
ZNF467	zinc finger protein 467																CAGGTG_V$E12_Q6														GGGCGGR_V$SP1_Q6
KEAP1	kelch-like ECH-associated protein 1																CAGGTG_V$E12_Q6														GGGCGGR_V$SP1_Q6
STYX	serine/threonine/tyrosine interacting protein																CAGGTG_V$E12_Q6														GGGCGGR_V$SP1_Q6
RING1	ring finger protein 1																CAGGTG_V$E12_Q6																GTGACGY_V$E4F1_Q6	SCGGAAGY_V$ELK1_02					MGGAAGTG_V$GABP_B
SEC22A	SEC22 vesicle trafficking protein homolog A (S. cerevisiae)																CAGGTG_V$E12_Q6																GTGACGY_V$E4F1_Q6
ATP13A1	ATPase type 13A1																CAGGTG_V$E12_Q6																	SCGGAAGY_V$ELK1_02											V$IRF_Q6	V$NFMUE1_Q6
TSTA3	tissue specific transplantation antigen P35B																CAGGTG_V$E12_Q6																	SCGGAAGY_V$ELK1_02
FBXL6	F-box and leucine-rich repeat protein 6																CAGGTG_V$E12_Q6																	SCGGAAGY_V$ELK1_02
SPIN1	-																CAGGTG_V$E12_Q6																			SMTTTTGT_UNKNOWN
SELL	selectin L (lymphocyte adhesion molecule 1)																CAGGTG_V$E12_Q6																												V$IRF_Q6
TTC13	tetratricopeptide repeat domain 13																CAGGTG_V$E12_Q6
MMP11	matrix metallopeptidase 11 (stromelysin 3)																CAGGTG_V$E12_Q6
CTNS	cystinosis, nephropathic																CAGGTG_V$E12_Q6
SEC31B	SEC31 homolog B (S. cerevisiae)																CAGGTG_V$E12_Q6
REV3L	REV3-like, catalytic subunit of DNA polymerase zeta (yeast)																CAGGTG_V$E12_Q6
IDE	insulin-degrading enzyme																CAGGTG_V$E12_Q6
FNDC3A	fibronectin type III domain containing 3A																CAGGTG_V$E12_Q6
F12	coagulation factor XII (Hageman factor)																CAGGTG_V$E12_Q6
2011-09-01	septin 11																CAGGTG_V$E12_Q6
MATK	megakaryocyte-associated tyrosine kinase																CAGGTG_V$E12_Q6
SERPINE2	serpin peptidase inhibitor, clade E (nexin, plasminogen activator inhibitor type 1), member 2																CAGGTG_V$E12_Q6
SLC35F2	solute carrier family 35, member F2																CAGGTG_V$E12_Q6
IGF2BP2	insulin-like growth factor 2 mRNA binding protein 2																CAGGTG_V$E12_Q6
AP1M2	adaptor-related protein complex 1, mu 2 subunit																CAGGTG_V$E12_Q6
ATOX1	ATX1 antioxidant protein 1 homolog (yeast)																CAGGTG_V$E12_Q6
LBR	lamin B receptor																CAGGTG_V$E12_Q6
LY6G5C	lymphocyte antigen 6 complex, locus G5C																CAGGTG_V$E12_Q6
MPHOSPH9	M-phase phosphoprotein 9																CAGGTG_V$E12_Q6
SERAC1	serine active site containing 1																CAGGTG_V$E12_Q6
TMEM176B	transmembrane protein 176B																CAGGTG_V$E12_Q6
CCNA2	cyclin A2																	WTGAAAT_UNKNOWN			TGAYRTCA_V$ATF3_Q6				GGGTGGRR_V$PAX4_03							RCGCANGCGY_V$NRF1_Q6
DNAJB12	DnaJ (Hsp40) homolog, subfamily B, member 12																	WTGAAAT_UNKNOWN				RTAAACA_V$FREAC2_01					GGGAGGRR_V$MAZ_Q6					RCGCANGCGY_V$NRF1_Q6
NOTCH2NL	Notch homolog 2 (Drosophila) N-terminal like																	WTGAAAT_UNKNOWN					CTTTGT_V$LEF1_Q2		GGGTGGRR_V$PAX4_03
ANKRD11	ankyrin repeat domain 11																	WTGAAAT_UNKNOWN						WTTGKCTG_UNKNOWN			GGGAGGRR_V$MAZ_Q6			GATTGGY_V$NFY_Q6_01					CATTGTYY_V$SOX9_B1
RASA1	RAS p21 protein activator (GTPase activating protein) 1																	WTGAAAT_UNKNOWN							GGGTGGRR_V$PAX4_03						GGGCGGR_V$SP1_Q6	RCGCANGCGY_V$NRF1_Q6
EVI5L	ecotropic viral integration site 5-like																	WTGAAAT_UNKNOWN									GGGAGGRR_V$MAZ_Q6				GGGCGGR_V$SP1_Q6																	V$SP1_Q6_01
PLA2G7	phospholipase A2, group VII (platelet-activating factor acetylhydrolase, plasma)																	WTGAAAT_UNKNOWN									GGGAGGRR_V$MAZ_Q6
KIF23	kinesin family member 23																	WTGAAAT_UNKNOWN												GATTGGY_V$NFY_Q6_01
IRF2	interferon regulatory factor 2																	WTGAAAT_UNKNOWN																SCGGAAGY_V$ELK1_02											V$IRF_Q6
TUBD1	tubulin, delta 1																	WTGAAAT_UNKNOWN
SP110	SP110 nuclear body protein																	WTGAAAT_UNKNOWN
VPS41	vacuolar protein sorting 41 (yeast)																	WTGAAAT_UNKNOWN
MTHFD2	methylenetetrahydrofolate dehydrogenase (NADP+ dependent) 2, methenyltetrahydrofolate cyclohydrolase																	WTGAAAT_UNKNOWN
EHMT1	euchromatic histone-lysine N-methyltransferase 1																	WTGAAAT_UNKNOWN
RAD1	RAD1 homolog (S. pombe)																	WTGAAAT_UNKNOWN
LY6G5B	lymphocyte antigen 6 complex, locus G5B																	WTGAAAT_UNKNOWN
UBL4A	ubiquitin-like 4A																	WTGAAAT_UNKNOWN
GMDS	GDP-mannose 4,6-dehydratase																	WTGAAAT_UNKNOWN
CLEC5A	C-type lectin domain family 5, member A																	WTGAAAT_UNKNOWN
ZFX	zinc finger protein, X-linked																		CTGCAGY_UNKNOWN	GGGYGTGNY_UNKNOWN							GGGAGGRR_V$MAZ_Q6				GGGCGGR_V$SP1_Q6							GCCATNTTG_V$YY1_Q6								V$NFMUE1_Q6
PNMA3	paraneoplastic antigen MA3																		CTGCAGY_UNKNOWN		TGAYRTCA_V$ATF3_Q6												GTGACGY_V$E4F1_Q6
APC2	adenomatosis polyposis coli 2																		CTGCAGY_UNKNOWN				CTTTGT_V$LEF1_Q2	WTTGKCTG_UNKNOWN			GGGAGGRR_V$MAZ_Q6
TRIM3	tripartite motif-containing 3																		CTGCAGY_UNKNOWN				CTTTGT_V$LEF1_Q2				GGGAGGRR_V$MAZ_Q6	CACGTG_V$MYC_Q2
BAG4	BCL2-associated athanogene 4																		CTGCAGY_UNKNOWN					WTTGKCTG_UNKNOWN						GATTGGY_V$NFY_Q6_01	GGGCGGR_V$SP1_Q6	RCGCANGCGY_V$NRF1_Q6							MGGAAGTG_V$GABP_B				V$GABP_B
FGFR4	fibroblast growth factor receptor 4																		CTGCAGY_UNKNOWN						GGGTGGRR_V$PAX4_03				RYTTCCTG_V$ETS2_B							SMTTTTGT_UNKNOWN					V$ETS2_B
S100A1	S100 calcium binding protein A1																		CTGCAGY_UNKNOWN						GGGTGGRR_V$PAX4_03										CATTGTYY_V$SOX9_B1
LRRC8A	leucine rich repeat containing 8 family, member A																		CTGCAGY_UNKNOWN							RNGTGGGC_UNKNOWN
PRIC285	-																		CTGCAGY_UNKNOWN										RYTTCCTG_V$ETS2_B											V$ELK1_01
AP2A1	adaptor-related protein complex 2, alpha 1 subunit																		CTGCAGY_UNKNOWN											GATTGGY_V$NFY_Q6_01	GGGCGGR_V$SP1_Q6	RCGCANGCGY_V$NRF1_Q6
USP21	ubiquitin specific peptidase 21																		CTGCAGY_UNKNOWN											GATTGGY_V$NFY_Q6_01	GGGCGGR_V$SP1_Q6
RNF123	ring finger protein 123																		CTGCAGY_UNKNOWN												GGGCGGR_V$SP1_Q6	RCGCANGCGY_V$NRF1_Q6
USP8	ubiquitin specific peptidase 8																		CTGCAGY_UNKNOWN														GTGACGY_V$E4F1_Q6
ATG16L1	ATG16 autophagy related 16-like 1 (S. cerevisiae)																		CTGCAGY_UNKNOWN															SCGGAAGY_V$ELK1_02
FBXO9	F-box protein 9																		CTGCAGY_UNKNOWN
UPK2	uroplakin 2																		CTGCAGY_UNKNOWN
LRFN3	leucine rich repeat and fibronectin type III domain containing 3																		CTGCAGY_UNKNOWN
PTPN14	protein tyrosine phosphatase, non-receptor type 14																		CTGCAGY_UNKNOWN
PTX3	pentraxin-related gene, rapidly induced by IL-1 beta																		CTGCAGY_UNKNOWN
CASP10	caspase 10, apoptosis-related cysteine peptidase																		CTGCAGY_UNKNOWN
PCDHB11	protocadherin beta 11																		CTGCAGY_UNKNOWN
VPS4A	vacuolar protein sorting 4 homolog A (S. cerevisiae)																		CTGCAGY_UNKNOWN
KIAA1539	KIAA1539																			GGGYGTGNY_UNKNOWN			CTTTGT_V$LEF1_Q2	WTTGKCTG_UNKNOWN	GGGTGGRR_V$PAX4_03	RNGTGGGC_UNKNOWN	GGGAGGRR_V$MAZ_Q6	CACGTG_V$MYC_Q2		GATTGGY_V$NFY_Q6_01	GGGCGGR_V$SP1_Q6								MGGAAGTG_V$GABP_B			V$NMYC_01
ATN1	atrophin 1																			GGGYGTGNY_UNKNOWN			CTTTGT_V$LEF1_Q2		GGGTGGRR_V$PAX4_03
HOOK3	hook homolog 3 (Drosophila)																			GGGYGTGNY_UNKNOWN			CTTTGT_V$LEF1_Q2									RCGCANGCGY_V$NRF1_Q6
PLXNA3	plexin A3																			GGGYGTGNY_UNKNOWN			CTTTGT_V$LEF1_Q2
LMX1B	LIM homeobox transcription factor 1, beta																			GGGYGTGNY_UNKNOWN					GGGTGGRR_V$PAX4_03				RYTTCCTG_V$ETS2_B		GGGCGGR_V$SP1_Q6
GPC2	glypican 2 (cerebroglycan)																			GGGYGTGNY_UNKNOWN					GGGTGGRR_V$PAX4_03						GGGCGGR_V$SP1_Q6	RCGCANGCGY_V$NRF1_Q6			CATTGTYY_V$SOX9_B1
TOMM40L	translocase of outer mitochondrial membrane 40 homolog-like (yeast)																			GGGYGTGNY_UNKNOWN					GGGTGGRR_V$PAX4_03													GCCATNTTG_V$YY1_Q6
ZMYM5	zinc finger, MYM-type 5																			GGGYGTGNY_UNKNOWN						RNGTGGGC_UNKNOWN	GGGAGGRR_V$MAZ_Q6									SMTTTTGT_UNKNOWN
TUSC3	tumor suppressor candidate 3																			GGGYGTGNY_UNKNOWN						RNGTGGGC_UNKNOWN			RYTTCCTG_V$ETS2_B										MGGAAGTG_V$GABP_B		V$ETS2_B
FAM104A	family with sequence similarity 104, member A																			GGGYGTGNY_UNKNOWN						RNGTGGGC_UNKNOWN								SCGGAAGY_V$ELK1_02
SMYD5	SMYD family member 5																			GGGYGTGNY_UNKNOWN						RNGTGGGC_UNKNOWN												GCCATNTTG_V$YY1_Q6								V$NFMUE1_Q6
FGD1	FYVE, RhoGEF and PH domain containing 1 (faciogenital dysplasia)																			GGGYGTGNY_UNKNOWN							GGGAGGRR_V$MAZ_Q6				GGGCGGR_V$SP1_Q6								MGGAAGTG_V$GABP_B
SGOL2	shugoshin-like 2 (S. pombe)																			GGGYGTGNY_UNKNOWN										GATTGGY_V$NFY_Q6_01	GGGCGGR_V$SP1_Q6								MGGAAGTG_V$GABP_B
PDLIM7	PDZ and LIM domain 7 (enigma)																			GGGYGTGNY_UNKNOWN											GGGCGGR_V$SP1_Q6	RCGCANGCGY_V$NRF1_Q6												V$LFA1_Q6
EEFSEC	eukaryotic elongation factor, selenocysteine-tRNA-specific																			GGGYGTGNY_UNKNOWN											GGGCGGR_V$SP1_Q6			SCGGAAGY_V$ELK1_02
EFNA3	ephrin-A3																			GGGYGTGNY_UNKNOWN											GGGCGGR_V$SP1_Q6													V$LFA1_Q6				V$SP1_Q6_01
RABEP2	rabaptin, RAB GTPase binding effector protein 2																			GGGYGTGNY_UNKNOWN											GGGCGGR_V$SP1_Q6																V$SP1_Q4_01	V$SP1_Q6_01
LENG8	leukocyte receptor cluster (LRC) member 8																			GGGYGTGNY_UNKNOWN												RCGCANGCGY_V$NRF1_Q6
SLC16A10	solute carrier family 16, member 10 (aromatic amino acid transporter)																			GGGYGTGNY_UNKNOWN
MRPL48	mitochondrial ribosomal protein L48																			GGGYGTGNY_UNKNOWN
FKBP1A	FK506 binding protein 1A, 12kDa																			GGGYGTGNY_UNKNOWN
HCK	hemopoietic cell kinase																			GGGYGTGNY_UNKNOWN
DEPDC1B	DEP domain containing 1B																			GGGYGTGNY_UNKNOWN
STYK1	serine/threonine/tyrosine kinase 1																			GGGYGTGNY_UNKNOWN
NUP98	nucleoporin 98kDa																				TGAYRTCA_V$ATF3_Q6		CTTTGT_V$LEF1_Q2							GATTGGY_V$NFY_Q6_01	GGGCGGR_V$SP1_Q6		GTGACGY_V$E4F1_Q6
ZNF184	zinc finger protein 184																				TGAYRTCA_V$ATF3_Q6		CTTTGT_V$LEF1_Q2										GTGACGY_V$E4F1_Q6	SCGGAAGY_V$ELK1_02					MGGAAGTG_V$GABP_B
OGDH	oxoglutarate (alpha-ketoglutarate) dehydrogenase (lipoamide)																				TGAYRTCA_V$ATF3_Q6				GGGTGGRR_V$PAX4_03					GATTGGY_V$NFY_Q6_01	GGGCGGR_V$SP1_Q6		GTGACGY_V$E4F1_Q6
UBAP1	ubiquitin associated protein 1																				TGAYRTCA_V$ATF3_Q6						GGGAGGRR_V$MAZ_Q6				GGGCGGR_V$SP1_Q6							GCCATNTTG_V$YY1_Q6
CELSR3	cadherin, EGF LAG seven-pass G-type receptor 3 (flamingo homolog, Drosophila)																				TGAYRTCA_V$ATF3_Q6							CACGTG_V$MYC_Q2		GATTGGY_V$NFY_Q6_01	GGGCGGR_V$SP1_Q6							GCCATNTTG_V$YY1_Q6
PTPRC	protein tyrosine phosphatase, receptor type, C																				TGAYRTCA_V$ATF3_Q6								RYTTCCTG_V$ETS2_B
RCE1	RCE1 homolog, prenyl protein peptidase (S. cerevisiae)																				TGAYRTCA_V$ATF3_Q6										GGGCGGR_V$SP1_Q6		GTGACGY_V$E4F1_Q6
RBM18	RNA binding motif protein 18																				TGAYRTCA_V$ATF3_Q6										GGGCGGR_V$SP1_Q6		GTGACGY_V$E4F1_Q6
NOC4L	nucleolar complex associated 4 homolog (S. cerevisiae)																				TGAYRTCA_V$ATF3_Q6												GTGACGY_V$E4F1_Q6
CXCL16	chemokine (C-X-C motif) ligand 16																				TGAYRTCA_V$ATF3_Q6												GTGACGY_V$E4F1_Q6
TEX14	testis expressed sequence 14																				TGAYRTCA_V$ATF3_Q6												GTGACGY_V$E4F1_Q6
RNMTL1	RNA methyltransferase like 1																				TGAYRTCA_V$ATF3_Q6												GTGACGY_V$E4F1_Q6
UMPS	uridine monophosphate synthetase (orotate phosphoribosyl transferase and orotidine-5'-decarboxylase)																				TGAYRTCA_V$ATF3_Q6												GTGACGY_V$E4F1_Q6
PRSS27	protease, serine 27																				TGAYRTCA_V$ATF3_Q6																RGAGGAARY_V$PU1_Q6
DDX19A	DEAD (Asp-Glu-Ala-As) box polypeptide 19A																				TGAYRTCA_V$ATF3_Q6
YTHDC2	YTH domain containing 2																				TGAYRTCA_V$ATF3_Q6
CENPE	centromere protein E, 312kDa																				TGAYRTCA_V$ATF3_Q6
EGFR	epidermal growth factor receptor (erythroblastic leukemia viral (v-erb-b) oncogene homolog, avian)																				TGAYRTCA_V$ATF3_Q6
GBP5	guanylate binding protein 5																				TGAYRTCA_V$ATF3_Q6
CCDC86	coiled-coil domain containing 86																				TGAYRTCA_V$ATF3_Q6
ZDHHC19	zinc finger, DHHC-type containing 19																				TGAYRTCA_V$ATF3_Q6
SMOX	spermine oxidase																					RTAAACA_V$FREAC2_01	CTTTGT_V$LEF1_Q2	WTTGKCTG_UNKNOWN													RGAGGAARY_V$PU1_Q6
SLC25A39	solute carrier family 25, member 39																					RTAAACA_V$FREAC2_01				RNGTGGGC_UNKNOWN					GGGCGGR_V$SP1_Q6
TIMM8A	translocase of inner mitochondrial membrane 8 homolog A (yeast)																					RTAAACA_V$FREAC2_01						CACGTG_V$MYC_Q2
DHX8	DEAH (Asp-Glu-Ala-His) box polypeptide 8																					RTAAACA_V$FREAC2_01							RYTTCCTG_V$ETS2_B					SCGGAAGY_V$ELK1_02					MGGAAGTG_V$GABP_B
BUB1	BUB1 budding uninhibited by benzimidazoles 1 homolog (yeast)																					RTAAACA_V$FREAC2_01								GATTGGY_V$NFY_Q6_01
CRY1	cryptochrome 1 (photolyase-like)																					RTAAACA_V$FREAC2_01									GGGCGGR_V$SP1_Q6	RCGCANGCGY_V$NRF1_Q6															V$SP1_Q4_01	V$SP1_Q6_01
ROD1	ROD1 regulator of differentiation 1 (S. pombe)																					RTAAACA_V$FREAC2_01									GGGCGGR_V$SP1_Q6						RGAGGAARY_V$PU1_Q6		MGGAAGTG_V$GABP_B								V$SP1_Q4_01
BTBD8	BTB (POZ) domain containing 8																					RTAAACA_V$FREAC2_01										RCGCANGCGY_V$NRF1_Q6
TAF5L	TAF5-like RNA polymerase II, p300/CBP-associated factor (PCAF)-associated factor, 65kDa																					RTAAACA_V$FREAC2_01												SCGGAAGY_V$ELK1_02					MGGAAGTG_V$GABP_B				V$GABP_B
PCDHGA5	protocadherin gamma subfamily A, 5																					RTAAACA_V$FREAC2_01															RGAGGAARY_V$PU1_Q6
TLCD1	TLC domain containing 1																					RTAAACA_V$FREAC2_01
ENPEP	glutamyl aminopeptidase (aminopeptidase A)																					RTAAACA_V$FREAC2_01
GPBAR1	G protein-coupled bile acid receptor 1																					RTAAACA_V$FREAC2_01
GNPNAT1	glucosamine-phosphate N-acetyltransferase 1																					RTAAACA_V$FREAC2_01
NGEF	neuronal guanine nucleotide exchange factor																					RTAAACA_V$FREAC2_01
PDCD1LG2	programmed cell death 1 ligand 2																					RTAAACA_V$FREAC2_01
TCP11L1	t-complex 11 (mouse) like 1																					RTAAACA_V$FREAC2_01
NOTCH3	Notch homolog 3 (Drosophila)																						CTTTGT_V$LEF1_Q2	WTTGKCTG_UNKNOWN			GGGAGGRR_V$MAZ_Q6								CATTGTYY_V$SOX9_B1													V$SP1_Q6_01
GFOD2	glucose-fructose oxidoreductase domain containing 2																						CTTTGT_V$LEF1_Q2	WTTGKCTG_UNKNOWN							GGGCGGR_V$SP1_Q6
MTF2	metal response element binding transcription factor 2																						CTTTGT_V$LEF1_Q2		GGGTGGRR_V$PAX4_03						GGGCGGR_V$SP1_Q6							GCCATNTTG_V$YY1_Q6
GTF3C4	general transcription factor IIIC, polypeptide 4, 90kDa																						CTTTGT_V$LEF1_Q2		GGGTGGRR_V$PAX4_03
DDX31	DEAD (Asp-Glu-Ala-Asp) box polypeptide 31																						CTTTGT_V$LEF1_Q2		GGGTGGRR_V$PAX4_03
PSMC6	proteasome (prosome, macropain) 26S subunit, ATPase, 6																						CTTTGT_V$LEF1_Q2			RNGTGGGC_UNKNOWN					GGGCGGR_V$SP1_Q6																V$SP1_Q4_01	V$SP1_Q6_01
PEX13	peroxisome biogenesis factor 13																						CTTTGT_V$LEF1_Q2			RNGTGGGC_UNKNOWN					GGGCGGR_V$SP1_Q6
LMNB1	lamin B1																						CTTTGT_V$LEF1_Q2				GGGAGGRR_V$MAZ_Q6	CACGTG_V$MYC_Q2										GCCATNTTG_V$YY1_Q6				V$NMYC_01
SDCCAG8	serologically defined colon cancer antigen 8																						CTTTGT_V$LEF1_Q2				GGGAGGRR_V$MAZ_Q6		RYTTCCTG_V$ETS2_B		GGGCGGR_V$SP1_Q6	RCGCANGCGY_V$NRF1_Q6			CATTGTYY_V$SOX9_B1
RALGDS	ral guanine nucleotide dissociation stimulator																						CTTTGT_V$LEF1_Q2				GGGAGGRR_V$MAZ_Q6		RYTTCCTG_V$ETS2_B
ST7	suppression of tumorigenicity 7																						CTTTGT_V$LEF1_Q2				GGGAGGRR_V$MAZ_Q6			GATTGGY_V$NFY_Q6_01
FIZ1	FLT3-interacting zinc finger 1																						CTTTGT_V$LEF1_Q2				GGGAGGRR_V$MAZ_Q6				GGGCGGR_V$SP1_Q6		GTGACGY_V$E4F1_Q6											V$LFA1_Q6
MARCH6	membrane-associated ring finger (C3HC4) 6																						CTTTGT_V$LEF1_Q2				GGGAGGRR_V$MAZ_Q6				GGGCGGR_V$SP1_Q6		GTGACGY_V$E4F1_Q6											V$LFA1_Q6
ATR	ataxia telangiectasia and Rad3 related																						CTTTGT_V$LEF1_Q2				GGGAGGRR_V$MAZ_Q6				GGGCGGR_V$SP1_Q6			SCGGAAGY_V$ELK1_02
ARHGEF19	Rho guanine nucleotide exchange factor (GEF) 19																						CTTTGT_V$LEF1_Q2				GGGAGGRR_V$MAZ_Q6				GGGCGGR_V$SP1_Q6				CATTGTYY_V$SOX9_B1
KIAA1967	KIAA1967																						CTTTGT_V$LEF1_Q2				GGGAGGRR_V$MAZ_Q6				GGGCGGR_V$SP1_Q6								MGGAAGTG_V$GABP_B	V$ELK1_01
BZW1	basic leucine zipper and W2 domains 1																						CTTTGT_V$LEF1_Q2				GGGAGGRR_V$MAZ_Q6				GGGCGGR_V$SP1_Q6
CDK5R1	cyclin-dependent kinase 5, regulatory subunit 1 (p35)																						CTTTGT_V$LEF1_Q2					CACGTG_V$MYC_Q2			GGGCGGR_V$SP1_Q6																V$SP1_Q4_01	V$SP1_Q6_01
OSGEP	O-sialoglycoprotein endopeptidase																						CTTTGT_V$LEF1_Q2					CACGTG_V$MYC_Q2
SEC61A1	Sec61 alpha 1 subunit (S. cerevisiae)																						CTTTGT_V$LEF1_Q2						RYTTCCTG_V$ETS2_B					SCGGAAGY_V$ELK1_02
CASP2	caspase 2, apoptosis-related cysteine peptidase (neural precursor cell expressed, developmentally down-regulated 2)																						CTTTGT_V$LEF1_Q2							GATTGGY_V$NFY_Q6_01		RCGCANGCGY_V$NRF1_Q6
UHRF1	ubiquitin-like, containing PHD and RING finger domains, 1																						CTTTGT_V$LEF1_Q2							GATTGGY_V$NFY_Q6_01
CENPF	centromere protein F, 350/400ka (mitosin)																						CTTTGT_V$LEF1_Q2							GATTGGY_V$NFY_Q6_01
PAQR4	progestin and adipoQ receptor family member IV																						CTTTGT_V$LEF1_Q2								GGGCGGR_V$SP1_Q6	RCGCANGCGY_V$NRF1_Q6			CATTGTYY_V$SOX9_B1														V$E2F_Q3
KIF3A	kinesin family member 3A																						CTTTGT_V$LEF1_Q2								GGGCGGR_V$SP1_Q6	RCGCANGCGY_V$NRF1_Q6
AGPAT6	1-acylglycerol-3-phosphate O-acyltransferase 6 (lysophosphatidic acid acyltransferase, zeta)																						CTTTGT_V$LEF1_Q2								GGGCGGR_V$SP1_Q6
TRIM24	tripartite motif-containing 24																						CTTTGT_V$LEF1_Q2								GGGCGGR_V$SP1_Q6
ZBTB12	zinc finger and BTB domain containing 12																						CTTTGT_V$LEF1_Q2								GGGCGGR_V$SP1_Q6
DUSP15	dual specificity phosphatase 15																						CTTTGT_V$LEF1_Q2								GGGCGGR_V$SP1_Q6
SLC2A6	solute carrier family 2 (facilitated glucose transporter), member 6																						CTTTGT_V$LEF1_Q2								GGGCGGR_V$SP1_Q6
VPS72	vacuolar protein sorting 72 (S. cerevisiae)																						CTTTGT_V$LEF1_Q2								GGGCGGR_V$SP1_Q6
SMC5	structural maintenance of chromosomes 5																						CTTTGT_V$LEF1_Q2									RCGCANGCGY_V$NRF1_Q6
CCNT1	cyclin T1																						CTTTGT_V$LEF1_Q2										GTGACGY_V$E4F1_Q6	SCGGAAGY_V$ELK1_02						V$ELK1_01
SF3B1	splicing factor 3b, subunit 1, 155kDa																						CTTTGT_V$LEF1_Q2											SCGGAAGY_V$ELK1_02
DPH2	DPH2 homolog (S. cerevisiae)																						CTTTGT_V$LEF1_Q2											SCGGAAGY_V$ELK1_02
CCNL1	cyclin L1																						CTTTGT_V$LEF1_Q2																					V$LFA1_Q6
FZD1	frizzled homolog 1 (Drosophila)																						CTTTGT_V$LEF1_Q2
PARVB	parvin, beta																						CTTTGT_V$LEF1_Q2
KATNAL1	katanin p60 subunit A-like 1																						CTTTGT_V$LEF1_Q2
ZDHHC13	zinc finger, DHHC-type containing 13																						CTTTGT_V$LEF1_Q2
TUBB	tubulin, beta																						CTTTGT_V$LEF1_Q2
CDC37L1	CDC37 cell division cycle 37 homolog (S. cerevisiae)-like 1																						CTTTGT_V$LEF1_Q2
LRP3	low density lipoprotein receptor-related protein 3																						CTTTGT_V$LEF1_Q2
TMOD2	tropomodulin 2 (neuronal)																						CTTTGT_V$LEF1_Q2
KIF24	kinesin family member 24																						CTTTGT_V$LEF1_Q2
ZNF3	zinc finger protein 3																						CTTTGT_V$LEF1_Q2
GPR161	G protein-coupled receptor 161																						CTTTGT_V$LEF1_Q2
ATP8A1	ATPase, aminophospholipid transporter (APLT), Class I, type 8A, member 1																						CTTTGT_V$LEF1_Q2
TCAP	titin-cap (telethonin)																						CTTTGT_V$LEF1_Q2
AKAP7	A kinase (PRKA) anchor protein 7																						CTTTGT_V$LEF1_Q2
PGPEP1	pyroglutamyl-peptidase I																						CTTTGT_V$LEF1_Q2
IGFL3	IGF-like family member 3																						CTTTGT_V$LEF1_Q2
GDAP2	ganglioside induced differentiation associated protein 2																						CTTTGT_V$LEF1_Q2
WDR3	WD repeat domain 3																						CTTTGT_V$LEF1_Q2
FECH	ferrochelatase (protoporphyria)																						CTTTGT_V$LEF1_Q2
MBTD1	mbt domain containing 1																						CTTTGT_V$LEF1_Q2
SLC25A22	solute carrier family 25 (mitochondrial carrier: glutamate), member 22																						CTTTGT_V$LEF1_Q2
ATXN2L	ataxin 2-like																							WTTGKCTG_UNKNOWN		RNGTGGGC_UNKNOWN	GGGAGGRR_V$MAZ_Q6				GGGCGGR_V$SP1_Q6	RCGCANGCGY_V$NRF1_Q6
PSMB3	proteasome (prosome, macropain) subunit, beta type, 3																							WTTGKCTG_UNKNOWN		RNGTGGGC_UNKNOWN		CACGTG_V$MYC_Q2			GGGCGGR_V$SP1_Q6
PARD6G	par-6 partitioning defective 6 homolog gamma (C. elegans)																							WTTGKCTG_UNKNOWN			GGGAGGRR_V$MAZ_Q6
EEF1E1	eukaryotic translation elongation factor 1 epsilon 1																							WTTGKCTG_UNKNOWN				CACGTG_V$MYC_Q2
GBA2	glucosidase, beta (bile acid) 2																							WTTGKCTG_UNKNOWN							GGGCGGR_V$SP1_Q6													V$LFA1_Q6
PDXP	pyridoxal (pyridoxine, vitamin B6) phosphatase																							WTTGKCTG_UNKNOWN
STK36	serine/threonine kinase 36 (fused homolog, Drosophila)																							WTTGKCTG_UNKNOWN
CSPG5	chondroitin sulfate proteoglycan 5 (neuroglycan C)																							WTTGKCTG_UNKNOWN
FAM83D	family with sequence similarity 83, member D																							WTTGKCTG_UNKNOWN
RAD54L	RAD54-like (S. cerevisiae)																							WTTGKCTG_UNKNOWN
VPS16	vacuolar protein sorting 16 (yeast)																								GGGTGGRR_V$PAX4_03	RNGTGGGC_UNKNOWN		CACGTG_V$MYC_Q2			GGGCGGR_V$SP1_Q6			SCGGAAGY_V$ELK1_02					MGGAAGTG_V$GABP_B	V$ELK1_01		V$NMYC_01	V$GABP_B
LIME1	Lck interacting transmembrane adaptor 1																								GGGTGGRR_V$PAX4_03	RNGTGGGC_UNKNOWN			RYTTCCTG_V$ETS2_B										MGGAAGTG_V$GABP_B
ITGA5	integrin, alpha 5 (fibronectin receptor, alpha polypeptide)																								GGGTGGRR_V$PAX4_03		GGGAGGRR_V$MAZ_Q6
BAG1	BCL2-associated athanogene																								GGGTGGRR_V$PAX4_03						GGGCGGR_V$SP1_Q6	RCGCANGCGY_V$NRF1_Q6					RGAGGAARY_V$PU1_Q6
CAPN5	calpain 5																								GGGTGGRR_V$PAX4_03						GGGCGGR_V$SP1_Q6
TSPAN17	tetraspanin 17																								GGGTGGRR_V$PAX4_03						GGGCGGR_V$SP1_Q6
TNFRSF13C	tumor necrosis factor receptor superfamily, member 13C																								GGGTGGRR_V$PAX4_03						GGGCGGR_V$SP1_Q6
SLC39A6	solute carrier family 39 (zinc transporter), member 6																								GGGTGGRR_V$PAX4_03									SCGGAAGY_V$ELK1_02					MGGAAGTG_V$GABP_B	V$ELK1_01			V$GABP_B
COPS7B	COP9 constitutive photomorphogenic homolog subunit 7B (Arabidopsis)																								GGGTGGRR_V$PAX4_03									SCGGAAGY_V$ELK1_02
KIAA1524	KIAA1524																								GGGTGGRR_V$PAX4_03									SCGGAAGY_V$ELK1_02
ARHGEF1	Rho guanine nucleotide exchange factor (GEF) 1																								GGGTGGRR_V$PAX4_03																						V$SP1_Q4_01
ZNF287	zinc finger protein 287																								GGGTGGRR_V$PAX4_03
FOLR1	folate receptor 1 (adult)																								GGGTGGRR_V$PAX4_03
RPS6KB2	ribosomal protein S6 kinase, 70kDa, polypeptide 2																								GGGTGGRR_V$PAX4_03
KLK7	kallikrein 7 (chymotryptic, stratum corneum)																								GGGTGGRR_V$PAX4_03
CCL25	chemokine (C-C motif) ligand 25																								GGGTGGRR_V$PAX4_03
RLN2	relaxin 2																								GGGTGGRR_V$PAX4_03
MSLN	mesothelin																								GGGTGGRR_V$PAX4_03
SYNJ1	synaptojanin 1																									RNGTGGGC_UNKNOWN	GGGAGGRR_V$MAZ_Q6				GGGCGGR_V$SP1_Q6		GTGACGY_V$E4F1_Q6	SCGGAAGY_V$ELK1_02					MGGAAGTG_V$GABP_B
GABBR1	gamma-aminobutyric acid (GABA) B receptor, 1																									RNGTGGGC_UNKNOWN	GGGAGGRR_V$MAZ_Q6
IPO7	importin 7																									RNGTGGGC_UNKNOWN		CACGTG_V$MYC_Q2	RYTTCCTG_V$ETS2_B		GGGCGGR_V$SP1_Q6																		V$E2F_Q3
FPGS	folylpolyglutamate synthase																									RNGTGGGC_UNKNOWN		CACGTG_V$MYC_Q2	RYTTCCTG_V$ETS2_B
G6PC3	glucose 6 phosphatase, catalytic, 3																									RNGTGGGC_UNKNOWN		CACGTG_V$MYC_Q2			GGGCGGR_V$SP1_Q6						RGAGGAARY_V$PU1_Q6					V$NMYC_01
NOL6	nucleolar protein family 6 (RNA-associated)																									RNGTGGGC_UNKNOWN		CACGTG_V$MYC_Q2			GGGCGGR_V$SP1_Q6
MTAP	methylthioadenosine phosphorylase																									RNGTGGGC_UNKNOWN		CACGTG_V$MYC_Q2						SCGGAAGY_V$ELK1_02
B3GNT7	UDP-GlcNAc:betaGal beta-1,3-N-acetylglucosaminyltransferase 7																									RNGTGGGC_UNKNOWN			RYTTCCTG_V$ETS2_B
SAFB	scaffold attachment factor B																									RNGTGGGC_UNKNOWN					GGGCGGR_V$SP1_Q6	RCGCANGCGY_V$NRF1_Q6				SMTTTTGT_UNKNOWN		GCCATNTTG_V$YY1_Q6			V$ETS2_B
SLC39A3	solute carrier family 39 (zinc transporter), member 3																									RNGTGGGC_UNKNOWN					GGGCGGR_V$SP1_Q6
MUC1	mucin 1, cell surface associated																									RNGTGGGC_UNKNOWN					GGGCGGR_V$SP1_Q6
KIF2C	kinesin family member 2C																									RNGTGGGC_UNKNOWN					GGGCGGR_V$SP1_Q6
SSB	Sjogren syndrome antigen B (autoantigen La)																									RNGTGGGC_UNKNOWN					GGGCGGR_V$SP1_Q6
MYNN	myoneurin																									RNGTGGGC_UNKNOWN							GTGACGY_V$E4F1_Q6					GCCATNTTG_V$YY1_Q6								V$NFMUE1_Q6
HIST1H4H	histone cluster 1, H4h																									RNGTGGGC_UNKNOWN							GTGACGY_V$E4F1_Q6
CD53	CD53 molecule																									RNGTGGGC_UNKNOWN													MGGAAGTG_V$GABP_B
IL2RA	interleukin 2 receptor, alpha																									RNGTGGGC_UNKNOWN													MGGAAGTG_V$GABP_B
USP4	ubiquitin specific peptidase 4 (proto-oncogene)																									RNGTGGGC_UNKNOWN
LAD1	ladinin 1																									RNGTGGGC_UNKNOWN
SMC3	structural maintenance of chromosomes 3																										GGGAGGRR_V$MAZ_Q6	CACGTG_V$MYC_Q2																		V$NFMUE1_Q6			V$E2F_Q3
M6PR	mannose-6-phosphate receptor (cation dependent)																										GGGAGGRR_V$MAZ_Q6		RYTTCCTG_V$ETS2_B	GATTGGY_V$NFY_Q6_01														V$LFA1_Q6
ETNK1	ethanolamine kinase 1																										GGGAGGRR_V$MAZ_Q6		RYTTCCTG_V$ETS2_B		GGGCGGR_V$SP1_Q6
HM13	histocompatibility (minor) 13																										GGGAGGRR_V$MAZ_Q6		RYTTCCTG_V$ETS2_B				GTGACGY_V$E4F1_Q6						MGGAAGTG_V$GABP_B
ALOX12B	arachidonate 12-lipoxygenase, 12R type																										GGGAGGRR_V$MAZ_Q6		RYTTCCTG_V$ETS2_B
CNOT3	CCR4-NOT transcription complex, subunit 3																										GGGAGGRR_V$MAZ_Q6			GATTGGY_V$NFY_Q6_01	GGGCGGR_V$SP1_Q6			SCGGAAGY_V$ELK1_02				GCCATNTTG_V$YY1_Q6								V$NFMUE1_Q6			V$E2F_Q3
NFYC	nuclear transcription factor Y, gamma																										GGGAGGRR_V$MAZ_Q6			GATTGGY_V$NFY_Q6_01	GGGCGGR_V$SP1_Q6							GCCATNTTG_V$YY1_Q6								V$NFMUE1_Q6	V$SP1_Q4_01
KHSRP	KH-type splicing regulatory protein (FUSE binding protein 2)																										GGGAGGRR_V$MAZ_Q6			GATTGGY_V$NFY_Q6_01	GGGCGGR_V$SP1_Q6
GART	phosphoribosylglycinamide formyltransferase, phosphoribosylglycinamide synthetase, phosphoribosylaminoimidazole synthetase																										GGGAGGRR_V$MAZ_Q6			GATTGGY_V$NFY_Q6_01		RCGCANGCGY_V$NRF1_Q6		SCGGAAGY_V$ELK1_02
TROAP	trophinin associated protein (tastin)																										GGGAGGRR_V$MAZ_Q6			GATTGGY_V$NFY_Q6_01
MEN1	multiple endocrine neoplasia I																										GGGAGGRR_V$MAZ_Q6			GATTGGY_V$NFY_Q6_01
WDR12	WD repeat domain 12																										GGGAGGRR_V$MAZ_Q6				GGGCGGR_V$SP1_Q6	RCGCANGCGY_V$NRF1_Q6
GOLGA2	golgi autoantigen, golgin subfamily a, 2																										GGGAGGRR_V$MAZ_Q6				GGGCGGR_V$SP1_Q6		GTGACGY_V$E4F1_Q6
PPIG	peptidylprolyl isomerase G (cyclophilin G)																										GGGAGGRR_V$MAZ_Q6				GGGCGGR_V$SP1_Q6			SCGGAAGY_V$ELK1_02						V$ELK1_01
RABGGTA	Rab geranylgeranyltransferase, alpha subunit																										GGGAGGRR_V$MAZ_Q6				GGGCGGR_V$SP1_Q6			SCGGAAGY_V$ELK1_02										V$LFA1_Q6
TCIRG1	T-cell, immune regulator 1, ATPase, H+ transporting, lysosomal V0 subunit A3																										GGGAGGRR_V$MAZ_Q6				GGGCGGR_V$SP1_Q6						RGAGGAARY_V$PU1_Q6								V$IRF_Q6
KCNC3	potassium voltage-gated channel, Shaw-related subfamily, member 3																										GGGAGGRR_V$MAZ_Q6				GGGCGGR_V$SP1_Q6																V$SP1_Q4_01
MATR3	matrin 3																										GGGAGGRR_V$MAZ_Q6				GGGCGGR_V$SP1_Q6
TMLHE	trimethyllysine hydroxylase, epsilon																										GGGAGGRR_V$MAZ_Q6				GGGCGGR_V$SP1_Q6
TAF9	TAF9 RNA polymerase II, TATA box binding protein (TBP)-associated factor, 32kDa																										GGGAGGRR_V$MAZ_Q6				GGGCGGR_V$SP1_Q6
VPS13C	vacuolar protein sorting 13 homolog C (S. cerevisiae)																										GGGAGGRR_V$MAZ_Q6					RCGCANGCGY_V$NRF1_Q6
EIF2A	eukaryotic translation initiation factor 2A, 65kDa																										GGGAGGRR_V$MAZ_Q6					RCGCANGCGY_V$NRF1_Q6
CYP7B1	cytochrome P450, family 7, subfamily B, polypeptide 1																										GGGAGGRR_V$MAZ_Q6					RCGCANGCGY_V$NRF1_Q6
COPS2	COP9 constitutive photomorphogenic homolog subunit 2 (Arabidopsis)																										GGGAGGRR_V$MAZ_Q6						GTGACGY_V$E4F1_Q6
PAFAH1B2	platelet-activating factor acetylhydrolase, isoform Ib, beta subunit 30kDa																										GGGAGGRR_V$MAZ_Q6							SCGGAAGY_V$ELK1_02	CATTGTYY_V$SOX9_B1				MGGAAGTG_V$GABP_B				V$GABP_B
PIGO	phosphatidylinositol glycan anchor biosynthesis, class O																										GGGAGGRR_V$MAZ_Q6							SCGGAAGY_V$ELK1_02									V$GABP_B
MDM4	Mdm4, transformed 3T3 cell double minute 4, p53 binding protein (mouse)																										GGGAGGRR_V$MAZ_Q6							SCGGAAGY_V$ELK1_02
RAPGEF1	Rap guanine nucleotide exchange factor (GEF) 1																										GGGAGGRR_V$MAZ_Q6										RGAGGAARY_V$PU1_Q6
PTBP1	polypyrimidine tract binding protein 1																										GGGAGGRR_V$MAZ_Q6											GCCATNTTG_V$YY1_Q6
LCAT	lecithin-cholesterol acyltransferase																										GGGAGGRR_V$MAZ_Q6																	V$LFA1_Q6
PIGL	phosphatidylinositol glycan anchor biosynthesis, class L																										GGGAGGRR_V$MAZ_Q6																			V$NFMUE1_Q6
PELP1	proline, glutamic acid and leucine rich protein 1																										GGGAGGRR_V$MAZ_Q6																						V$E2F_Q3
PDZK1IP1	PDZK1 interacting protein 1																										GGGAGGRR_V$MAZ_Q6
SP140	SP140 nuclear body protein																										GGGAGGRR_V$MAZ_Q6
SELM	-																										GGGAGGRR_V$MAZ_Q6
VAMP4	vesicle-associated membrane protein 4																										GGGAGGRR_V$MAZ_Q6
2005-09-01	septin 5																										GGGAGGRR_V$MAZ_Q6
MAPK8IP2	mitogen-activated protein kinase 8 interacting protein 2																										GGGAGGRR_V$MAZ_Q6
SHFM1	split hand/foot malformation (ectrodactyly) type 1																										GGGAGGRR_V$MAZ_Q6
HCN2	hyperpolarization activated cyclic nucleotide-gated potassium channel 2																										GGGAGGRR_V$MAZ_Q6
PLAUR	plasminogen activator, urokinase receptor																										GGGAGGRR_V$MAZ_Q6
PYHIN1	pyrin and HIN domain family, member 1																										GGGAGGRR_V$MAZ_Q6
QPRT	quinolinate phosphoribosyltransferase (nicotinate-nucleotide pyrophosphorylase (carboxylating))																										GGGAGGRR_V$MAZ_Q6
SLC13A3	solute carrier family 13 (sodium-dependent dicarboxylate transporter), member 3																										GGGAGGRR_V$MAZ_Q6
WWC3	WWC family member 3																										GGGAGGRR_V$MAZ_Q6
ZC3HAV1L	zinc finger CCCH-type, antiviral 1-like																										GGGAGGRR_V$MAZ_Q6
CBX5	chromobox homolog 5 (HP1 alpha homolog, Drosophila)																											CACGTG_V$MYC_Q2		GATTGGY_V$NFY_Q6_01	GGGCGGR_V$SP1_Q6	RCGCANGCGY_V$NRF1_Q6				SMTTTTGT_UNKNOWN		GCCATNTTG_V$YY1_Q6								V$NFMUE1_Q6			V$E2F_Q3
POLR2H	polymerase (RNA) II (DNA directed) polypeptide H																											CACGTG_V$MYC_Q2			GGGCGGR_V$SP1_Q6	RCGCANGCGY_V$NRF1_Q6		SCGGAAGY_V$ELK1_02					MGGAAGTG_V$GABP_B
TOPORS	topoisomerase I binding, arginine/serine-rich																											CACGTG_V$MYC_Q2			GGGCGGR_V$SP1_Q6	RCGCANGCGY_V$NRF1_Q6
HSPA4	heat shock 70kDa protein 4																											CACGTG_V$MYC_Q2			GGGCGGR_V$SP1_Q6			SCGGAAGY_V$ELK1_02
NET1	neuroepithelial cell transforming gene 1																											CACGTG_V$MYC_Q2			GGGCGGR_V$SP1_Q6																	V$SP1_Q6_01
ASPSCR1	alveolar soft part sarcoma chromosome region, candidate 1																											CACGTG_V$MYC_Q2			GGGCGGR_V$SP1_Q6
CEP63	centrosomal protein 63kDa																											CACGTG_V$MYC_Q2			GGGCGGR_V$SP1_Q6
ATAD3A	ATPase family, AAA domain containing 3A																											CACGTG_V$MYC_Q2				RCGCANGCGY_V$NRF1_Q6										V$NMYC_01
SAE1	-																											CACGTG_V$MYC_Q2				RCGCANGCGY_V$NRF1_Q6
STK31	serine/threonine kinase 31																											CACGTG_V$MYC_Q2				RCGCANGCGY_V$NRF1_Q6
PHC3	polyhomeotic homolog 3 (Drosophila)																											CACGTG_V$MYC_Q2						SCGGAAGY_V$ELK1_02												V$NFMUE1_Q6
RBM19	RNA binding motif protein 19																											CACGTG_V$MYC_Q2						SCGGAAGY_V$ELK1_02												V$NFMUE1_Q6
NUDC	nuclear distribution gene C homolog (A. nidulans)																											CACGTG_V$MYC_Q2						SCGGAAGY_V$ELK1_02
TSC2	tuberous sclerosis 2																											CACGTG_V$MYC_Q2						SCGGAAGY_V$ELK1_02
EME1	essential meiotic endonuclease 1 homolog 1 (S. pombe)																											CACGTG_V$MYC_Q2						SCGGAAGY_V$ELK1_02
PUS1	pseudouridylate synthase 1																											CACGTG_V$MYC_Q2						SCGGAAGY_V$ELK1_02
CD164	CD164 molecule, sialomucin																											CACGTG_V$MYC_Q2										GCCATNTTG_V$YY1_Q6
BAX	BCL2-associated X protein																											CACGTG_V$MYC_Q2											MGGAAGTG_V$GABP_B					V$LFA1_Q6
BATF2	basic leucine zipper transcription factor, ATF-like 2																											CACGTG_V$MYC_Q2											MGGAAGTG_V$GABP_B						V$IRF_Q6
ATAD3B	ATPase family, AAA domain containing 3B																											CACGTG_V$MYC_Q2														V$NMYC_01
MTHFD1	methylenetetrahydrofolate dehydrogenase (NADP+ dependent) 1, methenyltetrahydrofolate cyclohydrolase, formyltetrahydrofolate synthetase																											CACGTG_V$MYC_Q2														V$NMYC_01
GCSH	glycine cleavage system protein H (aminomethyl carrier)																											CACGTG_V$MYC_Q2														V$NMYC_01
MFHAS1	malignant fibrous histiocytoma amplified sequence 1																											CACGTG_V$MYC_Q2														V$NMYC_01
GPS1	G protein pathway suppressor 1																											CACGTG_V$MYC_Q2														V$NMYC_01
NID1	nidogen 1																											CACGTG_V$MYC_Q2
PPCS	phosphopantothenoylcysteine synthetase																											CACGTG_V$MYC_Q2
NFX1	nuclear transcription factor, X-box binding 1																											CACGTG_V$MYC_Q2
SLC25A32	solute carrier family 25, member 32																											CACGTG_V$MYC_Q2
SGOL1	shugoshin-like 1 (S. pombe)																											CACGTG_V$MYC_Q2
SLC7A5	solute carrier family 7 (cationic amino acid transporter, y+ system), member 5																											CACGTG_V$MYC_Q2
FOXRED2	FAD-dependent oxidoreductase domain containing 2																											CACGTG_V$MYC_Q2
CGREF1	cell growth regulator with EF-hand domain 1																											CACGTG_V$MYC_Q2
DNTTIP2	deoxynucleotidyltransferase, terminal, interacting protein 2																											CACGTG_V$MYC_Q2
CLSPN	claspin homolog (Xenopus laevis)																												RYTTCCTG_V$ETS2_B	GATTGGY_V$NFY_Q6_01											V$ETS2_B
LIMD2	LIM domain containing 2																												RYTTCCTG_V$ETS2_B		GGGCGGR_V$SP1_Q6			SCGGAAGY_V$ELK1_02					MGGAAGTG_V$GABP_B		V$ETS2_B
STRN	striatin, calmodulin binding protein																												RYTTCCTG_V$ETS2_B		GGGCGGR_V$SP1_Q6			SCGGAAGY_V$ELK1_02
PUS7L	pseudouridylate synthase 7 homolog (S. cerevisiae)-like																												RYTTCCTG_V$ETS2_B		GGGCGGR_V$SP1_Q6						RGAGGAARY_V$PU1_Q6				V$ETS2_B
CNKSR1	connector enhancer of kinase suppressor of Ras 1																												RYTTCCTG_V$ETS2_B		GGGCGGR_V$SP1_Q6										V$ETS2_B
HCST	hematopoietic cell signal transducer																												RYTTCCTG_V$ETS2_B		GGGCGGR_V$SP1_Q6
ACTN1	actinin, alpha 1																												RYTTCCTG_V$ETS2_B		GGGCGGR_V$SP1_Q6
FOXRED1	FAD-dependent oxidoreductase domain containing 1																												RYTTCCTG_V$ETS2_B				GTGACGY_V$E4F1_Q6	SCGGAAGY_V$ELK1_02
E2F5	E2F transcription factor 5, p130-binding																												RYTTCCTG_V$ETS2_B				GTGACGY_V$E4F1_Q6						MGGAAGTG_V$GABP_B
KDELR3	KDEL (Lys-Asp-Glu-Leu) endoplasmic reticulum protein retention receptor 3																												RYTTCCTG_V$ETS2_B				GTGACGY_V$E4F1_Q6
FIBP	fibroblast growth factor (acidic) intracellular binding protein																												RYTTCCTG_V$ETS2_B					SCGGAAGY_V$ELK1_02					MGGAAGTG_V$GABP_B				V$GABP_B
2001-09-01	septin 1																												RYTTCCTG_V$ETS2_B								RGAGGAARY_V$PU1_Q6		MGGAAGTG_V$GABP_B
ITGAL	integrin, alpha L (antigen CD11A (p180), lymphocyte function-associated antigen 1; alpha polypeptide)																												RYTTCCTG_V$ETS2_B								RGAGGAARY_V$PU1_Q6
FXYD5	FXYD domain containing ion transport regulator 5																												RYTTCCTG_V$ETS2_B										MGGAAGTG_V$GABP_B
STRBP	spermatid perinuclear RNA binding protein																												RYTTCCTG_V$ETS2_B												V$ETS2_B
FUT10	fucosyltransferase 10 (alpha (1,3) fucosyltransferase)																												RYTTCCTG_V$ETS2_B												V$ETS2_B
CNN2	calponin 2																												RYTTCCTG_V$ETS2_B															V$LFA1_Q6
SNX22	sorting nexin 22																												RYTTCCTG_V$ETS2_B																V$IRF_Q6
SLC20A2	solute carrier family 20 (phosphate transporter), member 2																												RYTTCCTG_V$ETS2_B
NCF2	neutrophil cytosolic factor 2 (65kDa, chronic granulomatous disease, autosomal 2)																												RYTTCCTG_V$ETS2_B
KLRC3	killer cell lectin-like receptor subfamily C, member 3																												RYTTCCTG_V$ETS2_B
JAK3	Janus kinase 3 (a protein tyrosine kinase, leukocyte)																												RYTTCCTG_V$ETS2_B
ARFGEF2	ADP-ribosylation factor guanine nucleotide-exchange factor 2 (brefeldin A-inhibited)																												RYTTCCTG_V$ETS2_B
LDLRAP1	low density lipoprotein receptor adaptor protein 1																												RYTTCCTG_V$ETS2_B
PCDHGB2	protocadherin gamma subfamily B, 2																												RYTTCCTG_V$ETS2_B
PPIF	peptidylprolyl isomerase F (cyclophilin F)																												RYTTCCTG_V$ETS2_B
CCR4	chemokine (C-C motif) receptor 4																												RYTTCCTG_V$ETS2_B
CARD6	caspase recruitment domain family, member 6																												RYTTCCTG_V$ETS2_B
SOS2	son of sevenless homolog 2 (Drosophila)																												RYTTCCTG_V$ETS2_B
LIN7C	lin-7 homolog C (C. elegans)																												RYTTCCTG_V$ETS2_B
MEFV	Mediterranean fever																												RYTTCCTG_V$ETS2_B
QSER1	glutamine and serine rich 1																												RYTTCCTG_V$ETS2_B
TRAPPC1	trafficking protein particle complex 1																													GATTGGY_V$NFY_Q6_01	GGGCGGR_V$SP1_Q6	RCGCANGCGY_V$NRF1_Q6	GTGACGY_V$E4F1_Q6	SCGGAAGY_V$ELK1_02						V$ELK1_01
CDV3	CDV3 homolog (mouse)																													GATTGGY_V$NFY_Q6_01	GGGCGGR_V$SP1_Q6	RCGCANGCGY_V$NRF1_Q6					RGAGGAARY_V$PU1_Q6
NCAPD2	non-SMC condensin I complex, subunit D2																													GATTGGY_V$NFY_Q6_01	GGGCGGR_V$SP1_Q6							GCCATNTTG_V$YY1_Q6
CIT	citron (rho-interacting, serine/threonine kinase 21)																													GATTGGY_V$NFY_Q6_01	GGGCGGR_V$SP1_Q6
RPL14	ribosomal protein L14																													GATTGGY_V$NFY_Q6_01	GGGCGGR_V$SP1_Q6
ABAT	4-aminobutyrate aminotransferase																													GATTGGY_V$NFY_Q6_01	GGGCGGR_V$SP1_Q6
RHOF	ras homolog gene family, member F (in filopodia)																													GATTGGY_V$NFY_Q6_01	GGGCGGR_V$SP1_Q6
MVD	mevalonate (diphospho) decarboxylase																													GATTGGY_V$NFY_Q6_01	GGGCGGR_V$SP1_Q6
PRKDC	protein kinase, DNA-activated, catalytic polypeptide																													GATTGGY_V$NFY_Q6_01		RCGCANGCGY_V$NRF1_Q6																	V$E2F_Q3
QPCTL	glutaminyl-peptide cyclotransferase-like																													GATTGGY_V$NFY_Q6_01		RCGCANGCGY_V$NRF1_Q6
UFD1L	ubiquitin fusion degradation 1 like (yeast)																													GATTGGY_V$NFY_Q6_01				SCGGAAGY_V$ELK1_02					MGGAAGTG_V$GABP_B										V$E2F_Q3
TPX2	TPX2, microtubule-associated, homolog (Xenopus laevis)																													GATTGGY_V$NFY_Q6_01				SCGGAAGY_V$ELK1_02
AP3M2	adaptor-related protein complex 3, mu 2 subunit																													GATTGGY_V$NFY_Q6_01																	V$SP1_Q4_01
MSH2	mutS homolog 2, colon cancer, nonpolyposis type 1 (E. coli)																													GATTGGY_V$NFY_Q6_01
HIST1H2AC	histone cluster 1, H2ac																													GATTGGY_V$NFY_Q6_01
HIST1H2BC	histone cluster 1, H2bc																													GATTGGY_V$NFY_Q6_01
HIST3H2BB	histone cluster 3, H2bb																													GATTGGY_V$NFY_Q6_01
HIST1H2BH	histone cluster 1, H2bh																													GATTGGY_V$NFY_Q6_01
HIST1H3F	histone cluster 1, H3f																													GATTGGY_V$NFY_Q6_01
SLC25A19	solute carrier family 25 (mitochondrial deoxynucleotide carrier), member 19																													GATTGGY_V$NFY_Q6_01
LY75	lymphocyte antigen 75																													GATTGGY_V$NFY_Q6_01
RNASEH2A	ribonuclease H2, subunit A																													GATTGGY_V$NFY_Q6_01
RPN2	ribophorin II																													GATTGGY_V$NFY_Q6_01
HELB	helicase (DNA) B																													GATTGGY_V$NFY_Q6_01
PIGA	phosphatidylinositol glycan anchor biosynthesis, class A (paroxysmal nocturnal hemoglobinuria)																													GATTGGY_V$NFY_Q6_01
MTERFD3	MTERF domain containing 3																													GATTGGY_V$NFY_Q6_01
TACC3	transforming, acidic coiled-coil containing protein 3																													GATTGGY_V$NFY_Q6_01
RECQL5	RecQ protein-like 5																													GATTGGY_V$NFY_Q6_01
HLA-DOB	major histocompatibility complex, class II, DO beta																													GATTGGY_V$NFY_Q6_01
GPX3	glutathione peroxidase 3 (plasma)																													GATTGGY_V$NFY_Q6_01
PSRC1	proline/serine-rich coiled-coil 1																													GATTGGY_V$NFY_Q6_01
ZFAND2A	zinc finger, AN1-type domain 2A																													GATTGGY_V$NFY_Q6_01
BPGM	2,3-bisphosphoglycerate mutase																													GATTGGY_V$NFY_Q6_01
MRPS12	mitochondrial ribosomal protein S12																													GATTGGY_V$NFY_Q6_01
SARS2	seryl-tRNA synthetase 2																													GATTGGY_V$NFY_Q6_01
FAM64A	family with sequence similarity 64, member A																													GATTGGY_V$NFY_Q6_01
IFI6	interferon, alpha-inducible protein 6																													GATTGGY_V$NFY_Q6_01
MAPK1	mitogen-activated protein kinase 1																													GATTGGY_V$NFY_Q6_01
NSDHL	NAD(P) dependent steroid dehydrogenase-like																													GATTGGY_V$NFY_Q6_01
SLC30A6	solute carrier family 30 (zinc transporter), member 6																													GATTGGY_V$NFY_Q6_01
YIPF5	Yip1 domain family, member 5																														GGGCGGR_V$SP1_Q6	RCGCANGCGY_V$NRF1_Q6		SCGGAAGY_V$ELK1_02
TRIM28	tripartite motif-containing 28																														GGGCGGR_V$SP1_Q6	RCGCANGCGY_V$NRF1_Q6															V$SP1_Q4_01	V$SP1_Q6_01
MTFMT	mitochondrial methionyl-tRNA formyltransferase																														GGGCGGR_V$SP1_Q6	RCGCANGCGY_V$NRF1_Q6
SAMD8	sterile alpha motif domain containing 8																														GGGCGGR_V$SP1_Q6	RCGCANGCGY_V$NRF1_Q6
PDCL3	phosducin-like 3																														GGGCGGR_V$SP1_Q6	RCGCANGCGY_V$NRF1_Q6
LRCH3	leucine-rich repeats and calponin homology (CH) domain containing 3																														GGGCGGR_V$SP1_Q6	RCGCANGCGY_V$NRF1_Q6
MOCS2	molybdenum cofactor synthesis 2																														GGGCGGR_V$SP1_Q6	RCGCANGCGY_V$NRF1_Q6
NOLC1	nucleolar and coiled-body phosphoprotein 1																														GGGCGGR_V$SP1_Q6		GTGACGY_V$E4F1_Q6
NOC2L	nucleolar complex associated 2 homolog (S. cerevisiae)																														GGGCGGR_V$SP1_Q6			SCGGAAGY_V$ELK1_02					MGGAAGTG_V$GABP_B				V$GABP_B
PPIL3	peptidylprolyl isomerase (cyclophilin)-like 3																														GGGCGGR_V$SP1_Q6			SCGGAAGY_V$ELK1_02					MGGAAGTG_V$GABP_B
PPHLN1	periphilin 1																														GGGCGGR_V$SP1_Q6			SCGGAAGY_V$ELK1_02						V$ELK1_01
NXT2	nuclear transport factor 2-like export factor 2																														GGGCGGR_V$SP1_Q6			SCGGAAGY_V$ELK1_02
NFKBIB	nuclear factor of kappa light polypeptide gene enhancer in B-cells inhibitor, beta																														GGGCGGR_V$SP1_Q6			SCGGAAGY_V$ELK1_02
RNF168	ring finger protein 168																														GGGCGGR_V$SP1_Q6			SCGGAAGY_V$ELK1_02
GPR155	G protein-coupled receptor 155																														GGGCGGR_V$SP1_Q6			SCGGAAGY_V$ELK1_02
PDE5A	phosphodiesterase 5A, cGMP-specific																														GGGCGGR_V$SP1_Q6			SCGGAAGY_V$ELK1_02
POLR3H	polymerase (RNA) III (DNA directed) polypeptide H (22.9kD)																														GGGCGGR_V$SP1_Q6			SCGGAAGY_V$ELK1_02
HDAC10	histone deacetylase 10																														GGGCGGR_V$SP1_Q6			SCGGAAGY_V$ELK1_02
SUGT1	SGT1, suppressor of G2 allele of SKP1 (S. cerevisiae)																														GGGCGGR_V$SP1_Q6			SCGGAAGY_V$ELK1_02
ZCCHC8	zinc finger, CCHC domain containing 8																														GGGCGGR_V$SP1_Q6				CATTGTYY_V$SOX9_B1														V$E2F_Q3
TMPO	thymopoietin																														GGGCGGR_V$SP1_Q6						RGAGGAARY_V$PU1_Q6
SCYL3	SCY1-like 3 (S. cerevisiae)																														GGGCGGR_V$SP1_Q6							GCCATNTTG_V$YY1_Q6
TBX1	T-box 1																														GGGCGGR_V$SP1_Q6														V$IRF_Q6
SLC35F5	solute carrier family 35, member F5																														GGGCGGR_V$SP1_Q6																V$SP1_Q4_01	V$SP1_Q6_01
MAP3K7	mitogen-activated protein kinase kinase kinase 7																														GGGCGGR_V$SP1_Q6																V$SP1_Q4_01
PMM1	phosphomannomutase 1																														GGGCGGR_V$SP1_Q6																V$SP1_Q4_01
PLEKHM1	pleckstrin homology domain containing, family M (with RUN domain) member 1																														GGGCGGR_V$SP1_Q6																	V$SP1_Q6_01
BRI3BP	BRI3 binding protein																														GGGCGGR_V$SP1_Q6																	V$SP1_Q6_01
TIPIN	TIMELESS interacting protein																														GGGCGGR_V$SP1_Q6																		V$E2F_Q3
DDB2	damage-specific DNA binding protein 2, 48kDa																														GGGCGGR_V$SP1_Q6																		V$E2F_Q3
ABHD11	abhydrolase domain containing 11																														GGGCGGR_V$SP1_Q6
ZNF212	zinc finger protein 212																														GGGCGGR_V$SP1_Q6
ASNS	asparagine synthetase																														GGGCGGR_V$SP1_Q6
FLOT2	flotillin 2																														GGGCGGR_V$SP1_Q6
NARG2	NMDA receptor regulated 2																														GGGCGGR_V$SP1_Q6
AUP1	ancient ubiquitous protein 1																														GGGCGGR_V$SP1_Q6
CENPN	centromere protein N																														GGGCGGR_V$SP1_Q6
ANLN	anillin, actin binding protein																														GGGCGGR_V$SP1_Q6
ZCCHC10	zinc finger, CCHC domain containing 10																														GGGCGGR_V$SP1_Q6
CROT	carnitine O-octanoyltransferase																														GGGCGGR_V$SP1_Q6
CENPH	centromere protein H																														GGGCGGR_V$SP1_Q6
GGA3	golgi associated, gamma adaptin ear containing, ARF binding protein 3																														GGGCGGR_V$SP1_Q6
ARHGAP27	Rho GTPase activating protein 27																														GGGCGGR_V$SP1_Q6
ASL	argininosuccinate lyase																														GGGCGGR_V$SP1_Q6
CKAP2L	cytoskeleton associated protein 2-like																														GGGCGGR_V$SP1_Q6
DHFR	dihydrofolate reductase																														GGGCGGR_V$SP1_Q6
FAM48A	family with sequence similarity 48, member A																														GGGCGGR_V$SP1_Q6
FAM98C	family with sequence similarity 98, member C																														GGGCGGR_V$SP1_Q6
FKBP9	FK506 binding protein 9, 63 kDa																														GGGCGGR_V$SP1_Q6
GEMIN5	gem (nuclear organelle) associated protein 5																														GGGCGGR_V$SP1_Q6
GPR180	G protein-coupled receptor 180																														GGGCGGR_V$SP1_Q6
GTPBP3	GTP binding protein 3 (mitochondrial)																														GGGCGGR_V$SP1_Q6
HIST4H4	histone cluster 4, H4																														GGGCGGR_V$SP1_Q6
KIAA1984	KIAA1984																														GGGCGGR_V$SP1_Q6
KIF27	kinesin family member 27																														GGGCGGR_V$SP1_Q6
MKKS	McKusick-Kaufman syndrome																														GGGCGGR_V$SP1_Q6
MUTYH	mutY homolog (E. coli)																														GGGCGGR_V$SP1_Q6
NHEJ1	nonhomologous end-joining factor 1																														GGGCGGR_V$SP1_Q6
NRM	nurim (nuclear envelope membrane protein)																														GGGCGGR_V$SP1_Q6
NXT1	NTF2-like export factor 1																														GGGCGGR_V$SP1_Q6
POLR2D	polymerase (RNA) II (DNA directed) polypeptide D																														GGGCGGR_V$SP1_Q6
PRC1	protein regulator of cytokinesis 1																														GGGCGGR_V$SP1_Q6
PTER	phosphotriesterase related																														GGGCGGR_V$SP1_Q6
SNAPC2	small nuclear RNA activating complex, polypeptide 2, 45kDa																														GGGCGGR_V$SP1_Q6
SYAP1	synapse associated protein 1, SAP47 homolog (Drosophila)																														GGGCGGR_V$SP1_Q6
TIMM17B	translocase of inner mitochondrial membrane 17 homolog B (yeast)																														GGGCGGR_V$SP1_Q6
UBA52	ubiquitin A-52 residue ribosomal protein fusion product 1																															RCGCANGCGY_V$NRF1_Q6	GTGACGY_V$E4F1_Q6					GCCATNTTG_V$YY1_Q6
ZNF653	zinc finger protein 653																															RCGCANGCGY_V$NRF1_Q6		SCGGAAGY_V$ELK1_02					MGGAAGTG_V$GABP_B				V$GABP_B						V$E2F_Q3
CHERP	calcium homeostasis endoplasmic reticulum protein																															RCGCANGCGY_V$NRF1_Q6		SCGGAAGY_V$ELK1_02					MGGAAGTG_V$GABP_B				V$GABP_B
NCBP1	nuclear cap binding protein subunit 1, 80kDa																															RCGCANGCGY_V$NRF1_Q6		SCGGAAGY_V$ELK1_02									V$GABP_B
CENPO	centromere protein O																															RCGCANGCGY_V$NRF1_Q6		SCGGAAGY_V$ELK1_02
PPP1R15B	protein phosphatase 1, regulatory (inhibitor) subunit 15B																															RCGCANGCGY_V$NRF1_Q6						GCCATNTTG_V$YY1_Q6								V$NFMUE1_Q6
PSPC1	paraspeckle component 1																															RCGCANGCGY_V$NRF1_Q6						GCCATNTTG_V$YY1_Q6
WDHD1	WD repeat and HMG-box DNA binding protein 1																															RCGCANGCGY_V$NRF1_Q6							MGGAAGTG_V$GABP_B
POLA2	polymerase (DNA directed), alpha 2 (70kD subunit)																															RCGCANGCGY_V$NRF1_Q6																	V$E2F_Q3
POP7	processing of precursor 7, ribonuclease P subunit (S. cerevisiae)																															RCGCANGCGY_V$NRF1_Q6
ALS2CR11	amyotrophic lateral sclerosis 2 (juvenile) chromosome region, candidate 11																															RCGCANGCGY_V$NRF1_Q6
XRCC1	X-ray repair complementing defective repair in Chinese hamster cells 1																															RCGCANGCGY_V$NRF1_Q6
RABIF	RAB interacting factor																															RCGCANGCGY_V$NRF1_Q6
PMS2	PMS2 postmeiotic segregation increased 2 (S. cerevisiae)																															RCGCANGCGY_V$NRF1_Q6
TOMM7	translocase of outer mitochondrial membrane 7 homolog (yeast)																															RCGCANGCGY_V$NRF1_Q6
ZNF382	zinc finger protein 382																															RCGCANGCGY_V$NRF1_Q6
TTLL4	tubulin tyrosine ligase-like family, member 4																															RCGCANGCGY_V$NRF1_Q6
CCDC87	coiled-coil domain containing 87																															RCGCANGCGY_V$NRF1_Q6
RTCD1	RNA terminal phosphate cyclase domain 1																															RCGCANGCGY_V$NRF1_Q6
CPSF4	cleavage and polyadenylation specific factor 4, 30kDa																															RCGCANGCGY_V$NRF1_Q6
CCNF	cyclin F																															RCGCANGCGY_V$NRF1_Q6
ZNF2	zinc finger protein 2																															RCGCANGCGY_V$NRF1_Q6
ZC3H14	zinc finger CCCH-type containing 14																															RCGCANGCGY_V$NRF1_Q6
STK38	serine/threonine kinase 38																															RCGCANGCGY_V$NRF1_Q6
TRAF3IP1	TNF receptor-associated factor 3 interacting protein 1																															RCGCANGCGY_V$NRF1_Q6
CENPI	centromere protein I																															RCGCANGCGY_V$NRF1_Q6
INTS5	integrator complex subunit 5																															RCGCANGCGY_V$NRF1_Q6
TXNL1	thioredoxin-like 1																															RCGCANGCGY_V$NRF1_Q6
EIF5B	eukaryotic translation initiation factor 5B																															RCGCANGCGY_V$NRF1_Q6
SEH1L	SEH1-like (S. cerevisiae)																															RCGCANGCGY_V$NRF1_Q6
CBR1	carbonyl reductase 1																															RCGCANGCGY_V$NRF1_Q6
CDK10	cyclin-dependent kinase (CDC2-like) 10																															RCGCANGCGY_V$NRF1_Q6
MAD2L1	MAD2 mitotic arrest deficient-like 1 (yeast)																															RCGCANGCGY_V$NRF1_Q6
NUBP1	nucleotide binding protein 1 (MinD homolog, E. coli)																															RCGCANGCGY_V$NRF1_Q6
PTCD1	pentatricopeptide repeat domain 1																															RCGCANGCGY_V$NRF1_Q6
ZNF692	zinc finger protein 692																															RCGCANGCGY_V$NRF1_Q6
PPP1R11	protein phosphatase 1, regulatory (inhibitor) subunit 11																																GTGACGY_V$E4F1_Q6	SCGGAAGY_V$ELK1_02					MGGAAGTG_V$GABP_B				V$GABP_B
RFC4	replication factor C (activator 1) 4, 37kDa																																GTGACGY_V$E4F1_Q6	SCGGAAGY_V$ELK1_02					MGGAAGTG_V$GABP_B
MASTL	microtubule associated serine/threonine kinase-like																																GTGACGY_V$E4F1_Q6	SCGGAAGY_V$ELK1_02
CEP55	centrosomal protein 55kDa																																GTGACGY_V$E4F1_Q6	SCGGAAGY_V$ELK1_02
SMARCD1	SWI/SNF related, matrix associated, actin dependent regulator of chromatin, subfamily d, member 1																																GTGACGY_V$E4F1_Q6		CATTGTYY_V$SOX9_B1												V$SP1_Q4_01	V$SP1_Q6_01
KIAA1704	KIAA1704																																GTGACGY_V$E4F1_Q6						MGGAAGTG_V$GABP_B
NUFIP1	nuclear fragile X mental retardation protein interacting protein 1																																GTGACGY_V$E4F1_Q6						MGGAAGTG_V$GABP_B
PSMB8	proteasome (prosome, macropain) subunit, beta type, 8 (large multifunctional peptidase 7)																																GTGACGY_V$E4F1_Q6												V$IRF_Q6
[truncated: 1,615 more rows]
[truncated: 52 more columns]
