# Supplementary material for: Revealing the Molecular Portrait of Triple Negative Breast Tumors in an Understudied Population through Omics Analysis of Formalin-Fixed and Paraffin-Embedded Tissues
Source: PLoS One. 2015 May 11;10(5):e0126762. doi: 10.1371/journal.pone.0126762 (PMC4427337; doi:10.1371/journal.pone.0126762)
Supplement: S8 Table — (XLSX) [file pone.0126762.s012.xlsx]

## Sheet: S8 Table
S8 Table. MicroRNAs up-regulated
Target	Corrected p-value	p-value	FCAbsolute	regulation	log2[control](normalized)	log2[tumour](normalized)	Tumor-Control	Rank
miR-624	0.005592	0.00291917	2.36206e+06	up	-3.42678	17.7448	21.1716	100
miR-339-5p	0.000361857	0.000151438	473448	up	-15.8406	3.0122	18.8528	98.5
miR-191	5.0865e-10	2.12871e-11	347178	up	-17.7641	0.641211	18.4053	97.8
miR-651	4.88598e-07	9.47063e-08	151385	up	0.0462786	17.2541	17.2079	97.1
miR-23b#	0.000276118	0.000111907	91696.5	up	-0.719562	15.765	16.4846	96.4
U6 snRNA	4.00989e-11	4.41617e-13	55200.2	up	-14.5935	1.15885	15.7524	95.7
miR-1274A	8.55547e-10	4.52272e-11	41571.9	up	-15.0364	0.306876	15.3433	95
miR-145	7.17788e-07	1.51071e-07	36752.9	up	-14.9121	0.253457	15.1656	94.3
miR-99a	7.73797e-07	1.67031e-07	17848.2	up	-13.6971	0.426374	14.1235	93.6
miR-93	2.07784e-07	3.61563e-08	10780.1	up	-12.4523	0.94379	13.3961	92.9
miR-25#	0.00645843	0.00341415	7564.89	up	-10.7244	2.16071	12.8851	92.1
miR-20a	1.0084e-08	9.88512e-10	5832.56	up	-11.9508	0.559122	12.5099	91.4
miR-1252	0.0382458	0.0235035	4869.33	up	-11.3387	0.910801	12.2495	90.7
miR-886-3p	7.01921e-07	1.43786e-07	4217.9	up	-11.6884	0.353876	12.0423	90
miR-32#	8.85364e-05	3.31524e-05	3238.01	up	-9.60229	2.0586	11.6609	89.3
miR-1260	1.70495e-09	1.23928e-10	2695.41	up	-10.5748	0.821458	11.3963	88.6
miR-939	2.89081e-09	2.35594e-10	2348.14	up	-11.0482	0.149125	11.1973	87.9
miR-627	2.75367e-06	6.7932e-07	2001.3	up	-9.32977	1.63696	10.9667	87.2
miR-124a	1.51195e-05	4.6957e-06	1888.37	up	-11.2719	-0.388959	10.8829	86.5
miR-302a	0.00017239	6.83483e-05	1817.2	up	-10.2065	0.620975	10.8275	85.8
miR-571	1.68747e-09	1.18941e-10	1699.63	up	-9.49413	1.23688	10.731	85.1
miR-214	2.46802e-09	1.95702e-10	1368.14	up	-9.20546	1.21254	10.418	84.3
RNU48	1.17832e-09	6.74809e-11	1271.38	up	-9.77492	0.53725	10.3122	83.6
miR-664	4.80151e-10	1.69216e-11	1028.6	up	-9.40159	0.604875	10.0065	82.9
miR-93#	1.79671e-10	5.93628e-12	1014.43	up	-9.1005	0.88596	9.98646	82.2
miR-483-5p	0.000888416	0.000391373	866.364	up	-10.1132	-0.354378	9.75883	81.5
miR-522	0.00137418	0.000632605	569.703	up	-6.14079	3.01327	9.15407	80.8
miR-1201	6.87679e-09	6.36179e-10	545.51	up	-8.52434	0.567125	9.09146	80.1
miR-365	2.59385e-07	4.74206e-08	499.513	up	-7.52934	1.43504	8.96438	79.4
miR-590-5p	1.6566e-07	2.73668e-08	469.715	up	-8.25068	0.62496	8.87564	78.7
miR-744#	4.58906e-08	5.86267e-09	408.52	up	-8.6358	0.038461	8.67426	78
miR-30e-3p	4.68687e-07	8.95458e-08	408.154	up	-8.20768	0.465288	8.67297	77.3
miR-532	3.47515e-05	1.20941e-05	370.329	up	-7.61546	0.917205	8.53266	76.5
miR-146b	1.19951e-06	2.7742e-07	304.034	up	-7.46263	0.785462	8.24809	75.8
miR-1225-3P	1.15377e-10	2.33349e-12	298.403	up	-7.94634	0.274785	8.22112	75.1
miR-302c	0.00319612	0.00158843	268.478	up	-3.68845	4.38021	8.06866	74.4
miR-331	0.000136297	5.31377e-05	266.888	up	-6.70988	1.35021	8.06009	73.7
miR-7#	9.05131e-06	2.67153e-06	260.034	up	-8.0306	-0.0080417	8.02256	73
miR-494	1.98332e-08	2.0969e-09	238.753	up	-6.83025	1.06912	7.89937	72.3
miR-941	5.88627e-07	1.17985e-07	198.578	up	-6.87157	0.761998	7.63356	71.6
miR-650	4.22408e-08	5.30336e-09	192.714	up	-6.72386	0.86646	7.59032	70.9
miR-340#	1.82065e-09	1.36348e-10	164.721	up	-6.99165	0.372229	7.36388	70.2
miR-521	0.00726556	0.00390484	161.778	up	-4.39017	2.94771	7.33787	69.5
miR-342-3p	9.74378e-11	1.50234e-12	157.23	up	-6.68269	0.614042	7.29673	68.7
miR-92a	2.73205e-05	9.08678e-06	155.984	up	-5.98305	1.30221	7.28526	68
miR-1244	6.68189e-06	1.84235e-06	144.229	up	-6.34335	0.828875	7.17222	67.3
miR-548K	0.0443302	0.0280237	130.173	up	-2.80621	4.21808	7.02429	66.6
miR-1243	0.000125205	4.79861e-05	118.662	up	-6.58201	0.308702	6.89072	65.9
miR-223	3.58025e-07	6.62425e-08	115.953	up	-5.99528	0.862125	6.8574	65.2
miR-149#	1.42169e-06	3.35069e-07	115.872	up	-5.53843	1.31796	6.85639	64.5
miR-660	6.49365e-08	9.15404e-09	111.77	up	-6.19202	0.612371	6.80439	63.8
miR-758	0.0162726	0.00935495	110.839	up	-5.995	0.797312	6.79232	63.1
miR-548a-5p	1.41982e-05	4.3783e-06	107.422	up	-6.04615	0.701	6.74715	62.4
miR-452	3.41679e-05	1.16653e-05	99.526	up	-5.98513	0.651873	6.637	61.7
miR-505#	1.53167e-07	2.49655e-08	87.6726	up	-5.04652	1.40754	6.45405	60.9
miR-148b	4.94561e-08	6.42711e-09	85.3999	up	-6.13611	0.280054	6.41616	60.2
miR-324-3p	1.58249e-05	4.98451e-06	83.297	up	-4.95315	1.42704	6.38019	59.5
miR-331-5p	4.29472e-05	1.53248e-05	80.3563	up	-6.05979	0.268551	6.32834	58.8
miR-1275	7.17788e-07	1.51779e-07	79.8354	up	-5.62567	0.69329	6.31896	58.1
miR-21	1.72788e-06	4.11038e-07	74.4154	up	-4.20374	2.01379	6.21753	57.4
miR-186#	0.00268698	0.0013139	71.6508	up	-5.99721	0.1657	6.16291	56.7
miR-484	1.46878e-07	2.34613e-08	70.4592	up	-5.61259	0.526126	6.13872	56
miR-572	3.1883e-08	3.79225e-09	69.1865	up	-5.84555	0.266873	6.11242	55.3
miR-411	0.000286173	0.000116612	66.3288	up	-5.99886	0.0526989	6.05156	54.6
miR-183#	8.41869e-05	3.11529e-05	64.5539	up	-5.11164	0.90079	6.01243	53.9
miR-18a	0.000101158	3.81012e-05	63.8776	up	-5.03669	0.960544	5.99724	53.1
miR-1825	1.28662e-08	1.33197e-09	62.1616	up	-5.45216	0.50579	5.95795	52.4
miR-335#	2.77517e-05	9.29131e-06	55.8349	up	-4.72247	1.08062	5.8031	51.7
miR-30a-5p	1.43193e-09	9.43349e-11	55.6512	up	-5.25972	0.538625	5.79834	51
miR-191#	3.95964e-05	1.40419e-05	50.7425	up	-5.03425	0.630877	5.66512	50.3
miR-382	0.00151907	0.000702654	49.4048	up	-4.72186	0.904722	5.62658	49.6
miR-151-3p	1.38133e-07	2.1559e-08	49.0044	up	-4.79479	0.820046	5.61484	48.9
miR-20a#	4.42067e-06	1.16846e-06	43.8837	up	-5.24088	0.21473	5.45561	48.2
miR-582-5p	0.000769092	0.000333725	43.1461	up	-3.13137	2.29979	5.43116	47.5
miR-1183	0.000263855	0.000106356	42.4494	up	-4.3038	1.10387	5.40767	46.8
RNU44	1.37427e-09	8.4757e-11	41.2216	up	-5.0212	0.344125	5.36533	46
miR-625#	5.64957e-08	7.71528e-09	39.8141	up	-4.80292	0.51229	5.31521	45.3
miR-517c	0.0272316	0.016255	35.4627	up	-3.01331	2.13492	5.14823	44.6
miR-1233	2.08921e-09	1.61062e-10	35.2727	up	-4.7876	0.352876	5.14048	43.9
miR-198	0.0190411	0.0109885	35.1643	up	-2.09592	3.04012	5.13604	43.2
miR-214#	3.69836e-05	1.30339e-05	35.032	up	-4.46196	0.668637	5.1306	42.5
miR-516-3p	0.0154075	0.00878973	34.4998	up	-5.71747	-0.608958	5.10851	41.8
miR-10b#	6.68189e-06	1.85445e-06	32.9822	up	-4.25066	0.792958	5.04362	41.1
miR-597	0.0274966	0.0165949	29.557	up	-2.49917	2.38626	4.88543	40.4
miR-501-3p	0.038441	0.0237081	28.7745	up	-3.10523	1.74149	4.84672	39.7
miR-320B	0.00179755	0.000847305	27.9757	up	-2.81786	1.98825	4.8061	39
miR-455	6.65169e-07	1.34792e-07	25.3799	up	-3.71407	0.951544	4.66561	38.2
miR-21#	8.09969e-07	1.77455e-07	22.6983	up	-3.49439	1.01013	4.50451	37.5
miR-148a	2.34449e-05	7.59119e-06	22.2741	up	-3.24717	1.23013	4.4773	36.8
miR-376c	8.06389e-06	2.29128e-06	22.1014	up	-4.21603	0.25004	4.46607	36.1
miR-1291	0.00017239	6.80025e-05	21.4056	up	-3.63679	0.783128	4.41992	35.4
miR-10b	0.010527	0.00586635	21.238	up	-1.50905	2.89952	4.40857	34.7
miR-342-5p	0.00645496	0.0033981	20.853	up	-2.11469	2.26749	4.38218	34
miR-454	2.67138e-05	8.82613e-06	20.7307	up	-2.84366	1.53004	4.3737	33.3
miR-18a#	3.48188e-05	1.21942e-05	20.304	up	-3.7241	0.619594	4.34369	32.6
miR-518f	0.0117795	0.00661623	20.0047	up	-1.52564	2.79663	4.32226	31.9
miR-340	0.000163662	6.4167e-05	19.7658	up	-3.63035	0.674587	4.30494	31.2
miR-601	4.01151e-06	1.04264e-06	19.7193	up	-3.67104	0.630495	4.30154	30.4
miR-592	0.0227827	0.0133986	19.6378	up	-2.73581	1.55975	4.29556	29.7
miR-649	0.00703717	0.00375109	19.5449	up	-3.34019	0.948535	4.28872	29
miR-937	0.0441636	0.0277504	18.9882	up	-3.02774	1.21929	4.24703	28.3
miR-518b	8.89349e-06	2.60536e-06	18.9301	up	-3.6369	0.605707	4.24261	27.6
miR-548b-5p	0.0033255	0.0016774	18.7501	up	-3.53182	0.697008	4.22883	26.9
miR-542-5p	0.000185743	7.40518e-05	18.1724	up	-2.05136	2.13231	4.18368	26.2
miR-136#	0.00135219	0.000619504	17.6516	up	-2.97968	1.16205	4.14173	25.5
miR-1248	2.5777e-06	6.30231e-07	16.1066	up	-3.30545	0.704128	4.00958	24.8
miR-374	3.27413e-06	8.36563e-07	15.1162	up	-2.8619	1.05613	3.91802	24.1
miR-556-5p	0.00943253	0.00517335	14.6716	up	-2.2436	1.63135	3.87495	23.4
miR-1262	0.00190867	0.000903886	14.5165	up	-2.93678	0.922841	3.85962	22.6
miR-672	0.0486715	0.0311969	14.2388	up	-0.919527	2.91222	3.83175	21.9
miR-1255B	0.00871915	0.00474368	13.5602	up	-2.55227	1.20904	3.7613	21.2
miR-9#	0.00153076	0.000711431	12.6374	up	-2.62308	1.03654	3.65963	20.5
miR-134	0.000359275	0.000149566	12.1468	up	-3.26988	0.332624	3.6025	19.8
miR-659	0.0143093	0.00813172	12.0504	up	-2.59421	0.996802	3.59101	19.1
miR-523	0.00127368	0.000580733	11.9419	up	-1.90147	1.6765	3.57796	18.4
miR-99a#	0.00179581	0.000842529	11.7051	up	-2.69089	0.858166	3.54906	17.7
miR-1178	0.0239429	0.0141337	11.5572	up	-1.93434	1.59638	3.53072	17
miR-628-5p	0.0194345	0.011344	10.8881	up	-0.962221	2.48247	3.44469	16.3
miR-625	0.00726556	0.00389162	10.0359	up	-1.98617	1.34094	3.3271	15.6
miR-1300	0.0402058	0.0248851	9.13753	up	-2.6558	0.536005	3.1918	14.8
miR-1285	2.97802e-06	7.41225e-07	8.49647	up	-2.58099	0.505874	3.08686	14.1
miR-215	0.00445868	0.00228826	8.13825	up	-2.14284	0.881876	3.02472	13.4
miR-26b	0.000585657	0.000251549	7.96054	up	-2.09822	0.894649	2.99287	12.7
miR-143	0.00764034	0.00412309	7.87129	up	-1.22397	1.75263	2.9766	12
miR-222	2.10447e-06	5.09893e-07	7.83939	up	-2.47562	0.495125	2.97074	11.3
miR-200c	0.000334453	0.000137759	7.00594	up	-2.55145	0.257127	2.80858	10.6
miR-17#	0.00589781	0.0030918	6.87715	up	-1.35617	1.42564	2.78181	9.9
miR-213	0.00319612	0.00159102	6.56202	up	-1.62552	1.08862	2.71414	9.2
miR-549	0.0441636	0.0278211	6.11537	up	-1.80153	0.810913	2.61244	8.5
miR-19b	0.019684	0.0115329	5.96403	up	-2.58971	-0.0134192	2.57629	7.8
miR-652	0.0190566	0.0110394	5.47226	up	-1.58192	0.870219	2.45214	7
miR-30d#	0.00199592	0.0009496	5.33087	up	-1.84258	0.571789	2.41437	6.3
miR-518d	0.0268922	0.0159932	5.025	up	-2.1255	0.203629	2.32912	5.6
miR-598	0.00117226	0.000529327	4.85579	up	-0.962605	1.3171	2.27971	4.9
miR-27a	0.00539375	0.0028038	4.13535	up	-1.60233	0.445678	2.04801	4.2
miR-591	0.0415864	0.0259228	4.01906	up	-1.43487	0.571986	2.00686	3.5
miR-106a	0.00236671	0.00114686	3.97926	up	-1.41554	0.576957	1.9925	2.8
miR-200a#	0.0107691	0.00602501	3.85401	up	-1.39584	0.550519	1.94636	2.1
let-7i#	0.0272681	0.0163368	3.47883	up	-1.01338	0.785223	1.7986	1.4
miR-193b	0.0263697	0.0156244	2.84168	up	-0.838802	0.667944	1.50675	0.7
miR-17	0.0328222	0.0200259	2.43554	up	-0.718121	0.566122	1.28424	0
