# Supplementary material for: Revealing the Molecular Portrait of Triple Negative Breast Tumors in an Understudied Population through Omics Analysis of Formalin-Fixed and Paraffin-Embedded Tissues
Source: PLoS One. 2015 May 11;10(5):e0126762. doi: 10.1371/journal.pone.0126762 (PMC4427337; doi:10.1371/journal.pone.0126762)
Supplement: S9 Table — (XLSX) [file pone.0126762.s013.xlsx]

## Sheet: S9 Table
S9 Table. MicroRNAs down-regulated
Target	Corrected p-value	p-value	FCAbsolute	regulation	log2[control](normalized)	log2[tumour](normalized)	Tumor-Control	Tumor-Control*-1	Rank
miR-136	5.04112e-09	4.44152e-10	190358	down	16.0063	-1.53205	-17.5384	17.5384	100
miR-367	5.97578e-13	1.31625e-15	60161.4	down	15.2536	-0.622998	-15.8766	15.8766	99.3
miR-101	4.89968e-09	4.20898e-10	15507.5	down	12.9103	-1.01038	-13.9207	13.9207	98.6
miR-100#	7.17788e-07	1.50598e-07	11610.5	down	8.86665	-4.63649	-13.5031	13.5031	97.9
miR-579	1.33547e-09	7.9422e-11	10674.2	down	11.9847	-1.3972	-13.3818	13.3818	97.2
miR-1226#	0.000124111	4.72933e-05	9155.19	down	0.607594	-12.5528	-13.1604	13.1604	96.6
miR-32	1.15377e-10	2.79547e-12	7164.7	down	11.6681	-1.13863	-12.8067	12.8067	95.9
miR-125a-3p	4.95012e-08	6.54201e-09	6775.89	down	10.2299	-2.49629	-12.7262	12.7262	95.2
miR-204	1.0084e-08	9.99512e-10	5857.87	down	10.9129	-1.6033	-12.5162	12.5162	94.5
miR-545#	3.99395e-08	4.92645e-09	5228.16	down	9.60598	-2.74611	-12.3521	12.3521	93.9
miR-107	5.0865e-10	2.0772e-11	5069.45	down	10.8875	-1.42015	-12.3076	12.3076	93.2
miR-384	0.000574019	0.000244021	4390.76	down	0.206147	-11.8941	-12.1003	12.1003	92.5
miR-211	1.18343e-05	3.5972e-06	3505.27	down	1.89781	-9.8775	-11.7753	11.7753	91.8
let-7c	1.43942e-10	4.12167e-12	2515.03	down	10.1372	-1.15913	-11.2964	11.2964	91.2
miR-296	1.70914e-07	2.89876e-08	2512.3	down	9.25518	-2.03961	-11.2948	11.2948	90.5
miR-146b-3p	1.69371e-07	2.83528e-08	2306.29	down	8.62103	-2.55033	-11.1714	11.1714	89.8
miR-144#	3.17149e-11	2.0957e-13	1504.08	down	10.0833	-0.471396	-10.5547	10.5547	89.1
miR-221	3.02833e-09	2.53472e-10	1297.65	down	9.19596	-1.14573	-10.3417	10.3417	88.5
miR-1227	7.55636e-10	3.66167e-11	1282.08	down	9.54131	-0.782955	-10.3243	10.3243	87.8
miR-190b	2.59385e-07	4.68672e-08	1131.46	down	8.45418	-1.68979	-10.144	10.144	87.1
miR-130b	6.39327e-09	5.77366e-10	1129.01	down	9.36664	-0.774207	-10.1408	10.1408	86.4
miR-551a	0.000124111	4.71016e-05	1097.83	down	0.561407	-9.53904	-10.1004	10.1004	85.8
miR-7	6.4396e-08	8.93601e-09	1095.69	down	8.0465	-2.05112	-10.0976	10.0976	85.1
miR-1	6.1979e-05	2.26619e-05	921.275	down	1.12061	-8.72687	-9.84749	9.84749	84.4
miR-103	2.66068e-08	3.10608e-09	904.979	down	9.26112	-0.560626	-9.82174	9.82174	83.7
miR-1290	4.68687e-07	8.98145e-08	895.576	down	8.31779	-1.48888	-9.80667	9.80667	83.1
miR-889	8.45744e-05	3.14826e-05	830.706	down	0.913252	-8.78494	-9.69819	9.69819	82.4
miR-380-5p	0.000132126	5.12208e-05	817.488	down	1.80711	-7.86794	-9.67505	9.67505	81.7
miR-142-5p	1.7477e-10	5.38938e-12	769.219	down	8.48743	-1.09982	-9.58725	9.58725	81
miR-335	1.24209e-07	1.88776e-08	757.919	down	7.96115	-1.60475	-9.5659	9.5659	80.4
miR-145#	2.49134e-07	4.39002e-08	737.99	down	8.41812	-1.10933	-9.52746	9.52746	79.7
miR-299-5p	1.8157e-06	4.35927e-07	725.332	down	6.45508	-3.04742	-9.5025	9.5025	79
miR-872	1.1411e-06	2.61396e-07	716.817	down	3.85617	-5.62929	-9.48546	9.48546	78.3
let-7b#	3.62355e-07	6.78417e-08	618.042	down	8.10356	-1.168	-9.27156	9.27156	77.7
miR-27b	3.86861e-11	3.40847e-13	616.281	down	8.53866	-0.728791	-9.26745	9.26745	77
miR-135a	5.1378e-06	1.38064e-06	596.452	down	7.5781	-1.64217	-9.22026	9.22026	76.3
miR-133b	1.98676e-05	6.3016e-06	566.146	down	4.83122	-4.31381	-9.14503	9.14503	75.6
miR-23a	1.37053e-10	3.62256e-12	493.644	down	8.17595	-0.771374	-8.94733	8.94733	75
miR-489	5.19274e-10	2.31527e-11	493.532	down	8.08446	-0.862543	-8.947	8.947	74.3
miR-205	1.25808e-08	1.27471e-09	491.719	down	7.54831	-1.39338	-8.94169	8.94169	73.6
miR-383	0.000904866	0.000400613	448.004	down	0.117746	-8.68962	-8.80737	8.80737	72.9
miR-485-3p	1.05052e-06	2.38335e-07	438.585	down	6.48043	-2.29629	-8.77671	8.77671	72.2
miR-223#	2.02419e-08	2.2153e-09	412.139	down	7.06379	-1.6232	-8.68699	8.68699	71.6
miR-185	4.22803e-11	5.58771e-13	395.907	down	8.06764	-0.561375	-8.62902	8.62902	70.9
miR-184	6.9171e-06	1.94408e-06	384.994	down	7.25841	-1.33028	-8.58869	8.58869	70.2
miR-193a-5p	1.46878e-07	2.3617e-08	384.926	down	7.32776	-1.26068	-8.58844	8.58844	69.5
miR159a-338	6.57844e-08	9.41847e-09	370.653	down	6.65424	-1.87969	-8.53393	8.53393	68.9
miR-665	3.08699e-06	7.75146e-07	346.644	down	5.51052	-2.92679	-8.43731	8.43731	68.2
miR-584	2.52996e-07	4.5138e-08	341.261	down	6.71914	-1.69559	-8.41473	8.41473	67.5
miR-299-3p	1.02234e-06	2.2969e-07	326.426	down	7.43283	-0.917779	-8.35061	8.35061	66.8
miR-22	1.33309e-05	4.08147e-06	302.722	down	5.5744	-2.66745	-8.24185	8.24185	66.2
miR-186	5.51763e-12	2.43067e-14	300.62	down	8.00109	-0.230707	-8.2318	8.2318	65.5
miR-519b-3p	0.000306757	0.000125676	280.783	down	4.33188	-3.80143	-8.13331	8.13331	64.8
miR-152	4.95302e-10	1.85465e-11	254.947	down	7.07076	-0.923293	-7.99406	7.99406	64.1
miR-338-3p	9.32574e-07	2.07467e-07	254.226	down	6.21187	-1.7781	-7.98997	7.98997	63.5
miR-126#	3.11706e-05	1.05733e-05	247.57	down	6.39923	-1.55246	-7.95169	7.95169	62.8
miR-23a#	1.04185e-05	3.09802e-06	245.445	down	0.968259	-6.971	-7.93925	7.93925	62.1
miR-15b	5.1378e-06	1.37376e-06	235.403	down	6.50958	-1.36941	-7.87899	7.87899	61.4
miR-138	3.74332e-06	9.64688e-07	189.187	down	5.81617	-1.7475	-7.56367	7.56367	60.8
miR-142-3p	1.38133e-07	2.16023e-08	166.149	down	6.0402	-1.33613	-7.37633	7.37633	60.1
miR-301	1.00939e-07	1.51186e-08	162.286	down	6.04177	-1.30062	-7.3424	7.3424	59.4
miR-106b	1.52885e-09	1.04393e-10	161.726	down	6.75345	-0.583958	-7.33741	7.33741	58.7
miR-502-3p	8.09969e-07	1.78407e-07	153.198	down	5.86097	-1.39829	-7.25926	7.25926	58.1
miR-222#	1.15377e-10	2.62434e-12	144.321	down	6.74969	-0.423455	-7.17314	7.17314	57.4
miR-125a-5p	1.43193e-09	9.4621e-11	132.23	down	6.38911	-0.657792	-7.0469	7.0469	56.7
miR-410	2.02419e-08	2.22929e-09	126.182	down	6.10316	-0.876205	-6.97937	6.97937	56
miR-655	5.8514e-07	1.15997e-07	111.926	down	5.40479	-1.40161	-6.80641	6.80641	55.4
miR-450b-5p	0.010439	0.00579431	109.61	down	1.21515	-5.56108	-6.77623	6.77623	54.7
miR-370	5.19274e-10	2.40193e-11	105.622	down	5.83717	-0.885592	-6.72276	6.72276	54
miR-133a	7.3215e-08	1.06745e-08	105.318	down	5.66323	-1.05538	-6.7186	6.7186	53.3
miR-486-3p	1.15377e-10	2.38661e-12	100.014	down	6.29752	-0.346541	-6.64406	6.64406	52.7
miR-375	2.59829e-05	8.47018e-06	91.2278	down	4.8083	-1.7031	-6.5114	6.5114	52
miR-320	3.73592e-08	4.52589e-09	91.051	down	5.88906	-0.619542	-6.5086	6.5086	51.3
miR-203	1.24037e-06	2.89601e-07	83.7853	down	4.96558	-1.42304	-6.38862	6.38862	50.6
miR-20b	1.88395e-07	3.23675e-08	77.629	down	5.44965	-0.828875	-6.27852	6.27852	50
miR-216a	1.56897e-05	4.90734e-06	68.1548	down	0.598945	-5.4918	-6.09074	6.09074	49.3
miR-488	0.000593787	0.000256349	66.9339	down	4.64585	-1.41881	-6.06466	6.06466	48.6
miR-149	2.43347e-08	2.74835e-09	60.3725	down	5.15086	-0.764962	-5.91582	5.91582	47.9
miR-141	1.17832e-09	6.67812e-11	59.1964	down	5.39889	-0.488545	-5.88744	5.88744	47.2
miR-491	7.3215e-08	1.08049e-08	58.444	down	5.14258	-0.726408	-5.86898	5.86898	46.6
miR-662	0.00359258	0.00182003	52.7067	down	1.90558	-3.81433	-5.71991	5.71991	45.9
miR-199b	6.58425e-06	1.79834e-06	51.7431	down	0.884936	-4.80836	-5.69329	5.69329	45.2
miR-487b	6.9171e-06	1.9502e-06	48.4901	down	4.00968	-1.58994	-5.59962	5.59962	44.5
miR-140-3p	2.43347e-08	2.78723e-09	47.2193	down	5.1526	-0.408707	-5.5613	5.5613	43.9
miR-100	6.33424e-06	1.71611e-06	46.1194	down	4.17626	-1.35104	-5.5273	5.5273	43.2
miR-132	3.19529e-06	8.0938e-07	41.9212	down	4.2124	-1.17721	-5.38961	5.38961	42.5
let-7a	3.46896e-05	1.19198e-05	38.8728	down	3.60948	-1.67121	-5.28069	5.28069	41.8
miR-551b#	2.61912e-05	8.5958e-06	32.4104	down	3.78016	-1.23823	-5.01838	5.01838	41.2
miR-369-5p	0.00373552	0.00190067	31.6721	down	0.658847	-4.32629	-4.98514	4.98514	40.5
miR-200a	8.55547e-10	4.4969e-11	28.1703	down	4.47906	-0.337039	-4.8161	4.8161	39.8
miR-323-3p	2.83948e-05	9.56916e-06	26.6795	down	3.54338	-1.19428	-4.73766	4.73766	39.1
let-7e	5.15118e-07	1.00981e-07	22.8807	down	3.6711	-0.844958	-4.51606	4.51606	38.5
miR-33b	0.00251692	0.0012252	22.7471	down	2.65116	-1.85645	-4.50761	4.50761	37.8
miR-148b#	6.53809e-05	2.40498e-05	22.2896	down	3.30285	-1.17545	-4.4783	4.4783	37.1
miR-362	0.00167596	0.000782607	21.9417	down	3.27183	-1.18377	-4.45561	4.45561	36.4
miR-129-3p	1.12704e-05	3.40098e-06	21.5488	down	3.39508	-1.03446	-4.42954	4.42954	35.8
miR-130a	8.88069e-06	2.58205e-06	19.9396	down	3.31577	-1.00179	-4.31757	4.31757	35.1
miR-1269	0.00926193	0.00505938	19.6728	down	1.89068	-2.40745	-4.29813	4.29813	34.4
miR-34c	0.00329611	0.00165531	18.9358	down	1.68261	-2.56043	-4.24304	4.24304	33.7
miR-888	0.00117027	0.00052585	18.6824	down	1.75944	-2.46417	-4.22361	4.22361	33.1
miR-188-3p	0.00974546	0.00536644	17.7015	down	1.99011	-2.15569	-4.1458	4.1458	32.4
miR-345	8.8538e-06	2.55473e-06	17.2179	down	3.21296	-0.892877	-4.10584	4.10584	31.7
miR-1224-3P	0.00289431	0.00142803	17.1723	down	1.76757	-2.33445	-4.10202	4.10202	31
miR-181c#	1.12704e-05	3.3958e-06	16.7779	down	3.13969	-0.928802	-4.06849	4.06849	30.4
miR-362-3p	0.00225378	0.00108221	16.4392	down	2.87491	-1.16415	-4.03906	4.03906	29.7
miR-493	0.00514137	0.00266128	16.3314	down	1.91092	-2.11866	-4.02958	4.02958	29
miR-28-3p	8.23516e-06	2.35809e-06	16.1815	down	3.02965	-0.986626	-4.01627	4.01627	28.3
miR-125b	4.26473e-06	1.11785e-06	15.6191	down	3.16975	-0.795486	-3.96524	3.96524	27.7
miR-192	0.00125415	0.000569065	14.4869	down	3.12921	-0.727459	-3.85667	3.85667	27
miR-337-5p	0.000954218	0.000424564	14.3285	down	2.13226	-1.70856	-3.84082	3.84082	26.3
miR-27a#	2.21908e-05	7.13626e-06	14.2418	down	3.4231	-0.408957	-3.83206	3.83206	25.6
miR-708	7.48213e-07	1.5986e-07	14.2154	down	2.9051	-0.92429	-3.82939	3.82939	25
miR-19a#	0.0154623	0.00885503	13.5162	down	0.203231	-3.55339	-3.75662	3.75662	24.3
miR-127	0.000131586	5.07214e-05	12.7266	down	2.22923	-1.44055	-3.66977	3.66977	23.6
miR-328	0.00201429	0.000962778	12.7198	down	2.12121	-1.54779	-3.66901	3.66901	22.9
miR-501	5.34206e-05	1.91797e-05	12.6663	down	2.7333	-0.929629	-3.66293	3.66293	22.2
miR-520D-3P	5.63053e-05	2.04634e-05	12.2274	down	2.54582	-1.06623	-3.61205	3.61205	21.6
miR-224	0.000574429	0.000245461	11.7344	down	2.22897	-1.32371	-3.55268	3.55268	20.9
miR-30b	2.2185e-05	7.08552e-06	11.5812	down	2.64534	-0.888374	-3.53371	3.53371	20.2
miR-25	5.21584e-08	7.00806e-09	11.5463	down	3.3569	-0.172458	-3.52936	3.52936	19.5
miR-130b#	0.0039587	0.00202295	11.3975	down	2.08536	-1.42529	-3.51065	3.51065	18.9
miR-422a	0.000344928	0.000142833	10.8358	down	2.19219	-1.24554	-3.43773	3.43773	18.2
miR-192#	0.00660267	0.00350494	10.8109	down	1.88141	-1.553	-3.43441	3.43441	17.5
miR-212	0.00110611	0.000494583	9.83869	down	2.49301	-0.805457	-3.29847	3.29847	16.8
miR-505	0.00234839	0.00113281	9.78932	down	1.8876	-1.40361	-3.29121	3.29121	16.2
miR-15a#	0.000843656	0.000369796	9.74275	down	2.27529	-1.00904	-3.28433	3.28433	15.5
miR-26b#	3.47515e-05	1.20339e-05	8.83166	down	2.31035	-0.832336	-3.14268	3.14268	14.8
miR-182#	0.030372	0.0184641	8.75989	down	0.852568	-2.27834	-3.13091	3.13091	14.1
miR-449b	0.000211174	8.46555e-05	8.44579	down	2.26541	-0.812818	-3.07823	3.07823	13.5
miR-34a	0.0274141	0.0164847	8.43155	down	1.55117	-1.52463	-3.0758	3.0758	12.8
miR-218	0.0444202	0.0281785	8.04252	down	1.96258	-1.04507	-3.00765	3.00765	12.1
miR-19a	0.0028781	0.00141369	7.83982	down	1.5217	-1.44913	-2.97082	2.97082	11.4
let-7b	0.000467387	0.000197662	7.63107	down	1.40993	-1.52196	-2.93189	2.93189	10.8
miR-520c-3p	0.01253	0.00706537	7.58989	down	0.868896	-2.05518	-2.92408	2.92408	10.1
miR-372	0.000773071	0.000337154	6.87533	down	0.233559	-2.54787	-2.78143	2.78143	9.4
miR-1271	0.043264	0.0270638	5.93103	down	1.74597	-0.822309	-2.56828	2.56828	8.7
miR-508-5p	0.0126994	0.00718889	5.64724	down	1.30703	-1.19052	-2.49755	2.49755	8.1
miR-590-3P	5.6094e-05	2.0263e-05	5.05004	down	2.07	-0.266291	-2.3363	2.3363	7.4
miR-518e	0.0415864	0.0258768	4.94898	down	1.63442	-0.672709	-2.30713	2.30713	6.7
miR-23b	0.0104241	0.00576312	4.5883	down	1.19423	-1.00373	-2.19796	2.19796	6
miR-409-3p	0.0299473	0.0181399	3.88455	down	0.651936	-1.30581	-1.95775	1.95775	5.4
miR-183	0.0478769	0.0305822	3.715	down	0.685735	-1.20763	-1.89336	1.89336	4.7
miR-324-5p	0.0351766	0.0215399	3.47421	down	0.62682	-1.16987	-1.79669	1.79669	4
miR-875-5p	0.000453717	0.000190881	3.36949	down	1.03803	-0.714501	-1.75253	1.75253	3.3
miR-126	0.00329054	0.00164527	3.11855	down	1.17467	-0.466207	-1.64087	1.64087	2.7
miR-193a-3p	0.0444438	0.0282913	3.02042	down	1.17621	-0.41854	-1.59475	1.59475	2
miR-22#	0.00489815	0.0025246	2.93727	down	1.08085	-0.473623	-1.55447	1.55447	1.3
miR-30d	0.00791976	0.00429132	2.66097	down	0.836683	-0.575271	-1.41195	1.41195	0.6
miR-210	0.0194345	0.0113189	2.25131	down	0.490881	-0.679886	-1.17077	1.17077	0
