# Supplementary material for: Revealing the Molecular Portrait of Triple Negative Breast Tumors in an Understudied Population through Omics Analysis of Formalin-Fixed and Paraffin-Embedded Tissues
Source: PLoS One. 2015 May 11;10(5):e0126762. doi: 10.1371/journal.pone.0126762 (PMC4427337; doi:10.1371/journal.pone.0126762)
Supplement: S10 Table — (XLSX) [file pone.0126762.s014.xlsx]

## Sheet: S10 Table
S10 Table. Integrated analysis of miRNA-mRNA relationships
ID	miR Conn	Fold Change	Source	Confidence	Symbol	Gene Conn	Fold Change	Disease	Location	Pathway	Network type
hsa-miR-494	135	7.899	TargetScan Human	High (predicted)	ATF3	1	-3.338	Cancer,Cardiovascular Disease,Developmental Disorder,Endocrine System Disorders,Gastrointestinal Disease,Hematological Disease,Hepatic System Disease,Hypersensitivity Response,Inflammatory Response,Metabolic Disease,Neurological Disease,Nutritional Disease,Organismal Injury and Abnormalities,Renal and Urological Disease,Respiratory Disease,Skeletal and Muscular Disorders	Nucleus	PI3K Signaling in B Lymphocytes	miRNA up:mRNA down
hsa-miR-214	189	10.418	Ingenuity Expert Findings	Experimentally Observed	ATF4	1	-2.479	Cancer,Cardiovascular Disease,Developmental Disorder,Gastrointestinal Disease,Hematological Disease,Hepatic System Disease,Infectious Disease,Neurological Disease,Ophthalmic Disease,Organismal Injury and Abnormalities,Psychological Disorders,Reproductive System Disease,Skeletal and Muscular Disorders	Nucleus	ATM Signaling B Cell Receptor Signaling CREB Signaling in Neurons Calcium Signaling Circadian Rhythm Signaling Corticotropin Releasing Hormone Signaling Dendritic Cell Maturation Dopamine-DARPP32 Feedback in cAMP Signaling ERK/MAPK Signaling ERK5 Signaling Endoplasmic Reticulum Stress Pathway Ephrin Receptor Signaling Estrogen-Dependent Breast Cancer Signaling FGF Signaling FLT3 Signaling in Hema…	miRNA up:mRNA down
hsa-miR-18a	71	5.997	TargetScan Human	High (predicted)	ATM	1	-1.526	Cancer,Cardiovascular Disease,Connective Tissue Disorders,Dermatological Diseases and Conditions,Developmental Disorder,Endocrine System Disorders,Gastrointestinal Disease,Hematological Disease,Hereditary Disorder,Immunological Disease,Infectious Disease,Inflammatory Disease,Inflammatory Response,Neurological Disease,Organismal Injury and Abnormalities,Reproductive System Disease,Skeletal and Mus…	Nucleus	14-3-3-mediated Signaling 3-phosphoinositide Biosynthesis AMPK Signaling ATM Signaling Actin Cytoskeleton Signaling Acute Myeloid Leukemia Signaling Aldosterone Signaling in Epithelial Cells Amyotrophic Lateral Sclerosis Signaling Angiopoietin Signaling Antiproliferative Role of Somatostatin Receptor 2 Aryl Hydrocarbon Receptor Signaling Axonal Guidance Signaling B Cell Receptor Signaling Breast …	miRNA up:mRNA down
hsa-miR-1225-3P	67	8.221	TargetScan Human	High (predicted)	CDH1	2	-1.61	Cancer,Connective Tissue Disorders,Dermatological Diseases and Conditions,Developmental Disorder,Endocrine System Disorders,Gastrointestinal Disease,Hepatic System Disease,Hereditary Disorder,Immunological Disease,Inflammatory Disease,Inflammatory Response,Neurological Disease,Organismal Injury and Abnormalities,Renal and Urological Disease,Reproductive System Disease,Respiratory Disease,Skeletal…	Plasma Membrane	Bladder Cancer Signaling Colorectal Cancer Metastasis Signaling Endometrial Cancer Signaling Epithelial Adherens Junction Signaling Germ Cell-Sertoli Cell Junction Signaling GÎ±12/13 Signaling IL-8 Signaling ILK Signaling Melanoma Signaling Molecular Mechanisms of Cancer Regulation of the Epithelial-Mesenchymal Transition Pathway Remodeling of Epithelial Adherens Junctions RhoGDI Signaling Sertol…	miRNA up:mRNA down
hsa-miR-1225-3P	67	8.221	TargetScan Human	High (predicted)	CYLD	4	-2.389	Cancer,Cardiovascular Disease,Dermatological Diseases and Conditions,Gastrointestinal Disease,Hematological Disease,Hereditary Disorder,Immunological Disease,Infectious Disease,Inflammatory Disease,Inflammatory Response,Metabolic Disease,Nutritional Disease,Organismal Injury and Abnormalities,Respiratory Disease	Nucleus	Proapoptotic	miRNA up:mRNA down
hsa-miR-93	296	13.396	TargetScan Human	High (predicted)	CYLD	4	-2.389	Cancer,Cardiovascular Disease,Dermatological Diseases and Conditions,Gastrointestinal Disease,Hematological Disease,Hereditary Disorder,Immunological Disease,Infectious Disease,Inflammatory Disease,Inflammatory Response,Metabolic Disease,Nutritional Disease,Organismal Injury and Abnormalities,Respiratory Disease	Nucleus	Proapoptotic	miRNA up:mRNA down
hsa-miR-30a-5p	300	5.798	TargetScan Human	High (predicted)	CYLD	4	-2.389	Cancer,Cardiovascular Disease,Dermatological Diseases and Conditions,Gastrointestinal Disease,Hematological Disease,Hereditary Disorder,Immunological Disease,Infectious Disease,Inflammatory Disease,Inflammatory Response,Metabolic Disease,Nutritional Disease,Organismal Injury and Abnormalities,Respiratory Disease	Nucleus	Proapoptotic	miRNA up:mRNA down
hsa-miR-331	69	8.06	TargetScan Human	High (predicted)	CYLD	4	-2.389	Cancer,Cardiovascular Disease,Dermatological Diseases and Conditions,Gastrointestinal Disease,Hematological Disease,Hereditary Disorder,Immunological Disease,Infectious Disease,Inflammatory Disease,Inflammatory Response,Metabolic Disease,Nutritional Disease,Organismal Injury and Abnormalities,Respiratory Disease	Nucleus	Proapoptotic	miRNA up:mRNA down
hsa-miR-374	182	3.918	TargetScan Human	High (predicted)	GATA3	1	-2.157	Cancer,Cardiovascular Disease,Dermatological Diseases and Conditions,Developmental Disorder,Endocrine System Disorders,Gastrointestinal Disease,Hematological Disease,Hereditary Disorder,Immunological Disease,Infectious Disease,Inflammatory Disease,Inflammatory Response,Metabolic Disease,Ophthalmic Disease,Organismal Injury and Abnormalities,Reproductive System Disease,Respiratory Disease,Skeletal…	Nucleus	T Helper Cell Differentiation Thrombin Signaling	miRNA up:mRNA down
hsa-miR-124a	434	10.883	TargetScan Human	High (predicted)	KLF6	4	-2.147	Cancer,Cardiovascular Disease,Gastrointestinal Disease,Nutritional Disease,Organismal Injury and Abnormalities,Renal and Urological Disease,Reproductive System Disease	Nucleus		miRNA up:mRNA down
hsa-miR-590-5p	83	8.876	TargetScan Human	High (predicted)	KLF6	4	-2.147	Cancer,Cardiovascular Disease,Gastrointestinal Disease,Nutritional Disease,Organismal Injury and Abnormalities,Renal and Urological Disease,Reproductive System Disease	Nucleus		miRNA up:mRNA down
hsa-miR-342-3p	80	7.297	TargetScan Human	High (predicted)	KLF6	4	-2.147	Cancer,Cardiovascular Disease,Gastrointestinal Disease,Nutritional Disease,Organismal Injury and Abnormalities,Renal and Urological Disease,Reproductive System Disease	Nucleus		miRNA up:mRNA down
hsa-miR-650	76	7.59	TargetScan Human	High (predicted)	KLF6	4	-2.147	Cancer,Cardiovascular Disease,Gastrointestinal Disease,Nutritional Disease,Organismal Injury and Abnormalities,Renal and Urological Disease,Reproductive System Disease	Nucleus		miRNA up:mRNA down
hsa-miR-625	99	3.327	TargetScan Human	High (predicted)	NBN	1	-1.601	Cancer,Connective Tissue Disorders,Developmental Disorder,Endocrine System Disorders,Gastrointestinal Disease,Hematological Disease,Hepatic System Disease,Hereditary Disorder,Immunological Disease,Inflammatory Disease,Inflammatory Response,Neurological Disease,Organismal Injury and Abnormalities,Reproductive System Disease,Respiratory Disease,Skeletal and Muscular Disorders	Nucleus	ATM Signaling DNA Double-Strand Break Repair by Homologous Recombination DNA Double-Strand Break Repair by Non-Homologous End Joining Hereditary Breast Cancer Signaling Molecular Mechanisms of Cancer Role of BRCA1 in DNA Damage Response Role of CHK Proteins in Cell Cycle Checkpoint Control Telomere Extension by Telomerase	miRNA up:mRNA down
hsa-miR-556-5p	12	3.875	TargetScan Human	High (predicted)	SDHD	1	-2.871	Cancer,Cardiovascular Disease,Dermatological Diseases and Conditions,Endocrine System Disorders,Gastrointestinal Disease,Hereditary Disorder	Cytoplasm	Mitochondrial Dysfunction TCA Cycle II (Eukaryotic)	miRNA up:mRNA down
hsa-miR-124a	434	10.883	TargetScan Human	High (predicted)	SMAD4	6	-1.463	Auditory Disease,Cancer,Cardiovascular Disease,Connective Tissue Disorders,Dental Disease,Dermatological Diseases and Conditions,Developmental Disorder,Endocrine System Disorders,Gastrointestinal Disease,Hematological Disease,Hepatic System Disease,Hereditary Disorder,Inflammatory Disease,Inflammatory Response,Neurological Disease,Ophthalmic Disease,Organismal Injury and Abnormalities,Psychologic…	Nucleus	Antiproliferative Role of TOB in T Cell Signaling BMP signaling pathway Cardiomyocyte Differentiation via BMP Receptors Cell Cycle: G1/S Checkpoint Regulation Chronic Myeloid Leukemia Signaling Colorectal Cancer Metastasis Signaling Factors Promoting Cardiogenesis in Vertebrates Glucocorticoid Receptor Signaling Hepatic Fibrosis / Hepatic Stellate Cell Activation Human Embryonic Stem Cell Pluripo…	miRNA up:mRNA down
hsa-miR-145	199	15.166	TargetScan Human	High (predicted)	SMAD4	6	-1.463	Auditory Disease,Cancer,Cardiovascular Disease,Connective Tissue Disorders,Dental Disease,Dermatological Diseases and Conditions,Developmental Disorder,Endocrine System Disorders,Gastrointestinal Disease,Hematological Disease,Hepatic System Disease,Hereditary Disorder,Inflammatory Disease,Inflammatory Response,Neurological Disease,Ophthalmic Disease,Organismal Injury and Abnormalities,Psychologic…	Nucleus	Antiproliferative Role of TOB in T Cell Signaling BMP signaling pathway Cardiomyocyte Differentiation via BMP Receptors Cell Cycle: G1/S Checkpoint Regulation Chronic Myeloid Leukemia Signaling Colorectal Cancer Metastasis Signaling Factors Promoting Cardiogenesis in Vertebrates Glucocorticoid Receptor Signaling Hepatic Fibrosis / Hepatic Stellate Cell Activation Human Embryonic Stem Cell Pluripo…	miRNA up:mRNA down
hsa-miR-146b	61	8.248	TargetScan Human	High (predicted)	SMAD4	6	-1.463	Auditory Disease,Cancer,Cardiovascular Disease,Connective Tissue Disorders,Dental Disease,Dermatological Diseases and Conditions,Developmental Disorder,Endocrine System Disorders,Gastrointestinal Disease,Hematological Disease,Hepatic System Disease,Hereditary Disorder,Inflammatory Disease,Inflammatory Response,Neurological Disease,Ophthalmic Disease,Organismal Injury and Abnormalities,Psychologic…	Nucleus	Antiproliferative Role of TOB in T Cell Signaling BMP signaling pathway Cardiomyocyte Differentiation via BMP Receptors Cell Cycle: G1/S Checkpoint Regulation Chronic Myeloid Leukemia Signaling Colorectal Cancer Metastasis Signaling Factors Promoting Cardiogenesis in Vertebrates Glucocorticoid Receptor Signaling Hepatic Fibrosis / Hepatic Stellate Cell Activation Human Embryonic Stem Cell Pluripo…	miRNA up:mRNA down
hsa-miR-93	296	13.396	TargetScan Human	High (predicted)	SMAD4	6	-1.463	Auditory Disease,Cancer,Cardiovascular Disease,Connective Tissue Disorders,Dental Disease,Dermatological Diseases and Conditions,Developmental Disorder,Endocrine System Disorders,Gastrointestinal Disease,Hematological Disease,Hepatic System Disease,Hereditary Disorder,Inflammatory Disease,Inflammatory Response,Neurological Disease,Ophthalmic Disease,Organismal Injury and Abnormalities,Psychologic…	Nucleus	Antiproliferative Role of TOB in T Cell Signaling BMP signaling pathway Cardiomyocyte Differentiation via BMP Receptors Cell Cycle: G1/S Checkpoint Regulation Chronic Myeloid Leukemia Signaling Colorectal Cancer Metastasis Signaling Factors Promoting Cardiogenesis in Vertebrates Glucocorticoid Receptor Signaling Hepatic Fibrosis / Hepatic Stellate Cell Activation Human Embryonic Stem Cell Pluripo…	miRNA up:mRNA down
hsa-miR-26b	188	2.993	TargetScan Human	High (predicted)	SMAD4	6	-1.463	Auditory Disease,Cancer,Cardiovascular Disease,Connective Tissue Disorders,Dental Disease,Dermatological Diseases and Conditions,Developmental Disorder,Endocrine System Disorders,Gastrointestinal Disease,Hematological Disease,Hepatic System Disease,Hereditary Disorder,Inflammatory Disease,Inflammatory Response,Neurological Disease,Ophthalmic Disease,Organismal Injury and Abnormalities,Psychologic…	Nucleus	Antiproliferative Role of TOB in T Cell Signaling BMP signaling pathway Cardiomyocyte Differentiation via BMP Receptors Cell Cycle: G1/S Checkpoint Regulation Chronic Myeloid Leukemia Signaling Colorectal Cancer Metastasis Signaling Factors Promoting Cardiogenesis in Vertebrates Glucocorticoid Receptor Signaling Hepatic Fibrosis / Hepatic Stellate Cell Activation Human Embryonic Stem Cell Pluripo…	miRNA up:mRNA down
hsa-miR-411	33	6.052	TargetScan Human	High (predicted)	SMAD4	6	-1.463	Auditory Disease,Cancer,Cardiovascular Disease,Connective Tissue Disorders,Dental Disease,Dermatological Diseases and Conditions,Developmental Disorder,Endocrine System Disorders,Gastrointestinal Disease,Hematological Disease,Hepatic System Disease,Hereditary Disorder,Inflammatory Disease,Inflammatory Response,Neurological Disease,Ophthalmic Disease,Organismal Injury and Abnormalities,Psychologic…	Nucleus	Antiproliferative Role of TOB in T Cell Signaling BMP signaling pathway Cardiomyocyte Differentiation via BMP Receptors Cell Cycle: G1/S Checkpoint Regulation Chronic Myeloid Leukemia Signaling Colorectal Cancer Metastasis Signaling Factors Promoting Cardiogenesis in Vertebrates Glucocorticoid Receptor Signaling Hepatic Fibrosis / Hepatic Stellate Cell Activation Human Embryonic Stem Cell Pluripo…	miRNA up:mRNA down
hsa-miR-99a	19	14.123	TargetScan Human	High (predicted)	SMARCA4	1	-3.127	Cancer,Connective Tissue Disorders,Dermatological Diseases and Conditions,Developmental Disorder,Gastrointestinal Disease,Hematological Disease,Hereditary Disorder,Inflammatory Response,Neurological Disease,Organismal Injury and Abnormalities,Renal and Urological Disease,Reproductive System Disease,Skeletal and Muscular Disorders	Nucleus	AMPK Signaling Aryl Hydrocarbon Receptor Signaling Estrogen Receptor Signaling Glucocorticoid Receptor Signaling Hereditary Breast Cancer Signaling RAR Activation Role of BRCA1 in DNA Damage Response	miRNA up:mRNA down
hsa-miR-93	296	13.396	TargetScan Human	High (predicted)	TNFAIP3	3	-1.689	Cancer,Cardiovascular Disease,Connective Tissue Disorders,Dermatological Diseases and Conditions,Developmental Disorder,Gastrointestinal Disease,Hematological Disease,Hepatic System Disease,Immunological Disease,Infectious Disease,Inflammatory Disease,Inflammatory Response,Nutritional Disease,Organismal Injury and Abnormalities,Renal and Urological Disease,Skeletal and Muscular Disorders	Nucleus	CD40 Signaling NF-ÎºB Signaling TNFR1 Signaling TNFR2 Signaling Toll-like Receptor Signaling	miRNA up:mRNA down
hsa-miR-18a	71	5.997	TargetScan Human	High (predicted)	TNFAIP3	3	-1.689	Cancer,Cardiovascular Disease,Connective Tissue Disorders,Dermatological Diseases and Conditions,Developmental Disorder,Gastrointestinal Disease,Hematological Disease,Hepatic System Disease,Immunological Disease,Infectious Disease,Inflammatory Disease,Inflammatory Response,Nutritional Disease,Organismal Injury and Abnormalities,Renal and Urological Disease,Skeletal and Muscular Disorders	Nucleus	CD40 Signaling NF-ÎºB Signaling TNFR1 Signaling TNFR2 Signaling Toll-like Receptor Signaling	miRNA up:mRNA down
hsa-miR-214	189	10.418	TargetScan Human	High (predicted)	TNFAIP3	3	-1.689	Cancer,Cardiovascular Disease,Connective Tissue Disorders,Dermatological Diseases and Conditions,Developmental Disorder,Gastrointestinal Disease,Hematological Disease,Hepatic System Disease,Immunological Disease,Infectious Disease,Inflammatory Disease,Inflammatory Response,Nutritional Disease,Organismal Injury and Abnormalities,Renal and Urological Disease,Skeletal and Muscular Disorders	Nucleus	CD40 Signaling NF-ÎºB Signaling TNFR1 Signaling TNFR2 Signaling Toll-like Receptor Signaling	miRNA up:mRNA down
hsa-miR-374	182	3.918	TargetScan Human	High (predicted)	WRN	1	-1.102	Cancer,Cardiovascular Disease,Dermatological Diseases and Conditions,Developmental Disorder,Endocrine System Disorders,Gastrointestinal Disease,Hematological Disease,Hepatic System Disease,Hereditary Disorder,Infectious Disease,Inflammatory Disease,Inflammatory Response,Metabolic Disease,Nutritional Disease,Organismal Injury and Abnormalities	Nucleus	DNA Double-Strand Break Repair by Non-Homologous End Joining	miRNA up:mRNA down
hsa-miR-374	182	3.918	TargetScan Human	High (predicted)	GADD45A	2	-1.284	Cancer,Cardiovascular Disease,Connective Tissue Disorders,Dermatological Diseases and Conditions,Developmental Disorder,Endocrine System Disorders,Gastrointestinal Disease,Hematological Disease,Hepatic System Disease,Hereditary Disorder,Hypersensitivity Response,Immunological Disease,Inflammatory Disease,Inflammatory Response,Neurological Disease,Organismal Injury and Abnormalities,Psychological …	Nucleus	ATM Signaling Cell Cycle: G2/M DNA Damage Checkpoint Regulation GADD45 Signaling Hereditary Breast Cancer Signaling Role of BRCA1 in DNA Damage Response SAPK/JNK Signaling VDR/RXR Activation p53 Signaling	miRNA up:mRNA down
hsa-miR-659	9	3.591	TargetScan Human	High (predicted)	GADD45A	2	-1.284	Cancer,Cardiovascular Disease,Connective Tissue Disorders,Dermatological Diseases and Conditions,Developmental Disorder,Endocrine System Disorders,Gastrointestinal Disease,Hematological Disease,Hepatic System Disease,Hereditary Disorder,Hypersensitivity Response,Immunological Disease,Inflammatory Disease,Inflammatory Response,Neurological Disease,Organismal Injury and Abnormalities,Psychological …	Nucleus	ATM Signaling Cell Cycle: G2/M DNA Damage Checkpoint Regulation GADD45 Signaling Hereditary Breast Cancer Signaling Role of BRCA1 in DNA Damage Response SAPK/JNK Signaling VDR/RXR Activation p53 Signaling	miRNA up:mRNA down
hsa-miR-145	199	15.166	TargetScan Human	High (predicted)	TGFBR2	5	-5.032	Cancer,Cardiovascular Disease,Connective Tissue Disorders,Dermatological Diseases and Conditions,Developmental Disorder,Endocrine System Disorders,Gastrointestinal Disease,Hematological Disease,Hepatic System Disease,Hereditary Disorder,Hypersensitivity Response,Immunological Disease,Infectious Disease,Inflammatory Disease,Inflammatory Response,Neurological Disease,Ophthalmic Disease,Organismal I…	Plasma Membrane	Antiproliferative Role of TOB in T Cell Signaling Cardiac Hypertrophy Signaling Chronic Myeloid Leukemia Signaling Colorectal Cancer Metastasis Signaling Epithelial Adherens Junction Signaling Factors Promoting Cardiogenesis in Vertebrates Germ Cell-Sertoli Cell Junction Signaling Glucocorticoid Receptor Signaling Hepatic Fibrosis / Hepatic Stellate Cell Activation Human Embryonic Stem Cell Pluri…	miRNA up:mRNA down
hsa-miR-93	296	13.396	Ingenuity Expert Findings,TarBase,TargetScan Human	Experimentally Observed,High (predicted)	TGFBR2	5	-5.032	Cancer,Cardiovascular Disease,Connective Tissue Disorders,Dermatological Diseases and Conditions,Developmental Disorder,Endocrine System Disorders,Gastrointestinal Disease,Hematological Disease,Hepatic System Disease,Hereditary Disorder,Hypersensitivity Response,Immunological Disease,Infectious Disease,Inflammatory Disease,Inflammatory Response,Neurological Disease,Ophthalmic Disease,Organismal I…	Plasma Membrane	Antiproliferative Role of TOB in T Cell Signaling Cardiac Hypertrophy Signaling Chronic Myeloid Leukemia Signaling Colorectal Cancer Metastasis Signaling Epithelial Adherens Junction Signaling Factors Promoting Cardiogenesis in Vertebrates Germ Cell-Sertoli Cell Junction Signaling Glucocorticoid Receptor Signaling Hepatic Fibrosis / Hepatic Stellate Cell Activation Human Embryonic Stem Cell Pluri…	miRNA up:mRNA down
hsa-miR-590-5p	83	8.876	Ingenuity Expert Findings,TargetScan Human,miRecords	Experimentally Observed,High (predicted)	TGFBR2	5	-5.032	Cancer,Cardiovascular Disease,Connective Tissue Disorders,Dermatological Diseases and Conditions,Developmental Disorder,Endocrine System Disorders,Gastrointestinal Disease,Hematological Disease,Hepatic System Disease,Hereditary Disorder,Hypersensitivity Response,Immunological Disease,Infectious Disease,Inflammatory Disease,Inflammatory Response,Neurological Disease,Ophthalmic Disease,Organismal I…	Plasma Membrane	Antiproliferative Role of TOB in T Cell Signaling Cardiac Hypertrophy Signaling Chronic Myeloid Leukemia Signaling Colorectal Cancer Metastasis Signaling Epithelial Adherens Junction Signaling Factors Promoting Cardiogenesis in Vertebrates Germ Cell-Sertoli Cell Junction Signaling Glucocorticoid Receptor Signaling Hepatic Fibrosis / Hepatic Stellate Cell Activation Human Embryonic Stem Cell Pluri…	miRNA up:mRNA down
hsa-miR-26b	188	2.993	miRecords	Experimentally Observed	TGFBR2	5	-5.032	Cancer,Cardiovascular Disease,Connective Tissue Disorders,Dermatological Diseases and Conditions,Developmental Disorder,Endocrine System Disorders,Gastrointestinal Disease,Hematological Disease,Hepatic System Disease,Hereditary Disorder,Hypersensitivity Response,Immunological Disease,Infectious Disease,Inflammatory Disease,Inflammatory Response,Neurological Disease,Ophthalmic Disease,Organismal I…	Plasma Membrane	Antiproliferative Role of TOB in T Cell Signaling Cardiac Hypertrophy Signaling Chronic Myeloid Leukemia Signaling Colorectal Cancer Metastasis Signaling Epithelial Adherens Junction Signaling Factors Promoting Cardiogenesis in Vertebrates Germ Cell-Sertoli Cell Junction Signaling Glucocorticoid Receptor Signaling Hepatic Fibrosis / Hepatic Stellate Cell Activation Human Embryonic Stem Cell Pluri…	miRNA up:mRNA down
hsa-miR-302a	214	10.828	TargetScan Human	High (predicted)	TGFBR2	5	-5.032	Cancer,Cardiovascular Disease,Connective Tissue Disorders,Dermatological Diseases and Conditions,Developmental Disorder,Endocrine System Disorders,Gastrointestinal Disease,Hematological Disease,Hepatic System Disease,Hereditary Disorder,Hypersensitivity Response,Immunological Disease,Infectious Disease,Inflammatory Disease,Inflammatory Response,Neurological Disease,Ophthalmic Disease,Organismal I…	Plasma Membrane	Antiproliferative Role of TOB in T Cell Signaling Cardiac Hypertrophy Signaling Chronic Myeloid Leukemia Signaling Colorectal Cancer Metastasis Signaling Epithelial Adherens Junction Signaling Factors Promoting Cardiogenesis in Vertebrates Germ Cell-Sertoli Cell Junction Signaling Glucocorticoid Receptor Signaling Hepatic Fibrosis / Hepatic Stellate Cell Activation Human Embryonic Stem Cell Pluri…	miRNA up:mRNA down
hsa-miR-223	89	6.857	TargetScan Human	High (predicted)	TGFBR3	3	-4.67	Cancer,Cardiovascular Disease,Dermatological Diseases and Conditions,Developmental Disorder,Endocrine System Disorders,Gastrointestinal Disease,Hereditary Disorder,Inflammatory Response,Neurological Disease,Psychological Disorders,Reproductive System Disease,Skeletal and Muscular Disorders	Plasma Membrane	Epithelial Adherens Junction Signaling Factors Promoting Cardiogenesis in Vertebrates NF-ÎºB Signaling PPARÎ±/RXRÎ± Activation PTEN Signaling Sertoli Cell-Sertoli Cell Junction Signaling Wnt/Î²-catenin Signaling	miRNA up:mRNA down
hsa-miR-376c	65	4.466	TargetScan Human	High (predicted)	TGFBR3	3	-4.67	Cancer,Cardiovascular Disease,Dermatological Diseases and Conditions,Developmental Disorder,Endocrine System Disorders,Gastrointestinal Disease,Hereditary Disorder,Inflammatory Response,Neurological Disease,Psychological Disorders,Reproductive System Disease,Skeletal and Muscular Disorders	Plasma Membrane	Epithelial Adherens Junction Signaling Factors Promoting Cardiogenesis in Vertebrates NF-ÎºB Signaling PPARÎ±/RXRÎ± Activation PTEN Signaling Sertoli Cell-Sertoli Cell Junction Signaling Wnt/Î²-catenin Signaling	miRNA up:mRNA down
hsa-miR-484	34	6.139	TargetScan Human	High (predicted)	TGFBR3	3	-4.67	Cancer,Cardiovascular Disease,Dermatological Diseases and Conditions,Developmental Disorder,Endocrine System Disorders,Gastrointestinal Disease,Hereditary Disorder,Inflammatory Response,Neurological Disease,Psychological Disorders,Reproductive System Disease,Skeletal and Muscular Disorders	Plasma Membrane	Epithelial Adherens Junction Signaling Factors Promoting Cardiogenesis in Vertebrates NF-ÎºB Signaling PPARÎ±/RXRÎ± Activation PTEN Signaling Sertoli Cell-Sertoli Cell Junction Signaling Wnt/Î²-catenin Signaling	miRNA up:mRNA down
hsa-miR-590-5p	83	8.876	Ingenuity Expert Findings,TargetScan Human,miRecords	Experimentally Observed,High (predicted)	TIMP3	3	-1.3	Cancer,Cardiovascular Disease,Connective Tissue Disorders,Dermatological Diseases and Conditions,Developmental Disorder,Endocrine System Disorders,Gastrointestinal Disease,Hepatic System Disease,Hereditary Disorder,Inflammatory Disease,Inflammatory Response,Metabolic Disease,Neurological Disease,Ophthalmic Disease,Organismal Injury and Abnormalities,Psychological Disorders,Renal and Urological Di…	Extracellular Space	Glioma Invasiveness Signaling Inhibition of Matrix Metalloproteases Leukocyte Extravasation Signaling Oncostatin M Signaling	miRNA up:mRNA down
hsa-miR-302a	214	10.828	TargetScan Human	High (predicted)	TIMP3	3	-1.3	Cancer,Cardiovascular Disease,Connective Tissue Disorders,Dermatological Diseases and Conditions,Developmental Disorder,Endocrine System Disorders,Gastrointestinal Disease,Hepatic System Disease,Hereditary Disorder,Inflammatory Disease,Inflammatory Response,Metabolic Disease,Neurological Disease,Ophthalmic Disease,Organismal Injury and Abnormalities,Psychological Disorders,Renal and Urological Di…	Extracellular Space	Glioma Invasiveness Signaling Inhibition of Matrix Metalloproteases Leukocyte Extravasation Signaling Oncostatin M Signaling	miRNA up:mRNA down
hsa-miR-30a-5p	300	5.798	TargetScan Human	High (predicted)	TIMP3	3	-1.3	Cancer,Cardiovascular Disease,Connective Tissue Disorders,Dermatological Diseases and Conditions,Developmental Disorder,Endocrine System Disorders,Gastrointestinal Disease,Hepatic System Disease,Hereditary Disorder,Inflammatory Disease,Inflammatory Response,Metabolic Disease,Neurological Disease,Ophthalmic Disease,Organismal Injury and Abnormalities,Psychological Disorders,Renal and Urological Di…	Extracellular Space	Glioma Invasiveness Signaling Inhibition of Matrix Metalloproteases Leukocyte Extravasation Signaling Oncostatin M Signaling	miRNA up:mRNA down
hsa-miR-1285	67	3.087	TargetScan Human	High (predicted)	APOBEC3F	4	-1.58	Antimicrobial Response,Infectious Disease,Inflammatory Response,Reproductive System Disease	Cytoplasm	Salvage Pathways of Pyrimidine Ribonucleotides	miRNA up:mRNA down
hsa-miR-1291	83	4.42	TargetScan Human	High (predicted)	APOBEC3F	4	-1.58	Antimicrobial Response,Infectious Disease,Inflammatory Response,Reproductive System Disease	Cytoplasm	Salvage Pathways of Pyrimidine Ribonucleotides	miRNA up:mRNA down
hsa-miR-650	76	7.59	TargetScan Human	High (predicted)	APOBEC3F	4	-1.58	Antimicrobial Response,Infectious Disease,Inflammatory Response,Reproductive System Disease	Cytoplasm	Salvage Pathways of Pyrimidine Ribonucleotides	miRNA up:mRNA down
hsa-miR-516-3p	18	5.109	TargetScan Human	High (predicted)	APOBEC3F	4	-1.58	Antimicrobial Response,Infectious Disease,Inflammatory Response,Reproductive System Disease	Cytoplasm	Salvage Pathways of Pyrimidine Ribonucleotides	miRNA up:mRNA down
hsa-miR-145	199	15.166	TargetScan Human	High (predicted)	ARHGAP12	3	-1.031		Cytoplasm	Leukocyte Extravasation Signaling RhoA Signaling RhoGDI Signaling	miRNA up:mRNA down
hsa-miR-93	296	13.396	TargetScan Human	High (predicted)	ARHGAP12	3	-1.031		Cytoplasm	Leukocyte Extravasation Signaling RhoA Signaling RhoGDI Signaling	miRNA up:mRNA down
hsa-miR-365	77	8.964	TargetScan Human	High (predicted)	ARHGAP12	3	-1.031		Cytoplasm	Leukocyte Extravasation Signaling RhoA Signaling RhoGDI Signaling	miRNA up:mRNA down
hsa-miR-124a	434	10.883	TargetScan Human	High (predicted)	ARHGAP19	2	-1.901	Cancer	Cytoplasm		miRNA up:mRNA down
hsa-miR-200c	251	2.809	TargetScan Human	High (predicted)	ARHGAP19	2	-1.901	Cancer	Cytoplasm		miRNA up:mRNA down
hsa-miR-1262	31	3.86	TargetScan Human	High (predicted)	ARHGAP20	3	-1.636		Cytoplasm		miRNA up:mRNA down
hsa-miR-200c	251	2.809	TargetScan Human	High (predicted)	ARHGAP20	3	-1.636		Cytoplasm		miRNA up:mRNA down
hsa-miR-374	182	3.918	TargetScan Human	High (predicted)	ARHGAP20	3	-1.636		Cytoplasm		miRNA up:mRNA down
hsa-miR-145	199	15.166	TargetScan Human	High (predicted)	ARHGAP21	2	-2.17	Cancer,Gastrointestinal Disease,Infectious Disease	Cytoplasm		miRNA up:mRNA down
hsa-miR-26b	188	2.993	TargetScan Human	High (predicted)	ARHGAP21	2	-2.17	Cancer,Gastrointestinal Disease,Infectious Disease	Cytoplasm		miRNA up:mRNA down
hsa-miR-145	199	15.166	TargetScan Human	High (predicted)	ARHGAP24	3	-1.129		Cytoplasm	Actin Cytoskeleton Signaling	miRNA up:mRNA down
hsa-miR-590-5p	83	8.876	TargetScan Human	High (predicted)	ARHGAP24	3	-1.129		Cytoplasm	Actin Cytoskeleton Signaling	miRNA up:mRNA down
hsa-miR-302a	214	10.828	TargetScan Human	High (predicted)	ARHGAP24	3	-1.129		Cytoplasm	Actin Cytoskeleton Signaling	miRNA up:mRNA down
hsa-miR-124a	434	10.883	TargetScan Human	High (predicted)	ARHGDIA	4	-2.739	Cancer,Cardiovascular Disease,Dermatological Diseases and Conditions,Developmental Disorder,Endocrine System Disorders,Gastrointestinal Disease,Hematological Disease,Hereditary Disorder,Hypersensitivity Response,Immunological Disease,Inflammatory Disease,Inflammatory Response,Metabolic Disease,Organismal Injury and Abnormalities,Renal and Urological Disease,Reproductive System Disease	Cytoplasm	Regulation of Actin-based Motility by Rho RhoGDI Signaling	miRNA up:mRNA down
hsa-miR-939	106	11.197	TargetScan Human	High (predicted)	ARHGDIA	4	-2.739	Cancer,Cardiovascular Disease,Dermatological Diseases and Conditions,Developmental Disorder,Endocrine System Disorders,Gastrointestinal Disease,Hematological Disease,Hereditary Disorder,Hypersensitivity Response,Immunological Disease,Inflammatory Disease,Inflammatory Response,Metabolic Disease,Organismal Injury and Abnormalities,Renal and Urological Disease,Reproductive System Disease	Cytoplasm	Regulation of Actin-based Motility by Rho RhoGDI Signaling	miRNA up:mRNA down
hsa-miR-200c	251	2.809	TargetScan Human	High (predicted)	ARHGDIA	4	-2.739	Cancer,Cardiovascular Disease,Dermatological Diseases and Conditions,Developmental Disorder,Endocrine System Disorders,Gastrointestinal Disease,Hematological Disease,Hereditary Disorder,Hypersensitivity Response,Immunological Disease,Inflammatory Disease,Inflammatory Response,Metabolic Disease,Organismal Injury and Abnormalities,Renal and Urological Disease,Reproductive System Disease	Cytoplasm	Regulation of Actin-based Motility by Rho RhoGDI Signaling	miRNA up:mRNA down
hsa-miR-650	76	7.59	TargetScan Human	High (predicted)	ARHGDIA	4	-2.739	Cancer,Cardiovascular Disease,Dermatological Diseases and Conditions,Developmental Disorder,Endocrine System Disorders,Gastrointestinal Disease,Hematological Disease,Hereditary Disorder,Hypersensitivity Response,Immunological Disease,Inflammatory Disease,Inflammatory Response,Metabolic Disease,Organismal Injury and Abnormalities,Renal and Urological Disease,Reproductive System Disease	Cytoplasm	Regulation of Actin-based Motility by Rho RhoGDI Signaling	miRNA up:mRNA down
hsa-miR-1291	83	4.42	TargetScan Human	High (predicted)	ARHGEF15	1	-1.024	Renal and Urological Disease	Cytoplasm	Axonal Guidance Signaling Breast Cancer Regulation by Stathmin1 Ephrin Receptor Signaling Molecular Mechanisms of Cancer Phospholipase C Signaling Reelin Signaling in Neurons RhoGDI Signaling Signaling by Rho Family GTPases Thrombin Signaling	miRNA up:mRNA down
hsa-miR-124a	434	10.883	TargetScan Human	High (predicted)	ARHGEF4	3	-1.301	Cancer	Cytoplasm	Actin Cytoskeleton Signaling Breast Cancer Regulation by Stathmin1 Molecular Mechanisms of Cancer Phospholipase C Signaling Reelin Signaling in Neurons RhoGDI Signaling Signaling by Rho Family GTPases Thrombin Signaling	miRNA up:mRNA down
hsa-miR-1291	83	4.42	TargetScan Human	High (predicted)	ARHGEF4	3	-1.301	Cancer	Cytoplasm	Actin Cytoskeleton Signaling Breast Cancer Regulation by Stathmin1 Molecular Mechanisms of Cancer Phospholipase C Signaling Reelin Signaling in Neurons RhoGDI Signaling Signaling by Rho Family GTPases Thrombin Signaling	miRNA up:mRNA down
hsa-miR-324-3p	94	6.38	TargetScan Human	High (predicted),Moderate (predicted)	ARHGEF4	3	-1.301	Cancer	Cytoplasm	Actin Cytoskeleton Signaling Breast Cancer Regulation by Stathmin1 Molecular Mechanisms of Cancer Phospholipase C Signaling Reelin Signaling in Neurons RhoGDI Signaling Signaling by Rho Family GTPases Thrombin Signaling	miRNA up:mRNA down
hsa-miR-30a-5p	300	5.798	TargetScan Human	High (predicted)	ARHGEF6	2	-2.491	Developmental Disorder,Endocrine System Disorders,Gastrointestinal Disease,Hereditary Disorder,Immunological Disease,Inflammatory Response,Metabolic Disease,Neurological Disease	Cytoplasm	Actin Cytoskeleton Signaling Agrin Interactions at Neuromuscular Junction Axonal Guidance Signaling Breast Cancer Regulation by Stathmin1 Cdc42 Signaling FAK Signaling G Beta Gamma Signaling ILK Signaling Molecular Mechanisms of Cancer PAK Signaling Paxillin Signaling Phospholipase C Signaling Reelin Signaling in Neurons RhoGDI Signaling Signaling by Rho Family GTPases Thrombin Signaling	miRNA up:mRNA down
hsa-miR-652	10	2.452	TargetScan Human	High (predicted)	ARHGEF6	2	-2.491	Developmental Disorder,Endocrine System Disorders,Gastrointestinal Disease,Hereditary Disorder,Immunological Disease,Inflammatory Response,Metabolic Disease,Neurological Disease	Cytoplasm	Actin Cytoskeleton Signaling Agrin Interactions at Neuromuscular Junction Axonal Guidance Signaling Breast Cancer Regulation by Stathmin1 Cdc42 Signaling FAK Signaling G Beta Gamma Signaling ILK Signaling Molecular Mechanisms of Cancer PAK Signaling Paxillin Signaling Phospholipase C Signaling Reelin Signaling in Neurons RhoGDI Signaling Signaling by Rho Family GTPases Thrombin Signaling	miRNA up:mRNA down
hsa-miR-1233	39	5.14	TargetScan Human	High (predicted)	ARRB1	8	-1.292	Cancer,Dermatological Diseases and Conditions,Developmental Disorder,Hematological Disease,Immunological Disease,Infectious Disease,Inflammatory Disease,Inflammatory Response,Neurological Disease,Nutritional Disease,Respiratory Disease,Skeletal and Muscular Disorders	Cytoplasm	Clathrin-mediated Endocytosis Signaling Colorectal Cancer Metastasis Signaling Ovarian Cancer Signaling Role of Tissue Factor in Cancer	miRNA up:mRNA down
hsa-miR-124a	434	10.883	TargetScan Human	High (predicted)	ARRB1	8	-1.292	Cancer,Dermatological Diseases and Conditions,Developmental Disorder,Hematological Disease,Immunological Disease,Infectious Disease,Inflammatory Disease,Inflammatory Response,Neurological Disease,Nutritional Disease,Respiratory Disease,Skeletal and Muscular Disorders	Cytoplasm	Clathrin-mediated Endocytosis Signaling Colorectal Cancer Metastasis Signaling Ovarian Cancer Signaling Role of Tissue Factor in Cancer	miRNA up:mRNA down
hsa-miR-1275	109	6.319	TargetScan Human	High (predicted)	ARRB1	8	-1.292	Cancer,Dermatological Diseases and Conditions,Developmental Disorder,Hematological Disease,Immunological Disease,Infectious Disease,Inflammatory Disease,Inflammatory Response,Neurological Disease,Nutritional Disease,Respiratory Disease,Skeletal and Muscular Disorders	Cytoplasm	Clathrin-mediated Endocytosis Signaling Colorectal Cancer Metastasis Signaling Ovarian Cancer Signaling Role of Tissue Factor in Cancer	miRNA up:mRNA down
hsa-miR-324-3p	94	6.38	TargetScan Human	High (predicted)	ARRB1	8	-1.292	Cancer,Dermatological Diseases and Conditions,Developmental Disorder,Hematological Disease,Immunological Disease,Infectious Disease,Inflammatory Disease,Inflammatory Response,Neurological Disease,Nutritional Disease,Respiratory Disease,Skeletal and Muscular Disorders	Cytoplasm	Clathrin-mediated Endocytosis Signaling Colorectal Cancer Metastasis Signaling Ovarian Cancer Signaling Role of Tissue Factor in Cancer	miRNA up:mRNA down
hsa-miR-331	69	8.06	TargetScan Human	High (predicted)	ARRB1	8	-1.292	Cancer,Dermatological Diseases and Conditions,Developmental Disorder,Hematological Disease,Immunological Disease,Infectious Disease,Inflammatory Disease,Inflammatory Response,Neurological Disease,Nutritional Disease,Respiratory Disease,Skeletal and Muscular Disorders	Cytoplasm	Clathrin-mediated Endocytosis Signaling Colorectal Cancer Metastasis Signaling Ovarian Cancer Signaling Role of Tissue Factor in Cancer	miRNA up:mRNA down
hsa-miR-342-5p	68	4.382	TargetScan Human	High (predicted)	ARRB1	8	-1.292	Cancer,Dermatological Diseases and Conditions,Developmental Disorder,Hematological Disease,Immunological Disease,Infectious Disease,Inflammatory Disease,Inflammatory Response,Neurological Disease,Nutritional Disease,Respiratory Disease,Skeletal and Muscular Disorders	Cytoplasm	Clathrin-mediated Endocytosis Signaling Colorectal Cancer Metastasis Signaling Ovarian Cancer Signaling Role of Tissue Factor in Cancer	miRNA up:mRNA down
hsa-miR-374	182	3.918	TargetScan Human	High (predicted)	ARRB1	8	-1.292	Cancer,Dermatological Diseases and Conditions,Developmental Disorder,Hematological Disease,Immunological Disease,Infectious Disease,Inflammatory Disease,Inflammatory Response,Neurological Disease,Nutritional Disease,Respiratory Disease,Skeletal and Muscular Disorders	Cytoplasm	Clathrin-mediated Endocytosis Signaling Colorectal Cancer Metastasis Signaling Ovarian Cancer Signaling Role of Tissue Factor in Cancer	miRNA up:mRNA down
hsa-miR-625	99	3.327	TargetScan Human	High (predicted)	ARRB1	8	-1.292	Cancer,Dermatological Diseases and Conditions,Developmental Disorder,Hematological Disease,Immunological Disease,Infectious Disease,Inflammatory Disease,Inflammatory Response,Neurological Disease,Nutritional Disease,Respiratory Disease,Skeletal and Muscular Disorders	Cytoplasm	Clathrin-mediated Endocytosis Signaling Colorectal Cancer Metastasis Signaling Ovarian Cancer Signaling Role of Tissue Factor in Cancer	miRNA up:mRNA down
hsa-miR-145	199	15.166	TargetScan Human	High (predicted)	ARID2	4	-1.412	Cancer,Gastrointestinal Disease,Hepatic System Disease	Nucleus		miRNA up:mRNA down
hsa-miR-26b	188	2.993	TargetScan Human	High (predicted)	ARID2	4	-1.412	Cancer,Gastrointestinal Disease,Hepatic System Disease	Nucleus		miRNA up:mRNA down
hsa-miR-374	182	3.918	TargetScan Human	High (predicted)	ARID2	4	-1.412	Cancer,Gastrointestinal Disease,Hepatic System Disease	Nucleus		miRNA up:mRNA down
hsa-miR-376c	65	4.466	TargetScan Human	High (predicted)	ARID2	4	-1.412	Cancer,Gastrointestinal Disease,Hepatic System Disease	Nucleus		miRNA up:mRNA down
hsa-miR-143	102	2.977	TargetScan Human	High (predicted)	TLK2	4	-1.917	Cancer,Endocrine System Disorders,Reproductive System Disease	Cytoplasm	ATM Signaling Role of CHK Proteins in Cell Cycle Checkpoint Control	miRNA up:mRNA down
hsa-miR-590-5p	83	8.876	TargetScan Human	High (predicted)	TLK2	4	-1.917	Cancer,Endocrine System Disorders,Reproductive System Disease	Cytoplasm	ATM Signaling Role of CHK Proteins in Cell Cycle Checkpoint Control	miRNA up:mRNA down
hsa-miR-223	89	6.857	TargetScan Human	High (predicted)	TLK2	4	-1.917	Cancer,Endocrine System Disorders,Reproductive System Disease	Cytoplasm	ATM Signaling Role of CHK Proteins in Cell Cycle Checkpoint Control	miRNA up:mRNA down
hsa-miR-26b	188	2.993	TargetScan Human	High (predicted)	TLK2	4	-1.917	Cancer,Endocrine System Disorders,Reproductive System Disease	Cytoplasm	ATM Signaling Role of CHK Proteins in Cell Cycle Checkpoint Control	miRNA up:mRNA down
hsa-miR-93	296	13.396	TargetScan Human	High (predicted)	WEE1	2	-2.012	Cancer,Reproductive System Disease	Nucleus	Cell Cycle: G2/M DNA Damage Checkpoint Regulation Cyclins and Cell Cycle Regulation Hereditary Breast Cancer Signaling Mitotic Roles of Polo-Like Kinase	miRNA up:mRNA down
hsa-miR-302a	214	10.828	TargetScan Human	High (predicted)	WEE1	2	-2.012	Cancer,Reproductive System Disease	Nucleus	Cell Cycle: G2/M DNA Damage Checkpoint Regulation Cyclins and Cell Cycle Regulation Hereditary Breast Cancer Signaling Mitotic Roles of Polo-Like Kinase	miRNA up:mRNA down
hsa-miR-1178	24	3.531	TargetScan Human	High (predicted),Moderate (predicted)	TP63	6	-2.724	Cancer,Connective Tissue Disorders,Dermatological Diseases and Conditions,Developmental Disorder,Endocrine System Disorders,Gastrointestinal Disease,Hematological Disease,Hereditary Disorder,Immunological Disease,Infectious Disease,Inflammatory Disease,Inflammatory Response,Metabolic Disease,Neurological Disease,Organismal Injury and Abnormalities,Renal and Urological Disease,Reproductive System …	Nucleus	Calcium Signaling p53 Signaling	miRNA up:mRNA down
hsa-miR-93	296	13.396	Ingenuity Expert Findings	Experimentally Observed	TP63	6	-2.724	Cancer,Connective Tissue Disorders,Dermatological Diseases and Conditions,Developmental Disorder,Endocrine System Disorders,Gastrointestinal Disease,Hematological Disease,Hereditary Disorder,Immunological Disease,Infectious Disease,Inflammatory Disease,Inflammatory Response,Metabolic Disease,Neurological Disease,Organismal Injury and Abnormalities,Renal and Urological Disease,Reproductive System …	Nucleus	Calcium Signaling p53 Signaling	miRNA up:mRNA down
hsa-miR-18a	71	5.997	Ingenuity Expert Findings	Experimentally Observed	TP63	6	-2.724	Cancer,Connective Tissue Disorders,Dermatological Diseases and Conditions,Developmental Disorder,Endocrine System Disorders,Gastrointestinal Disease,Hematological Disease,Hereditary Disorder,Immunological Disease,Infectious Disease,Inflammatory Disease,Inflammatory Response,Metabolic Disease,Neurological Disease,Organismal Injury and Abnormalities,Renal and Urological Disease,Reproductive System …	Nucleus	Calcium Signaling p53 Signaling	miRNA up:mRNA down
hsa-miR-26b	188	2.993	TargetScan Human	High (predicted)	TP63	6	-2.724	Cancer,Connective Tissue Disorders,Dermatological Diseases and Conditions,Developmental Disorder,Endocrine System Disorders,Gastrointestinal Disease,Hematological Disease,Hereditary Disorder,Immunological Disease,Infectious Disease,Inflammatory Disease,Inflammatory Response,Metabolic Disease,Neurological Disease,Organismal Injury and Abnormalities,Renal and Urological Disease,Reproductive System …	Nucleus	Calcium Signaling p53 Signaling	miRNA up:mRNA down
hsa-miR-302a	214	10.828	TargetScan Human,miRecords	Experimentally Observed,High (predicted)	TP63	6	-2.724	Cancer,Connective Tissue Disorders,Dermatological Diseases and Conditions,Developmental Disorder,Endocrine System Disorders,Gastrointestinal Disease,Hematological Disease,Hereditary Disorder,Immunological Disease,Infectious Disease,Inflammatory Disease,Inflammatory Response,Metabolic Disease,Neurological Disease,Organismal Injury and Abnormalities,Renal and Urological Disease,Reproductive System …	Nucleus	Calcium Signaling p53 Signaling	miRNA up:mRNA down
hsa-miR-365	77	8.964	TargetScan Human	High (predicted),Moderate (predicted)	TP63	6	-2.724	Cancer,Connective Tissue Disorders,Dermatological Diseases and Conditions,Developmental Disorder,Endocrine System Disorders,Gastrointestinal Disease,Hematological Disease,Hereditary Disorder,Immunological Disease,Infectious Disease,Inflammatory Disease,Inflammatory Response,Metabolic Disease,Neurological Disease,Organismal Injury and Abnormalities,Renal and Urological Disease,Reproductive System …	Nucleus	Calcium Signaling p53 Signaling	miRNA up:mRNA down
hsa-miR-26b	188	2.993	Ingenuity Expert Findings,TargetScan Human	Experimentally Observed,High (predicted)	BAK1	1	-1.192	Antimicrobial Response,Auditory Disease,Cancer,Cardiovascular Disease,Dermatological Diseases and Conditions,Developmental Disorder,Gastrointestinal Disease,Hematological Disease,Hepatic System Disease,Hereditary Disorder,Immunological Disease,Infectious Disease,Inflammatory Disease,Inflammatory Response,Neurological Disease,Organismal Injury and Abnormalities,Renal and Urological Disease,Reprodu…	Cytoplasm	Apoptosis Signaling Induction of Apoptosis by HIV1 Interferon Signaling Molecular Mechanisms of Cancer	miRNA up:mRNA down
hsa-miR-143	102	2.977	Ingenuity Expert Findings,TargetScan Human	Experimentally Observed,High (predicted)	BCL2	7	-2.925	Cancer,Cardiovascular Disease,Connective Tissue Disorders,Dermatological Diseases and Conditions,Developmental Disorder,Endocrine System Disorders,Gastrointestinal Disease,Hematological Disease,Hepatic System Disease,Hereditary Disorder,Immunological Disease,Infectious Disease,Inflammatory Disease,Inflammatory Response,Metabolic Disease,Neurological Disease,Nutritional Disease,Ophthalmic Disease,…	Cytoplasm	Amyotrophic Lateral Sclerosis Signaling Apoptosis Signaling Ceramide Signaling Cytotoxic T Lymphocyte-mediated Apoptosis of Target Cells Death Receptor Signaling Docosahexaenoic Acid (DHA) Signaling Glucocorticoid Receptor Signaling Hepatic Fibrosis / Hepatic Stellate Cell Activation IL-15 Signaling IL-8 Signaling Induction of Apoptosis by HIV1 Interferon Signaling Melanocyte Development and Pigm…	miRNA up:mRNA down
hsa-miR-93	296	13.396	miRecords	Experimentally Observed	BCL2	7	-2.925	Cancer,Cardiovascular Disease,Connective Tissue Disorders,Dermatological Diseases and Conditions,Developmental Disorder,Endocrine System Disorders,Gastrointestinal Disease,Hematological Disease,Hepatic System Disease,Hereditary Disorder,Immunological Disease,Infectious Disease,Inflammatory Disease,Inflammatory Response,Metabolic Disease,Neurological Disease,Nutritional Disease,Ophthalmic Disease,…	Cytoplasm	Amyotrophic Lateral Sclerosis Signaling Apoptosis Signaling Ceramide Signaling Cytotoxic T Lymphocyte-mediated Apoptosis of Target Cells Death Receptor Signaling Docosahexaenoic Acid (DHA) Signaling Glucocorticoid Receptor Signaling Hepatic Fibrosis / Hepatic Stellate Cell Activation IL-15 Signaling IL-8 Signaling Induction of Apoptosis by HIV1 Interferon Signaling Melanocyte Development and Pigm…	miRNA up:mRNA down
hsa-miR-200c	251	2.809	TargetScan Human	High (predicted)	BCL2	7	-2.925	Cancer,Cardiovascular Disease,Connective Tissue Disorders,Dermatological Diseases and Conditions,Developmental Disorder,Endocrine System Disorders,Gastrointestinal Disease,Hematological Disease,Hepatic System Disease,Hereditary Disorder,Immunological Disease,Infectious Disease,Inflammatory Disease,Inflammatory Response,Metabolic Disease,Neurological Disease,Nutritional Disease,Ophthalmic Disease,…	Cytoplasm	Amyotrophic Lateral Sclerosis Signaling Apoptosis Signaling Ceramide Signaling Cytotoxic T Lymphocyte-mediated Apoptosis of Target Cells Death Receptor Signaling Docosahexaenoic Acid (DHA) Signaling Glucocorticoid Receptor Signaling Hepatic Fibrosis / Hepatic Stellate Cell Activation IL-15 Signaling IL-8 Signaling Induction of Apoptosis by HIV1 Interferon Signaling Melanocyte Development and Pigm…	miRNA up:mRNA down
hsa-miR-590-5p	83	8.876	TargetScan Human	High (predicted)	BCL2	7	-2.925	Cancer,Cardiovascular Disease,Connective Tissue Disorders,Dermatological Diseases and Conditions,Developmental Disorder,Endocrine System Disorders,Gastrointestinal Disease,Hematological Disease,Hepatic System Disease,Hereditary Disorder,Immunological Disease,Infectious Disease,Inflammatory Disease,Inflammatory Response,Metabolic Disease,Neurological Disease,Nutritional Disease,Ophthalmic Disease,…	Cytoplasm	Amyotrophic Lateral Sclerosis Signaling Apoptosis Signaling Ceramide Signaling Cytotoxic T Lymphocyte-mediated Apoptosis of Target Cells Death Receptor Signaling Docosahexaenoic Acid (DHA) Signaling Glucocorticoid Receptor Signaling Hepatic Fibrosis / Hepatic Stellate Cell Activation IL-15 Signaling IL-8 Signaling Induction of Apoptosis by HIV1 Interferon Signaling Melanocyte Development and Pigm…	miRNA up:mRNA down
hsa-miR-30a-5p	300	5.798	TargetScan Human	High (predicted)	BCL2	7	-2.925	Cancer,Cardiovascular Disease,Connective Tissue Disorders,Dermatological Diseases and Conditions,Developmental Disorder,Endocrine System Disorders,Gastrointestinal Disease,Hematological Disease,Hepatic System Disease,Hereditary Disorder,Immunological Disease,Infectious Disease,Inflammatory Disease,Inflammatory Response,Metabolic Disease,Neurological Disease,Nutritional Disease,Ophthalmic Disease,…	Cytoplasm	Amyotrophic Lateral Sclerosis Signaling Apoptosis Signaling Ceramide Signaling Cytotoxic T Lymphocyte-mediated Apoptosis of Target Cells Death Receptor Signaling Docosahexaenoic Acid (DHA) Signaling Glucocorticoid Receptor Signaling Hepatic Fibrosis / Hepatic Stellate Cell Activation IL-15 Signaling IL-8 Signaling Induction of Apoptosis by HIV1 Interferon Signaling Melanocyte Development and Pigm…	miRNA up:mRNA down
hsa-miR-342-3p	80	7.297	TargetScan Human	High (predicted)	BCL2	7	-2.925	Cancer,Cardiovascular Disease,Connective Tissue Disorders,Dermatological Diseases and Conditions,Developmental Disorder,Endocrine System Disorders,Gastrointestinal Disease,Hematological Disease,Hepatic System Disease,Hereditary Disorder,Immunological Disease,Infectious Disease,Inflammatory Disease,Inflammatory Response,Metabolic Disease,Neurological Disease,Nutritional Disease,Ophthalmic Disease,…	Cytoplasm	Amyotrophic Lateral Sclerosis Signaling Apoptosis Signaling Ceramide Signaling Cytotoxic T Lymphocyte-mediated Apoptosis of Target Cells Death Receptor Signaling Docosahexaenoic Acid (DHA) Signaling Glucocorticoid Receptor Signaling Hepatic Fibrosis / Hepatic Stellate Cell Activation IL-15 Signaling IL-8 Signaling Induction of Apoptosis by HIV1 Interferon Signaling Melanocyte Development and Pigm…	miRNA up:mRNA down
hsa-miR-365	77	8.964	TargetScan Human	High (predicted)	BCL2	7	-2.925	Cancer,Cardiovascular Disease,Connective Tissue Disorders,Dermatological Diseases and Conditions,Developmental Disorder,Endocrine System Disorders,Gastrointestinal Disease,Hematological Disease,Hepatic System Disease,Hereditary Disorder,Immunological Disease,Infectious Disease,Inflammatory Disease,Inflammatory Response,Metabolic Disease,Neurological Disease,Nutritional Disease,Ophthalmic Disease,…	Cytoplasm	Amyotrophic Lateral Sclerosis Signaling Apoptosis Signaling Ceramide Signaling Cytotoxic T Lymphocyte-mediated Apoptosis of Target Cells Death Receptor Signaling Docosahexaenoic Acid (DHA) Signaling Glucocorticoid Receptor Signaling Hepatic Fibrosis / Hepatic Stellate Cell Activation IL-15 Signaling IL-8 Signaling Induction of Apoptosis by HIV1 Interferon Signaling Melanocyte Development and Pigm…	miRNA up:mRNA down
hsa-miR-342-3p	80	7.297	TargetScan Human	High (predicted)	BCL2L1	2	-3.785	Antimicrobial Response,Cancer,Cardiovascular Disease,Connective Tissue Disorders,Dermatological Diseases and Conditions,Developmental Disorder,Endocrine System Disorders,Gastrointestinal Disease,Hematological Disease,Hepatic System Disease,Hereditary Disorder,Immunological Disease,Infectious Disease,Inflammatory Disease,Inflammatory Response,Neurological Disease,Organismal Injury and Abnormalitie…	Cytoplasm	Amyotrophic Lateral Sclerosis Signaling Apoptosis Signaling B Cell Receptor Signaling CD27 Signaling in Lymphocytes Chronic Myeloid Leukemia Signaling Colorectal Cancer Metastasis Signaling Docosahexaenoic Acid (DHA) Signaling GM-CSF Signaling Glucocorticoid Receptor Signaling Huntington's Disease Signaling IL-15 Signaling IL-8 Signaling Induction of Apoptosis by HIV1 JAK/Stat Signaling Lymphotox…	miRNA up:mRNA down
hsa-miR-342-5p	68	4.382	TargetScan Human	High (predicted)	BCL2L1	2	-3.785	Antimicrobial Response,Cancer,Cardiovascular Disease,Connective Tissue Disorders,Dermatological Diseases and Conditions,Developmental Disorder,Endocrine System Disorders,Gastrointestinal Disease,Hematological Disease,Hepatic System Disease,Hereditary Disorder,Immunological Disease,Infectious Disease,Inflammatory Disease,Inflammatory Response,Neurological Disease,Organismal Injury and Abnormalitie…	Cytoplasm	Amyotrophic Lateral Sclerosis Signaling Apoptosis Signaling B Cell Receptor Signaling CD27 Signaling in Lymphocytes Chronic Myeloid Leukemia Signaling Colorectal Cancer Metastasis Signaling Docosahexaenoic Acid (DHA) Signaling GM-CSF Signaling Glucocorticoid Receptor Signaling Huntington's Disease Signaling IL-15 Signaling IL-8 Signaling Induction of Apoptosis by HIV1 JAK/Stat Signaling Lymphotox…	miRNA up:mRNA down
hsa-miR-324-3p	94	6.38	TargetScan Human	High (predicted)	CCNK	2	-1.703	Infectious Disease,Reproductive System Disease	Nucleus	p53 Signaling	miRNA up:mRNA down
hsa-miR-30a-5p	300	5.798	TargetScan Human	High (predicted)	CCNK	2	-1.703	Infectious Disease,Reproductive System Disease	Nucleus	p53 Signaling	miRNA up:mRNA down
hsa-miR-124a	434	10.883	TargetScan Human	High (predicted)	CDH2	4	-1.525	Cancer,Connective Tissue Disorders,Developmental Disorder,Endocrine System Disorders,Gastrointestinal Disease,Hereditary Disorder,Metabolic Disease,Neurological Disease,Organismal Injury and Abnormalities,Psychological Disorders,Reproductive System Disease,Skeletal and Muscular Disorders	Plasma Membrane	Epithelial Adherens Junction Signaling Germ Cell-Sertoli Cell Junction Signaling GÎ±12/13 Signaling Regulation of the Epithelial-Mesenchymal Transition Pathway RhoGDI Signaling Signaling by Rho Family GTPases Wnt/Î²-catenin Signaling	miRNA up:mRNA down
hsa-miR-145	199	15.166	TargetScan Human	High (predicted)	CDH2	4	-1.525	Cancer,Connective Tissue Disorders,Developmental Disorder,Endocrine System Disorders,Gastrointestinal Disease,Hereditary Disorder,Metabolic Disease,Neurological Disease,Organismal Injury and Abnormalities,Psychological Disorders,Reproductive System Disease,Skeletal and Muscular Disorders	Plasma Membrane	Epithelial Adherens Junction Signaling Germ Cell-Sertoli Cell Junction Signaling GÎ±12/13 Signaling Regulation of the Epithelial-Mesenchymal Transition Pathway RhoGDI Signaling Signaling by Rho Family GTPases Wnt/Î²-catenin Signaling	miRNA up:mRNA down
hsa-miR-26b	188	2.993	TargetScan Human	High (predicted)	CDH2	4	-1.525	Cancer,Connective Tissue Disorders,Developmental Disorder,Endocrine System Disorders,Gastrointestinal Disease,Hereditary Disorder,Metabolic Disease,Neurological Disease,Organismal Injury and Abnormalities,Psychological Disorders,Reproductive System Disease,Skeletal and Muscular Disorders	Plasma Membrane	Epithelial Adherens Junction Signaling Germ Cell-Sertoli Cell Junction Signaling GÎ±12/13 Signaling Regulation of the Epithelial-Mesenchymal Transition Pathway RhoGDI Signaling Signaling by Rho Family GTPases Wnt/Î²-catenin Signaling	miRNA up:mRNA down
hsa-miR-411	33	6.052	TargetScan Human	High (predicted)	CDH2	4	-1.525	Cancer,Connective Tissue Disorders,Developmental Disorder,Endocrine System Disorders,Gastrointestinal Disease,Hereditary Disorder,Metabolic Disease,Neurological Disease,Organismal Injury and Abnormalities,Psychological Disorders,Reproductive System Disease,Skeletal and Muscular Disorders	Plasma Membrane	Epithelial Adherens Junction Signaling Germ Cell-Sertoli Cell Junction Signaling GÎ±12/13 Signaling Regulation of the Epithelial-Mesenchymal Transition Pathway RhoGDI Signaling Signaling by Rho Family GTPases Wnt/Î²-catenin Signaling	miRNA up:mRNA down
hsa-miR-124a	434	10.883	TargetScan Human	High (predicted)	CDH9	1	-1.138	Cancer	Plasma Membrane	GÎ±12/13 Signaling RhoGDI Signaling Signaling by Rho Family GTPases	miRNA up:mRNA down
hsa-miR-10b	78	4.409	TargetScan Human	High (predicted)	CREB1	11	-4.194	Cancer,Cardiovascular Disease,Dermatological Diseases and Conditions,Developmental Disorder,Endocrine System Disorders,Gastrointestinal Disease,Hepatic System Disease,Hereditary Disorder,Infectious Disease,Metabolic Disease,Neurological Disease,Nutritional Disease,Organismal Injury and Abnormalities,Psychological Disorders,Reproductive System Disease,Skeletal and Muscular Disorders	Nucleus	ATM Signaling B Cell Receptor Signaling BMP signaling pathway CREB Signaling in Neurons Calcium Signaling Cardiac Hypertrophy Signaling Circadian Rhythm Signaling Corticotropin Releasing Hormone Signaling Dendritic Cell Maturation Dopamine-DARPP32 Feedback in cAMP Signaling ERK/MAPK Signaling ERK5 Signaling Ephrin Receptor Signaling Estrogen-Dependent Breast Cancer Signaling FGF Signaling FLT3 Si…	miRNA up:mRNA down
hsa-miR-124a	434	10.883	TargetScan Human	High (predicted)	CREB1	11	-4.194	Cancer,Cardiovascular Disease,Dermatological Diseases and Conditions,Developmental Disorder,Endocrine System Disorders,Gastrointestinal Disease,Hepatic System Disease,Hereditary Disorder,Infectious Disease,Metabolic Disease,Neurological Disease,Nutritional Disease,Organismal Injury and Abnormalities,Psychological Disorders,Reproductive System Disease,Skeletal and Muscular Disorders	Nucleus	ATM Signaling B Cell Receptor Signaling BMP signaling pathway CREB Signaling in Neurons Calcium Signaling Cardiac Hypertrophy Signaling Circadian Rhythm Signaling Corticotropin Releasing Hormone Signaling Dendritic Cell Maturation Dopamine-DARPP32 Feedback in cAMP Signaling ERK/MAPK Signaling ERK5 Signaling Ephrin Receptor Signaling Estrogen-Dependent Breast Cancer Signaling FGF Signaling FLT3 Si…	miRNA up:mRNA down
hsa-miR-1275	109	6.319	TargetScan Human	High (predicted)	CREB1	11	-4.194	Cancer,Cardiovascular Disease,Dermatological Diseases and Conditions,Developmental Disorder,Endocrine System Disorders,Gastrointestinal Disease,Hepatic System Disease,Hereditary Disorder,Infectious Disease,Metabolic Disease,Neurological Disease,Nutritional Disease,Organismal Injury and Abnormalities,Psychological Disorders,Reproductive System Disease,Skeletal and Muscular Disorders	Nucleus	ATM Signaling B Cell Receptor Signaling BMP signaling pathway CREB Signaling in Neurons Calcium Signaling Cardiac Hypertrophy Signaling Circadian Rhythm Signaling Corticotropin Releasing Hormone Signaling Dendritic Cell Maturation Dopamine-DARPP32 Feedback in cAMP Signaling ERK/MAPK Signaling ERK5 Signaling Ephrin Receptor Signaling Estrogen-Dependent Breast Cancer Signaling FGF Signaling FLT3 Si…	miRNA up:mRNA down
hsa-miR-93	296	13.396	Ingenuity Expert Findings,TargetScan Human	Experimentally Observed,High (predicted)	CREB1	11	-4.194	Cancer,Cardiovascular Disease,Dermatological Diseases and Conditions,Developmental Disorder,Endocrine System Disorders,Gastrointestinal Disease,Hepatic System Disease,Hereditary Disorder,Infectious Disease,Metabolic Disease,Neurological Disease,Nutritional Disease,Organismal Injury and Abnormalities,Psychological Disorders,Reproductive System Disease,Skeletal and Muscular Disorders	Nucleus	ATM Signaling B Cell Receptor Signaling BMP signaling pathway CREB Signaling in Neurons Calcium Signaling Cardiac Hypertrophy Signaling Circadian Rhythm Signaling Corticotropin Releasing Hormone Signaling Dendritic Cell Maturation Dopamine-DARPP32 Feedback in cAMP Signaling ERK/MAPK Signaling ERK5 Signaling Ephrin Receptor Signaling Estrogen-Dependent Breast Cancer Signaling FGF Signaling FLT3 Si…	miRNA up:mRNA down
hsa-miR-200c	251	2.809	TargetScan Human	High (predicted)	CREB1	11	-4.194	Cancer,Cardiovascular Disease,Dermatological Diseases and Conditions,Developmental Disorder,Endocrine System Disorders,Gastrointestinal Disease,Hepatic System Disease,Hereditary Disorder,Infectious Disease,Metabolic Disease,Neurological Disease,Nutritional Disease,Organismal Injury and Abnormalities,Psychological Disorders,Reproductive System Disease,Skeletal and Muscular Disorders	Nucleus	ATM Signaling B Cell Receptor Signaling BMP signaling pathway CREB Signaling in Neurons Calcium Signaling Cardiac Hypertrophy Signaling Circadian Rhythm Signaling Corticotropin Releasing Hormone Signaling Dendritic Cell Maturation Dopamine-DARPP32 Feedback in cAMP Signaling ERK/MAPK Signaling ERK5 Signaling Ephrin Receptor Signaling Estrogen-Dependent Breast Cancer Signaling FGF Signaling FLT3 Si…	miRNA up:mRNA down
hsa-miR-214	189	10.418	TargetScan Human	High (predicted)	CREB1	11	-4.194	Cancer,Cardiovascular Disease,Dermatological Diseases and Conditions,Developmental Disorder,Endocrine System Disorders,Gastrointestinal Disease,Hepatic System Disease,Hereditary Disorder,Infectious Disease,Metabolic Disease,Neurological Disease,Nutritional Disease,Organismal Injury and Abnormalities,Psychological Disorders,Reproductive System Disease,Skeletal and Muscular Disorders	Nucleus	ATM Signaling B Cell Receptor Signaling BMP signaling pathway CREB Signaling in Neurons Calcium Signaling Cardiac Hypertrophy Signaling Circadian Rhythm Signaling Corticotropin Releasing Hormone Signaling Dendritic Cell Maturation Dopamine-DARPP32 Feedback in cAMP Signaling ERK/MAPK Signaling ERK5 Signaling Ephrin Receptor Signaling Estrogen-Dependent Breast Cancer Signaling FGF Signaling FLT3 Si…	miRNA up:mRNA down
hsa-miR-26b	188	2.993	TargetScan Human	High (predicted)	CREB1	11	-4.194	Cancer,Cardiovascular Disease,Dermatological Diseases and Conditions,Developmental Disorder,Endocrine System Disorders,Gastrointestinal Disease,Hepatic System Disease,Hereditary Disorder,Infectious Disease,Metabolic Disease,Neurological Disease,Nutritional Disease,Organismal Injury and Abnormalities,Psychological Disorders,Reproductive System Disease,Skeletal and Muscular Disorders	Nucleus	ATM Signaling B Cell Receptor Signaling BMP signaling pathway CREB Signaling in Neurons Calcium Signaling Cardiac Hypertrophy Signaling Circadian Rhythm Signaling Corticotropin Releasing Hormone Signaling Dendritic Cell Maturation Dopamine-DARPP32 Feedback in cAMP Signaling ERK/MAPK Signaling ERK5 Signaling Ephrin Receptor Signaling Estrogen-Dependent Breast Cancer Signaling FGF Signaling FLT3 Si…	miRNA up:mRNA down
hsa-miR-302a	214	10.828	TargetScan Human	High (predicted)	CREB1	11	-4.194	Cancer,Cardiovascular Disease,Dermatological Diseases and Conditions,Developmental Disorder,Endocrine System Disorders,Gastrointestinal Disease,Hepatic System Disease,Hereditary Disorder,Infectious Disease,Metabolic Disease,Neurological Disease,Nutritional Disease,Organismal Injury and Abnormalities,Psychological Disorders,Reproductive System Disease,Skeletal and Muscular Disorders	Nucleus	ATM Signaling B Cell Receptor Signaling BMP signaling pathway CREB Signaling in Neurons Calcium Signaling Cardiac Hypertrophy Signaling Circadian Rhythm Signaling Corticotropin Releasing Hormone Signaling Dendritic Cell Maturation Dopamine-DARPP32 Feedback in cAMP Signaling ERK/MAPK Signaling ERK5 Signaling Ephrin Receptor Signaling Estrogen-Dependent Breast Cancer Signaling FGF Signaling FLT3 Si…	miRNA up:mRNA down
hsa-miR-134	53	3.603	TargetScan Human	High (predicted)	CREB1	11	-4.194	Cancer,Cardiovascular Disease,Dermatological Diseases and Conditions,Developmental Disorder,Endocrine System Disorders,Gastrointestinal Disease,Hepatic System Disease,Hereditary Disorder,Infectious Disease,Metabolic Disease,Neurological Disease,Nutritional Disease,Organismal Injury and Abnormalities,Psychological Disorders,Reproductive System Disease,Skeletal and Muscular Disorders	Nucleus	ATM Signaling B Cell Receptor Signaling BMP signaling pathway CREB Signaling in Neurons Calcium Signaling Cardiac Hypertrophy Signaling Circadian Rhythm Signaling Corticotropin Releasing Hormone Signaling Dendritic Cell Maturation Dopamine-DARPP32 Feedback in cAMP Signaling ERK/MAPK Signaling ERK5 Signaling Ephrin Receptor Signaling Estrogen-Dependent Breast Cancer Signaling FGF Signaling FLT3 Si…	miRNA up:mRNA down
hsa-miR-374	182	3.918	TargetScan Human	High (predicted)	CREB1	11	-4.194	Cancer,Cardiovascular Disease,Dermatological Diseases and Conditions,Developmental Disorder,Endocrine System Disorders,Gastrointestinal Disease,Hepatic System Disease,Hereditary Disorder,Infectious Disease,Metabolic Disease,Neurological Disease,Nutritional Disease,Organismal Injury and Abnormalities,Psychological Disorders,Reproductive System Disease,Skeletal and Muscular Disorders	Nucleus	ATM Signaling B Cell Receptor Signaling BMP signaling pathway CREB Signaling in Neurons Calcium Signaling Cardiac Hypertrophy Signaling Circadian Rhythm Signaling Corticotropin Releasing Hormone Signaling Dendritic Cell Maturation Dopamine-DARPP32 Feedback in cAMP Signaling ERK/MAPK Signaling ERK5 Signaling Ephrin Receptor Signaling Estrogen-Dependent Breast Cancer Signaling FGF Signaling FLT3 Si…	miRNA up:mRNA down
hsa-miR-376c	65	4.466	TargetScan Human	High (predicted)	CREB1	11	-4.194	Cancer,Cardiovascular Disease,Dermatological Diseases and Conditions,Developmental Disorder,Endocrine System Disorders,Gastrointestinal Disease,Hepatic System Disease,Hereditary Disorder,Infectious Disease,Metabolic Disease,Neurological Disease,Nutritional Disease,Organismal Injury and Abnormalities,Psychological Disorders,Reproductive System Disease,Skeletal and Muscular Disorders	Nucleus	ATM Signaling B Cell Receptor Signaling BMP signaling pathway CREB Signaling in Neurons Calcium Signaling Cardiac Hypertrophy Signaling Circadian Rhythm Signaling Corticotropin Releasing Hormone Signaling Dendritic Cell Maturation Dopamine-DARPP32 Feedback in cAMP Signaling ERK/MAPK Signaling ERK5 Signaling Ephrin Receptor Signaling Estrogen-Dependent Breast Cancer Signaling FGF Signaling FLT3 Si…	miRNA up:mRNA down
hsa-miR-1233	39	5.14	TargetScan Human	High (predicted)	CREB3	2	-1.078	Cancer,Infectious Disease,Inflammatory Response,Renal and Urological Disease,Reproductive System Disease	Nucleus	ATM Signaling B Cell Receptor Signaling CREB Signaling in Neurons Calcium Signaling Circadian Rhythm Signaling Corticotropin Releasing Hormone Signaling Dendritic Cell Maturation Dopamine-DARPP32 Feedback in cAMP Signaling ERK/MAPK Signaling ERK5 Signaling Ephrin Receptor Signaling Estrogen-Dependent Breast Cancer Signaling FGF Signaling FLT3 Signaling in Hematopoietic Progenitor Cells G-Protein …	miRNA up:mRNA down
hsa-miR-939	106	11.197	TargetScan Human	High (predicted)	CREB3	2	-1.078	Cancer,Infectious Disease,Inflammatory Response,Renal and Urological Disease,Reproductive System Disease	Nucleus	ATM Signaling B Cell Receptor Signaling CREB Signaling in Neurons Calcium Signaling Circadian Rhythm Signaling Corticotropin Releasing Hormone Signaling Dendritic Cell Maturation Dopamine-DARPP32 Feedback in cAMP Signaling ERK/MAPK Signaling ERK5 Signaling Ephrin Receptor Signaling Estrogen-Dependent Breast Cancer Signaling FGF Signaling FLT3 Signaling in Hematopoietic Progenitor Cells G-Protein …	miRNA up:mRNA down
hsa-miR-1285	67	3.087	TargetScan Human	High (predicted)	CREB5	10	-1.704	Cardiovascular Disease,Endocrine System Disorders,Gastrointestinal Disease,Metabolic Disease	Nucleus	ATM Signaling B Cell Receptor Signaling CREB Signaling in Neurons Calcium Signaling Circadian Rhythm Signaling Corticotropin Releasing Hormone Signaling Dendritic Cell Maturation Dopamine-DARPP32 Feedback in cAMP Signaling ERK/MAPK Signaling ERK5 Signaling Ephrin Receptor Signaling Estrogen-Dependent Breast Cancer Signaling FGF Signaling FLT3 Signaling in Hematopoietic Progenitor Cells G-Protein …	miRNA up:mRNA down
hsa-miR-143	102	2.977	TargetScan Human	High (predicted)	CREB5	10	-1.704	Cardiovascular Disease,Endocrine System Disorders,Gastrointestinal Disease,Metabolic Disease	Nucleus	ATM Signaling B Cell Receptor Signaling CREB Signaling in Neurons Calcium Signaling Circadian Rhythm Signaling Corticotropin Releasing Hormone Signaling Dendritic Cell Maturation Dopamine-DARPP32 Feedback in cAMP Signaling ERK/MAPK Signaling ERK5 Signaling Ephrin Receptor Signaling Estrogen-Dependent Breast Cancer Signaling FGF Signaling FLT3 Signaling in Hematopoietic Progenitor Cells G-Protein …	miRNA up:mRNA down
hsa-miR-145	199	15.166	TargetScan Human	High (predicted)	CREB5	10	-1.704	Cardiovascular Disease,Endocrine System Disorders,Gastrointestinal Disease,Metabolic Disease	Nucleus	ATM Signaling B Cell Receptor Signaling CREB Signaling in Neurons Calcium Signaling Circadian Rhythm Signaling Corticotropin Releasing Hormone Signaling Dendritic Cell Maturation Dopamine-DARPP32 Feedback in cAMP Signaling ERK/MAPK Signaling ERK5 Signaling Ephrin Receptor Signaling Estrogen-Dependent Breast Cancer Signaling FGF Signaling FLT3 Signaling in Hematopoietic Progenitor Cells G-Protein …	miRNA up:mRNA down
hsa-miR-93	296	13.396	TargetScan Human	High (predicted)	CREB5	10	-1.704	Cardiovascular Disease,Endocrine System Disorders,Gastrointestinal Disease,Metabolic Disease	Nucleus	ATM Signaling B Cell Receptor Signaling CREB Signaling in Neurons Calcium Signaling Circadian Rhythm Signaling Corticotropin Releasing Hormone Signaling Dendritic Cell Maturation Dopamine-DARPP32 Feedback in cAMP Signaling ERK/MAPK Signaling ERK5 Signaling Ephrin Receptor Signaling Estrogen-Dependent Breast Cancer Signaling FGF Signaling FLT3 Signaling in Hematopoietic Progenitor Cells G-Protein …	miRNA up:mRNA down
hsa-miR-200c	251	2.809	TargetScan Human	High (predicted)	CREB5	10	-1.704	Cardiovascular Disease,Endocrine System Disorders,Gastrointestinal Disease,Metabolic Disease	Nucleus	ATM Signaling B Cell Receptor Signaling CREB Signaling in Neurons Calcium Signaling Circadian Rhythm Signaling Corticotropin Releasing Hormone Signaling Dendritic Cell Maturation Dopamine-DARPP32 Feedback in cAMP Signaling ERK/MAPK Signaling ERK5 Signaling Ephrin Receptor Signaling Estrogen-Dependent Breast Cancer Signaling FGF Signaling FLT3 Signaling in Hematopoietic Progenitor Cells G-Protein …	miRNA up:mRNA down
hsa-miR-590-5p	83	8.876	TargetScan Human	High (predicted)	CREB5	10	-1.704	Cardiovascular Disease,Endocrine System Disorders,Gastrointestinal Disease,Metabolic Disease	Nucleus	ATM Signaling B Cell Receptor Signaling CREB Signaling in Neurons Calcium Signaling Circadian Rhythm Signaling Corticotropin Releasing Hormone Signaling Dendritic Cell Maturation Dopamine-DARPP32 Feedback in cAMP Signaling ERK/MAPK Signaling ERK5 Signaling Ephrin Receptor Signaling Estrogen-Dependent Breast Cancer Signaling FGF Signaling FLT3 Signaling in Hematopoietic Progenitor Cells G-Protein …	miRNA up:mRNA down
hsa-miR-302a	214	10.828	TargetScan Human	High (predicted)	CREB5	10	-1.704	Cardiovascular Disease,Endocrine System Disorders,Gastrointestinal Disease,Metabolic Disease	Nucleus	ATM Signaling B Cell Receptor Signaling CREB Signaling in Neurons Calcium Signaling Circadian Rhythm Signaling Corticotropin Releasing Hormone Signaling Dendritic Cell Maturation Dopamine-DARPP32 Feedback in cAMP Signaling ERK/MAPK Signaling ERK5 Signaling Ephrin Receptor Signaling Estrogen-Dependent Breast Cancer Signaling FGF Signaling FLT3 Signaling in Hematopoietic Progenitor Cells G-Protein …	miRNA up:mRNA down
hsa-miR-365	77	8.964	TargetScan Human	High (predicted)	CREB5	10	-1.704	Cardiovascular Disease,Endocrine System Disorders,Gastrointestinal Disease,Metabolic Disease	Nucleus	ATM Signaling B Cell Receptor Signaling CREB Signaling in Neurons Calcium Signaling Circadian Rhythm Signaling Corticotropin Releasing Hormone Signaling Dendritic Cell Maturation Dopamine-DARPP32 Feedback in cAMP Signaling ERK/MAPK Signaling ERK5 Signaling Ephrin Receptor Signaling Estrogen-Dependent Breast Cancer Signaling FGF Signaling FLT3 Signaling in Hematopoietic Progenitor Cells G-Protein …	miRNA up:mRNA down
hsa-miR-374	182	3.918	TargetScan Human	High (predicted)	CREB5	10	-1.704	Cardiovascular Disease,Endocrine System Disorders,Gastrointestinal Disease,Metabolic Disease	Nucleus	ATM Signaling B Cell Receptor Signaling CREB Signaling in Neurons Calcium Signaling Circadian Rhythm Signaling Corticotropin Releasing Hormone Signaling Dendritic Cell Maturation Dopamine-DARPP32 Feedback in cAMP Signaling ERK/MAPK Signaling ERK5 Signaling Ephrin Receptor Signaling Estrogen-Dependent Breast Cancer Signaling FGF Signaling FLT3 Signaling in Hematopoietic Progenitor Cells G-Protein …	miRNA up:mRNA down
hsa-miR-556-5p	12	3.875	TargetScan Human	High (predicted)	CREB5	10	-1.704	Cardiovascular Disease,Endocrine System Disorders,Gastrointestinal Disease,Metabolic Disease	Nucleus	ATM Signaling B Cell Receptor Signaling CREB Signaling in Neurons Calcium Signaling Circadian Rhythm Signaling Corticotropin Releasing Hormone Signaling Dendritic Cell Maturation Dopamine-DARPP32 Feedback in cAMP Signaling ERK/MAPK Signaling ERK5 Signaling Ephrin Receptor Signaling Estrogen-Dependent Breast Cancer Signaling FGF Signaling FLT3 Signaling in Hematopoietic Progenitor Cells G-Protein …	miRNA up:mRNA down
hsa-miR-200c	251	2.809	TargetScan Human	High (predicted)	CREBBP	3	-1.648	Cancer,Connective Tissue Disorders,Developmental Disorder,Endocrine System Disorders,Gastrointestinal Disease,Hematological Disease,Hepatic System Disease,Immunological Disease,Infectious Disease,Metabolic Disease,Neurological Disease,Organismal Injury and Abnormalities,Respiratory Disease,Skeletal and Muscular Disorders	Nucleus	ATM Signaling Activation of IRF by Cytosolic Pattern Recognition Receptors Androgen Signaling B Cell Receptor Signaling BMP signaling pathway CREB Signaling in Neurons Calcium Signaling Cardiac Hypertrophy Signaling Circadian Rhythm Signaling Corticotropin Releasing Hormone Signaling Dendritic Cell Maturation Dopamine-DARPP32 Feedback in cAMP Signaling ERK/MAPK Signaling ERK5 Signaling Ephrin Rec…	miRNA up:mRNA down
hsa-miR-26b	188	2.993	TargetScan Human	High (predicted)	CREBBP	3	-1.648	Cancer,Connective Tissue Disorders,Developmental Disorder,Endocrine System Disorders,Gastrointestinal Disease,Hematological Disease,Hepatic System Disease,Immunological Disease,Infectious Disease,Metabolic Disease,Neurological Disease,Organismal Injury and Abnormalities,Respiratory Disease,Skeletal and Muscular Disorders	Nucleus	ATM Signaling Activation of IRF by Cytosolic Pattern Recognition Receptors Androgen Signaling B Cell Receptor Signaling BMP signaling pathway CREB Signaling in Neurons Calcium Signaling Cardiac Hypertrophy Signaling Circadian Rhythm Signaling Corticotropin Releasing Hormone Signaling Dendritic Cell Maturation Dopamine-DARPP32 Feedback in cAMP Signaling ERK/MAPK Signaling ERK5 Signaling Ephrin Rec…	miRNA up:mRNA down
hsa-miR-376c	65	4.466	TargetScan Human	High (predicted)	CREBBP	3	-1.648	Cancer,Connective Tissue Disorders,Developmental Disorder,Endocrine System Disorders,Gastrointestinal Disease,Hematological Disease,Hepatic System Disease,Immunological Disease,Infectious Disease,Metabolic Disease,Neurological Disease,Organismal Injury and Abnormalities,Respiratory Disease,Skeletal and Muscular Disorders	Nucleus	ATM Signaling Activation of IRF by Cytosolic Pattern Recognition Receptors Androgen Signaling B Cell Receptor Signaling BMP signaling pathway CREB Signaling in Neurons Calcium Signaling Cardiac Hypertrophy Signaling Circadian Rhythm Signaling Corticotropin Releasing Hormone Signaling Dendritic Cell Maturation Dopamine-DARPP32 Feedback in cAMP Signaling ERK/MAPK Signaling ERK5 Signaling Ephrin Rec…	miRNA up:mRNA down
hsa-miR-18a	71	5.997	TargetScan Human	High (predicted)	DCLRE1C	1	-1.791	Cancer,Developmental Disorder,Hematological Disease,Hereditary Disorder,Immunological Disease	Nucleus	DNA Double-Strand Break Repair by Non-Homologous End Joining Primary Immunodeficiency Signaling	miRNA up:mRNA down
hsa-miR-1291	83	4.42	TargetScan Human	High (predicted)	EDC3	3	-1.93	Cancer,Gastrointestinal Disease	Cytoplasm	14-3-3-mediated Signaling	miRNA up:mRNA down
hsa-miR-30a-5p	300	5.798	TargetScan Human	High (predicted)	EDC3	3	-1.93	Cancer,Gastrointestinal Disease	Cytoplasm	14-3-3-mediated Signaling	miRNA up:mRNA down
hsa-miR-342-3p	80	7.297	TargetScan Human	High (predicted)	EDC3	3	-1.93	Cancer,Gastrointestinal Disease	Cytoplasm	14-3-3-mediated Signaling	miRNA up:mRNA down
hsa-miR-548a-5p	4	6.747	miRecords	Experimentally Observed	ERBB2	2	-1.56	Cancer,Cardiovascular Disease,Connective Tissue Disorders,Dermatological Diseases and Conditions,Developmental Disorder,Endocrine System Disorders,Gastrointestinal Disease,Hematological Disease,Hepatic System Disease,Hereditary Disorder,Inflammatory Disease,Inflammatory Response,Neurological Disease,Organismal Injury and Abnormalities,Renal and Urological Disease,Reproductive System Disease,Respi…	Plasma Membrane	Agrin Interactions at Neuromuscular Junction Axonal Guidance Signaling Bladder Cancer Signaling Endometrial Cancer Signaling ErbB Signaling ErbB2-ErbB3 Signaling HER-2 Signaling in Breast Cancer Neuregulin Signaling Non-Small Cell Lung Cancer Signaling Pancreatic Adenocarcinoma Signaling	miRNA up:mRNA down
hsa-miR-145	199	15.166	TargetScan Human	High (predicted)	ERBB4	8	-1.601	Auditory Disease,Cancer,Gastrointestinal Disease,Hereditary Disorder,Neurological Disease,Organismal Injury and Abnormalities,Psychological Disorders,Reproductive System Disease,Respiratory Disease	Plasma Membrane	Agrin Interactions at Neuromuscular Junction ErbB Signaling ErbB4 Signaling Neuregulin Signaling	miRNA up:mRNA down
hsa-miR-146b	61	8.248	TargetScan Human	High (predicted)	ERBB4	8	-1.601	Auditory Disease,Cancer,Gastrointestinal Disease,Hereditary Disorder,Neurological Disease,Organismal Injury and Abnormalities,Psychological Disorders,Reproductive System Disease,Respiratory Disease	Plasma Membrane	Agrin Interactions at Neuromuscular Junction ErbB Signaling ErbB4 Signaling Neuregulin Signaling	miRNA up:mRNA down
hsa-miR-191	16	18.405	TargetScan Human	High (predicted)	ERBB4	8	-1.601	Auditory Disease,Cancer,Gastrointestinal Disease,Hereditary Disorder,Neurological Disease,Organismal Injury and Abnormalities,Psychological Disorders,Reproductive System Disease,Respiratory Disease	Plasma Membrane	Agrin Interactions at Neuromuscular Junction ErbB Signaling ErbB4 Signaling Neuregulin Signaling	miRNA up:mRNA down
hsa-miR-200c	251	2.809	TargetScan Human	High (predicted)	ERBB4	8	-1.601	Auditory Disease,Cancer,Gastrointestinal Disease,Hereditary Disorder,Neurological Disease,Organismal Injury and Abnormalities,Psychological Disorders,Reproductive System Disease,Respiratory Disease	Plasma Membrane	Agrin Interactions at Neuromuscular Junction ErbB Signaling ErbB4 Signaling Neuregulin Signaling	miRNA up:mRNA down
hsa-miR-302a	214	10.828	TargetScan Human,miRecords	Experimentally Observed,High (predicted)	ERBB4	8	-1.601	Auditory Disease,Cancer,Gastrointestinal Disease,Hereditary Disorder,Neurological Disease,Organismal Injury and Abnormalities,Psychological Disorders,Reproductive System Disease,Respiratory Disease	Plasma Membrane	Agrin Interactions at Neuromuscular Junction ErbB Signaling ErbB4 Signaling Neuregulin Signaling	miRNA up:mRNA down
hsa-miR-339-5p	65	18.853	TargetScan Human	High (predicted)	ERBB4	8	-1.601	Auditory Disease,Cancer,Gastrointestinal Disease,Hereditary Disorder,Neurological Disease,Organismal Injury and Abnormalities,Psychological Disorders,Reproductive System Disease,Respiratory Disease	Plasma Membrane	Agrin Interactions at Neuromuscular Junction ErbB Signaling ErbB4 Signaling Neuregulin Signaling	miRNA up:mRNA down
hsa-miR-411	33	6.052	TargetScan Human	High (predicted)	ERBB4	8	-1.601	Auditory Disease,Cancer,Gastrointestinal Disease,Hereditary Disorder,Neurological Disease,Organismal Injury and Abnormalities,Psychological Disorders,Reproductive System Disease,Respiratory Disease	Plasma Membrane	Agrin Interactions at Neuromuscular Junction ErbB Signaling ErbB4 Signaling Neuregulin Signaling	miRNA up:mRNA down
hsa-miR-455	63	4.666	TargetScan Human	High (predicted)	ERBB4	8	-1.601	Auditory Disease,Cancer,Gastrointestinal Disease,Hereditary Disorder,Neurological Disease,Organismal Injury and Abnormalities,Psychological Disorders,Reproductive System Disease,Respiratory Disease	Plasma Membrane	Agrin Interactions at Neuromuscular Junction ErbB Signaling ErbB4 Signaling Neuregulin Signaling	miRNA up:mRNA down
hsa-miR-324-3p	94	6.38	TargetScan Human	High (predicted)	ERCC1	1	-1.152	Cancer,Connective Tissue Disorders,Dermatological Diseases and Conditions,Developmental Disorder,Gastrointestinal Disease,Hepatic System Disease,Hereditary Disorder,Immunological Disease,Infectious Disease,Metabolic Disease,Neurological Disease,Organismal Injury and Abnormalities,Renal and Urological Disease,Respiratory Disease,Skeletal and Muscular Disorders	Nucleus	Nucleotide Excision Repair Pathway	miRNA up:mRNA down
hsa-miR-1225-3P	67	8.221	TargetScan Human	High (predicted)	ESR1	6	-2.965	Cancer,Cardiovascular Disease,Connective Tissue Disorders,Dermatological Diseases and Conditions,Developmental Disorder,Endocrine System Disorders,Gastrointestinal Disease,Hematological Disease,Hepatic System Disease,Hereditary Disorder,Immunological Disease,Infectious Disease,Inflammatory Disease,Inflammatory Response,Metabolic Disease,Neurological Disease,Nutritional Disease,Ophthalmic Disease,…	Nucleus	Aryl Hydrocarbon Receptor Signaling ERK/MAPK Signaling Estrogen Receptor Signaling Estrogen-Dependent Breast Cancer Signaling Estrogen-mediated S-phase Entry Glucocorticoid Receptor Signaling Hepatic Cholestasis RhoGDI Signaling eNOS Signaling	miRNA up:mRNA down
hsa-miR-93	296	13.396	TargetScan Human,miRecords	Experimentally Observed,Moderate (predicted)	ESR1	6	-2.965	Cancer,Cardiovascular Disease,Connective Tissue Disorders,Dermatological Diseases and Conditions,Developmental Disorder,Endocrine System Disorders,Gastrointestinal Disease,Hematological Disease,Hepatic System Disease,Hereditary Disorder,Immunological Disease,Infectious Disease,Inflammatory Disease,Inflammatory Response,Metabolic Disease,Neurological Disease,Nutritional Disease,Ophthalmic Disease,…	Nucleus	Aryl Hydrocarbon Receptor Signaling ERK/MAPK Signaling Estrogen Receptor Signaling Estrogen-Dependent Breast Cancer Signaling Estrogen-mediated S-phase Entry Glucocorticoid Receptor Signaling Hepatic Cholestasis RhoGDI Signaling eNOS Signaling	miRNA up:mRNA down
hsa-miR-18a	71	5.997	TargetScan Human,miRecords	Experimentally Observed,High (predicted)	ESR1	6	-2.965	Cancer,Cardiovascular Disease,Connective Tissue Disorders,Dermatological Diseases and Conditions,Developmental Disorder,Endocrine System Disorders,Gastrointestinal Disease,Hematological Disease,Hepatic System Disease,Hereditary Disorder,Immunological Disease,Infectious Disease,Inflammatory Disease,Inflammatory Response,Metabolic Disease,Neurological Disease,Nutritional Disease,Ophthalmic Disease,…	Nucleus	Aryl Hydrocarbon Receptor Signaling ERK/MAPK Signaling Estrogen Receptor Signaling Estrogen-Dependent Breast Cancer Signaling Estrogen-mediated S-phase Entry Glucocorticoid Receptor Signaling Hepatic Cholestasis RhoGDI Signaling eNOS Signaling	miRNA up:mRNA down
hsa-miR-26b	188	2.993	TargetScan Human	High (predicted)	ESR1	6	-2.965	Cancer,Cardiovascular Disease,Connective Tissue Disorders,Dermatological Diseases and Conditions,Developmental Disorder,Endocrine System Disorders,Gastrointestinal Disease,Hematological Disease,Hepatic System Disease,Hereditary Disorder,Immunological Disease,Infectious Disease,Inflammatory Disease,Inflammatory Response,Metabolic Disease,Neurological Disease,Nutritional Disease,Ophthalmic Disease,…	Nucleus	Aryl Hydrocarbon Receptor Signaling ERK/MAPK Signaling Estrogen Receptor Signaling Estrogen-Dependent Breast Cancer Signaling Estrogen-mediated S-phase Entry Glucocorticoid Receptor Signaling Hepatic Cholestasis RhoGDI Signaling eNOS Signaling	miRNA up:mRNA down
hsa-miR-302a	214	10.828	TargetScan Human,miRecords	Experimentally Observed,High (predicted)	ESR1	6	-2.965	Cancer,Cardiovascular Disease,Connective Tissue Disorders,Dermatological Diseases and Conditions,Developmental Disorder,Endocrine System Disorders,Gastrointestinal Disease,Hematological Disease,Hepatic System Disease,Hereditary Disorder,Immunological Disease,Infectious Disease,Inflammatory Disease,Inflammatory Response,Metabolic Disease,Neurological Disease,Nutritional Disease,Ophthalmic Disease,…	Nucleus	Aryl Hydrocarbon Receptor Signaling ERK/MAPK Signaling Estrogen Receptor Signaling Estrogen-Dependent Breast Cancer Signaling Estrogen-mediated S-phase Entry Glucocorticoid Receptor Signaling Hepatic Cholestasis RhoGDI Signaling eNOS Signaling	miRNA up:mRNA down
hsa-miR-625	99	3.327	TargetScan Human	High (predicted)	ESR1	6	-2.965	Cancer,Cardiovascular Disease,Connective Tissue Disorders,Dermatological Diseases and Conditions,Developmental Disorder,Endocrine System Disorders,Gastrointestinal Disease,Hematological Disease,Hepatic System Disease,Hereditary Disorder,Immunological Disease,Infectious Disease,Inflammatory Disease,Inflammatory Response,Metabolic Disease,Neurological Disease,Nutritional Disease,Ophthalmic Disease,…	Nucleus	Aryl Hydrocarbon Receptor Signaling ERK/MAPK Signaling Estrogen Receptor Signaling Estrogen-Dependent Breast Cancer Signaling Estrogen-mediated S-phase Entry Glucocorticoid Receptor Signaling Hepatic Cholestasis RhoGDI Signaling eNOS Signaling	miRNA up:mRNA down
hsa-miR-145	199	15.166	TargetScan Human	High (predicted)	FOXO1	4	-1.822	Cancer,Cardiovascular Disease,Connective Tissue Disorders,Dermatological Diseases and Conditions,Developmental Disorder,Endocrine System Disorders,Gastrointestinal Disease,Hematological Disease,Hepatic System Disease,Immunological Disease,Inflammatory Disease,Inflammatory Response,Metabolic Disease,Neurological Disease,Nutritional Disease,Organismal Injury and Abnormalities,Renal and Urological D…	Nucleus	14-3-3-mediated Signaling Angiopoietin Signaling B Cell Receptor Signaling Docosahexaenoic Acid (DHA) Signaling ErbB Signaling ErbB2-ErbB3 Signaling FXR/RXR Activation Glioblastoma Multiforme Signaling HER-2 Signaling in Breast Cancer Human Embryonic Stem Cell Pluripotency IGF-1 Signaling IL-3 Signaling Insulin Receptor Signaling Leptin Signaling in Obesity Molecular Mechanisms of Cancer PI3K/AKT…	miRNA up:mRNA down
hsa-miR-223	89	6.857	TargetScan Human	High (predicted)	FOXO1	4	-1.822	Cancer,Cardiovascular Disease,Connective Tissue Disorders,Dermatological Diseases and Conditions,Developmental Disorder,Endocrine System Disorders,Gastrointestinal Disease,Hematological Disease,Hepatic System Disease,Immunological Disease,Inflammatory Disease,Inflammatory Response,Metabolic Disease,Neurological Disease,Nutritional Disease,Organismal Injury and Abnormalities,Renal and Urological D…	Nucleus	14-3-3-mediated Signaling Angiopoietin Signaling B Cell Receptor Signaling Docosahexaenoic Acid (DHA) Signaling ErbB Signaling ErbB2-ErbB3 Signaling FXR/RXR Activation Glioblastoma Multiforme Signaling HER-2 Signaling in Breast Cancer Human Embryonic Stem Cell Pluripotency IGF-1 Signaling IL-3 Signaling Insulin Receptor Signaling Leptin Signaling in Obesity Molecular Mechanisms of Cancer PI3K/AKT…	miRNA up:mRNA down
hsa-miR-374	182	3.918	TargetScan Human	High (predicted)	FOXO1	4	-1.822	Cancer,Cardiovascular Disease,Connective Tissue Disorders,Dermatological Diseases and Conditions,Developmental Disorder,Endocrine System Disorders,Gastrointestinal Disease,Hematological Disease,Hepatic System Disease,Immunological Disease,Inflammatory Disease,Inflammatory Response,Metabolic Disease,Neurological Disease,Nutritional Disease,Organismal Injury and Abnormalities,Renal and Urological D…	Nucleus	14-3-3-mediated Signaling Angiopoietin Signaling B Cell Receptor Signaling Docosahexaenoic Acid (DHA) Signaling ErbB Signaling ErbB2-ErbB3 Signaling FXR/RXR Activation Glioblastoma Multiforme Signaling HER-2 Signaling in Breast Cancer Human Embryonic Stem Cell Pluripotency IGF-1 Signaling IL-3 Signaling Insulin Receptor Signaling Leptin Signaling in Obesity Molecular Mechanisms of Cancer PI3K/AKT…	miRNA up:mRNA down
hsa-miR-411	33	6.052	TargetScan Human	High (predicted)	FOXO1	4	-1.822	Cancer,Cardiovascular Disease,Connective Tissue Disorders,Dermatological Diseases and Conditions,Developmental Disorder,Endocrine System Disorders,Gastrointestinal Disease,Hematological Disease,Hepatic System Disease,Immunological Disease,Inflammatory Disease,Inflammatory Response,Metabolic Disease,Neurological Disease,Nutritional Disease,Organismal Injury and Abnormalities,Renal and Urological D…	Nucleus	14-3-3-mediated Signaling Angiopoietin Signaling B Cell Receptor Signaling Docosahexaenoic Acid (DHA) Signaling ErbB Signaling ErbB2-ErbB3 Signaling FXR/RXR Activation Glioblastoma Multiforme Signaling HER-2 Signaling in Breast Cancer Human Embryonic Stem Cell Pluripotency IGF-1 Signaling IL-3 Signaling Insulin Receptor Signaling Leptin Signaling in Obesity Molecular Mechanisms of Cancer PI3K/AKT…	miRNA up:mRNA down
hsa-miR-124a	434	10.883	TargetScan Human	High (predicted)	GRB2	4	-2.315	Cancer,Cardiovascular Disease,Developmental Disorder,Gastrointestinal Disease,Hematological Disease,Immunological Disease,Infectious Disease,Inflammatory Response,Organismal Injury and Abnormalities,Reproductive System Disease	Cytoplasm	14-3-3-mediated Signaling Actin Cytoskeleton Signaling Actin Nucleation by ARP-WASP Complex Acute Myeloid Leukemia Signaling Acute Phase Response Signaling Angiopoietin Signaling Axonal Guidance Signaling B Cell Receptor Signaling BMP signaling pathway Breast Cancer Regulation by Stathmin1 CD28 Signaling in T Helper Cells CNTF Signaling CREB Signaling in Neurons CTLA4 Signaling in Cytotoxic T Lym…	miRNA up:mRNA down
hsa-miR-26b	188	2.993	Ingenuity Expert Findings	Experimentally Observed	GRB2	4	-2.315	Cancer,Cardiovascular Disease,Developmental Disorder,Gastrointestinal Disease,Hematological Disease,Immunological Disease,Infectious Disease,Inflammatory Response,Organismal Injury and Abnormalities,Reproductive System Disease	Cytoplasm	14-3-3-mediated Signaling Actin Cytoskeleton Signaling Actin Nucleation by ARP-WASP Complex Acute Myeloid Leukemia Signaling Acute Phase Response Signaling Angiopoietin Signaling Axonal Guidance Signaling B Cell Receptor Signaling BMP signaling pathway Breast Cancer Regulation by Stathmin1 CD28 Signaling in T Helper Cells CNTF Signaling CREB Signaling in Neurons CTLA4 Signaling in Cytotoxic T Lym…	miRNA up:mRNA down
hsa-miR-376c	65	4.466	TargetScan Human	High (predicted)	GRB2	4	-2.315	Cancer,Cardiovascular Disease,Developmental Disorder,Gastrointestinal Disease,Hematological Disease,Immunological Disease,Infectious Disease,Inflammatory Response,Organismal Injury and Abnormalities,Reproductive System Disease	Cytoplasm	14-3-3-mediated Signaling Actin Cytoskeleton Signaling Actin Nucleation by ARP-WASP Complex Acute Myeloid Leukemia Signaling Acute Phase Response Signaling Angiopoietin Signaling Axonal Guidance Signaling B Cell Receptor Signaling BMP signaling pathway Breast Cancer Regulation by Stathmin1 CD28 Signaling in T Helper Cells CNTF Signaling CREB Signaling in Neurons CTLA4 Signaling in Cytotoxic T Lym…	miRNA up:mRNA down
hsa-miR-941	13	7.634	TargetScan Human	High (predicted)	GRB2	4	-2.315	Cancer,Cardiovascular Disease,Developmental Disorder,Gastrointestinal Disease,Hematological Disease,Immunological Disease,Infectious Disease,Inflammatory Response,Organismal Injury and Abnormalities,Reproductive System Disease	Cytoplasm	14-3-3-mediated Signaling Actin Cytoskeleton Signaling Actin Nucleation by ARP-WASP Complex Acute Myeloid Leukemia Signaling Acute Phase Response Signaling Angiopoietin Signaling Axonal Guidance Signaling B Cell Receptor Signaling BMP signaling pathway Breast Cancer Regulation by Stathmin1 CD28 Signaling in T Helper Cells CNTF Signaling CREB Signaling in Neurons CTLA4 Signaling in Cytotoxic T Lym…	miRNA up:mRNA down
hsa-miR-1291	83	4.42	TargetScan Human	High (predicted)	MARK2	7	-1.166	Cancer,Connective Tissue Disorders,Developmental Disorder,Endocrine System Disorders,Gastrointestinal Disease,Hematological Disease,Hepatic System Disease,Immunological Disease,Infectious Disease,Inflammatory Disease,Inflammatory Response,Metabolic Disease,Neurological Disease,Nutritional Disease,Renal and Urological Disease,Reproductive System Disease,Respiratory Disease,Skeletal and Muscular Di…	Cytoplasm	Tight Junction Signaling Wnt/Î²-catenin Signaling	miRNA up:mRNA down
hsa-miR-939	106	11.197	TargetScan Human	High (predicted)	MARK2	7	-1.166	Cancer,Connective Tissue Disorders,Developmental Disorder,Endocrine System Disorders,Gastrointestinal Disease,Hematological Disease,Hepatic System Disease,Immunological Disease,Infectious Disease,Inflammatory Disease,Inflammatory Response,Metabolic Disease,Neurological Disease,Nutritional Disease,Renal and Urological Disease,Reproductive System Disease,Respiratory Disease,Skeletal and Muscular Di…	Cytoplasm	Tight Junction Signaling Wnt/Î²-catenin Signaling	miRNA up:mRNA down
hsa-miR-143	102	2.977	TargetScan Human	High (predicted)	MARK2	7	-1.166	Cancer,Connective Tissue Disorders,Developmental Disorder,Endocrine System Disorders,Gastrointestinal Disease,Hematological Disease,Hepatic System Disease,Immunological Disease,Infectious Disease,Inflammatory Disease,Inflammatory Response,Metabolic Disease,Neurological Disease,Nutritional Disease,Renal and Urological Disease,Reproductive System Disease,Respiratory Disease,Skeletal and Muscular Di…	Cytoplasm	Tight Junction Signaling Wnt/Î²-catenin Signaling	miRNA up:mRNA down
hsa-miR-214	189	10.418	TargetScan Human	High (predicted)	MARK2	7	-1.166	Cancer,Connective Tissue Disorders,Developmental Disorder,Endocrine System Disorders,Gastrointestinal Disease,Hematological Disease,Hepatic System Disease,Immunological Disease,Infectious Disease,Inflammatory Disease,Inflammatory Response,Metabolic Disease,Neurological Disease,Nutritional Disease,Renal and Urological Disease,Reproductive System Disease,Respiratory Disease,Skeletal and Muscular Di…	Cytoplasm	Tight Junction Signaling Wnt/Î²-catenin Signaling	miRNA up:mRNA down
hsa-miR-302a	214	10.828	TargetScan Human	High (predicted)	MARK2	7	-1.166	Cancer,Connective Tissue Disorders,Developmental Disorder,Endocrine System Disorders,Gastrointestinal Disease,Hematological Disease,Hepatic System Disease,Immunological Disease,Infectious Disease,Inflammatory Disease,Inflammatory Response,Metabolic Disease,Neurological Disease,Nutritional Disease,Renal and Urological Disease,Reproductive System Disease,Respiratory Disease,Skeletal and Muscular Di…	Cytoplasm	Tight Junction Signaling Wnt/Î²-catenin Signaling	miRNA up:mRNA down
hsa-miR-342-5p	68	4.382	TargetScan Human	High (predicted)	MARK2	7	-1.166	Cancer,Connective Tissue Disorders,Developmental Disorder,Endocrine System Disorders,Gastrointestinal Disease,Hematological Disease,Hepatic System Disease,Immunological Disease,Infectious Disease,Inflammatory Disease,Inflammatory Response,Metabolic Disease,Neurological Disease,Nutritional Disease,Renal and Urological Disease,Reproductive System Disease,Respiratory Disease,Skeletal and Muscular Di…	Cytoplasm	Tight Junction Signaling Wnt/Î²-catenin Signaling	miRNA up:mRNA down
hsa-miR-365	77	8.964	TargetScan Human	High (predicted)	MARK2	7	-1.166	Cancer,Connective Tissue Disorders,Developmental Disorder,Endocrine System Disorders,Gastrointestinal Disease,Hematological Disease,Hepatic System Disease,Immunological Disease,Infectious Disease,Inflammatory Disease,Inflammatory Response,Metabolic Disease,Neurological Disease,Nutritional Disease,Renal and Urological Disease,Reproductive System Disease,Respiratory Disease,Skeletal and Muscular Di…	Cytoplasm	Tight Junction Signaling Wnt/Î²-catenin Signaling	miRNA up:mRNA down
hsa-miR-939	106	11.197	TargetScan Human	High (predicted)	MCL1	4	-3.569	Cancer,Cardiovascular Disease,Connective Tissue Disorders,Dermatological Diseases and Conditions,Hematological Disease,Immunological Disease,Inflammatory Disease,Inflammatory Response,Neurological Disease,Reproductive System Disease,Skeletal and Muscular Disorders	Cytoplasm	Apoptosis Signaling IL-6 Signaling PI3K/AKT Signaling	miRNA up:mRNA down
hsa-miR-93	296	13.396	TargetScan Human	High (predicted)	MCL1	4	-3.569	Cancer,Cardiovascular Disease,Connective Tissue Disorders,Dermatological Diseases and Conditions,Hematological Disease,Immunological Disease,Inflammatory Disease,Inflammatory Response,Neurological Disease,Reproductive System Disease,Skeletal and Muscular Disorders	Cytoplasm	Apoptosis Signaling IL-6 Signaling PI3K/AKT Signaling	miRNA up:mRNA down
hsa-miR-26b	188	2.993	TargetScan Human	High (predicted)	MCL1	4	-3.569	Cancer,Cardiovascular Disease,Connective Tissue Disorders,Dermatological Diseases and Conditions,Hematological Disease,Immunological Disease,Inflammatory Disease,Inflammatory Response,Neurological Disease,Reproductive System Disease,Skeletal and Muscular Disorders	Cytoplasm	Apoptosis Signaling IL-6 Signaling PI3K/AKT Signaling	miRNA up:mRNA down
hsa-miR-302a	214	10.828	TargetScan Human	High (predicted)	MCL1	4	-3.569	Cancer,Cardiovascular Disease,Connective Tissue Disorders,Dermatological Diseases and Conditions,Hematological Disease,Immunological Disease,Inflammatory Disease,Inflammatory Response,Neurological Disease,Reproductive System Disease,Skeletal and Muscular Disorders	Cytoplasm	Apoptosis Signaling IL-6 Signaling PI3K/AKT Signaling	miRNA up:mRNA down
hsa-miR-1233	39	5.14	TargetScan Human	High (predicted),Moderate (predicted)	MECP2	11	-1.662	Auditory Disease,Connective Tissue Disorders,Dental Disease,Dermatological Diseases and Conditions,Developmental Disorder,Endocrine System Disorders,Gastrointestinal Disease,Hereditary Disorder,Neurological Disease,Nutritional Disease,Organismal Injury and Abnormalities,Psychological Disorders,Reproductive System Disease,Respiratory Disease,Skeletal and Muscular Disorders	Nucleus	DNA Methylation and Transcriptional Repression Signaling	miRNA up:mRNA down
hsa-miR-124a	434	10.883	TargetScan Human	High (predicted)	MECP2	11	-1.662	Auditory Disease,Connective Tissue Disorders,Dental Disease,Dermatological Diseases and Conditions,Developmental Disorder,Endocrine System Disorders,Gastrointestinal Disease,Hereditary Disorder,Neurological Disease,Nutritional Disease,Organismal Injury and Abnormalities,Psychological Disorders,Reproductive System Disease,Respiratory Disease,Skeletal and Muscular Disorders	Nucleus	DNA Methylation and Transcriptional Repression Signaling	miRNA up:mRNA down
hsa-miR-1275	109	6.319	TargetScan Human	High (predicted)	MECP2	11	-1.662	Auditory Disease,Connective Tissue Disorders,Dental Disease,Dermatological Diseases and Conditions,Developmental Disorder,Endocrine System Disorders,Gastrointestinal Disease,Hereditary Disorder,Neurological Disease,Nutritional Disease,Organismal Injury and Abnormalities,Psychological Disorders,Reproductive System Disease,Respiratory Disease,Skeletal and Muscular Disorders	Nucleus	DNA Methylation and Transcriptional Repression Signaling	miRNA up:mRNA down
hsa-miR-1291	83	4.42	TargetScan Human	High (predicted)	MECP2	11	-1.662	Auditory Disease,Connective Tissue Disorders,Dental Disease,Dermatological Diseases and Conditions,Developmental Disorder,Endocrine System Disorders,Gastrointestinal Disease,Hereditary Disorder,Neurological Disease,Nutritional Disease,Organismal Injury and Abnormalities,Psychological Disorders,Reproductive System Disease,Respiratory Disease,Skeletal and Muscular Disorders	Nucleus	DNA Methylation and Transcriptional Repression Signaling	miRNA up:mRNA down
hsa-miR-939	106	11.197	TargetScan Human	High (predicted)	MECP2	11	-1.662	Auditory Disease,Connective Tissue Disorders,Dental Disease,Dermatological Diseases and Conditions,Developmental Disorder,Endocrine System Disorders,Gastrointestinal Disease,Hereditary Disorder,Neurological Disease,Nutritional Disease,Organismal Injury and Abnormalities,Psychological Disorders,Reproductive System Disease,Respiratory Disease,Skeletal and Muscular Disorders	Nucleus	DNA Methylation and Transcriptional Repression Signaling	miRNA up:mRNA down
hsa-miR-93	296	13.396	TargetScan Human	High (predicted)	MECP2	11	-1.662	Auditory Disease,Connective Tissue Disorders,Dental Disease,Dermatological Diseases and Conditions,Developmental Disorder,Endocrine System Disorders,Gastrointestinal Disease,Hereditary Disorder,Neurological Disease,Nutritional Disease,Organismal Injury and Abnormalities,Psychological Disorders,Reproductive System Disease,Respiratory Disease,Skeletal and Muscular Disorders	Nucleus	DNA Methylation and Transcriptional Repression Signaling	miRNA up:mRNA down
hsa-miR-30a-5p	300	5.798	TargetScan Human	High (predicted)	MECP2	11	-1.662	Auditory Disease,Connective Tissue Disorders,Dental Disease,Dermatological Diseases and Conditions,Developmental Disorder,Endocrine System Disorders,Gastrointestinal Disease,Hereditary Disorder,Neurological Disease,Nutritional Disease,Organismal Injury and Abnormalities,Psychological Disorders,Reproductive System Disease,Respiratory Disease,Skeletal and Muscular Disorders	Nucleus	DNA Methylation and Transcriptional Repression Signaling	miRNA up:mRNA down
hsa-miR-339-5p	65	18.853	TargetScan Human	High (predicted)	MECP2	11	-1.662	Auditory Disease,Connective Tissue Disorders,Dental Disease,Dermatological Diseases and Conditions,Developmental Disorder,Endocrine System Disorders,Gastrointestinal Disease,Hereditary Disorder,Neurological Disease,Nutritional Disease,Organismal Injury and Abnormalities,Psychological Disorders,Reproductive System Disease,Respiratory Disease,Skeletal and Muscular Disorders	Nucleus	DNA Methylation and Transcriptional Repression Signaling	miRNA up:mRNA down
hsa-miR-374	182	3.918	TargetScan Human	High (predicted)	MECP2	11	-1.662	Auditory Disease,Connective Tissue Disorders,Dental Disease,Dermatological Diseases and Conditions,Developmental Disorder,Endocrine System Disorders,Gastrointestinal Disease,Hereditary Disorder,Neurological Disease,Nutritional Disease,Organismal Injury and Abnormalities,Psychological Disorders,Reproductive System Disease,Respiratory Disease,Skeletal and Muscular Disorders	Nucleus	DNA Methylation and Transcriptional Repression Signaling	miRNA up:mRNA down
hsa-miR-483-5p	9	9.759	TargetScan Human	High (predicted)	MECP2	11	-1.662	Auditory Disease,Connective Tissue Disorders,Dental Disease,Dermatological Diseases and Conditions,Developmental Disorder,Endocrine System Disorders,Gastrointestinal Disease,Hereditary Disorder,Neurological Disease,Nutritional Disease,Organismal Injury and Abnormalities,Psychological Disorders,Reproductive System Disease,Respiratory Disease,Skeletal and Muscular Disorders	Nucleus	DNA Methylation and Transcriptional Repression Signaling	miRNA up:mRNA down
hsa-miR-625	99	3.327	TargetScan Human	High (predicted)	MECP2	11	-1.662	Auditory Disease,Connective Tissue Disorders,Dental Disease,Dermatological Diseases and Conditions,Developmental Disorder,Endocrine System Disorders,Gastrointestinal Disease,Hereditary Disorder,Neurological Disease,Nutritional Disease,Organismal Injury and Abnormalities,Psychological Disorders,Reproductive System Disease,Respiratory Disease,Skeletal and Muscular Disorders	Nucleus	DNA Methylation and Transcriptional Repression Signaling	miRNA up:mRNA down
hsa-miR-1183	7	5.408	TargetScan Human	High (predicted)	MED13L	5	-1.377	Cardiovascular Disease,Developmental Disorder,Hereditary Disorder	Nucleus	Estrogen Receptor Signaling	miRNA up:mRNA down
hsa-miR-1252	18	12.25	TargetScan Human	High (predicted)	MED13L	5	-1.377	Cardiovascular Disease,Developmental Disorder,Hereditary Disorder	Nucleus	Estrogen Receptor Signaling	miRNA up:mRNA down
hsa-miR-1260	61	11.396	TargetScan Human	High (predicted)	MED13L	5	-1.377	Cardiovascular Disease,Developmental Disorder,Hereditary Disorder	Nucleus	Estrogen Receptor Signaling	miRNA up:mRNA down
hsa-miR-26b	188	2.993	TargetScan Human	High (predicted)	MED13L	5	-1.377	Cardiovascular Disease,Developmental Disorder,Hereditary Disorder	Nucleus	Estrogen Receptor Signaling	miRNA up:mRNA down
hsa-miR-302a	214	10.828	TargetScan Human	High (predicted)	MED13L	5	-1.377	Cardiovascular Disease,Developmental Disorder,Hereditary Disorder	Nucleus	Estrogen Receptor Signaling	miRNA up:mRNA down
hsa-miR-145	199	15.166	Ingenuity Expert Findings,miRecords	Experimentally Observed	MYC	1	-1.205	Cancer,Cardiovascular Disease,Connective Tissue Disorders,Dermatological Diseases and Conditions,Developmental Disorder,Endocrine System Disorders,Gastrointestinal Disease,Hematological Disease,Hepatic System Disease,Hereditary Disorder,Immunological Disease,Infectious Disease,Inflammatory Disease,Inflammatory Response,Metabolic Disease,Neurological Disease,Nutritional Disease,Organismal Injury a…	Nucleus	Acute Myeloid Leukemia Signaling Aryl Hydrocarbon Receptor Signaling Bladder Cancer Signaling Cell Cycle: G1/S Checkpoint Regulation Chronic Myeloid Leukemia Signaling Colorectal Cancer Metastasis Signaling ERK/MAPK Signaling ERK5 Signaling Endometrial Cancer Signaling Endothelin-1 Signaling ErbB2-ErbB3 Signaling Estrogen-mediated S-phase Entry Glioblastoma Multiforme Signaling ILK Signaling Mole…	miRNA up:mRNA down
hsa-miR-124a	434	10.883	TargetScan Human	High (predicted)	MYH11	2	-2.552	Cancer,Cardiovascular Disease,Connective Tissue Disorders,Developmental Disorder,Endocrine System Disorders,Gastrointestinal Disease,Hematological Disease,Hereditary Disorder,Immunological Disease,Metabolic Disease,Neurological Disease,Nutritional Disease,Psychological Disorders,Renal and Urological Disease,Reproductive System Disease,Respiratory Disease,Skeletal and Muscular Disorders	Cytoplasm	Actin Cytoskeleton Signaling Agranulocyte Adhesion and Diapedesis Calcium Signaling Cellular Effects of Sildenafil (Viagra) Epithelial Adherens Junction Signaling Hepatic Fibrosis / Hepatic Stellate Cell Activation ILK Signaling Tight Junction Signaling	miRNA up:mRNA down
hsa-miR-30a-5p	300	5.798	TargetScan Human	High (predicted)	MYH11	2	-2.552	Cancer,Cardiovascular Disease,Connective Tissue Disorders,Developmental Disorder,Endocrine System Disorders,Gastrointestinal Disease,Hematological Disease,Hereditary Disorder,Immunological Disease,Metabolic Disease,Neurological Disease,Nutritional Disease,Psychological Disorders,Renal and Urological Disease,Reproductive System Disease,Respiratory Disease,Skeletal and Muscular Disorders	Cytoplasm	Actin Cytoskeleton Signaling Agranulocyte Adhesion and Diapedesis Calcium Signaling Cellular Effects of Sildenafil (Viagra) Epithelial Adherens Junction Signaling Hepatic Fibrosis / Hepatic Stellate Cell Activation ILK Signaling Tight Junction Signaling	miRNA up:mRNA down
hsa-miR-517c	12	5.148	TargetScan Human	High (predicted)	MYH4	1	-1.566	Cancer,Dermatological Diseases and Conditions,Developmental Disorder,Endocrine System Disorders,Gastrointestinal Disease,Organismal Injury and Abnormalities,Reproductive System Disease,Skeletal and Muscular Disorders	Cytoplasm	Actin Cytoskeleton Signaling Agranulocyte Adhesion and Diapedesis Calcium Signaling Cellular Effects of Sildenafil (Viagra) Epithelial Adherens Junction Signaling Hepatic Fibrosis / Hepatic Stellate Cell Activation ILK Signaling Protein Kinase A Signaling Tight Junction Signaling	miRNA up:mRNA down
hsa-miR-124a	434	10.883	TarBase,TargetScan Human,miRecords	Experimentally Observed,High (predicted)	MYH9	2	-2.284	Auditory Disease,Cancer,Cardiovascular Disease,Connective Tissue Disorders,Gastrointestinal Disease,Hematological Disease,Hereditary Disorder,Immunological Disease,Inflammatory Disease,Inflammatory Response,Neurological Disease,Organismal Injury and Abnormalities,Psychological Disorders,Renal and Urological Disease,Respiratory Disease	Cytoplasm	Actin Cytoskeleton Signaling Agranulocyte Adhesion and Diapedesis Calcium Signaling Cellular Effects of Sildenafil (Viagra) Epithelial Adherens Junction Signaling Hepatic Fibrosis / Hepatic Stellate Cell Activation ILK Signaling Tight Junction Signaling	miRNA up:mRNA down
hsa-miR-758	61	6.792	TargetScan Human	High (predicted)	MYH9	2	-2.284	Auditory Disease,Cancer,Cardiovascular Disease,Connective Tissue Disorders,Gastrointestinal Disease,Hematological Disease,Hereditary Disorder,Immunological Disease,Inflammatory Disease,Inflammatory Response,Neurological Disease,Organismal Injury and Abnormalities,Psychological Disorders,Renal and Urological Disease,Respiratory Disease	Cytoplasm	Actin Cytoskeleton Signaling Agranulocyte Adhesion and Diapedesis Calcium Signaling Cellular Effects of Sildenafil (Viagra) Epithelial Adherens Junction Signaling Hepatic Fibrosis / Hepatic Stellate Cell Activation ILK Signaling Tight Junction Signaling	miRNA up:mRNA down
hsa-miR-18a	71	5.997	TargetScan Human	High (predicted)	MYLK	5	-3.168	Cancer,Cardiovascular Disease,Connective Tissue Disorders,Developmental Disorder,Endocrine System Disorders,Gastrointestinal Disease,Hereditary Disorder,Immunological Disease,Inflammatory Disease,Inflammatory Response,Neurological Disease,Organismal Injury and Abnormalities,Reproductive System Disease,Respiratory Disease,Skeletal and Muscular Disorders	Cytoplasm	Actin Cytoskeleton Signaling CCR3 Signaling in Eosinophils Cdc42 Signaling Cellular Effects of Sildenafil (Viagra) Integrin Signaling PAK Signaling Protein Kinase A Signaling Regulation of Actin-based Motility by Rho RhoA Signaling Signaling by Rho Family GTPases Thrombin Signaling Tight Junction Signaling	miRNA up:mRNA down
hsa-miR-200c	251	2.809	TargetScan Human	High (predicted)	MYLK	5	-3.168	Cancer,Cardiovascular Disease,Connective Tissue Disorders,Developmental Disorder,Endocrine System Disorders,Gastrointestinal Disease,Hereditary Disorder,Immunological Disease,Inflammatory Disease,Inflammatory Response,Neurological Disease,Organismal Injury and Abnormalities,Reproductive System Disease,Respiratory Disease,Skeletal and Muscular Disorders	Cytoplasm	Actin Cytoskeleton Signaling CCR3 Signaling in Eosinophils Cdc42 Signaling Cellular Effects of Sildenafil (Viagra) Integrin Signaling PAK Signaling Protein Kinase A Signaling Regulation of Actin-based Motility by Rho RhoA Signaling Signaling by Rho Family GTPases Thrombin Signaling Tight Junction Signaling	miRNA up:mRNA down
hsa-miR-302a	214	10.828	TargetScan Human	High (predicted)	MYLK	5	-3.168	Cancer,Cardiovascular Disease,Connective Tissue Disorders,Developmental Disorder,Endocrine System Disorders,Gastrointestinal Disease,Hereditary Disorder,Immunological Disease,Inflammatory Disease,Inflammatory Response,Neurological Disease,Organismal Injury and Abnormalities,Reproductive System Disease,Respiratory Disease,Skeletal and Muscular Disorders	Cytoplasm	Actin Cytoskeleton Signaling CCR3 Signaling in Eosinophils Cdc42 Signaling Cellular Effects of Sildenafil (Viagra) Integrin Signaling PAK Signaling Protein Kinase A Signaling Regulation of Actin-based Motility by Rho RhoA Signaling Signaling by Rho Family GTPases Thrombin Signaling Tight Junction Signaling	miRNA up:mRNA down
hsa-miR-365	77	8.964	TargetScan Human	High (predicted)	MYLK	5	-3.168	Cancer,Cardiovascular Disease,Connective Tissue Disorders,Developmental Disorder,Endocrine System Disorders,Gastrointestinal Disease,Hereditary Disorder,Immunological Disease,Inflammatory Disease,Inflammatory Response,Neurological Disease,Organismal Injury and Abnormalities,Reproductive System Disease,Respiratory Disease,Skeletal and Muscular Disorders	Cytoplasm	Actin Cytoskeleton Signaling CCR3 Signaling in Eosinophils Cdc42 Signaling Cellular Effects of Sildenafil (Viagra) Integrin Signaling PAK Signaling Protein Kinase A Signaling Regulation of Actin-based Motility by Rho RhoA Signaling Signaling by Rho Family GTPases Thrombin Signaling Tight Junction Signaling	miRNA up:mRNA down
hsa-miR-374	182	3.918	TargetScan Human	High (predicted)	MYLK	5	-3.168	Cancer,Cardiovascular Disease,Connective Tissue Disorders,Developmental Disorder,Endocrine System Disorders,Gastrointestinal Disease,Hereditary Disorder,Immunological Disease,Inflammatory Disease,Inflammatory Response,Neurological Disease,Organismal Injury and Abnormalities,Reproductive System Disease,Respiratory Disease,Skeletal and Muscular Disorders	Cytoplasm	Actin Cytoskeleton Signaling CCR3 Signaling in Eosinophils Cdc42 Signaling Cellular Effects of Sildenafil (Viagra) Integrin Signaling PAK Signaling Protein Kinase A Signaling Regulation of Actin-based Motility by Rho RhoA Signaling Signaling by Rho Family GTPases Thrombin Signaling Tight Junction Signaling	miRNA up:mRNA down
hsa-miR-200c	251	2.809	TargetScan Human	High (predicted)	NOTCH1	2	-1.738	Cancer,Cardiovascular Disease,Dermatological Diseases and Conditions,Developmental Disorder,Endocrine System Disorders,Gastrointestinal Disease,Hematological Disease,Hepatic System Disease,Hereditary Disorder,Immunological Disease,Inflammatory Disease,Inflammatory Response,Neurological Disease,Ophthalmic Disease,Organismal Injury and Abnormalities,Psychological Disorders,Reproductive System Disea…	Plasma Membrane	Epithelial Adherens Junction Signaling Molecular Mechanisms of Cancer Notch Signaling Pancreatic Adenocarcinoma Signaling Regulation of the Epithelial-Mesenchymal Transition Pathway	miRNA up:mRNA down
hsa-miR-30a-5p	300	5.798	TargetScan Human	High (predicted)	NOTCH1	2	-1.738	Cancer,Cardiovascular Disease,Dermatological Diseases and Conditions,Developmental Disorder,Endocrine System Disorders,Gastrointestinal Disease,Hematological Disease,Hepatic System Disease,Hereditary Disorder,Immunological Disease,Inflammatory Disease,Inflammatory Response,Neurological Disease,Ophthalmic Disease,Organismal Injury and Abnormalities,Psychological Disorders,Reproductive System Disea…	Plasma Membrane	Epithelial Adherens Junction Signaling Molecular Mechanisms of Cancer Notch Signaling Pancreatic Adenocarcinoma Signaling Regulation of the Epithelial-Mesenchymal Transition Pathway	miRNA up:mRNA down
hsa-miR-1275	109	6.319	TargetScan Human	High (predicted)	NOTCH4	1	-2.61	Cancer,Cardiovascular Disease,Connective Tissue Disorders,Developmental Disorder,Endocrine System Disorders,Gastrointestinal Disease,Hepatic System Disease,Hereditary Disorder,Immunological Disease,Inflammatory Disease,Metabolic Disease,Neurological Disease,Organismal Injury and Abnormalities,Psychological Disorders,Renal and Urological Disease,Reproductive System Disease,Skeletal and Muscular Di…	Plasma Membrane	Epithelial Adherens Junction Signaling Notch Signaling	miRNA up:mRNA down
hsa-miR-223	89	6.857	TargetScan Human	High (predicted)	PARP1	1	-2.572	Auditory Disease,Cancer,Cardiovascular Disease,Connective Tissue Disorders,Dermatological Diseases and Conditions,Developmental Disorder,Endocrine System Disorders,Gastrointestinal Disease,Hematological Disease,Hepatic System Disease,Hereditary Disorder,Immunological Disease,Infectious Disease,Inflammatory Disease,Inflammatory Response,Metabolic Disease,Neurological Disease,Nutritional Disease,Or…	Nucleus	Apoptosis Signaling DNA Double-Strand Break Repair by Non-Homologous End Joining Granzyme B Signaling RAR Activation Retinoic acid Mediated Apoptosis Signaling Role of Oct4 in Mammalian Embryonic Stem Cell Pluripotency UVA-Induced MAPK Signaling	miRNA up:mRNA down
hsa-miR-939	106	11.197	TargetScan Human	High (predicted)	POLR2C	1	-3.004	Infectious Disease,Organismal Injury and Abnormalities,Renal and Urological Disease	Nucleus	Androgen Signaling Assembly of RNA Polymerase II Complex CREB Signaling in Neurons Estrogen Receptor Signaling Glucocorticoid Receptor Signaling Hereditary Breast Cancer Signaling Huntington's Disease Signaling Nucleotide Excision Repair Pathway	miRNA up:mRNA down
hsa-miR-1275	109	6.319	TargetScan Human	High (predicted)	PRKCA	3	-1.496	Cancer,Cardiovascular Disease,Connective Tissue Disorders,Dermatological Diseases and Conditions,Developmental Disorder,Endocrine System Disorders,Gastrointestinal Disease,Hematological Disease,Hereditary Disorder,Immunological Disease,Infectious Disease,Inflammatory Disease,Inflammatory Response,Metabolic Disease,Neurological Disease,Organismal Injury and Abnormalities,Psychological Disorders,Re…	Cytoplasm	14-3-3-mediated Signaling Aldosterone Signaling in Epithelial Cells Androgen Signaling Apoptosis Signaling Axonal Guidance Signaling Breast Cancer Regulation by Stathmin1 CCR3 Signaling in Eosinophils CCR5 Signaling in Macrophages CREB Signaling in Neurons CXCR4 Signaling Calcium-induced T Lymphocyte Apoptosis Caveolar-mediated Endocytosis Signaling Chemokine Signaling Cholecystokinin/Gastrin-med…	miRNA up:mRNA down
hsa-miR-200c	251	2.809	TargetScan Human	High (predicted)	PRKCA	3	-1.496	Cancer,Cardiovascular Disease,Connective Tissue Disorders,Dermatological Diseases and Conditions,Developmental Disorder,Endocrine System Disorders,Gastrointestinal Disease,Hematological Disease,Hereditary Disorder,Immunological Disease,Infectious Disease,Inflammatory Disease,Inflammatory Response,Metabolic Disease,Neurological Disease,Organismal Injury and Abnormalities,Psychological Disorders,Re…	Cytoplasm	14-3-3-mediated Signaling Aldosterone Signaling in Epithelial Cells Androgen Signaling Apoptosis Signaling Axonal Guidance Signaling Breast Cancer Regulation by Stathmin1 CCR3 Signaling in Eosinophils CCR5 Signaling in Macrophages CREB Signaling in Neurons CXCR4 Signaling Calcium-induced T Lymphocyte Apoptosis Caveolar-mediated Endocytosis Signaling Chemokine Signaling Cholecystokinin/Gastrin-med…	miRNA up:mRNA down
hsa-miR-374	182	3.918	TargetScan Human	High (predicted)	PRKCA	3	-1.496	Cancer,Cardiovascular Disease,Connective Tissue Disorders,Dermatological Diseases and Conditions,Developmental Disorder,Endocrine System Disorders,Gastrointestinal Disease,Hematological Disease,Hereditary Disorder,Immunological Disease,Infectious Disease,Inflammatory Disease,Inflammatory Response,Metabolic Disease,Neurological Disease,Organismal Injury and Abnormalities,Psychological Disorders,Re…	Cytoplasm	14-3-3-mediated Signaling Aldosterone Signaling in Epithelial Cells Androgen Signaling Apoptosis Signaling Axonal Guidance Signaling Breast Cancer Regulation by Stathmin1 CCR3 Signaling in Eosinophils CCR5 Signaling in Macrophages CREB Signaling in Neurons CXCR4 Signaling Calcium-induced T Lymphocyte Apoptosis Caveolar-mediated Endocytosis Signaling Chemokine Signaling Cholecystokinin/Gastrin-med…	miRNA up:mRNA down
hsa-miR-143	102	2.977	TargetScan Human	High (predicted)	PRKCE	6	-2.192	Cancer,Cardiovascular Disease,Dermatological Diseases and Conditions,Developmental Disorder,Endocrine System Disorders,Gastrointestinal Disease,Hepatic System Disease,Hypersensitivity Response,Immunological Disease,Infectious Disease,Inflammatory Disease,Inflammatory Response,Metabolic Disease,Neurological Disease,Organismal Injury and Abnormalities,Psychological Disorders,Reproductive System Dis…	Cytoplasm	14-3-3-mediated Signaling Aldosterone Signaling in Epithelial Cells Amyloid Processing Androgen Signaling Apoptosis Signaling Axonal Guidance Signaling Breast Cancer Regulation by Stathmin1 CCR3 Signaling in Eosinophils CCR5 Signaling in Macrophages CREB Signaling in Neurons CXCR4 Signaling Calcium-induced T Lymphocyte Apoptosis Cholecystokinin/Gastrin-mediated Signaling Corticotropin Releasing H…	miRNA up:mRNA down
hsa-miR-146b	61	8.248	TargetScan Human	High (predicted)	PRKCE	6	-2.192	Cancer,Cardiovascular Disease,Dermatological Diseases and Conditions,Developmental Disorder,Endocrine System Disorders,Gastrointestinal Disease,Hepatic System Disease,Hypersensitivity Response,Immunological Disease,Infectious Disease,Inflammatory Disease,Inflammatory Response,Metabolic Disease,Neurological Disease,Organismal Injury and Abnormalities,Psychological Disorders,Reproductive System Dis…	Cytoplasm	14-3-3-mediated Signaling Aldosterone Signaling in Epithelial Cells Amyloid Processing Androgen Signaling Apoptosis Signaling Axonal Guidance Signaling Breast Cancer Regulation by Stathmin1 CCR3 Signaling in Eosinophils CCR5 Signaling in Macrophages CREB Signaling in Neurons CXCR4 Signaling Calcium-induced T Lymphocyte Apoptosis Cholecystokinin/Gastrin-mediated Signaling Corticotropin Releasing H…	miRNA up:mRNA down
hsa-miR-590-5p	83	8.876	TargetScan Human	High (predicted)	PRKCE	6	-2.192	Cancer,Cardiovascular Disease,Dermatological Diseases and Conditions,Developmental Disorder,Endocrine System Disorders,Gastrointestinal Disease,Hepatic System Disease,Hypersensitivity Response,Immunological Disease,Infectious Disease,Inflammatory Disease,Inflammatory Response,Metabolic Disease,Neurological Disease,Organismal Injury and Abnormalities,Psychological Disorders,Reproductive System Dis…	Cytoplasm	14-3-3-mediated Signaling Aldosterone Signaling in Epithelial Cells Amyloid Processing Androgen Signaling Apoptosis Signaling Axonal Guidance Signaling Breast Cancer Regulation by Stathmin1 CCR3 Signaling in Eosinophils CCR5 Signaling in Macrophages CREB Signaling in Neurons CXCR4 Signaling Calcium-induced T Lymphocyte Apoptosis Cholecystokinin/Gastrin-mediated Signaling Corticotropin Releasing H…	miRNA up:mRNA down
hsa-miR-223	89	6.857	TargetScan Human	High (predicted)	PRKCE	6	-2.192	Cancer,Cardiovascular Disease,Dermatological Diseases and Conditions,Developmental Disorder,Endocrine System Disorders,Gastrointestinal Disease,Hepatic System Disease,Hypersensitivity Response,Immunological Disease,Infectious Disease,Inflammatory Disease,Inflammatory Response,Metabolic Disease,Neurological Disease,Organismal Injury and Abnormalities,Psychological Disorders,Reproductive System Dis…	Cytoplasm	14-3-3-mediated Signaling Aldosterone Signaling in Epithelial Cells Amyloid Processing Androgen Signaling Apoptosis Signaling Axonal Guidance Signaling Breast Cancer Regulation by Stathmin1 CCR3 Signaling in Eosinophils CCR5 Signaling in Macrophages CREB Signaling in Neurons CXCR4 Signaling Calcium-induced T Lymphocyte Apoptosis Cholecystokinin/Gastrin-mediated Signaling Corticotropin Releasing H…	miRNA up:mRNA down
hsa-miR-374	182	3.918	TargetScan Human	High (predicted)	PRKCE	6	-2.192	Cancer,Cardiovascular Disease,Dermatological Diseases and Conditions,Developmental Disorder,Endocrine System Disorders,Gastrointestinal Disease,Hepatic System Disease,Hypersensitivity Response,Immunological Disease,Infectious Disease,Inflammatory Disease,Inflammatory Response,Metabolic Disease,Neurological Disease,Organismal Injury and Abnormalities,Psychological Disorders,Reproductive System Dis…	Cytoplasm	14-3-3-mediated Signaling Aldosterone Signaling in Epithelial Cells Amyloid Processing Androgen Signaling Apoptosis Signaling Axonal Guidance Signaling Breast Cancer Regulation by Stathmin1 CCR3 Signaling in Eosinophils CCR5 Signaling in Macrophages CREB Signaling in Neurons CXCR4 Signaling Calcium-induced T Lymphocyte Apoptosis Cholecystokinin/Gastrin-mediated Signaling Corticotropin Releasing H…	miRNA up:mRNA down
hsa-miR-494	135	7.899	TargetScan Human	High (predicted)	PRKCE	6	-2.192	Cancer,Cardiovascular Disease,Dermatological Diseases and Conditions,Developmental Disorder,Endocrine System Disorders,Gastrointestinal Disease,Hepatic System Disease,Hypersensitivity Response,Immunological Disease,Infectious Disease,Inflammatory Disease,Inflammatory Response,Metabolic Disease,Neurological Disease,Organismal Injury and Abnormalities,Psychological Disorders,Reproductive System Dis…	Cytoplasm	14-3-3-mediated Signaling Aldosterone Signaling in Epithelial Cells Amyloid Processing Androgen Signaling Apoptosis Signaling Axonal Guidance Signaling Breast Cancer Regulation by Stathmin1 CCR3 Signaling in Eosinophils CCR5 Signaling in Macrophages CREB Signaling in Neurons CXCR4 Signaling Calcium-induced T Lymphocyte Apoptosis Cholecystokinin/Gastrin-mediated Signaling Corticotropin Releasing H…	miRNA up:mRNA down
hsa-miR-124a	434	10.883	TargetScan Human,miRecords	Experimentally Observed,High (predicted)	PRKD1	1	-1.31	Cancer,Cardiovascular Disease,Dermatological Diseases and Conditions,Endocrine System Disorders,Gastrointestinal Disease,Inflammatory Disease	Cytoplasm	14-3-3-mediated Signaling Aldosterone Signaling in Epithelial Cells Androgen Signaling Axonal Guidance Signaling Breast Cancer Regulation by Stathmin1 CCR3 Signaling in Eosinophils CCR5 Signaling in Macrophages CREB Signaling in Neurons CXCR4 Signaling Calcium-induced T Lymphocyte Apoptosis Cholecystokinin/Gastrin-mediated Signaling Corticotropin Releasing Hormone Signaling Dopamine-DARPP32 Feedb…	miRNA up:mRNA down
hsa-miR-93	296	13.396	TargetScan Human	High (predicted)	RAD23B	5	-1.982	Cancer,Developmental Disorder,Gastrointestinal Disease,Inflammatory Disease,Ophthalmic Disease,Organismal Injury and Abnormalities,Reproductive System Disease,Skeletal and Muscular Disorders	Nucleus	Nucleotide Excision Repair Pathway	miRNA up:mRNA down
hsa-miR-302a	214	10.828	TargetScan Human	High (predicted)	RAD23B	5	-1.982	Cancer,Developmental Disorder,Gastrointestinal Disease,Inflammatory Disease,Ophthalmic Disease,Organismal Injury and Abnormalities,Reproductive System Disease,Skeletal and Muscular Disorders	Nucleus	Nucleotide Excision Repair Pathway	miRNA up:mRNA down
hsa-miR-30a-5p	300	5.798	TarBase,TargetScan Human	Experimentally Observed,High (predicted)	RAD23B	5	-1.982	Cancer,Developmental Disorder,Gastrointestinal Disease,Inflammatory Disease,Ophthalmic Disease,Organismal Injury and Abnormalities,Reproductive System Disease,Skeletal and Muscular Disorders	Nucleus	Nucleotide Excision Repair Pathway	miRNA up:mRNA down
hsa-miR-342-3p	80	7.297	TargetScan Human	High (predicted)	RAD23B	5	-1.982	Cancer,Developmental Disorder,Gastrointestinal Disease,Inflammatory Disease,Ophthalmic Disease,Organismal Injury and Abnormalities,Reproductive System Disease,Skeletal and Muscular Disorders	Nucleus	Nucleotide Excision Repair Pathway	miRNA up:mRNA down
hsa-miR-494	135	7.899	TargetScan Human	High (predicted)	RAD23B	5	-1.982	Cancer,Developmental Disorder,Gastrointestinal Disease,Inflammatory Disease,Ophthalmic Disease,Organismal Injury and Abnormalities,Reproductive System Disease,Skeletal and Muscular Disorders	Nucleus	Nucleotide Excision Repair Pathway	miRNA up:mRNA down
hsa-miR-124a	434	10.883	TargetScan Human	High (predicted)	RAD51	4	-1.321	Cancer,Gastrointestinal Disease,Hematological Disease,Hereditary Disorder,Neurological Disease	Nucleus	ATM Signaling DNA Double-Strand Break Repair by Homologous Recombination Hereditary Breast Cancer Signaling Ovarian Cancer Signaling Pancreatic Adenocarcinoma Signaling Role of BRCA1 in DNA Damage Response	miRNA up:mRNA down
hsa-miR-198	25	5.136	TargetScan Human	High (predicted)	RAD51	4	-1.321	Cancer,Gastrointestinal Disease,Hematological Disease,Hereditary Disorder,Neurological Disease	Nucleus	ATM Signaling DNA Double-Strand Break Repair by Homologous Recombination Hereditary Breast Cancer Signaling Ovarian Cancer Signaling Pancreatic Adenocarcinoma Signaling Role of BRCA1 in DNA Damage Response	miRNA up:mRNA down
hsa-miR-134	53	3.603	TargetScan Human	High (predicted)	RAD51	4	-1.321	Cancer,Gastrointestinal Disease,Hematological Disease,Hereditary Disorder,Neurological Disease	Nucleus	ATM Signaling DNA Double-Strand Break Repair by Homologous Recombination Hereditary Breast Cancer Signaling Ovarian Cancer Signaling Pancreatic Adenocarcinoma Signaling Role of BRCA1 in DNA Damage Response	miRNA up:mRNA down
hsa-miR-758	61	6.792	TargetScan Human	High (predicted)	RAD51	4	-1.321	Cancer,Gastrointestinal Disease,Hematological Disease,Hereditary Disorder,Neurological Disease	Nucleus	ATM Signaling DNA Double-Strand Break Repair by Homologous Recombination Hereditary Breast Cancer Signaling Ovarian Cancer Signaling Pancreatic Adenocarcinoma Signaling Role of BRCA1 in DNA Damage Response	miRNA up:mRNA down
hsa-miR-324-3p	94	6.38	TargetScan Human	High (predicted)	RPA1	1	-1.118	Cancer,Dermatological Diseases and Conditions,Hematological Disease	Nucleus	Cell Cycle Control of Chromosomal Replication DNA Double-Strand Break Repair by Homologous Recombination Hereditary Breast Cancer Signaling Mismatch Repair in Eukaryotes Nucleotide Excision Repair Pathway Role of BRCA1 in DNA Damage Response Role of CHK Proteins in Cell Cycle Checkpoint Control	miRNA up:mRNA down
hsa-miR-223	89	6.857	TargetScan Human	High (predicted)	RRAS2	1	-1.8	Cancer,Endocrine System Disorders,Gastrointestinal Disease,Inflammatory Response,Reproductive System Disease	Plasma Membrane	14-3-3-mediated Signaling Actin Cytoskeleton Signaling Actin Nucleation by ARP-WASP Complex Acute Myeloid Leukemia Signaling Acute Phase Response Signaling Agrin Interactions at Neuromuscular Junction Angiopoietin Signaling Antiproliferative Role of Somatostatin Receptor 2 Apoptosis Signaling Axonal Guidance Signaling B Cell Receptor Signaling BMP signaling pathway Bladder Cancer Signaling Breast…	miRNA up:mRNA down
hsa-miR-1291	83	4.42	TargetScan Human	High (predicted)	SMAD3	3	-1.59	Cancer,Cardiovascular Disease,Connective Tissue Disorders,Dermatological Diseases and Conditions,Developmental Disorder,Gastrointestinal Disease,Hematological Disease,Hepatic System Disease,Hereditary Disorder,Hypersensitivity Response,Immunological Disease,Infectious Disease,Inflammatory Disease,Inflammatory Response,Neurological Disease,Nutritional Disease,Organismal Injury and Abnormalities,Re…	Nucleus	Androgen Signaling Antiproliferative Role of TOB in T Cell Signaling Cell Cycle: G1/S Checkpoint Regulation Chronic Myeloid Leukemia Signaling Colorectal Cancer Metastasis Signaling Glucocorticoid Receptor Signaling Hepatic Fibrosis / Hepatic Stellate Cell Activation Human Embryonic Stem Cell Pluripotency Molecular Mechanisms of Cancer PPARÎ±/RXRÎ± Activation Pancreatic Adenocarcinoma Signaling P…	miRNA up:mRNA down
hsa-miR-143	102	2.977	TargetScan Human	High (predicted)	SMAD3	3	-1.59	Cancer,Cardiovascular Disease,Connective Tissue Disorders,Dermatological Diseases and Conditions,Developmental Disorder,Gastrointestinal Disease,Hematological Disease,Hepatic System Disease,Hereditary Disorder,Hypersensitivity Response,Immunological Disease,Infectious Disease,Inflammatory Disease,Inflammatory Response,Neurological Disease,Nutritional Disease,Organismal Injury and Abnormalities,Re…	Nucleus	Androgen Signaling Antiproliferative Role of TOB in T Cell Signaling Cell Cycle: G1/S Checkpoint Regulation Chronic Myeloid Leukemia Signaling Colorectal Cancer Metastasis Signaling Glucocorticoid Receptor Signaling Hepatic Fibrosis / Hepatic Stellate Cell Activation Human Embryonic Stem Cell Pluripotency Molecular Mechanisms of Cancer PPARÎ±/RXRÎ± Activation Pancreatic Adenocarcinoma Signaling P…	miRNA up:mRNA down
hsa-miR-145	199	15.166	TargetScan Human	High (predicted)	SMAD3	3	-1.59	Cancer,Cardiovascular Disease,Connective Tissue Disorders,Dermatological Diseases and Conditions,Developmental Disorder,Gastrointestinal Disease,Hematological Disease,Hepatic System Disease,Hereditary Disorder,Hypersensitivity Response,Immunological Disease,Infectious Disease,Inflammatory Disease,Inflammatory Response,Neurological Disease,Nutritional Disease,Organismal Injury and Abnormalities,Re…	Nucleus	Androgen Signaling Antiproliferative Role of TOB in T Cell Signaling Cell Cycle: G1/S Checkpoint Regulation Chronic Myeloid Leukemia Signaling Colorectal Cancer Metastasis Signaling Glucocorticoid Receptor Signaling Hepatic Fibrosis / Hepatic Stellate Cell Activation Human Embryonic Stem Cell Pluripotency Molecular Mechanisms of Cancer PPARÎ±/RXRÎ± Activation Pancreatic Adenocarcinoma Signaling P…	miRNA up:mRNA down
hsa-miR-124a	434	10.883	TarBase,TargetScan Human,miRecords	Experimentally Observed,High (predicted)	SMAD5	5	-1.997	Cancer,Connective Tissue Disorders,Developmental Disorder,Neurological Disease,Organismal Injury and Abnormalities,Reproductive System Disease,Skeletal and Muscular Disorders	Nucleus	BMP signaling pathway Factors Promoting Cardiogenesis in Vertebrates Human Embryonic Stem Cell Pluripotency Molecular Mechanisms of Cancer Mouse Embryonic Stem Cell Pluripotency RAR Activation Role of NANOG in Mammalian Embryonic Stem Cell Pluripotency Role of Osteoblasts, Osteoclasts and Chondrocytes in Rheumatoid Arthritis TGF-Î² Signaling	miRNA up:mRNA down
hsa-miR-145	199	15.166	TargetScan Human	High (predicted)	SMAD5	5	-1.997	Cancer,Connective Tissue Disorders,Developmental Disorder,Neurological Disease,Organismal Injury and Abnormalities,Reproductive System Disease,Skeletal and Muscular Disorders	Nucleus	BMP signaling pathway Factors Promoting Cardiogenesis in Vertebrates Human Embryonic Stem Cell Pluripotency Molecular Mechanisms of Cancer Mouse Embryonic Stem Cell Pluripotency RAR Activation Role of NANOG in Mammalian Embryonic Stem Cell Pluripotency Role of Osteoblasts, Osteoclasts and Chondrocytes in Rheumatoid Arthritis TGF-Î² Signaling	miRNA up:mRNA down
hsa-miR-93	296	13.396	TargetScan Human	High (predicted)	SMAD5	5	-1.997	Cancer,Connective Tissue Disorders,Developmental Disorder,Neurological Disease,Organismal Injury and Abnormalities,Reproductive System Disease,Skeletal and Muscular Disorders	Nucleus	BMP signaling pathway Factors Promoting Cardiogenesis in Vertebrates Human Embryonic Stem Cell Pluripotency Molecular Mechanisms of Cancer Mouse Embryonic Stem Cell Pluripotency RAR Activation Role of NANOG in Mammalian Embryonic Stem Cell Pluripotency Role of Osteoblasts, Osteoclasts and Chondrocytes in Rheumatoid Arthritis TGF-Î² Signaling	miRNA up:mRNA down
hsa-miR-374	182	3.918	TargetScan Human	High (predicted)	SMAD5	5	-1.997	Cancer,Connective Tissue Disorders,Developmental Disorder,Neurological Disease,Organismal Injury and Abnormalities,Reproductive System Disease,Skeletal and Muscular Disorders	Nucleus	BMP signaling pathway Factors Promoting Cardiogenesis in Vertebrates Human Embryonic Stem Cell Pluripotency Molecular Mechanisms of Cancer Mouse Embryonic Stem Cell Pluripotency RAR Activation Role of NANOG in Mammalian Embryonic Stem Cell Pluripotency Role of Osteoblasts, Osteoclasts and Chondrocytes in Rheumatoid Arthritis TGF-Î² Signaling	miRNA up:mRNA down
hsa-miR-548a-5p	4	6.747	TargetScan Human	High (predicted)	SMAD5	5	-1.997	Cancer,Connective Tissue Disorders,Developmental Disorder,Neurological Disease,Organismal Injury and Abnormalities,Reproductive System Disease,Skeletal and Muscular Disorders	Nucleus	BMP signaling pathway Factors Promoting Cardiogenesis in Vertebrates Human Embryonic Stem Cell Pluripotency Molecular Mechanisms of Cancer Mouse Embryonic Stem Cell Pluripotency RAR Activation Role of NANOG in Mammalian Embryonic Stem Cell Pluripotency Role of Osteoblasts, Osteoclasts and Chondrocytes in Rheumatoid Arthritis TGF-Î² Signaling	miRNA up:mRNA down
hsa-miR-93	296	13.396	TargetScan Human	High (predicted)	SMAD7	3	-1.059	Cancer,Cardiovascular Disease,Dermatological Diseases and Conditions,Developmental Disorder,Gastrointestinal Disease,Hematological Disease,Hepatic System Disease,Hereditary Disorder,Immunological Disease,Inflammatory Disease,Inflammatory Response,Organismal Injury and Abnormalities,Renal and Urological Disease,Reproductive System Disease,Respiratory Disease,Skeletal and Muscular Disorders	Nucleus	BMP signaling pathway Hepatic Fibrosis / Hepatic Stellate Cell Activation Human Embryonic Stem Cell Pluripotency Molecular Mechanisms of Cancer RAR Activation TGF-Î² Signaling	miRNA up:mRNA down
hsa-miR-324-3p	94	6.38	TargetScan Human	High (predicted)	SMAD7	3	-1.059	Cancer,Cardiovascular Disease,Dermatological Diseases and Conditions,Developmental Disorder,Gastrointestinal Disease,Hematological Disease,Hepatic System Disease,Hereditary Disorder,Immunological Disease,Inflammatory Disease,Inflammatory Response,Organismal Injury and Abnormalities,Renal and Urological Disease,Reproductive System Disease,Respiratory Disease,Skeletal and Muscular Disorders	Nucleus	BMP signaling pathway Hepatic Fibrosis / Hepatic Stellate Cell Activation Human Embryonic Stem Cell Pluripotency Molecular Mechanisms of Cancer RAR Activation TGF-Î² Signaling	miRNA up:mRNA down
hsa-miR-590-5p	83	8.876	TargetScan Human	High (predicted)	SMAD7	3	-1.059	Cancer,Cardiovascular Disease,Dermatological Diseases and Conditions,Developmental Disorder,Gastrointestinal Disease,Hematological Disease,Hepatic System Disease,Hereditary Disorder,Immunological Disease,Inflammatory Disease,Inflammatory Response,Organismal Injury and Abnormalities,Renal and Urological Disease,Reproductive System Disease,Respiratory Disease,Skeletal and Muscular Disorders	Nucleus	BMP signaling pathway Hepatic Fibrosis / Hepatic Stellate Cell Activation Human Embryonic Stem Cell Pluripotency Molecular Mechanisms of Cancer RAR Activation TGF-Î² Signaling	miRNA up:mRNA down
hsa-miR-651	2	17.208	TargetScan Human	High (predicted)	SMARCA1	1	-2.224	Cancer,Gastrointestinal Disease	Nucleus		miRNA up:mRNA down
hsa-miR-532	18	8.533	TargetScan Human	High (predicted)	XRCC5	1	-1.198	Cancer,Connective Tissue Disorders,Developmental Disorder,Gastrointestinal Disease,Hematological Disease,Hereditary Disorder,Immunological Disease,Inflammatory Response,Neurological Disease,Organismal Injury and Abnormalities,Reproductive System Disease,Respiratory Disease,Skeletal and Muscular Disorders	Nucleus	DNA Double-Strand Break Repair by Non-Homologous End Joining Telomere Extension by Telomerase	miRNA up:mRNA down
hsa-miR-26b	188	2.993	TargetScan Human	High (predicted)	YWHAE	1	-1.512	Cancer,Dermatological Diseases and Conditions,Developmental Disorder,Gastrointestinal Disease,Hematological Disease,Hereditary Disorder,Immunological Disease,Neurological Disease,Organismal Injury and Abnormalities,Psychological Disorders,Reproductive System Disease,Respiratory Disease	Cytoplasm	14-3-3-mediated Signaling Cell Cycle: G2/M DNA Damage Checkpoint Regulation ERK5 Signaling IGF-1 Signaling Myc Mediated Apoptosis Signaling Neuroprotective Role of THOP1 in Alzheimer's Disease PI3K/AKT Signaling Protein Kinase A Signaling VEGF Signaling p70S6K Signaling	miRNA up:mRNA down
hsa-miR-145	199	15.166	TargetScan Human	High (predicted)	YWHAG	2	-2.231	Cancer,Gastrointestinal Disease,Hepatic System Disease	Cytoplasm	14-3-3-mediated Signaling Cell Cycle: G2/M DNA Damage Checkpoint Regulation ERK/MAPK Signaling ERK5 Signaling IGF-1 Signaling Myc Mediated Apoptosis Signaling PI3K/AKT Signaling Protein Kinase A Signaling p70S6K Signaling	miRNA up:mRNA down
hsa-miR-200c	251	2.809	TargetScan Human	High (predicted)	YWHAG	2	-2.231	Cancer,Gastrointestinal Disease,Hepatic System Disease	Cytoplasm	14-3-3-mediated Signaling Cell Cycle: G2/M DNA Damage Checkpoint Regulation ERK/MAPK Signaling ERK5 Signaling IGF-1 Signaling Myc Mediated Apoptosis Signaling PI3K/AKT Signaling Protein Kinase A Signaling p70S6K Signaling	miRNA up:mRNA down
hsa-miR-597	16	4.885	TargetScan Human	High (predicted)	YWHAQ	2	-1.131	Cancer,Dermatological Diseases and Conditions	Cytoplasm	14-3-3-mediated Signaling Cell Cycle: G2/M DNA Damage Checkpoint Regulation ERK/MAPK Signaling ERK5 Signaling IGF-1 Signaling Myc Mediated Apoptosis Signaling PI3K/AKT Signaling Protein Kinase A Signaling p70S6K Signaling	miRNA up:mRNA down
hsa-miR-200c	251	2.809	TargetScan Human	High (predicted)	YWHAQ	2	-1.131	Cancer,Dermatological Diseases and Conditions	Cytoplasm	14-3-3-mediated Signaling Cell Cycle: G2/M DNA Damage Checkpoint Regulation ERK/MAPK Signaling ERK5 Signaling IGF-1 Signaling Myc Mediated Apoptosis Signaling PI3K/AKT Signaling Protein Kinase A Signaling p70S6K Signaling	miRNA up:mRNA down
hsa-miR-124a	434	10.883	TargetScan Human	High (predicted)	AXIN1	1	-1.32	Cancer,Dermatological Diseases and Conditions,Developmental Disorder,Gastrointestinal Disease,Hepatic System Disease,Neurological Disease,Reproductive System Disease	Cytoplasm	Basal Cell Carcinoma Signaling Colorectal Cancer Metastasis Signaling Endometrial Cancer Signaling Ephrin B Signaling Ephrin Receptor Signaling Factors Promoting Cardiogenesis in Vertebrates Germ Cell-Sertoli Cell Junction Signaling Glioblastoma Multiforme Signaling Human Embryonic Stem Cell Pluripotency Molecular Mechanisms of Cancer Mouse Embryonic Stem Cell Pluripotency Ovarian Cancer Signalin…	miRNA up:mRNA down
hsa-miR-1233	39	5.14	TargetScan Human	High (predicted)	AXIN2	3	-1.706	Cancer,Connective Tissue Disorders,Dental Disease,Developmental Disorder,Gastrointestinal Disease,Hepatic System Disease,Hereditary Disorder,Organismal Injury and Abnormalities,Skeletal and Muscular Disorders	Cytoplasm	Wnt/Î²-catenin Signaling	miRNA up:mRNA down
hsa-miR-374	182	3.918	TargetScan Human	High (predicted)	AXIN2	3	-1.706	Cancer,Connective Tissue Disorders,Dental Disease,Developmental Disorder,Gastrointestinal Disease,Hepatic System Disease,Hereditary Disorder,Organismal Injury and Abnormalities,Skeletal and Muscular Disorders	Cytoplasm	Wnt/Î²-catenin Signaling	miRNA up:mRNA down
hsa-miR-625	99	3.327	TargetScan Human	High (predicted)	AXIN2	3	-1.706	Cancer,Connective Tissue Disorders,Dental Disease,Developmental Disorder,Gastrointestinal Disease,Hepatic System Disease,Hereditary Disorder,Organismal Injury and Abnormalities,Skeletal and Muscular Disorders	Cytoplasm	Wnt/Î²-catenin Signaling	miRNA up:mRNA down
hsa-miR-572	5	6.112	TargetScan Human	High (predicted)	CDH1	2	-1.61	Cancer,Connective Tissue Disorders,Dermatological Diseases and Conditions,Developmental Disorder,Endocrine System Disorders,Gastrointestinal Disease,Hepatic System Disease,Hereditary Disorder,Immunological Disease,Inflammatory Disease,Inflammatory Response,Neurological Disease,Organismal Injury and Abnormalities,Renal and Urological Disease,Reproductive System Disease,Respiratory Disease,Skeletal…	Plasma Membrane	Bladder Cancer Signaling Colorectal Cancer Metastasis Signaling Endometrial Cancer Signaling Epithelial Adherens Junction Signaling Germ Cell-Sertoli Cell Junction Signaling GÎ±12/13 Signaling IL-8 Signaling ILK Signaling Melanoma Signaling Molecular Mechanisms of Cancer Regulation of the Epithelial-Mesenchymal Transition Pathway Remodeling of Epithelial Adherens Junctions RhoGDI Signaling Sertol…	miRNA up:mRNA down
hsa-miR-939	106	11.197	TargetScan Human	High (predicted)	CDH5	5	-2.072	Cancer,Developmental Disorder,Gastrointestinal Disease	Plasma Membrane	Agranulocyte Adhesion and Diapedesis Granulocyte Adhesion and Diapedesis GÎ±12/13 Signaling Leukocyte Extravasation Signaling RhoGDI Signaling Signaling by Rho Family GTPases Wnt/Î²-catenin Signaling	miRNA up:mRNA down
hsa-miR-143	102	2.977	TargetScan Human	High (predicted)	CDH5	5	-2.072	Cancer,Developmental Disorder,Gastrointestinal Disease	Plasma Membrane	Agranulocyte Adhesion and Diapedesis Granulocyte Adhesion and Diapedesis GÎ±12/13 Signaling Leukocyte Extravasation Signaling RhoGDI Signaling Signaling by Rho Family GTPases Wnt/Î²-catenin Signaling	miRNA up:mRNA down
hsa-miR-324-3p	94	6.38	TargetScan Human	High (predicted)	CDH5	5	-2.072	Cancer,Developmental Disorder,Gastrointestinal Disease	Plasma Membrane	Agranulocyte Adhesion and Diapedesis Granulocyte Adhesion and Diapedesis GÎ±12/13 Signaling Leukocyte Extravasation Signaling RhoGDI Signaling Signaling by Rho Family GTPases Wnt/Î²-catenin Signaling	miRNA up:mRNA down
hsa-miR-331-5p	14	6.328	TargetScan Human	High (predicted)	CDH5	5	-2.072	Cancer,Developmental Disorder,Gastrointestinal Disease	Plasma Membrane	Agranulocyte Adhesion and Diapedesis Granulocyte Adhesion and Diapedesis GÎ±12/13 Signaling Leukocyte Extravasation Signaling RhoGDI Signaling Signaling by Rho Family GTPases Wnt/Î²-catenin Signaling	miRNA up:mRNA down
hsa-miR-342-5p	68	4.382	TargetScan Human	High (predicted)	CDH5	5	-2.072	Cancer,Developmental Disorder,Gastrointestinal Disease	Plasma Membrane	Agranulocyte Adhesion and Diapedesis Granulocyte Adhesion and Diapedesis GÎ±12/13 Signaling Leukocyte Extravasation Signaling RhoGDI Signaling Signaling by Rho Family GTPases Wnt/Î²-catenin Signaling	miRNA up:mRNA down
hsa-miR-145	199	15.166	TargetScan Human	High (predicted)	CAV2	2	-3.206	Cancer,Infectious Disease,Reproductive System Disease,Respiratory Disease	Plasma Membrane	G Beta Gamma Signaling	miRNA up:mRNA down
hsa-miR-627	10	10.967	TargetScan Human	High (predicted)	CAV2	2	-3.206	Cancer,Infectious Disease,Reproductive System Disease,Respiratory Disease	Plasma Membrane	G Beta Gamma Signaling	miRNA up:mRNA down
hsa-miR-93	296	13.396	TargetScan Human	High (predicted)	BMP2	3	-1.616	Cancer,Connective Tissue Disorders,Developmental Disorder,Gastrointestinal Disease,Hematological Disease,Hereditary Disorder,Infectious Disease,Inflammatory Disease,Metabolic Disease,Nutritional Disease,Organismal Injury and Abnormalities,Renal and Urological Disease,Reproductive System Disease,Respiratory Disease,Skeletal and Muscular Disorders	Extracellular Space	Axonal Guidance Signaling BMP signaling pathway Basal Cell Carcinoma Signaling Cardiomyocyte Differentiation via BMP Receptors Factors Promoting Cardiogenesis in Vertebrates Human Embryonic Stem Cell Pluripotency ILK Signaling Molecular Mechanisms of Cancer NF-ÎºB Signaling RAR Activation Retinoate Biosynthesis I Role of NANOG in Mammalian Embryonic Stem Cell Pluripotency Role of Osteoblasts, Ost…	miRNA up:mRNA down
hsa-miR-214	189	10.418	TargetScan Human	High (predicted)	BMP2	3	-1.616	Cancer,Connective Tissue Disorders,Developmental Disorder,Gastrointestinal Disease,Hematological Disease,Hereditary Disorder,Infectious Disease,Inflammatory Disease,Metabolic Disease,Nutritional Disease,Organismal Injury and Abnormalities,Renal and Urological Disease,Reproductive System Disease,Respiratory Disease,Skeletal and Muscular Disorders	Extracellular Space	Axonal Guidance Signaling BMP signaling pathway Basal Cell Carcinoma Signaling Cardiomyocyte Differentiation via BMP Receptors Factors Promoting Cardiogenesis in Vertebrates Human Embryonic Stem Cell Pluripotency ILK Signaling Molecular Mechanisms of Cancer NF-ÎºB Signaling RAR Activation Retinoate Biosynthesis I Role of NANOG in Mammalian Embryonic Stem Cell Pluripotency Role of Osteoblasts, Ost…	miRNA up:mRNA down
hsa-miR-374	182	3.918	TargetScan Human	High (predicted)	BMP2	3	-1.616	Cancer,Connective Tissue Disorders,Developmental Disorder,Gastrointestinal Disease,Hematological Disease,Hereditary Disorder,Infectious Disease,Inflammatory Disease,Metabolic Disease,Nutritional Disease,Organismal Injury and Abnormalities,Renal and Urological Disease,Reproductive System Disease,Respiratory Disease,Skeletal and Muscular Disorders	Extracellular Space	Axonal Guidance Signaling BMP signaling pathway Basal Cell Carcinoma Signaling Cardiomyocyte Differentiation via BMP Receptors Factors Promoting Cardiogenesis in Vertebrates Human Embryonic Stem Cell Pluripotency ILK Signaling Molecular Mechanisms of Cancer NF-ÎºB Signaling RAR Activation Retinoate Biosynthesis I Role of NANOG in Mammalian Embryonic Stem Cell Pluripotency Role of Osteoblasts, Ost…	miRNA up:mRNA down
hsa-miR-99a	19	14.123	TargetScan Human	High (predicted)	CLDN11	6	-3.205	Cancer,Gastrointestinal Disease,Hereditary Disorder,Neurological Disease,Psychological Disorders,Reproductive System Disease	Plasma Membrane	Agranulocyte Adhesion and Diapedesis Granulocyte Adhesion and Diapedesis Leukocyte Extravasation Signaling Sertoli Cell-Sertoli Cell Junction Signaling Tight Junction Signaling	miRNA up:mRNA down
hsa-miR-124a	434	10.883	TargetScan Human	High (predicted)	CLDN11	6	-3.205	Cancer,Gastrointestinal Disease,Hereditary Disorder,Neurological Disease,Psychological Disorders,Reproductive System Disease	Plasma Membrane	Agranulocyte Adhesion and Diapedesis Granulocyte Adhesion and Diapedesis Leukocyte Extravasation Signaling Sertoli Cell-Sertoli Cell Junction Signaling Tight Junction Signaling	miRNA up:mRNA down
hsa-miR-1275	109	6.319	TargetScan Human	High (predicted)	CLDN11	6	-3.205	Cancer,Gastrointestinal Disease,Hereditary Disorder,Neurological Disease,Psychological Disorders,Reproductive System Disease	Plasma Membrane	Agranulocyte Adhesion and Diapedesis Granulocyte Adhesion and Diapedesis Leukocyte Extravasation Signaling Sertoli Cell-Sertoli Cell Junction Signaling Tight Junction Signaling	miRNA up:mRNA down
hsa-miR-1285	67	3.087	TargetScan Human	High (predicted)	CLDN11	6	-3.205	Cancer,Gastrointestinal Disease,Hereditary Disorder,Neurological Disease,Psychological Disorders,Reproductive System Disease	Plasma Membrane	Agranulocyte Adhesion and Diapedesis Granulocyte Adhesion and Diapedesis Leukocyte Extravasation Signaling Sertoli Cell-Sertoli Cell Junction Signaling Tight Junction Signaling	miRNA up:mRNA down
hsa-miR-365	77	8.964	TargetScan Human	High (predicted)	CLDN11	6	-3.205	Cancer,Gastrointestinal Disease,Hereditary Disorder,Neurological Disease,Psychological Disorders,Reproductive System Disease	Plasma Membrane	Agranulocyte Adhesion and Diapedesis Granulocyte Adhesion and Diapedesis Leukocyte Extravasation Signaling Sertoli Cell-Sertoli Cell Junction Signaling Tight Junction Signaling	miRNA up:mRNA down
hsa-miR-625	99	3.327	TargetScan Human	High (predicted)	CLDN11	6	-3.205	Cancer,Gastrointestinal Disease,Hereditary Disorder,Neurological Disease,Psychological Disorders,Reproductive System Disease	Plasma Membrane	Agranulocyte Adhesion and Diapedesis Granulocyte Adhesion and Diapedesis Leukocyte Extravasation Signaling Sertoli Cell-Sertoli Cell Junction Signaling Tight Junction Signaling	miRNA up:mRNA down
hsa-miR-374	182	3.918	TargetScan Human	High (predicted)	CLDN14	1	-1.24	Auditory Disease,Hereditary Disorder,Neurological Disease	Plasma Membrane	Agranulocyte Adhesion and Diapedesis Granulocyte Adhesion and Diapedesis Leukocyte Extravasation Signaling Sertoli Cell-Sertoli Cell Junction Signaling Tight Junction Signaling	miRNA up:mRNA down
hsa-miR-941	13	7.634	TargetScan Human	High (predicted)	CLDN5	1	-1.337	Cancer,Hematological Disease,Hereditary Disorder,Neurological Disease,Psychological Disorders,Reproductive System Disease	Plasma Membrane	Agranulocyte Adhesion and Diapedesis Granulocyte Adhesion and Diapedesis Leukocyte Extravasation Signaling Sertoli Cell-Sertoli Cell Junction Signaling Tight Junction Signaling	miRNA up:mRNA down
hsa-miR-342-5p	68	4.382	TargetScan Human	High (predicted)	CLDN7	1	-1.845	Cancer,Developmental Disorder,Endocrine System Disorders,Gastrointestinal Disease,Organismal Injury and Abnormalities,Reproductive System Disease	Plasma Membrane	Agranulocyte Adhesion and Diapedesis Granulocyte Adhesion and Diapedesis Leukocyte Extravasation Signaling Sertoli Cell-Sertoli Cell Junction Signaling Tight Junction Signaling	miRNA up:mRNA down
hsa-miR-223	89	6.857	TargetScan Human	High (predicted)	CLDN8	1	-3.89		Plasma Membrane	Agranulocyte Adhesion and Diapedesis Granulocyte Adhesion and Diapedesis Leukocyte Extravasation Signaling Sertoli Cell-Sertoli Cell Junction Signaling Tight Junction Signaling	miRNA up:mRNA down
hsa-miR-124a	434	10.883	TarBase,TargetScan Human,miRecords	Experimentally Observed,High (predicted)	CLDND1	3	-1.771	Cancer,Infectious Disease,Reproductive System Disease	Plasma Membrane		miRNA up:mRNA down
hsa-miR-592	18	4.296	TargetScan Human	High (predicted)	CLDND1	3	-1.771	Cancer,Infectious Disease,Reproductive System Disease	Plasma Membrane		miRNA up:mRNA down
hsa-miR-627	10	10.967	TargetScan Human	High (predicted)	CLDND1	3	-1.771	Cancer,Infectious Disease,Reproductive System Disease	Plasma Membrane		miRNA up:mRNA down
hsa-miR-145	199	15.166	miRecords	Experimentally Observed	KRT7	2	-2.5	Cancer,Endocrine System Disorders,Gastrointestinal Disease,Reproductive System Disease	Cytoplasm		miRNA up:mRNA down
hsa-miR-30a-5p	300	5.798	miRecords	Experimentally Observed	KRT7	2	-2.5	Cancer,Endocrine System Disorders,Gastrointestinal Disease,Reproductive System Disease	Cytoplasm		miRNA up:mRNA down
hsa-miR-124a	434	10.883	TargetScan Human	High (predicted)	MAP1B	5	-1.948	Cancer,Developmental Disorder,Gastrointestinal Disease,Neurological Disease,Organismal Injury and Abnormalities,Psychological Disorders,Skeletal and Muscular Disorders	Cytoplasm		miRNA up:mRNA down
hsa-miR-939	106	11.197	TargetScan Human	High (predicted)	MAP1B	5	-1.948	Cancer,Developmental Disorder,Gastrointestinal Disease,Neurological Disease,Organismal Injury and Abnormalities,Psychological Disorders,Skeletal and Muscular Disorders	Cytoplasm		miRNA up:mRNA down
hsa-miR-143	102	2.977	TargetScan Human	High (predicted)	MAP1B	5	-1.948	Cancer,Developmental Disorder,Gastrointestinal Disease,Neurological Disease,Organismal Injury and Abnormalities,Psychological Disorders,Skeletal and Muscular Disorders	Cytoplasm		miRNA up:mRNA down
hsa-miR-26b	188	2.993	TargetScan Human	High (predicted)	MAP1B	5	-1.948	Cancer,Developmental Disorder,Gastrointestinal Disease,Neurological Disease,Organismal Injury and Abnormalities,Psychological Disorders,Skeletal and Muscular Disorders	Cytoplasm		miRNA up:mRNA down
hsa-miR-302a	214	10.828	TargetScan Human	High (predicted)	MAP1B	5	-1.948	Cancer,Developmental Disorder,Gastrointestinal Disease,Neurological Disease,Organismal Injury and Abnormalities,Psychological Disorders,Skeletal and Muscular Disorders	Cytoplasm		miRNA up:mRNA down
hsa-miR-1178	24	3.531	TargetScan Human	High (predicted)	TTL	4	-2.115	Neurological Disease	Cytoplasm		miRNA up:mRNA down
hsa-miR-124a	434	10.883	TargetScan Human	High (predicted)	TTL	4	-2.115	Neurological Disease	Cytoplasm		miRNA up:mRNA down
hsa-miR-146b	61	8.248	TargetScan Human	High (predicted)	TTL	4	-2.115	Neurological Disease	Cytoplasm		miRNA up:mRNA down
hsa-miR-198	25	5.136	TargetScan Human	High (predicted)	TTL	4	-2.115	Neurological Disease	Cytoplasm		miRNA up:mRNA down
hsa-miR-124a	434	10.883	TargetScan Human	High (predicted)	ETS1	6	-2.186	Cancer,Cardiovascular Disease,Developmental Disorder,Endocrine System Disorders,Gastrointestinal Disease,Hematological Disease,Immunological Disease,Inflammatory Disease,Inflammatory Response,Metabolic Disease,Organismal Injury and Abnormalities	Nucleus	B Cell Receptor Signaling ERK/MAPK Signaling GM-CSF Signaling HGF Signaling Regulation of the Epithelial-Mesenchymal Transition Pathway Renal Cell Carcinoma Signaling Telomerase Signaling	miRNA up:mRNA down
hsa-miR-1260	61	11.396	TargetScan Human	High (predicted)	ETS1	6	-2.186	Cancer,Cardiovascular Disease,Developmental Disorder,Endocrine System Disorders,Gastrointestinal Disease,Hematological Disease,Immunological Disease,Inflammatory Disease,Inflammatory Response,Metabolic Disease,Organismal Injury and Abnormalities	Nucleus	B Cell Receptor Signaling ERK/MAPK Signaling GM-CSF Signaling HGF Signaling Regulation of the Epithelial-Mesenchymal Transition Pathway Renal Cell Carcinoma Signaling Telomerase Signaling	miRNA up:mRNA down
hsa-miR-145	199	15.166	TargetScan Human	High (predicted)	ETS1	6	-2.186	Cancer,Cardiovascular Disease,Developmental Disorder,Endocrine System Disorders,Gastrointestinal Disease,Hematological Disease,Immunological Disease,Inflammatory Disease,Inflammatory Response,Metabolic Disease,Organismal Injury and Abnormalities	Nucleus	B Cell Receptor Signaling ERK/MAPK Signaling GM-CSF Signaling HGF Signaling Regulation of the Epithelial-Mesenchymal Transition Pathway Renal Cell Carcinoma Signaling Telomerase Signaling	miRNA up:mRNA down
hsa-miR-200c	251	2.809	TargetScan Human	High (predicted)	ETS1	6	-2.186	Cancer,Cardiovascular Disease,Developmental Disorder,Endocrine System Disorders,Gastrointestinal Disease,Hematological Disease,Immunological Disease,Inflammatory Disease,Inflammatory Response,Metabolic Disease,Organismal Injury and Abnormalities	Nucleus	B Cell Receptor Signaling ERK/MAPK Signaling GM-CSF Signaling HGF Signaling Regulation of the Epithelial-Mesenchymal Transition Pathway Renal Cell Carcinoma Signaling Telomerase Signaling	miRNA up:mRNA down
hsa-miR-365	77	8.964	TargetScan Human	High (predicted)	ETS1	6	-2.186	Cancer,Cardiovascular Disease,Developmental Disorder,Endocrine System Disorders,Gastrointestinal Disease,Hematological Disease,Immunological Disease,Inflammatory Disease,Inflammatory Response,Metabolic Disease,Organismal Injury and Abnormalities	Nucleus	B Cell Receptor Signaling ERK/MAPK Signaling GM-CSF Signaling HGF Signaling Regulation of the Epithelial-Mesenchymal Transition Pathway Renal Cell Carcinoma Signaling Telomerase Signaling	miRNA up:mRNA down
hsa-miR-455	63	4.666	TargetScan Human	High (predicted)	ETS1	6	-2.186	Cancer,Cardiovascular Disease,Developmental Disorder,Endocrine System Disorders,Gastrointestinal Disease,Hematological Disease,Immunological Disease,Inflammatory Disease,Inflammatory Response,Metabolic Disease,Organismal Injury and Abnormalities	Nucleus	B Cell Receptor Signaling ERK/MAPK Signaling GM-CSF Signaling HGF Signaling Regulation of the Epithelial-Mesenchymal Transition Pathway Renal Cell Carcinoma Signaling Telomerase Signaling	miRNA up:mRNA down
hsa-miR-1262	31	3.86	TargetScan Human	High (predicted)	FGF13	1	-1.209	Hereditary Disorder,Neurological Disease,Psychological Disorders,Renal and Urological Disease,Skeletal and Muscular Disorders	Extracellular Space	Actin Cytoskeleton Signaling Bladder Cancer Signaling Clathrin-mediated Endocytosis Signaling FGF Signaling Regulation of the Epithelial-Mesenchymal Transition Pathway	miRNA up:mRNA down
hsa-miR-200c	251	2.809	TargetScan Human	High (predicted)	FGF18	4	-1.078	Cancer,Endocrine System Disorders,Reproductive System Disease	Extracellular Space	Actin Cytoskeleton Signaling Bladder Cancer Signaling Clathrin-mediated Endocytosis Signaling FGF Signaling Regulation of the Epithelial-Mesenchymal Transition Pathway	miRNA up:mRNA down
hsa-miR-590-5p	83	8.876	TargetScan Human	High (predicted)	FGF18	4	-1.078	Cancer,Endocrine System Disorders,Reproductive System Disease	Extracellular Space	Actin Cytoskeleton Signaling Bladder Cancer Signaling Clathrin-mediated Endocytosis Signaling FGF Signaling Regulation of the Epithelial-Mesenchymal Transition Pathway	miRNA up:mRNA down
hsa-miR-374	182	3.918	TargetScan Human	High (predicted)	FGF18	4	-1.078	Cancer,Endocrine System Disorders,Reproductive System Disease	Extracellular Space	Actin Cytoskeleton Signaling Bladder Cancer Signaling Clathrin-mediated Endocytosis Signaling FGF Signaling Regulation of the Epithelial-Mesenchymal Transition Pathway	miRNA up:mRNA down
hsa-miR-659	9	3.591	TargetScan Human	High (predicted)	FGF18	4	-1.078	Cancer,Endocrine System Disorders,Reproductive System Disease	Extracellular Space	Actin Cytoskeleton Signaling Bladder Cancer Signaling Clathrin-mediated Endocytosis Signaling FGF Signaling Regulation of the Epithelial-Mesenchymal Transition Pathway	miRNA up:mRNA down
hsa-miR-1243	22	6.891	TargetScan Human	High (predicted)	FGF2	1	-2.641	Cancer,Cardiovascular Disease,Connective Tissue Disorders,Dermatological Diseases and Conditions,Developmental Disorder,Endocrine System Disorders,Gastrointestinal Disease,Hematological Disease,Hepatic System Disease,Hereditary Disorder,Immunological Disease,Inflammatory Disease,Inflammatory Response,Neurological Disease,Ophthalmic Disease,Organismal Injury and Abnormalities,Psychological Disorde…	Extracellular Space	Actin Cytoskeleton Signaling Bladder Cancer Signaling Clathrin-mediated Endocytosis Signaling FGF Signaling Hepatic Fibrosis / Hepatic Stellate Cell Activation Human Embryonic Stem Cell Pluripotency Regulation of the Epithelial-Mesenchymal Transition Pathway Role of Macrophages, Fibroblasts and Endothelial Cells in Rheumatoid Arthritis	miRNA up:mRNA down
hsa-miR-627	10	10.967	TargetScan Human	High (predicted)	FGF23	1	-1.111	Cardiovascular Disease,Connective Tissue Disorders,Developmental Disorder,Endocrine System Disorders,Gastrointestinal Disease,Hematological Disease,Hereditary Disorder,Immunological Disease,Inflammatory Disease,Metabolic Disease,Nutritional Disease,Organismal Injury and Abnormalities,Renal and Urological Disease,Reproductive System Disease,Respiratory Disease,Skeletal and Muscular Disorders	Extracellular Space	Actin Cytoskeleton Signaling Bladder Cancer Signaling Clathrin-mediated Endocytosis Signaling FGF Signaling Regulation of the Epithelial-Mesenchymal Transition Pathway	miRNA up:mRNA down
hsa-miR-145	199	15.166	TargetScan Human	High (predicted)	FGF5	3	-1.093	Cancer,Gastrointestinal Disease,Neurological Disease	Extracellular Space	Actin Cytoskeleton Signaling Bladder Cancer Signaling Clathrin-mediated Endocytosis Signaling FGF Signaling Regulation of the Epithelial-Mesenchymal Transition Pathway Role of Tissue Factor in Cancer	miRNA up:mRNA down
hsa-miR-93	296	13.396	TargetScan Human	High (predicted)	FGF5	3	-1.093	Cancer,Gastrointestinal Disease,Neurological Disease	Extracellular Space	Actin Cytoskeleton Signaling Bladder Cancer Signaling Clathrin-mediated Endocytosis Signaling FGF Signaling Regulation of the Epithelial-Mesenchymal Transition Pathway Role of Tissue Factor in Cancer	miRNA up:mRNA down
hsa-miR-374	182	3.918	TargetScan Human	High (predicted)	FGF5	3	-1.093	Cancer,Gastrointestinal Disease,Neurological Disease	Extracellular Space	Actin Cytoskeleton Signaling Bladder Cancer Signaling Clathrin-mediated Endocytosis Signaling FGF Signaling Regulation of the Epithelial-Mesenchymal Transition Pathway Role of Tissue Factor in Cancer	miRNA up:mRNA down
hsa-miR-30a-5p	300	5.798	TargetScan Human	High (predicted)	FZD2	2	-1.503		Plasma Membrane	Axonal Guidance Signaling Basal Cell Carcinoma Signaling Colorectal Cancer Metastasis Signaling Factors Promoting Cardiogenesis in Vertebrates Glioblastoma Multiforme Signaling Human Embryonic Stem Cell Pluripotency Molecular Mechanisms of Cancer Mouse Embryonic Stem Cell Pluripotency Ovarian Cancer Signaling Regulation of the Epithelial-Mesenchymal Transition Pathway Role of Macrophages, Fibrobl…	miRNA up:mRNA down
hsa-miR-494	135	7.899	TargetScan Human	High (predicted)	FZD2	2	-1.503		Plasma Membrane	Axonal Guidance Signaling Basal Cell Carcinoma Signaling Colorectal Cancer Metastasis Signaling Factors Promoting Cardiogenesis in Vertebrates Glioblastoma Multiforme Signaling Human Embryonic Stem Cell Pluripotency Molecular Mechanisms of Cancer Mouse Embryonic Stem Cell Pluripotency Ovarian Cancer Signaling Regulation of the Epithelial-Mesenchymal Transition Pathway Role of Macrophages, Fibrobl…	miRNA up:mRNA down
hsa-miR-124a	434	10.883	TargetScan Human	High (predicted)	FZD4	6	-2.241	Auditory Disease,Cancer,Developmental Disorder,Gastrointestinal Disease,Hereditary Disorder,Neurological Disease,Ophthalmic Disease	Plasma Membrane	Axonal Guidance Signaling Basal Cell Carcinoma Signaling Colorectal Cancer Metastasis Signaling Factors Promoting Cardiogenesis in Vertebrates Glioblastoma Multiforme Signaling Human Embryonic Stem Cell Pluripotency Molecular Mechanisms of Cancer Mouse Embryonic Stem Cell Pluripotency Ovarian Cancer Signaling Regulation of the Epithelial-Mesenchymal Transition Pathway Role of Macrophages, Fibrobl…	miRNA up:mRNA down
hsa-miR-145	199	15.166	TargetScan Human	High (predicted)	FZD4	6	-2.241	Auditory Disease,Cancer,Developmental Disorder,Gastrointestinal Disease,Hereditary Disorder,Neurological Disease,Ophthalmic Disease	Plasma Membrane	Axonal Guidance Signaling Basal Cell Carcinoma Signaling Colorectal Cancer Metastasis Signaling Factors Promoting Cardiogenesis in Vertebrates Glioblastoma Multiforme Signaling Human Embryonic Stem Cell Pluripotency Molecular Mechanisms of Cancer Mouse Embryonic Stem Cell Pluripotency Ovarian Cancer Signaling Regulation of the Epithelial-Mesenchymal Transition Pathway Role of Macrophages, Fibrobl…	miRNA up:mRNA down
hsa-miR-93	296	13.396	TargetScan Human	High (predicted)	FZD4	6	-2.241	Auditory Disease,Cancer,Developmental Disorder,Gastrointestinal Disease,Hereditary Disorder,Neurological Disease,Ophthalmic Disease	Plasma Membrane	Axonal Guidance Signaling Basal Cell Carcinoma Signaling Colorectal Cancer Metastasis Signaling Factors Promoting Cardiogenesis in Vertebrates Glioblastoma Multiforme Signaling Human Embryonic Stem Cell Pluripotency Molecular Mechanisms of Cancer Mouse Embryonic Stem Cell Pluripotency Ovarian Cancer Signaling Regulation of the Epithelial-Mesenchymal Transition Pathway Role of Macrophages, Fibrobl…	miRNA up:mRNA down
hsa-miR-223	89	6.857	TargetScan Human	High (predicted)	FZD4	6	-2.241	Auditory Disease,Cancer,Developmental Disorder,Gastrointestinal Disease,Hereditary Disorder,Neurological Disease,Ophthalmic Disease	Plasma Membrane	Axonal Guidance Signaling Basal Cell Carcinoma Signaling Colorectal Cancer Metastasis Signaling Factors Promoting Cardiogenesis in Vertebrates Glioblastoma Multiforme Signaling Human Embryonic Stem Cell Pluripotency Molecular Mechanisms of Cancer Mouse Embryonic Stem Cell Pluripotency Ovarian Cancer Signaling Regulation of the Epithelial-Mesenchymal Transition Pathway Role of Macrophages, Fibrobl…	miRNA up:mRNA down
hsa-miR-339-5p	65	18.853	TargetScan Human	High (predicted)	FZD4	6	-2.241	Auditory Disease,Cancer,Developmental Disorder,Gastrointestinal Disease,Hereditary Disorder,Neurological Disease,Ophthalmic Disease	Plasma Membrane	Axonal Guidance Signaling Basal Cell Carcinoma Signaling Colorectal Cancer Metastasis Signaling Factors Promoting Cardiogenesis in Vertebrates Glioblastoma Multiforme Signaling Human Embryonic Stem Cell Pluripotency Molecular Mechanisms of Cancer Mouse Embryonic Stem Cell Pluripotency Ovarian Cancer Signaling Regulation of the Epithelial-Mesenchymal Transition Pathway Role of Macrophages, Fibrobl…	miRNA up:mRNA down
hsa-miR-411	33	6.052	TargetScan Human	High (predicted)	FZD4	6	-2.241	Auditory Disease,Cancer,Developmental Disorder,Gastrointestinal Disease,Hereditary Disorder,Neurological Disease,Ophthalmic Disease	Plasma Membrane	Axonal Guidance Signaling Basal Cell Carcinoma Signaling Colorectal Cancer Metastasis Signaling Factors Promoting Cardiogenesis in Vertebrates Glioblastoma Multiforme Signaling Human Embryonic Stem Cell Pluripotency Molecular Mechanisms of Cancer Mouse Embryonic Stem Cell Pluripotency Ovarian Cancer Signaling Regulation of the Epithelial-Mesenchymal Transition Pathway Role of Macrophages, Fibrobl…	miRNA up:mRNA down
hsa-miR-145	199	15.166	TargetScan Human	High (predicted)	FZD7	3	-1.61	Cancer,Dermatological Diseases and Conditions,Gastrointestinal Disease	Plasma Membrane	Axonal Guidance Signaling Basal Cell Carcinoma Signaling Colorectal Cancer Metastasis Signaling Factors Promoting Cardiogenesis in Vertebrates Glioblastoma Multiforme Signaling Human Embryonic Stem Cell Pluripotency Molecular Mechanisms of Cancer Mouse Embryonic Stem Cell Pluripotency Ovarian Cancer Signaling Regulation of the Epithelial-Mesenchymal Transition Pathway Role of Macrophages, Fibrobl…	miRNA up:mRNA down
hsa-miR-93	296	13.396	TargetScan Human	High (predicted)	FZD7	3	-1.61	Cancer,Dermatological Diseases and Conditions,Gastrointestinal Disease	Plasma Membrane	Axonal Guidance Signaling Basal Cell Carcinoma Signaling Colorectal Cancer Metastasis Signaling Factors Promoting Cardiogenesis in Vertebrates Glioblastoma Multiforme Signaling Human Embryonic Stem Cell Pluripotency Molecular Mechanisms of Cancer Mouse Embryonic Stem Cell Pluripotency Ovarian Cancer Signaling Regulation of the Epithelial-Mesenchymal Transition Pathway Role of Macrophages, Fibrobl…	miRNA up:mRNA down
hsa-miR-758	61	6.792	TargetScan Human	High (predicted)	FZD7	3	-1.61	Cancer,Dermatological Diseases and Conditions,Gastrointestinal Disease	Plasma Membrane	Axonal Guidance Signaling Basal Cell Carcinoma Signaling Colorectal Cancer Metastasis Signaling Factors Promoting Cardiogenesis in Vertebrates Glioblastoma Multiforme Signaling Human Embryonic Stem Cell Pluripotency Molecular Mechanisms of Cancer Mouse Embryonic Stem Cell Pluripotency Ovarian Cancer Signaling Regulation of the Epithelial-Mesenchymal Transition Pathway Role of Macrophages, Fibrobl…	miRNA up:mRNA down
hsa-miR-1244	14	7.172	TargetScan Human	High (predicted)	RHOA	2	-1.356	Cancer,Cardiovascular Disease,Connective Tissue Disorders,Dermatological Diseases and Conditions,Developmental Disorder,Gastrointestinal Disease,Hematological Disease,Hypersensitivity Response,Immunological Disease,Infectious Disease,Inflammatory Disease,Inflammatory Response,Neurological Disease,Ophthalmic Disease,Organismal Injury and Abnormalities,Respiratory Disease,Skeletal and Muscular Diso…	Cytoplasm	Actin Cytoskeleton Signaling Actin Nucleation by ARP-WASP Complex Axonal Guidance Signaling Breast Cancer Regulation by Stathmin1 CCR3 Signaling in Eosinophils CXCR4 Signaling Cardiac Hypertrophy Signaling Chemokine Signaling Cholecystokinin/Gastrin-mediated Signaling Colorectal Cancer Metastasis Signaling Ephrin A Signaling Ephrin B Signaling Ephrin Receptor Signaling Epithelial Adherens Junctio…	miRNA up:mRNA down
hsa-miR-200c	251	2.809	TargetScan Human	High (predicted)	RHOA	2	-1.356	Cancer,Cardiovascular Disease,Connective Tissue Disorders,Dermatological Diseases and Conditions,Developmental Disorder,Gastrointestinal Disease,Hematological Disease,Hypersensitivity Response,Immunological Disease,Infectious Disease,Inflammatory Disease,Inflammatory Response,Neurological Disease,Ophthalmic Disease,Organismal Injury and Abnormalities,Respiratory Disease,Skeletal and Muscular Diso…	Cytoplasm	Actin Cytoskeleton Signaling Actin Nucleation by ARP-WASP Complex Axonal Guidance Signaling Breast Cancer Regulation by Stathmin1 CCR3 Signaling in Eosinophils CXCR4 Signaling Cardiac Hypertrophy Signaling Chemokine Signaling Cholecystokinin/Gastrin-mediated Signaling Colorectal Cancer Metastasis Signaling Ephrin A Signaling Ephrin B Signaling Ephrin Receptor Signaling Epithelial Adherens Junctio…	miRNA up:mRNA down
hsa-miR-124a	434	10.883	TargetScan Human	High (predicted)	TCF3	1	-1.035	Cancer,Dermatological Diseases and Conditions,Developmental Disorder,Hematological Disease,Immunological Disease,Infectious Disease,Inflammatory Response,Metabolic Disease,Organismal Injury and Abnormalities,Reproductive System Disease	Nucleus	Acute Myeloid Leukemia Signaling Acute Phase Response Signaling B Cell Receptor Signaling Basal Cell Carcinoma Signaling Colorectal Cancer Metastasis Signaling Epithelial Adherens Junction Signaling Factors Promoting Cardiogenesis in Vertebrates Glioblastoma Multiforme Signaling Human Embryonic Stem Cell Pluripotency Molecular Mechanisms of Cancer Mouse Embryonic Stem Cell Pluripotency Ovarian Ca…	miRNA up:mRNA down
hsa-miR-200c	251	2.809	TargetScan Human	High (predicted)	WNT16	2	-1.752	Cancer,Gastrointestinal Disease,Renal and Urological Disease	Extracellular Space	Axonal Guidance Signaling Basal Cell Carcinoma Signaling Colorectal Cancer Metastasis Signaling Glioblastoma Multiforme Signaling Human Embryonic Stem Cell Pluripotency Ovarian Cancer Signaling Regulation of the Epithelial-Mesenchymal Transition Pathway Role of Macrophages, Fibroblasts and Endothelial Cells in Rheumatoid Arthritis Role of NANOG in Mammalian Embryonic Stem Cell Pluripotency Role o…	miRNA up:mRNA down
hsa-miR-374	182	3.918	TargetScan Human	High (predicted)	WNT16	2	-1.752	Cancer,Gastrointestinal Disease,Renal and Urological Disease	Extracellular Space	Axonal Guidance Signaling Basal Cell Carcinoma Signaling Colorectal Cancer Metastasis Signaling Glioblastoma Multiforme Signaling Human Embryonic Stem Cell Pluripotency Ovarian Cancer Signaling Regulation of the Epithelial-Mesenchymal Transition Pathway Role of Macrophages, Fibroblasts and Endothelial Cells in Rheumatoid Arthritis Role of NANOG in Mammalian Embryonic Stem Cell Pluripotency Role o…	miRNA up:mRNA down
hsa-miR-484	34	6.139	TargetScan Human	High (predicted)	WNT2B	1	-1.433	Gastrointestinal Disease,Hepatic System Disease,Inflammatory Disease,Organismal Injury and Abnormalities,Renal and Urological Disease	Extracellular Space	Axonal Guidance Signaling Basal Cell Carcinoma Signaling Colorectal Cancer Metastasis Signaling Glioblastoma Multiforme Signaling Human Embryonic Stem Cell Pluripotency Ovarian Cancer Signaling Regulation of the Epithelial-Mesenchymal Transition Pathway Role of Macrophages, Fibroblasts and Endothelial Cells in Rheumatoid Arthritis Role of NANOG in Mammalian Embryonic Stem Cell Pluripotency Role o…	miRNA up:mRNA down
hsa-miR-143	102	2.977	TargetScan Human	High (predicted)	WNT5B	2	-1.792	Cancer,Connective Tissue Disorders,Developmental Disorder,Inflammatory Disease,Skeletal and Muscular Disorders	Extracellular Space	Axonal Guidance Signaling Basal Cell Carcinoma Signaling Colorectal Cancer Metastasis Signaling Glioblastoma Multiforme Signaling Human Embryonic Stem Cell Pluripotency Ovarian Cancer Signaling Regulation of the Epithelial-Mesenchymal Transition Pathway Role of Macrophages, Fibroblasts and Endothelial Cells in Rheumatoid Arthritis Role of NANOG in Mammalian Embryonic Stem Cell Pluripotency Role o…	miRNA up:mRNA down
hsa-miR-374	182	3.918	TargetScan Human	High (predicted)	WNT5B	2	-1.792	Cancer,Connective Tissue Disorders,Developmental Disorder,Inflammatory Disease,Skeletal and Muscular Disorders	Extracellular Space	Axonal Guidance Signaling Basal Cell Carcinoma Signaling Colorectal Cancer Metastasis Signaling Glioblastoma Multiforme Signaling Human Embryonic Stem Cell Pluripotency Ovarian Cancer Signaling Regulation of the Epithelial-Mesenchymal Transition Pathway Role of Macrophages, Fibroblasts and Endothelial Cells in Rheumatoid Arthritis Role of NANOG in Mammalian Embryonic Stem Cell Pluripotency Role o…	miRNA up:mRNA down
hsa-miR-214	189	10.418	TargetScan Human	High (predicted)	CTBP1	1	-2.828	Cancer,Hematological Disease,Immunological Disease,Infectious Disease,Organismal Injury and Abnormalities,Renal and Urological Disease,Reproductive System Disease,Respiratory Disease	Nucleus	Wnt canonical pathway Chronic Myeloid Leukemia Signaling Estrogen Receptor Signaling	miRNA up:mRNA down
hsa-miR-939	106	11.197	TargetScan Human	High (predicted)	DKK3	1	-3.418	Hereditary Disorder,Neurological Disease,Psychological Disorders,Renal and Urological Disease,Skeletal and Muscular Disorders	Extracellular Space	Role of Macrophages, Fibroblasts and Endothelial Cells in Rheumatoid Arthritis Role of Osteoblasts, Osteoclasts and Chondrocytes in Rheumatoid Arthritis Wnt/Î²-catenin Signaling	miRNA up:mRNA down
hsa-miR-484	34	6.139	TargetScan Human	High (predicted)	IFNAR1	1	-1.02	Antimicrobial Response,Cancer,Cardiovascular Disease,Connective Tissue Disorders,Dermatological Diseases and Conditions,Developmental Disorder,Endocrine System Disorders,Gastrointestinal Disease,Hematological Disease,Hepatic System Disease,Hypersensitivity Response,Immunological Disease,Infectious Disease,Inflammatory Disease,Inflammatory Response,Metabolic Disease,Neurological Disease,Ophthalmic…	Plasma Membrane	Activation of IRF by Cytosolic Pattern Recognition Receptors Dendritic Cell Maturation Hepatic Fibrosis / Hepatic Stellate Cell Activation Interferon Signaling Retinoic acid Mediated Apoptosis Signaling Role of JAK1, JAK2 and TYK2 in Interferon Signaling Role of Lipids/Lipid Rafts in the Pathogenesis of Influenza Role of PI3K/AKT Signaling in the Pathogenesis of Influenza Role of Wnt/GSK-3Î² Sign…	miRNA up:mRNA down
hsa-miR-145	199	15.166	TargetScan Human	High (predicted)	ZEB2	5	-1.373	Cancer,Developmental Disorder,Endocrine System Disorders,Gastrointestinal Disease,Hereditary Disorder,Hypersensitivity Response,Infectious Disease,Inflammatory Response,Metabolic Disease,Neurological Disease	Nucleus	Regulation of the Epithelial-Mesenchymal Transition Pathway	miRNA up:mRNA down
hsa-miR-200c	251	2.809	Ingenuity Expert Findings,TarBase,TargetScan Human,miRecords	Experimentally Observed,High (predicted)	ZEB2	5	-1.373	Cancer,Developmental Disorder,Endocrine System Disorders,Gastrointestinal Disease,Hereditary Disorder,Hypersensitivity Response,Infectious Disease,Inflammatory Response,Metabolic Disease,Neurological Disease	Nucleus	Regulation of the Epithelial-Mesenchymal Transition Pathway	miRNA up:mRNA down
hsa-miR-30a-5p	300	5.798	TargetScan Human	High (predicted)	ZEB2	5	-1.373	Cancer,Developmental Disorder,Endocrine System Disorders,Gastrointestinal Disease,Hereditary Disorder,Hypersensitivity Response,Infectious Disease,Inflammatory Response,Metabolic Disease,Neurological Disease	Nucleus	Regulation of the Epithelial-Mesenchymal Transition Pathway	miRNA up:mRNA down
hsa-miR-342-3p	80	7.297	TargetScan Human	High (predicted)	ZEB2	5	-1.373	Cancer,Developmental Disorder,Endocrine System Disorders,Gastrointestinal Disease,Hereditary Disorder,Hypersensitivity Response,Infectious Disease,Inflammatory Response,Metabolic Disease,Neurological Disease	Nucleus	Regulation of the Epithelial-Mesenchymal Transition Pathway	miRNA up:mRNA down
hsa-miR-374	182	3.918	TargetScan Human	High (predicted)	ZEB2	5	-1.373	Cancer,Developmental Disorder,Endocrine System Disorders,Gastrointestinal Disease,Hereditary Disorder,Hypersensitivity Response,Infectious Disease,Inflammatory Response,Metabolic Disease,Neurological Disease	Nucleus	Regulation of the Epithelial-Mesenchymal Transition Pathway	miRNA up:mRNA down
let-7c	19	-11.296	TargetScan Human	High (predicted)	IDH2	2	1.318	Cancer,Connective Tissue Disorders,Gastrointestinal Disease,Hematological Disease,Hereditary Disorder,Metabolic Disease,Neurological Disease,Organismal Injury and Abnormalities,Renal and Urological Disease,Skeletal and Muscular Disorders	Cytoplasm		miRNA down:mRNA up
miR-183	13	-1.893	TargetScan Human	High (predicted)	IDH2	2	1.318	Cancer,Connective Tissue Disorders,Gastrointestinal Disease,Hematological Disease,Hereditary Disorder,Metabolic Disease,Neurological Disease,Organismal Injury and Abnormalities,Renal and Urological Disease,Skeletal and Muscular Disorders	Cytoplasm		miRNA down:mRNA up
miR-142-3p	13	-7.376	TargetScan Human	High (predicted)	CIITA	3	1.677	Cancer,Connective Tissue Disorders,Developmental Disorder,Endocrine System Disorders,Gastrointestinal Disease,Hematological Disease,Hereditary Disorder,Immunological Disease,Infectious Disease,Inflammatory Disease,Inflammatory Response,Metabolic Disease,Neurological Disease,Respiratory Disease,Skeletal and Muscular Disorders	Nucleus	Antigen Presentation Pathway Primary Immunodeficiency Signaling	miRNA down:mRNA up
miR-152	12	-7.994	TargetScan Human	High (predicted)	CIITA	3	1.677	Cancer,Connective Tissue Disorders,Developmental Disorder,Endocrine System Disorders,Gastrointestinal Disease,Hematological Disease,Hereditary Disorder,Immunological Disease,Infectious Disease,Inflammatory Disease,Inflammatory Response,Metabolic Disease,Neurological Disease,Respiratory Disease,Skeletal and Muscular Disorders	Nucleus	Antigen Presentation Pathway Primary Immunodeficiency Signaling	miRNA down:mRNA up
miR-22	7	-8.242	TargetScan Human	High (predicted)	CIITA	3	1.677	Cancer,Connective Tissue Disorders,Developmental Disorder,Endocrine System Disorders,Gastrointestinal Disease,Hematological Disease,Hereditary Disorder,Immunological Disease,Infectious Disease,Inflammatory Disease,Inflammatory Response,Metabolic Disease,Neurological Disease,Respiratory Disease,Skeletal and Muscular Disorders	Nucleus	Antigen Presentation Pathway Primary Immunodeficiency Signaling	miRNA down:mRNA up
miR-141	9	-5.887	TargetScan Human	High (predicted)	TET1	4	2.106	Cancer,Developmental Disorder,Gastrointestinal Disease,Hematological Disease,Hepatic System Disease,Immunological Disease,Inflammatory Response	Nucleus		miRNA down:mRNA up
miR-183	13	-1.893	TargetScan Human	High (predicted)	TET1	4	2.106	Cancer,Developmental Disorder,Gastrointestinal Disease,Hematological Disease,Hepatic System Disease,Immunological Disease,Inflammatory Response	Nucleus		miRNA down:mRNA up
miR-205	8	-8.942	TargetScan Human	High (predicted)	TET1	4	2.106	Cancer,Developmental Disorder,Gastrointestinal Disease,Hematological Disease,Hepatic System Disease,Immunological Disease,Inflammatory Response	Nucleus		miRNA down:mRNA up
miR-27b	19	-9.267	TargetScan Human	High (predicted)	TET1	4	2.106	Cancer,Developmental Disorder,Gastrointestinal Disease,Hematological Disease,Hepatic System Disease,Immunological Disease,Inflammatory Response	Nucleus		miRNA down:mRNA up
miR-107	11	-12.308	TargetScan Human	High (predicted),Moderate (predicted)	WHSC1	12	2.367	Cancer,Gastrointestinal Disease,Hepatic System Disease	Nucleus		miRNA down:mRNA up
miR-141	9	-5.887	TargetScan Human	High (predicted)	WHSC1	12	2.367	Cancer,Gastrointestinal Disease,Hepatic System Disease	Nucleus		miRNA down:mRNA up
miR-152	12	-7.994	TargetScan Human	High (predicted)	WHSC1	12	2.367	Cancer,Gastrointestinal Disease,Hepatic System Disease	Nucleus		miRNA down:mRNA up
miR-15b	19	-7.879	TargetScan Human	High (predicted),Moderate (predicted)	WHSC1	12	2.367	Cancer,Gastrointestinal Disease,Hepatic System Disease	Nucleus		miRNA down:mRNA up
miR-185	10	-8.629	TargetScan Human	High (predicted)	WHSC1	12	2.367	Cancer,Gastrointestinal Disease,Hepatic System Disease	Nucleus		miRNA down:mRNA up
miR-205	8	-8.942	TargetScan Human	High (predicted)	WHSC1	12	2.367	Cancer,Gastrointestinal Disease,Hepatic System Disease	Nucleus		miRNA down:mRNA up
miR-23a	18	-8.947	TargetScan Human	High (predicted)	WHSC1	12	2.367	Cancer,Gastrointestinal Disease,Hepatic System Disease	Nucleus		miRNA down:mRNA up
miR-27b	19	-9.267	TargetScan Human	High (predicted)	WHSC1	12	2.367	Cancer,Gastrointestinal Disease,Hepatic System Disease	Nucleus		miRNA down:mRNA up
miR-345	1	-4.106	TargetScan Human	High (predicted)	WHSC1	12	2.367	Cancer,Gastrointestinal Disease,Hepatic System Disease	Nucleus		miRNA down:mRNA up
miR-34c	14	-4.243	TargetScan Human	High (predicted)	WHSC1	12	2.367	Cancer,Gastrointestinal Disease,Hepatic System Disease	Nucleus		miRNA down:mRNA up
miR-384	6	-12.1	TargetScan Human	High (predicted)	WHSC1	12	2.367	Cancer,Gastrointestinal Disease,Hepatic System Disease	Nucleus		miRNA down:mRNA up
miR-1271	11	-2.568	TargetScan Human	High (predicted)	WHSC1	12	2.367	Cancer,Gastrointestinal Disease,Hepatic System Disease	Nucleus		miRNA down:mRNA up
miR-1	17	-9.847	TargetScan Human	High (predicted)	IL6ST	10	2.374	Cancer,Cardiovascular Disease,Connective Tissue Disorders,Developmental Disorder,Endocrine System Disorders,Gastrointestinal Disease,Hematological Disease,Hepatic System Disease,Hypersensitivity Response,Immunological Disease,Infectious Disease,Inflammatory Disease,Inflammatory Response,Metabolic Disease,Neurological Disease,Nutritional Disease,Organismal Injury and Abnormalities,Respiratory Dise…	Plasma Membrane	Acute Phase Response Signaling CNTF Signaling Colorectal Cancer Metastasis Signaling ERK5 Signaling IL-6 Signaling Mouse Embryonic Stem Cell Pluripotency Oncostatin M Signaling Role of JAK family kinases in IL-6-type Cytokine Signaling Role of Macrophages, Fibroblasts and Endothelial Cells in Rheumatoid Arthritis Role of NANOG in Mammalian Embryonic Stem Cell Pluripotency Role of NFAT in Cardiac …	miRNA down:mRNA up
miR-130b	12	-10.141	TargetScan Human	High (predicted)	IL6ST	10	2.374	Cancer,Cardiovascular Disease,Connective Tissue Disorders,Developmental Disorder,Endocrine System Disorders,Gastrointestinal Disease,Hematological Disease,Hepatic System Disease,Hypersensitivity Response,Immunological Disease,Infectious Disease,Inflammatory Disease,Inflammatory Response,Metabolic Disease,Neurological Disease,Nutritional Disease,Organismal Injury and Abnormalities,Respiratory Dise…	Plasma Membrane	Acute Phase Response Signaling CNTF Signaling Colorectal Cancer Metastasis Signaling ERK5 Signaling IL-6 Signaling Mouse Embryonic Stem Cell Pluripotency Oncostatin M Signaling Role of JAK family kinases in IL-6-type Cytokine Signaling Role of Macrophages, Fibroblasts and Endothelial Cells in Rheumatoid Arthritis Role of NANOG in Mammalian Embryonic Stem Cell Pluripotency Role of NFAT in Cardiac …	miRNA down:mRNA up
miR-142-3p	13	-7.376	TargetScan Human	High (predicted)	IL6ST	10	2.374	Cancer,Cardiovascular Disease,Connective Tissue Disorders,Developmental Disorder,Endocrine System Disorders,Gastrointestinal Disease,Hematological Disease,Hepatic System Disease,Hypersensitivity Response,Immunological Disease,Infectious Disease,Inflammatory Disease,Inflammatory Response,Metabolic Disease,Neurological Disease,Nutritional Disease,Organismal Injury and Abnormalities,Respiratory Dise…	Plasma Membrane	Acute Phase Response Signaling CNTF Signaling Colorectal Cancer Metastasis Signaling ERK5 Signaling IL-6 Signaling Mouse Embryonic Stem Cell Pluripotency Oncostatin M Signaling Role of JAK family kinases in IL-6-type Cytokine Signaling Role of Macrophages, Fibroblasts and Endothelial Cells in Rheumatoid Arthritis Role of NANOG in Mammalian Embryonic Stem Cell Pluripotency Role of NFAT in Cardiac …	miRNA down:mRNA up
miR-152	12	-7.994	TargetScan Human	High (predicted)	IL6ST	10	2.374	Cancer,Cardiovascular Disease,Connective Tissue Disorders,Developmental Disorder,Endocrine System Disorders,Gastrointestinal Disease,Hematological Disease,Hepatic System Disease,Hypersensitivity Response,Immunological Disease,Infectious Disease,Inflammatory Disease,Inflammatory Response,Metabolic Disease,Neurological Disease,Nutritional Disease,Organismal Injury and Abnormalities,Respiratory Dise…	Plasma Membrane	Acute Phase Response Signaling CNTF Signaling Colorectal Cancer Metastasis Signaling ERK5 Signaling IL-6 Signaling Mouse Embryonic Stem Cell Pluripotency Oncostatin M Signaling Role of JAK family kinases in IL-6-type Cytokine Signaling Role of Macrophages, Fibroblasts and Endothelial Cells in Rheumatoid Arthritis Role of NANOG in Mammalian Embryonic Stem Cell Pluripotency Role of NFAT in Cardiac …	miRNA down:mRNA up
miR-19a	18	-2.971	TargetScan Human	High (predicted)	IL6ST	10	2.374	Cancer,Cardiovascular Disease,Connective Tissue Disorders,Developmental Disorder,Endocrine System Disorders,Gastrointestinal Disease,Hematological Disease,Hepatic System Disease,Hypersensitivity Response,Immunological Disease,Infectious Disease,Inflammatory Disease,Inflammatory Response,Metabolic Disease,Neurological Disease,Nutritional Disease,Organismal Injury and Abnormalities,Respiratory Dise…	Plasma Membrane	Acute Phase Response Signaling CNTF Signaling Colorectal Cancer Metastasis Signaling ERK5 Signaling IL-6 Signaling Mouse Embryonic Stem Cell Pluripotency Oncostatin M Signaling Role of JAK family kinases in IL-6-type Cytokine Signaling Role of Macrophages, Fibroblasts and Endothelial Cells in Rheumatoid Arthritis Role of NANOG in Mammalian Embryonic Stem Cell Pluripotency Role of NFAT in Cardiac …	miRNA down:mRNA up
miR-204	9	-12.516	TargetScan Human	High (predicted)	IL6ST	10	2.374	Cancer,Cardiovascular Disease,Connective Tissue Disorders,Developmental Disorder,Endocrine System Disorders,Gastrointestinal Disease,Hematological Disease,Hepatic System Disease,Hypersensitivity Response,Immunological Disease,Infectious Disease,Inflammatory Disease,Inflammatory Response,Metabolic Disease,Neurological Disease,Nutritional Disease,Organismal Injury and Abnormalities,Respiratory Dise…	Plasma Membrane	Acute Phase Response Signaling CNTF Signaling Colorectal Cancer Metastasis Signaling ERK5 Signaling IL-6 Signaling Mouse Embryonic Stem Cell Pluripotency Oncostatin M Signaling Role of JAK family kinases in IL-6-type Cytokine Signaling Role of Macrophages, Fibroblasts and Endothelial Cells in Rheumatoid Arthritis Role of NANOG in Mammalian Embryonic Stem Cell Pluripotency Role of NFAT in Cardiac …	miRNA down:mRNA up
miR-23a	18	-8.947	TargetScan Human	High (predicted)	IL6ST	10	2.374	Cancer,Cardiovascular Disease,Connective Tissue Disorders,Developmental Disorder,Endocrine System Disorders,Gastrointestinal Disease,Hematological Disease,Hepatic System Disease,Hypersensitivity Response,Immunological Disease,Infectious Disease,Inflammatory Disease,Inflammatory Response,Metabolic Disease,Neurological Disease,Nutritional Disease,Organismal Injury and Abnormalities,Respiratory Dise…	Plasma Membrane	Acute Phase Response Signaling CNTF Signaling Colorectal Cancer Metastasis Signaling ERK5 Signaling IL-6 Signaling Mouse Embryonic Stem Cell Pluripotency Oncostatin M Signaling Role of JAK family kinases in IL-6-type Cytokine Signaling Role of Macrophages, Fibroblasts and Endothelial Cells in Rheumatoid Arthritis Role of NANOG in Mammalian Embryonic Stem Cell Pluripotency Role of NFAT in Cardiac …	miRNA down:mRNA up
miR-505	5	-3.291	TargetScan Human	High (predicted)	IL6ST	10	2.374	Cancer,Cardiovascular Disease,Connective Tissue Disorders,Developmental Disorder,Endocrine System Disorders,Gastrointestinal Disease,Hematological Disease,Hepatic System Disease,Hypersensitivity Response,Immunological Disease,Infectious Disease,Inflammatory Disease,Inflammatory Response,Metabolic Disease,Neurological Disease,Nutritional Disease,Organismal Injury and Abnormalities,Respiratory Dise…	Plasma Membrane	Acute Phase Response Signaling CNTF Signaling Colorectal Cancer Metastasis Signaling ERK5 Signaling IL-6 Signaling Mouse Embryonic Stem Cell Pluripotency Oncostatin M Signaling Role of JAK family kinases in IL-6-type Cytokine Signaling Role of Macrophages, Fibroblasts and Endothelial Cells in Rheumatoid Arthritis Role of NANOG in Mammalian Embryonic Stem Cell Pluripotency Role of NFAT in Cardiac …	miRNA down:mRNA up
miR-590-3P	16	-2.336	TargetScan Human	High (predicted)	IL6ST	10	2.374	Cancer,Cardiovascular Disease,Connective Tissue Disorders,Developmental Disorder,Endocrine System Disorders,Gastrointestinal Disease,Hematological Disease,Hepatic System Disease,Hypersensitivity Response,Immunological Disease,Infectious Disease,Inflammatory Disease,Inflammatory Response,Metabolic Disease,Neurological Disease,Nutritional Disease,Organismal Injury and Abnormalities,Respiratory Dise…	Plasma Membrane	Acute Phase Response Signaling CNTF Signaling Colorectal Cancer Metastasis Signaling ERK5 Signaling IL-6 Signaling Mouse Embryonic Stem Cell Pluripotency Oncostatin M Signaling Role of JAK family kinases in IL-6-type Cytokine Signaling Role of Macrophages, Fibroblasts and Endothelial Cells in Rheumatoid Arthritis Role of NANOG in Mammalian Embryonic Stem Cell Pluripotency Role of NFAT in Cardiac …	miRNA down:mRNA up
miR-367	12	-15.877	TargetScan Human	High (predicted)	IL6ST	10	2.374	Cancer,Cardiovascular Disease,Connective Tissue Disorders,Developmental Disorder,Endocrine System Disorders,Gastrointestinal Disease,Hematological Disease,Hepatic System Disease,Hypersensitivity Response,Immunological Disease,Infectious Disease,Inflammatory Disease,Inflammatory Response,Metabolic Disease,Neurological Disease,Nutritional Disease,Organismal Injury and Abnormalities,Respiratory Dise…	Plasma Membrane	Acute Phase Response Signaling CNTF Signaling Colorectal Cancer Metastasis Signaling ERK5 Signaling IL-6 Signaling Mouse Embryonic Stem Cell Pluripotency Oncostatin M Signaling Role of JAK family kinases in IL-6-type Cytokine Signaling Role of Macrophages, Fibroblasts and Endothelial Cells in Rheumatoid Arthritis Role of NANOG in Mammalian Embryonic Stem Cell Pluripotency Role of NFAT in Cardiac …	miRNA down:mRNA up
let-7c	19	-11.296	TargetScan Human	High (predicted)	PDGFB	3	1.552	Cancer,Cardiovascular Disease,Dermatological Diseases and Conditions,Developmental Disorder,Gastrointestinal Disease,Hematological Disease,Hepatic System Disease,Inflammatory Response,Metabolic Disease,Neurological Disease,Ophthalmic Disease,Organismal Injury and Abnormalities,Renal and Urological Disease,Respiratory Disease	Extracellular Space	Actin Cytoskeleton Signaling Atherosclerosis Signaling Axonal Guidance Signaling Clathrin-mediated Endocytosis Signaling Ephrin Receptor Signaling Glioblastoma Multiforme Signaling Glioma Signaling Hepatic Fibrosis / Hepatic Stellate Cell Activation Human Embryonic Stem Cell Pluripotency Macropinocytosis Signaling PAK Signaling PDGF Signaling PPAR Signaling Renal Cell Carcinoma Signaling Role of …	miRNA down:mRNA up
miR-184	5	-8.589	TargetScan Human	High (predicted)	PDGFB	3	1.552	Cancer,Cardiovascular Disease,Dermatological Diseases and Conditions,Developmental Disorder,Gastrointestinal Disease,Hematological Disease,Hepatic System Disease,Inflammatory Response,Metabolic Disease,Neurological Disease,Ophthalmic Disease,Organismal Injury and Abnormalities,Renal and Urological Disease,Respiratory Disease	Extracellular Space	Actin Cytoskeleton Signaling Atherosclerosis Signaling Axonal Guidance Signaling Clathrin-mediated Endocytosis Signaling Ephrin Receptor Signaling Glioblastoma Multiforme Signaling Glioma Signaling Hepatic Fibrosis / Hepatic Stellate Cell Activation Human Embryonic Stem Cell Pluripotency Macropinocytosis Signaling PAK Signaling PDGF Signaling PPAR Signaling Renal Cell Carcinoma Signaling Role of …	miRNA down:mRNA up
miR-590-3P	16	-2.336	TargetScan Human	High (predicted)	PDGFB	3	1.552	Cancer,Cardiovascular Disease,Dermatological Diseases and Conditions,Developmental Disorder,Gastrointestinal Disease,Hematological Disease,Hepatic System Disease,Inflammatory Response,Metabolic Disease,Neurological Disease,Ophthalmic Disease,Organismal Injury and Abnormalities,Renal and Urological Disease,Respiratory Disease	Extracellular Space	Actin Cytoskeleton Signaling Atherosclerosis Signaling Axonal Guidance Signaling Clathrin-mediated Endocytosis Signaling Ephrin Receptor Signaling Glioblastoma Multiforme Signaling Glioma Signaling Hepatic Fibrosis / Hepatic Stellate Cell Activation Human Embryonic Stem Cell Pluripotency Macropinocytosis Signaling PAK Signaling PDGF Signaling PPAR Signaling Renal Cell Carcinoma Signaling Role of …	miRNA down:mRNA up
miR-1224-3P	1	-4.102	TargetScan Human	High (predicted)	ABL1	4	1.058	Cancer,Cardiovascular Disease,Connective Tissue Disorders,Dermatological Diseases and Conditions,Developmental Disorder,Endocrine System Disorders,Gastrointestinal Disease,Hematological Disease,Hepatic System Disease,Immunological Disease,Infectious Disease,Inflammatory Disease,Inflammatory Response,Neurological Disease,Nutritional Disease,Ophthalmic Disease,Organismal Injury and Abnormalities,Re…	Nucleus	ATM Signaling Axonal Guidance Signaling B Cell Receptor Signaling Bladder Cancer Signaling CDK5 Signaling Caveolar-mediated Endocytosis Signaling Cell Cycle: G1/S Checkpoint Regulation Chronic Myeloid Leukemia Signaling Cyclins and Cell Cycle Regulation DNA Double-Strand Break Repair by Homologous Recombination Ephrin Receptor Signaling G Protein Signaling Mediated by Tubby Glioma Signaling Integ…	miRNA down:mRNA up
miR-125a-5p	11	-7.047	TargetScan Human	High (predicted)	ABL1	4	1.058	Cancer,Cardiovascular Disease,Connective Tissue Disorders,Dermatological Diseases and Conditions,Developmental Disorder,Endocrine System Disorders,Gastrointestinal Disease,Hematological Disease,Hepatic System Disease,Immunological Disease,Infectious Disease,Inflammatory Disease,Inflammatory Response,Neurological Disease,Nutritional Disease,Ophthalmic Disease,Organismal Injury and Abnormalities,Re…	Nucleus	ATM Signaling Axonal Guidance Signaling B Cell Receptor Signaling Bladder Cancer Signaling CDK5 Signaling Caveolar-mediated Endocytosis Signaling Cell Cycle: G1/S Checkpoint Regulation Chronic Myeloid Leukemia Signaling Cyclins and Cell Cycle Regulation DNA Double-Strand Break Repair by Homologous Recombination Ephrin Receptor Signaling G Protein Signaling Mediated by Tubby Glioma Signaling Integ…	miRNA down:mRNA up
miR-203	13	-6.389	TargetScan Human,miRecords	Experimentally Observed,High (predicted)	ABL1	4	1.058	Cancer,Cardiovascular Disease,Connective Tissue Disorders,Dermatological Diseases and Conditions,Developmental Disorder,Endocrine System Disorders,Gastrointestinal Disease,Hematological Disease,Hepatic System Disease,Immunological Disease,Infectious Disease,Inflammatory Disease,Inflammatory Response,Neurological Disease,Nutritional Disease,Ophthalmic Disease,Organismal Injury and Abnormalities,Re…	Nucleus	ATM Signaling Axonal Guidance Signaling B Cell Receptor Signaling Bladder Cancer Signaling CDK5 Signaling Caveolar-mediated Endocytosis Signaling Cell Cycle: G1/S Checkpoint Regulation Chronic Myeloid Leukemia Signaling Cyclins and Cell Cycle Regulation DNA Double-Strand Break Repair by Homologous Recombination Ephrin Receptor Signaling G Protein Signaling Mediated by Tubby Glioma Signaling Integ…	miRNA down:mRNA up
miR-486-3p	9	-6.644	TargetScan Human	High (predicted)	ABL1	4	1.058	Cancer,Cardiovascular Disease,Connective Tissue Disorders,Dermatological Diseases and Conditions,Developmental Disorder,Endocrine System Disorders,Gastrointestinal Disease,Hematological Disease,Hepatic System Disease,Immunological Disease,Infectious Disease,Inflammatory Disease,Inflammatory Response,Neurological Disease,Nutritional Disease,Ophthalmic Disease,Organismal Injury and Abnormalities,Re…	Nucleus	ATM Signaling Axonal Guidance Signaling B Cell Receptor Signaling Bladder Cancer Signaling CDK5 Signaling Caveolar-mediated Endocytosis Signaling Cell Cycle: G1/S Checkpoint Regulation Chronic Myeloid Leukemia Signaling Cyclins and Cell Cycle Regulation DNA Double-Strand Break Repair by Homologous Recombination Ephrin Receptor Signaling G Protein Signaling Mediated by Tubby Glioma Signaling Integ…	miRNA down:mRNA up
miR-185	10	-8.629	TargetScan Human,miRecords	Experimentally Observed,Moderate (predicted)	AKT1	1	3.048	Antimicrobial Response,Cancer,Cardiovascular Disease,Connective Tissue Disorders,Dermatological Diseases and Conditions,Developmental Disorder,Endocrine System Disorders,Gastrointestinal Disease,Hematological Disease,Hepatic System Disease,Hereditary Disorder,Immunological Disease,Infectious Disease,Inflammatory Disease,Inflammatory Response,Metabolic Disease,Neurological Disease,Nutritional Dise…	Cytoplasm	14-3-3-mediated Signaling AMPK Signaling Acute Myeloid Leukemia Signaling Acute Phase Response Signaling Amyloid Processing Angiopoietin Signaling Axonal Guidance Signaling B Cell Receptor Signaling CD28 Signaling in T Helper Cells CNTF Signaling CREB Signaling in Neurons CTLA4 Signaling in Cytotoxic T Lymphocytes CXCR4 Signaling Cardiac Hypertrophy Signaling Ceramide Signaling Chronic Myeloid Le…	miRNA down:mRNA up
miR-1	17	-9.847	TarBase	Experimentally Observed	EGFR	7	1.802	Cancer,Cardiovascular Disease,Dermatological Diseases and Conditions,Developmental Disorder,Endocrine System Disorders,Gastrointestinal Disease,Hematological Disease,Hepatic System Disease,Hereditary Disorder,Immunological Disease,Infectious Disease,Inflammatory Disease,Inflammatory Response,Neurological Disease,Nutritional Disease,Ophthalmic Disease,Organismal Injury and Abnormalities,Psychologi…	Plasma Membrane	Agrin Interactions at Neuromuscular Junction Bladder Cancer Signaling Caveolar-mediated Endocytosis Signaling Cholecystokinin/Gastrin-mediated Signaling Colorectal Cancer Metastasis Signaling EGF Signaling ERK5 Signaling Epithelial Adherens Junction Signaling ErbB Signaling Estrogen-Dependent Breast Cancer Signaling FAK Signaling G Beta Gamma Signaling GNRH Signaling Gap Junction Signaling Gliobl…	miRNA down:mRNA up
miR-133b	10	-9.145	TargetScan Human	High (predicted)	EGFR	7	1.802	Cancer,Cardiovascular Disease,Dermatological Diseases and Conditions,Developmental Disorder,Endocrine System Disorders,Gastrointestinal Disease,Hematological Disease,Hepatic System Disease,Hereditary Disorder,Immunological Disease,Infectious Disease,Inflammatory Disease,Inflammatory Response,Neurological Disease,Nutritional Disease,Ophthalmic Disease,Organismal Injury and Abnormalities,Psychologi…	Plasma Membrane	Agrin Interactions at Neuromuscular Junction Bladder Cancer Signaling Caveolar-mediated Endocytosis Signaling Cholecystokinin/Gastrin-mediated Signaling Colorectal Cancer Metastasis Signaling EGF Signaling ERK5 Signaling Epithelial Adherens Junction Signaling ErbB Signaling Estrogen-Dependent Breast Cancer Signaling FAK Signaling G Beta Gamma Signaling GNRH Signaling Gap Junction Signaling Gliobl…	miRNA down:mRNA up
miR-149	10	-5.916	TargetScan Human	High (predicted)	EGFR	7	1.802	Cancer,Cardiovascular Disease,Dermatological Diseases and Conditions,Developmental Disorder,Endocrine System Disorders,Gastrointestinal Disease,Hematological Disease,Hepatic System Disease,Hereditary Disorder,Immunological Disease,Infectious Disease,Inflammatory Disease,Inflammatory Response,Neurological Disease,Nutritional Disease,Ophthalmic Disease,Organismal Injury and Abnormalities,Psychologi…	Plasma Membrane	Agrin Interactions at Neuromuscular Junction Bladder Cancer Signaling Caveolar-mediated Endocytosis Signaling Cholecystokinin/Gastrin-mediated Signaling Colorectal Cancer Metastasis Signaling EGF Signaling ERK5 Signaling Epithelial Adherens Junction Signaling ErbB Signaling Estrogen-Dependent Breast Cancer Signaling FAK Signaling G Beta Gamma Signaling GNRH Signaling Gap Junction Signaling Gliobl…	miRNA down:mRNA up
miR-15b	19	-7.879	TarBase	Experimentally Observed	EGFR	7	1.802	Cancer,Cardiovascular Disease,Dermatological Diseases and Conditions,Developmental Disorder,Endocrine System Disorders,Gastrointestinal Disease,Hematological Disease,Hepatic System Disease,Hereditary Disorder,Immunological Disease,Infectious Disease,Inflammatory Disease,Inflammatory Response,Neurological Disease,Nutritional Disease,Ophthalmic Disease,Organismal Injury and Abnormalities,Psychologi…	Plasma Membrane	Agrin Interactions at Neuromuscular Junction Bladder Cancer Signaling Caveolar-mediated Endocytosis Signaling Cholecystokinin/Gastrin-mediated Signaling Colorectal Cancer Metastasis Signaling EGF Signaling ERK5 Signaling Epithelial Adherens Junction Signaling ErbB Signaling Estrogen-Dependent Breast Cancer Signaling FAK Signaling G Beta Gamma Signaling GNRH Signaling Gap Junction Signaling Gliobl…	miRNA down:mRNA up
miR-27b	19	-9.267	TargetScan Human	High (predicted)	EGFR	7	1.802	Cancer,Cardiovascular Disease,Dermatological Diseases and Conditions,Developmental Disorder,Endocrine System Disorders,Gastrointestinal Disease,Hematological Disease,Hepatic System Disease,Hereditary Disorder,Immunological Disease,Infectious Disease,Inflammatory Disease,Inflammatory Response,Neurological Disease,Nutritional Disease,Ophthalmic Disease,Organismal Injury and Abnormalities,Psychologi…	Plasma Membrane	Agrin Interactions at Neuromuscular Junction Bladder Cancer Signaling Caveolar-mediated Endocytosis Signaling Cholecystokinin/Gastrin-mediated Signaling Colorectal Cancer Metastasis Signaling EGF Signaling ERK5 Signaling Epithelial Adherens Junction Signaling ErbB Signaling Estrogen-Dependent Breast Cancer Signaling FAK Signaling G Beta Gamma Signaling GNRH Signaling Gap Junction Signaling Gliobl…	miRNA down:mRNA up
miR-7	7	-10.098	TargetScan Human,miRecords	Experimentally Observed,High (predicted)	EGFR	7	1.802	Cancer,Cardiovascular Disease,Dermatological Diseases and Conditions,Developmental Disorder,Endocrine System Disorders,Gastrointestinal Disease,Hematological Disease,Hepatic System Disease,Hereditary Disorder,Immunological Disease,Infectious Disease,Inflammatory Disease,Inflammatory Response,Neurological Disease,Nutritional Disease,Ophthalmic Disease,Organismal Injury and Abnormalities,Psychologi…	Plasma Membrane	Agrin Interactions at Neuromuscular Junction Bladder Cancer Signaling Caveolar-mediated Endocytosis Signaling Cholecystokinin/Gastrin-mediated Signaling Colorectal Cancer Metastasis Signaling EGF Signaling ERK5 Signaling Epithelial Adherens Junction Signaling ErbB Signaling Estrogen-Dependent Breast Cancer Signaling FAK Signaling G Beta Gamma Signaling GNRH Signaling Gap Junction Signaling Gliobl…	miRNA down:mRNA up
miR-875-5p	4	-1.753	TargetScan Human	High (predicted)	EGFR	7	1.802	Cancer,Cardiovascular Disease,Dermatological Diseases and Conditions,Developmental Disorder,Endocrine System Disorders,Gastrointestinal Disease,Hematological Disease,Hepatic System Disease,Hereditary Disorder,Immunological Disease,Infectious Disease,Inflammatory Disease,Inflammatory Response,Neurological Disease,Nutritional Disease,Ophthalmic Disease,Organismal Injury and Abnormalities,Psychologi…	Plasma Membrane	Agrin Interactions at Neuromuscular Junction Bladder Cancer Signaling Caveolar-mediated Endocytosis Signaling Cholecystokinin/Gastrin-mediated Signaling Colorectal Cancer Metastasis Signaling EGF Signaling ERK5 Signaling Epithelial Adherens Junction Signaling ErbB Signaling Estrogen-Dependent Breast Cancer Signaling FAK Signaling G Beta Gamma Signaling GNRH Signaling Gap Junction Signaling Gliobl…	miRNA down:mRNA up
miR-125a-5p	11	-7.047	TargetScan Human	High (predicted)	FGFR2	3	1.922	Cancer,Connective Tissue Disorders,Dermatological Diseases and Conditions,Developmental Disorder,Endocrine System Disorders,Gastrointestinal Disease,Hematological Disease,Hepatic System Disease,Hereditary Disorder,Immunological Disease,Infectious Disease,Inflammatory Disease,Inflammatory Response,Metabolic Disease,Neurological Disease,Nutritional Disease,Ophthalmic Disease,Organismal Injury and A…	Plasma Membrane	FGF Signaling Hepatic Fibrosis / Hepatic Stellate Cell Activation Human Embryonic Stem Cell Pluripotency NF-ÎºB Signaling PTEN Signaling Regulation of the Epithelial-Mesenchymal Transition Pathway	miRNA down:mRNA up
miR-338-3p	9	-7.99	TargetScan Human	High (predicted)	FGFR2	3	1.922	Cancer,Connective Tissue Disorders,Dermatological Diseases and Conditions,Developmental Disorder,Endocrine System Disorders,Gastrointestinal Disease,Hematological Disease,Hepatic System Disease,Hereditary Disorder,Immunological Disease,Infectious Disease,Inflammatory Disease,Inflammatory Response,Metabolic Disease,Neurological Disease,Nutritional Disease,Ophthalmic Disease,Organismal Injury and A…	Plasma Membrane	FGF Signaling Hepatic Fibrosis / Hepatic Stellate Cell Activation Human Embryonic Stem Cell Pluripotency NF-ÎºB Signaling PTEN Signaling Regulation of the Epithelial-Mesenchymal Transition Pathway	miRNA down:mRNA up
miR-410	7	-6.979	TargetScan Human	High (predicted)	FGFR2	3	1.922	Cancer,Connective Tissue Disorders,Dermatological Diseases and Conditions,Developmental Disorder,Endocrine System Disorders,Gastrointestinal Disease,Hematological Disease,Hepatic System Disease,Hereditary Disorder,Immunological Disease,Infectious Disease,Inflammatory Disease,Inflammatory Response,Metabolic Disease,Neurological Disease,Nutritional Disease,Ophthalmic Disease,Organismal Injury and A…	Plasma Membrane	FGF Signaling Hepatic Fibrosis / Hepatic Stellate Cell Activation Human Embryonic Stem Cell Pluripotency NF-ÎºB Signaling PTEN Signaling Regulation of the Epithelial-Mesenchymal Transition Pathway	miRNA down:mRNA up
miR-101	11	-13.921	TargetScan Human	High (predicted)	FGFR3	5	2.128	Auditory Disease,Cancer,Connective Tissue Disorders,Dermatological Diseases and Conditions,Developmental Disorder,Gastrointestinal Disease,Hematological Disease,Hepatic System Disease,Hereditary Disorder,Immunological Disease,Inflammatory Disease,Neurological Disease,Organismal Injury and Abnormalities,Renal and Urological Disease,Reproductive System Disease,Respiratory Disease,Skeletal and Muscu…	Plasma Membrane	Bladder Cancer Signaling FGF Signaling Human Embryonic Stem Cell Pluripotency NF-ÎºB Signaling PTEN Signaling Regulation of the Epithelial-Mesenchymal Transition Pathway	miRNA down:mRNA up
miR-132	2	-5.39	TargetScan Human	High (predicted)	FGFR3	5	2.128	Auditory Disease,Cancer,Connective Tissue Disorders,Dermatological Diseases and Conditions,Developmental Disorder,Gastrointestinal Disease,Hematological Disease,Hepatic System Disease,Hereditary Disorder,Immunological Disease,Inflammatory Disease,Neurological Disease,Organismal Injury and Abnormalities,Renal and Urological Disease,Reproductive System Disease,Respiratory Disease,Skeletal and Muscu…	Plasma Membrane	Bladder Cancer Signaling FGF Signaling Human Embryonic Stem Cell Pluripotency NF-ÎºB Signaling PTEN Signaling Regulation of the Epithelial-Mesenchymal Transition Pathway	miRNA down:mRNA up
miR-186	11	-8.232	TargetScan Human	High (predicted)	FGFR3	5	2.128	Auditory Disease,Cancer,Connective Tissue Disorders,Dermatological Diseases and Conditions,Developmental Disorder,Gastrointestinal Disease,Hematological Disease,Hepatic System Disease,Hereditary Disorder,Immunological Disease,Inflammatory Disease,Neurological Disease,Organismal Injury and Abnormalities,Renal and Urological Disease,Reproductive System Disease,Respiratory Disease,Skeletal and Muscu…	Plasma Membrane	Bladder Cancer Signaling FGF Signaling Human Embryonic Stem Cell Pluripotency NF-ÎºB Signaling PTEN Signaling Regulation of the Epithelial-Mesenchymal Transition Pathway	miRNA down:mRNA up
miR-23a	18	-8.947	TargetScan Human	High (predicted)	FGFR3	5	2.128	Auditory Disease,Cancer,Connective Tissue Disorders,Dermatological Diseases and Conditions,Developmental Disorder,Gastrointestinal Disease,Hematological Disease,Hepatic System Disease,Hereditary Disorder,Immunological Disease,Inflammatory Disease,Neurological Disease,Organismal Injury and Abnormalities,Renal and Urological Disease,Reproductive System Disease,Respiratory Disease,Skeletal and Muscu…	Plasma Membrane	Bladder Cancer Signaling FGF Signaling Human Embryonic Stem Cell Pluripotency NF-ÎºB Signaling PTEN Signaling Regulation of the Epithelial-Mesenchymal Transition Pathway	miRNA down:mRNA up
miR-296	13	-11.295	TargetScan Human	High (predicted)	FGFR3	5	2.128	Auditory Disease,Cancer,Connective Tissue Disorders,Dermatological Diseases and Conditions,Developmental Disorder,Gastrointestinal Disease,Hematological Disease,Hepatic System Disease,Hereditary Disorder,Immunological Disease,Inflammatory Disease,Neurological Disease,Organismal Injury and Abnormalities,Renal and Urological Disease,Reproductive System Disease,Respiratory Disease,Skeletal and Muscu…	Plasma Membrane	Bladder Cancer Signaling FGF Signaling Human Embryonic Stem Cell Pluripotency NF-ÎºB Signaling PTEN Signaling Regulation of the Epithelial-Mesenchymal Transition Pathway	miRNA down:mRNA up
let-7c	19	-11.296	miRecords	Experimentally Observed	HRAS	1	1.497	Cancer,Cardiovascular Disease,Connective Tissue Disorders,Dermatological Diseases and Conditions,Developmental Disorder,Endocrine System Disorders,Gastrointestinal Disease,Hematological Disease,Hepatic System Disease,Hereditary Disorder,Hypersensitivity Response,Infectious Disease,Inflammatory Disease,Inflammatory Response,Metabolic Disease,Neurological Disease,Organismal Injury and Abnormalities…	Plasma Membrane	14-3-3-mediated Signaling Actin Cytoskeleton Signaling Actin Nucleation by ARP-WASP Complex Acute Myeloid Leukemia Signaling Acute Phase Response Signaling Agrin Interactions at Neuromuscular Junction Angiopoietin Signaling Antiproliferative Role of Somatostatin Receptor 2 Apoptosis Signaling Axonal Guidance Signaling B Cell Receptor Signaling BMP signaling pathway Bladder Cancer Signaling Breast…	miRNA down:mRNA up
let-7c	19	-11.296	TarBase,miRecords	Experimentally Observed	KRAS	9	1.156	Cancer,Cardiovascular Disease,Connective Tissue Disorders,Dermatological Diseases and Conditions,Developmental Disorder,Endocrine System Disorders,Gastrointestinal Disease,Hematological Disease,Hepatic System Disease,Hereditary Disorder,Immunological Disease,Inflammatory Disease,Inflammatory Response,Neurological Disease,Organismal Injury and Abnormalities,Psychological Disorders,Renal and Urolog…	Cytoplasm	14-3-3-mediated Signaling Actin Cytoskeleton Signaling Actin Nucleation by ARP-WASP Complex Acute Myeloid Leukemia Signaling Acute Phase Response Signaling Agrin Interactions at Neuromuscular Junction Aldosterone Signaling in Epithelial Cells Angiopoietin Signaling Antiproliferative Role of Somatostatin Receptor 2 Apoptosis Signaling Axonal Guidance Signaling B Cell Receptor Signaling BMP signali…	miRNA down:mRNA up
miR-1	17	-9.847	TargetScan Human	High (predicted)	KRAS	9	1.156	Cancer,Cardiovascular Disease,Connective Tissue Disorders,Dermatological Diseases and Conditions,Developmental Disorder,Endocrine System Disorders,Gastrointestinal Disease,Hematological Disease,Hepatic System Disease,Hereditary Disorder,Immunological Disease,Inflammatory Disease,Inflammatory Response,Neurological Disease,Organismal Injury and Abnormalities,Psychological Disorders,Renal and Urolog…	Cytoplasm	14-3-3-mediated Signaling Actin Cytoskeleton Signaling Actin Nucleation by ARP-WASP Complex Acute Myeloid Leukemia Signaling Acute Phase Response Signaling Agrin Interactions at Neuromuscular Junction Aldosterone Signaling in Epithelial Cells Angiopoietin Signaling Antiproliferative Role of Somatostatin Receptor 2 Apoptosis Signaling Axonal Guidance Signaling B Cell Receptor Signaling BMP signali…	miRNA down:mRNA up
miR-15b	19	-7.879	TargetScan Human	High (predicted)	KRAS	9	1.156	Cancer,Cardiovascular Disease,Connective Tissue Disorders,Dermatological Diseases and Conditions,Developmental Disorder,Endocrine System Disorders,Gastrointestinal Disease,Hematological Disease,Hepatic System Disease,Hereditary Disorder,Immunological Disease,Inflammatory Disease,Inflammatory Response,Neurological Disease,Organismal Injury and Abnormalities,Psychological Disorders,Renal and Urolog…	Cytoplasm	14-3-3-mediated Signaling Actin Cytoskeleton Signaling Actin Nucleation by ARP-WASP Complex Acute Myeloid Leukemia Signaling Acute Phase Response Signaling Agrin Interactions at Neuromuscular Junction Aldosterone Signaling in Epithelial Cells Angiopoietin Signaling Antiproliferative Role of Somatostatin Receptor 2 Apoptosis Signaling Axonal Guidance Signaling B Cell Receptor Signaling BMP signali…	miRNA down:mRNA up
miR-193a-3p	3	-1.595	TargetScan Human	High (predicted)	KRAS	9	1.156	Cancer,Cardiovascular Disease,Connective Tissue Disorders,Dermatological Diseases and Conditions,Developmental Disorder,Endocrine System Disorders,Gastrointestinal Disease,Hematological Disease,Hepatic System Disease,Hereditary Disorder,Immunological Disease,Inflammatory Disease,Inflammatory Response,Neurological Disease,Organismal Injury and Abnormalities,Psychological Disorders,Renal and Urolog…	Cytoplasm	14-3-3-mediated Signaling Actin Cytoskeleton Signaling Actin Nucleation by ARP-WASP Complex Acute Myeloid Leukemia Signaling Acute Phase Response Signaling Agrin Interactions at Neuromuscular Junction Aldosterone Signaling in Epithelial Cells Angiopoietin Signaling Antiproliferative Role of Somatostatin Receptor 2 Apoptosis Signaling Axonal Guidance Signaling B Cell Receptor Signaling BMP signali…	miRNA down:mRNA up
miR-19a	18	-2.971	TargetScan Human	High (predicted)	KRAS	9	1.156	Cancer,Cardiovascular Disease,Connective Tissue Disorders,Dermatological Diseases and Conditions,Developmental Disorder,Endocrine System Disorders,Gastrointestinal Disease,Hematological Disease,Hepatic System Disease,Hereditary Disorder,Immunological Disease,Inflammatory Disease,Inflammatory Response,Neurological Disease,Organismal Injury and Abnormalities,Psychological Disorders,Renal and Urolog…	Cytoplasm	14-3-3-mediated Signaling Actin Cytoskeleton Signaling Actin Nucleation by ARP-WASP Complex Acute Myeloid Leukemia Signaling Acute Phase Response Signaling Agrin Interactions at Neuromuscular Junction Aldosterone Signaling in Epithelial Cells Angiopoietin Signaling Antiproliferative Role of Somatostatin Receptor 2 Apoptosis Signaling Axonal Guidance Signaling B Cell Receptor Signaling BMP signali…	miRNA down:mRNA up
miR-27b	19	-9.267	TargetScan Human	High (predicted)	KRAS	9	1.156	Cancer,Cardiovascular Disease,Connective Tissue Disorders,Dermatological Diseases and Conditions,Developmental Disorder,Endocrine System Disorders,Gastrointestinal Disease,Hematological Disease,Hepatic System Disease,Hereditary Disorder,Immunological Disease,Inflammatory Disease,Inflammatory Response,Neurological Disease,Organismal Injury and Abnormalities,Psychological Disorders,Renal and Urolog…	Cytoplasm	14-3-3-mediated Signaling Actin Cytoskeleton Signaling Actin Nucleation by ARP-WASP Complex Acute Myeloid Leukemia Signaling Acute Phase Response Signaling Agrin Interactions at Neuromuscular Junction Aldosterone Signaling in Epithelial Cells Angiopoietin Signaling Antiproliferative Role of Somatostatin Receptor 2 Apoptosis Signaling Axonal Guidance Signaling B Cell Receptor Signaling BMP signali…	miRNA down:mRNA up
miR-323-3p	1	-4.738	TargetScan Human	High (predicted)	KRAS	9	1.156	Cancer,Cardiovascular Disease,Connective Tissue Disorders,Dermatological Diseases and Conditions,Developmental Disorder,Endocrine System Disorders,Gastrointestinal Disease,Hematological Disease,Hepatic System Disease,Hereditary Disorder,Immunological Disease,Inflammatory Disease,Inflammatory Response,Neurological Disease,Organismal Injury and Abnormalities,Psychological Disorders,Renal and Urolog…	Cytoplasm	14-3-3-mediated Signaling Actin Cytoskeleton Signaling Actin Nucleation by ARP-WASP Complex Acute Myeloid Leukemia Signaling Acute Phase Response Signaling Agrin Interactions at Neuromuscular Junction Aldosterone Signaling in Epithelial Cells Angiopoietin Signaling Antiproliferative Role of Somatostatin Receptor 2 Apoptosis Signaling Axonal Guidance Signaling B Cell Receptor Signaling BMP signali…	miRNA down:mRNA up
miR-384	6	-12.1	TargetScan Human	High (predicted)	KRAS	9	1.156	Cancer,Cardiovascular Disease,Connective Tissue Disorders,Dermatological Diseases and Conditions,Developmental Disorder,Endocrine System Disorders,Gastrointestinal Disease,Hematological Disease,Hepatic System Disease,Hereditary Disorder,Immunological Disease,Inflammatory Disease,Inflammatory Response,Neurological Disease,Organismal Injury and Abnormalities,Psychological Disorders,Renal and Urolog…	Cytoplasm	14-3-3-mediated Signaling Actin Cytoskeleton Signaling Actin Nucleation by ARP-WASP Complex Acute Myeloid Leukemia Signaling Acute Phase Response Signaling Agrin Interactions at Neuromuscular Junction Aldosterone Signaling in Epithelial Cells Angiopoietin Signaling Antiproliferative Role of Somatostatin Receptor 2 Apoptosis Signaling Axonal Guidance Signaling B Cell Receptor Signaling BMP signali…	miRNA down:mRNA up
miR-1271	11	-2.568	TargetScan Human	High (predicted)	KRAS	9	1.156	Cancer,Cardiovascular Disease,Connective Tissue Disorders,Dermatological Diseases and Conditions,Developmental Disorder,Endocrine System Disorders,Gastrointestinal Disease,Hematological Disease,Hepatic System Disease,Hereditary Disorder,Immunological Disease,Inflammatory Disease,Inflammatory Response,Neurological Disease,Organismal Injury and Abnormalities,Psychological Disorders,Renal and Urolog…	Cytoplasm	14-3-3-mediated Signaling Actin Cytoskeleton Signaling Actin Nucleation by ARP-WASP Complex Acute Myeloid Leukemia Signaling Acute Phase Response Signaling Agrin Interactions at Neuromuscular Junction Aldosterone Signaling in Epithelial Cells Angiopoietin Signaling Antiproliferative Role of Somatostatin Receptor 2 Apoptosis Signaling Axonal Guidance Signaling B Cell Receptor Signaling BMP signali…	miRNA down:mRNA up
miR-1	17	-9.847	TarBase,TargetScan Human,miRecords	Experimentally Observed,High (predicted)	MET	8	1.504	Cancer,Developmental Disorder,Endocrine System Disorders,Gastrointestinal Disease,Hepatic System Disease,Hypersensitivity Response,Inflammatory Response,Metabolic Disease,Neurological Disease,Nutritional Disease,Organismal Injury and Abnormalities,Psychological Disorders,Renal and Urological Disease,Reproductive System Disease,Respiratory Disease,Skeletal and Muscular Disorders	Plasma Membrane	Clathrin-mediated Endocytosis Signaling Epithelial Adherens Junction Signaling FGF Signaling HGF Signaling Hepatic Fibrosis / Hepatic Stellate Cell Activation Macropinocytosis Signaling Regulation of the Epithelial-Mesenchymal Transition Pathway Remodeling of Epithelial Adherens Junctions Renal Cell Carcinoma Signaling Semaphorin Signaling in Neurons	miRNA down:mRNA up
miR-101	11	-13.921	TargetScan Human	High (predicted)	MET	8	1.504	Cancer,Developmental Disorder,Endocrine System Disorders,Gastrointestinal Disease,Hepatic System Disease,Hypersensitivity Response,Inflammatory Response,Metabolic Disease,Neurological Disease,Nutritional Disease,Organismal Injury and Abnormalities,Psychological Disorders,Renal and Urological Disease,Reproductive System Disease,Respiratory Disease,Skeletal and Muscular Disorders	Plasma Membrane	Clathrin-mediated Endocytosis Signaling Epithelial Adherens Junction Signaling FGF Signaling HGF Signaling Hepatic Fibrosis / Hepatic Stellate Cell Activation Macropinocytosis Signaling Regulation of the Epithelial-Mesenchymal Transition Pathway Remodeling of Epithelial Adherens Junctions Renal Cell Carcinoma Signaling Semaphorin Signaling in Neurons	miRNA down:mRNA up
miR-1269	1	-4.298	TargetScan Human	High (predicted)	MET	8	1.504	Cancer,Developmental Disorder,Endocrine System Disorders,Gastrointestinal Disease,Hepatic System Disease,Hypersensitivity Response,Inflammatory Response,Metabolic Disease,Neurological Disease,Nutritional Disease,Organismal Injury and Abnormalities,Psychological Disorders,Renal and Urological Disease,Reproductive System Disease,Respiratory Disease,Skeletal and Muscular Disorders	Plasma Membrane	Clathrin-mediated Endocytosis Signaling Epithelial Adherens Junction Signaling FGF Signaling HGF Signaling Hepatic Fibrosis / Hepatic Stellate Cell Activation Macropinocytosis Signaling Regulation of the Epithelial-Mesenchymal Transition Pathway Remodeling of Epithelial Adherens Junctions Renal Cell Carcinoma Signaling Semaphorin Signaling in Neurons	miRNA down:mRNA up
miR-130b	12	-10.141	TargetScan Human	High (predicted)	MET	8	1.504	Cancer,Developmental Disorder,Endocrine System Disorders,Gastrointestinal Disease,Hepatic System Disease,Hypersensitivity Response,Inflammatory Response,Metabolic Disease,Neurological Disease,Nutritional Disease,Organismal Injury and Abnormalities,Psychological Disorders,Renal and Urological Disease,Reproductive System Disease,Respiratory Disease,Skeletal and Muscular Disorders	Plasma Membrane	Clathrin-mediated Endocytosis Signaling Epithelial Adherens Junction Signaling FGF Signaling HGF Signaling Hepatic Fibrosis / Hepatic Stellate Cell Activation Macropinocytosis Signaling Regulation of the Epithelial-Mesenchymal Transition Pathway Remodeling of Epithelial Adherens Junctions Renal Cell Carcinoma Signaling Semaphorin Signaling in Neurons	miRNA down:mRNA up
miR-152	12	-7.994	TargetScan Human	High (predicted)	MET	8	1.504	Cancer,Developmental Disorder,Endocrine System Disorders,Gastrointestinal Disease,Hepatic System Disease,Hypersensitivity Response,Inflammatory Response,Metabolic Disease,Neurological Disease,Nutritional Disease,Organismal Injury and Abnormalities,Psychological Disorders,Renal and Urological Disease,Reproductive System Disease,Respiratory Disease,Skeletal and Muscular Disorders	Plasma Membrane	Clathrin-mediated Endocytosis Signaling Epithelial Adherens Junction Signaling FGF Signaling HGF Signaling Hepatic Fibrosis / Hepatic Stellate Cell Activation Macropinocytosis Signaling Regulation of the Epithelial-Mesenchymal Transition Pathway Remodeling of Epithelial Adherens Junctions Renal Cell Carcinoma Signaling Semaphorin Signaling in Neurons	miRNA down:mRNA up
miR-23a	18	-8.947	TargetScan Human,miRecords	Experimentally Observed,High (predicted)	MET	8	1.504	Cancer,Developmental Disorder,Endocrine System Disorders,Gastrointestinal Disease,Hepatic System Disease,Hypersensitivity Response,Inflammatory Response,Metabolic Disease,Neurological Disease,Nutritional Disease,Organismal Injury and Abnormalities,Psychological Disorders,Renal and Urological Disease,Reproductive System Disease,Respiratory Disease,Skeletal and Muscular Disorders	Plasma Membrane	Clathrin-mediated Endocytosis Signaling Epithelial Adherens Junction Signaling FGF Signaling HGF Signaling Hepatic Fibrosis / Hepatic Stellate Cell Activation Macropinocytosis Signaling Regulation of the Epithelial-Mesenchymal Transition Pathway Remodeling of Epithelial Adherens Junctions Renal Cell Carcinoma Signaling Semaphorin Signaling in Neurons	miRNA down:mRNA up
miR-27b	19	-9.267	TargetScan Human	High (predicted)	MET	8	1.504	Cancer,Developmental Disorder,Endocrine System Disorders,Gastrointestinal Disease,Hepatic System Disease,Hypersensitivity Response,Inflammatory Response,Metabolic Disease,Neurological Disease,Nutritional Disease,Organismal Injury and Abnormalities,Psychological Disorders,Renal and Urological Disease,Reproductive System Disease,Respiratory Disease,Skeletal and Muscular Disorders	Plasma Membrane	Clathrin-mediated Endocytosis Signaling Epithelial Adherens Junction Signaling FGF Signaling HGF Signaling Hepatic Fibrosis / Hepatic Stellate Cell Activation Macropinocytosis Signaling Regulation of the Epithelial-Mesenchymal Transition Pathway Remodeling of Epithelial Adherens Junctions Renal Cell Carcinoma Signaling Semaphorin Signaling in Neurons	miRNA down:mRNA up
miR-34c	14	-4.243	Ingenuity Expert Findings,TargetScan Human,miRecords	Experimentally Observed,High (predicted)	MET	8	1.504	Cancer,Developmental Disorder,Endocrine System Disorders,Gastrointestinal Disease,Hepatic System Disease,Hypersensitivity Response,Inflammatory Response,Metabolic Disease,Neurological Disease,Nutritional Disease,Organismal Injury and Abnormalities,Psychological Disorders,Renal and Urological Disease,Reproductive System Disease,Respiratory Disease,Skeletal and Muscular Disorders	Plasma Membrane	Clathrin-mediated Endocytosis Signaling Epithelial Adherens Junction Signaling FGF Signaling HGF Signaling Hepatic Fibrosis / Hepatic Stellate Cell Activation Macropinocytosis Signaling Regulation of the Epithelial-Mesenchymal Transition Pathway Remodeling of Epithelial Adherens Junctions Renal Cell Carcinoma Signaling Semaphorin Signaling in Neurons	miRNA down:mRNA up
miR-19a	18	-2.971	TargetScan Human	High (predicted)	PIK3CA	2	1.988	Cancer,Cardiovascular Disease,Dermatological Diseases and Conditions,Developmental Disorder,Endocrine System Disorders,Gastrointestinal Disease,Hematological Disease,Hepatic System Disease,Hereditary Disorder,Immunological Disease,Inflammatory Response,Metabolic Disease,Neurological Disease,Organismal Injury and Abnormalities,Renal and Urological Disease,Reproductive System Disease,Respiratory Di…	Cytoplasm	14-3-3-mediated Signaling 3-phosphoinositide Biosynthesis AMPK Signaling Actin Cytoskeleton Signaling Acute Myeloid Leukemia Signaling Acute Phase Response Signaling Aldosterone Signaling in Epithelial Cells Amyotrophic Lateral Sclerosis Signaling Angiopoietin Signaling Antiproliferative Role of Somatostatin Receptor 2 Axonal Guidance Signaling B Cell Receptor Signaling Breast Cancer Regulation b…	miRNA down:mRNA up
miR-203	13	-6.389	TargetScan Human	High (predicted)	PIK3CA	2	1.988	Cancer,Cardiovascular Disease,Dermatological Diseases and Conditions,Developmental Disorder,Endocrine System Disorders,Gastrointestinal Disease,Hematological Disease,Hepatic System Disease,Hereditary Disorder,Immunological Disease,Inflammatory Response,Metabolic Disease,Neurological Disease,Organismal Injury and Abnormalities,Renal and Urological Disease,Reproductive System Disease,Respiratory Di…	Cytoplasm	14-3-3-mediated Signaling 3-phosphoinositide Biosynthesis AMPK Signaling Actin Cytoskeleton Signaling Acute Myeloid Leukemia Signaling Acute Phase Response Signaling Aldosterone Signaling in Epithelial Cells Amyotrophic Lateral Sclerosis Signaling Angiopoietin Signaling Antiproliferative Role of Somatostatin Receptor 2 Axonal Guidance Signaling B Cell Receptor Signaling Breast Cancer Regulation b…	miRNA down:mRNA up
miR-125a-5p	11	-7.047	TargetScan Human	High (predicted)	RET	7	1.263	Auditory Disease,Cancer,Cardiovascular Disease,Connective Tissue Disorders,Dermatological Diseases and Conditions,Developmental Disorder,Endocrine System Disorders,Gastrointestinal Disease,Hematological Disease,Hepatic System Disease,Hereditary Disorder,Immunological Disease,Inflammatory Disease,Inflammatory Response,Neurological Disease,Organismal Injury and Abnormalities,Renal and Urological Di…	Plasma Membrane	GDNF Family Ligand-Receptor Interactions Thyroid Cancer Signaling	miRNA down:mRNA up
miR-136	2	-17.538	TargetScan Human	High (predicted)	RET	7	1.263	Auditory Disease,Cancer,Cardiovascular Disease,Connective Tissue Disorders,Dermatological Diseases and Conditions,Developmental Disorder,Endocrine System Disorders,Gastrointestinal Disease,Hematological Disease,Hepatic System Disease,Hereditary Disorder,Immunological Disease,Inflammatory Disease,Inflammatory Response,Neurological Disease,Organismal Injury and Abnormalities,Renal and Urological Di…	Plasma Membrane	GDNF Family Ligand-Receptor Interactions Thyroid Cancer Signaling	miRNA down:mRNA up
miR-218	15	-3.008	TargetScan Human	High (predicted)	RET	7	1.263	Auditory Disease,Cancer,Cardiovascular Disease,Connective Tissue Disorders,Dermatological Diseases and Conditions,Developmental Disorder,Endocrine System Disorders,Gastrointestinal Disease,Hematological Disease,Hepatic System Disease,Hereditary Disorder,Immunological Disease,Inflammatory Disease,Inflammatory Response,Neurological Disease,Organismal Injury and Abnormalities,Renal and Urological Di…	Plasma Membrane	GDNF Family Ligand-Receptor Interactions Thyroid Cancer Signaling	miRNA down:mRNA up
miR-23a	18	-8.947	TargetScan Human	High (predicted)	RET	7	1.263	Auditory Disease,Cancer,Cardiovascular Disease,Connective Tissue Disorders,Dermatological Diseases and Conditions,Developmental Disorder,Endocrine System Disorders,Gastrointestinal Disease,Hematological Disease,Hepatic System Disease,Hereditary Disorder,Immunological Disease,Inflammatory Disease,Inflammatory Response,Neurological Disease,Organismal Injury and Abnormalities,Renal and Urological Di…	Plasma Membrane	GDNF Family Ligand-Receptor Interactions Thyroid Cancer Signaling	miRNA down:mRNA up
miR-27b	19	-9.267	TargetScan Human	High (predicted)	RET	7	1.263	Auditory Disease,Cancer,Cardiovascular Disease,Connective Tissue Disorders,Dermatological Diseases and Conditions,Developmental Disorder,Endocrine System Disorders,Gastrointestinal Disease,Hematological Disease,Hepatic System Disease,Hereditary Disorder,Immunological Disease,Inflammatory Disease,Inflammatory Response,Neurological Disease,Organismal Injury and Abnormalities,Renal and Urological Di…	Plasma Membrane	GDNF Family Ligand-Receptor Interactions Thyroid Cancer Signaling	miRNA down:mRNA up
miR-34c	14	-4.243	TargetScan Human	High (predicted)	RET	7	1.263	Auditory Disease,Cancer,Cardiovascular Disease,Connective Tissue Disorders,Dermatological Diseases and Conditions,Developmental Disorder,Endocrine System Disorders,Gastrointestinal Disease,Hematological Disease,Hepatic System Disease,Hereditary Disorder,Immunological Disease,Inflammatory Disease,Inflammatory Response,Neurological Disease,Organismal Injury and Abnormalities,Renal and Urological Di…	Plasma Membrane	GDNF Family Ligand-Receptor Interactions Thyroid Cancer Signaling	miRNA down:mRNA up
miR-1271	11	-2.568	TargetScan Human	High (predicted)	RET	7	1.263	Auditory Disease,Cancer,Cardiovascular Disease,Connective Tissue Disorders,Dermatological Diseases and Conditions,Developmental Disorder,Endocrine System Disorders,Gastrointestinal Disease,Hematological Disease,Hepatic System Disease,Hereditary Disorder,Immunological Disease,Inflammatory Disease,Inflammatory Response,Neurological Disease,Organismal Injury and Abnormalities,Renal and Urological Di…	Plasma Membrane	GDNF Family Ligand-Receptor Interactions Thyroid Cancer Signaling	miRNA down:mRNA up
let-7c	19	-11.296	TargetScan Human	High (predicted)	ABL2	20	2.288	Cancer,Cardiovascular Disease,Connective Tissue Disorders,Gastrointestinal Disease,Hematological Disease,Organismal Injury and Abnormalities	Cytoplasm	PDGF Signaling RhoA Signaling	miRNA down:mRNA up
miR-1	17	-9.847	TargetScan Human	High (predicted)	ABL2	20	2.288	Cancer,Cardiovascular Disease,Connective Tissue Disorders,Gastrointestinal Disease,Hematological Disease,Organismal Injury and Abnormalities	Cytoplasm	PDGF Signaling RhoA Signaling	miRNA down:mRNA up
miR-107	11	-12.308	TargetScan Human	High (predicted)	ABL2	20	2.288	Cancer,Cardiovascular Disease,Connective Tissue Disorders,Gastrointestinal Disease,Hematological Disease,Organismal Injury and Abnormalities	Cytoplasm	PDGF Signaling RhoA Signaling	miRNA down:mRNA up
miR-125a-5p	11	-7.047	TargetScan Human	High (predicted)	ABL2	20	2.288	Cancer,Cardiovascular Disease,Connective Tissue Disorders,Gastrointestinal Disease,Hematological Disease,Organismal Injury and Abnormalities	Cytoplasm	PDGF Signaling RhoA Signaling	miRNA down:mRNA up
miR-133b	10	-9.145	TargetScan Human	High (predicted)	ABL2	20	2.288	Cancer,Cardiovascular Disease,Connective Tissue Disorders,Gastrointestinal Disease,Hematological Disease,Organismal Injury and Abnormalities	Cytoplasm	PDGF Signaling RhoA Signaling	miRNA down:mRNA up
miR-141	9	-5.887	TargetScan Human	High (predicted)	ABL2	20	2.288	Cancer,Cardiovascular Disease,Connective Tissue Disorders,Gastrointestinal Disease,Hematological Disease,Organismal Injury and Abnormalities	Cytoplasm	PDGF Signaling RhoA Signaling	miRNA down:mRNA up
miR-142-3p	13	-7.376	TargetScan Human	High (predicted)	ABL2	20	2.288	Cancer,Cardiovascular Disease,Connective Tissue Disorders,Gastrointestinal Disease,Hematological Disease,Organismal Injury and Abnormalities	Cytoplasm	PDGF Signaling RhoA Signaling	miRNA down:mRNA up
miR-152	12	-7.994	TargetScan Human	High (predicted)	ABL2	20	2.288	Cancer,Cardiovascular Disease,Connective Tissue Disorders,Gastrointestinal Disease,Hematological Disease,Organismal Injury and Abnormalities	Cytoplasm	PDGF Signaling RhoA Signaling	miRNA down:mRNA up
miR-15b	19	-7.879	TargetScan Human	High (predicted)	ABL2	20	2.288	Cancer,Cardiovascular Disease,Connective Tissue Disorders,Gastrointestinal Disease,Hematological Disease,Organismal Injury and Abnormalities	Cytoplasm	PDGF Signaling RhoA Signaling	miRNA down:mRNA up
miR-186	11	-8.232	TargetScan Human	High (predicted)	ABL2	20	2.288	Cancer,Cardiovascular Disease,Connective Tissue Disorders,Gastrointestinal Disease,Hematological Disease,Organismal Injury and Abnormalities	Cytoplasm	PDGF Signaling RhoA Signaling	miRNA down:mRNA up
miR-188-3p	3	-4.146	TargetScan Human	High (predicted)	ABL2	20	2.288	Cancer,Cardiovascular Disease,Connective Tissue Disorders,Gastrointestinal Disease,Hematological Disease,Organismal Injury and Abnormalities	Cytoplasm	PDGF Signaling RhoA Signaling	miRNA down:mRNA up
miR-218	15	-3.008	TargetScan Human	High (predicted)	ABL2	20	2.288	Cancer,Cardiovascular Disease,Connective Tissue Disorders,Gastrointestinal Disease,Hematological Disease,Organismal Injury and Abnormalities	Cytoplasm	PDGF Signaling RhoA Signaling	miRNA down:mRNA up
miR-23a	18	-8.947	TargetScan Human	High (predicted)	ABL2	20	2.288	Cancer,Cardiovascular Disease,Connective Tissue Disorders,Gastrointestinal Disease,Hematological Disease,Organismal Injury and Abnormalities	Cytoplasm	PDGF Signaling RhoA Signaling	miRNA down:mRNA up
miR-27b	19	-9.267	TargetScan Human	High (predicted)	ABL2	20	2.288	Cancer,Cardiovascular Disease,Connective Tissue Disorders,Gastrointestinal Disease,Hematological Disease,Organismal Injury and Abnormalities	Cytoplasm	PDGF Signaling RhoA Signaling	miRNA down:mRNA up
miR-324-5p	4	-1.797	TargetScan Human	High (predicted)	ABL2	20	2.288	Cancer,Cardiovascular Disease,Connective Tissue Disorders,Gastrointestinal Disease,Hematological Disease,Organismal Injury and Abnormalities	Cytoplasm	PDGF Signaling RhoA Signaling	miRNA down:mRNA up
miR-362-3p	8	-4.039	TargetScan Human	High (predicted)	ABL2	20	2.288	Cancer,Cardiovascular Disease,Connective Tissue Disorders,Gastrointestinal Disease,Hematological Disease,Organismal Injury and Abnormalities	Cytoplasm	PDGF Signaling RhoA Signaling	miRNA down:mRNA up
miR-338-3p	9	-7.99	TargetScan Human	High (predicted)	ABL2	20	2.288	Cancer,Cardiovascular Disease,Connective Tissue Disorders,Gastrointestinal Disease,Hematological Disease,Organismal Injury and Abnormalities	Cytoplasm	PDGF Signaling RhoA Signaling	miRNA down:mRNA up
miR-505	5	-3.291	TargetScan Human	High (predicted)	ABL2	20	2.288	Cancer,Cardiovascular Disease,Connective Tissue Disorders,Gastrointestinal Disease,Hematological Disease,Organismal Injury and Abnormalities	Cytoplasm	PDGF Signaling RhoA Signaling	miRNA down:mRNA up
miR-590-3P	16	-2.336	TargetScan Human	High (predicted)	ABL2	20	2.288	Cancer,Cardiovascular Disease,Connective Tissue Disorders,Gastrointestinal Disease,Hematological Disease,Organismal Injury and Abnormalities	Cytoplasm	PDGF Signaling RhoA Signaling	miRNA down:mRNA up
miR-367	12	-15.877	TargetScan Human	High (predicted)	ABL2	20	2.288	Cancer,Cardiovascular Disease,Connective Tissue Disorders,Gastrointestinal Disease,Hematological Disease,Organismal Injury and Abnormalities	Cytoplasm	PDGF Signaling RhoA Signaling	miRNA down:mRNA up
let-7c	19	-11.296	TargetScan Human	High (predicted)	AKT2	4	4.424	Cancer,Cardiovascular Disease,Connective Tissue Disorders,Developmental Disorder,Endocrine System Disorders,Gastrointestinal Disease,Hematological Disease,Hereditary Disorder,Infectious Disease,Inflammatory Disease,Inflammatory Response,Metabolic Disease,Neurological Disease,Nutritional Disease,Organismal Injury and Abnormalities,Reproductive System Disease,Respiratory Disease,Skeletal and Muscul…	Cytoplasm	14-3-3-mediated Signaling AMPK Signaling Acute Myeloid Leukemia Signaling Acute Phase Response Signaling Amyloid Processing Angiopoietin Signaling Axonal Guidance Signaling B Cell Receptor Signaling CD28 Signaling in T Helper Cells CREB Signaling in Neurons CTLA4 Signaling in Cytotoxic T Lymphocytes CXCR4 Signaling Ceramide Signaling Chronic Myeloid Leukemia Signaling Colorectal Cancer Metastasis…	miRNA down:mRNA up
miR-184	5	-8.589	miRecords	Experimentally Observed	AKT2	4	4.424	Cancer,Cardiovascular Disease,Connective Tissue Disorders,Developmental Disorder,Endocrine System Disorders,Gastrointestinal Disease,Hematological Disease,Hereditary Disorder,Infectious Disease,Inflammatory Disease,Inflammatory Response,Metabolic Disease,Neurological Disease,Nutritional Disease,Organismal Injury and Abnormalities,Reproductive System Disease,Respiratory Disease,Skeletal and Muscul…	Cytoplasm	14-3-3-mediated Signaling AMPK Signaling Acute Myeloid Leukemia Signaling Acute Phase Response Signaling Amyloid Processing Angiopoietin Signaling Axonal Guidance Signaling B Cell Receptor Signaling CD28 Signaling in T Helper Cells CREB Signaling in Neurons CTLA4 Signaling in Cytotoxic T Lymphocytes CXCR4 Signaling Ceramide Signaling Chronic Myeloid Leukemia Signaling Colorectal Cancer Metastasis…	miRNA down:mRNA up
miR-203	13	-6.389	TargetScan Human	High (predicted)	AKT2	4	4.424	Cancer,Cardiovascular Disease,Connective Tissue Disorders,Developmental Disorder,Endocrine System Disorders,Gastrointestinal Disease,Hematological Disease,Hereditary Disorder,Infectious Disease,Inflammatory Disease,Inflammatory Response,Metabolic Disease,Neurological Disease,Nutritional Disease,Organismal Injury and Abnormalities,Reproductive System Disease,Respiratory Disease,Skeletal and Muscul…	Cytoplasm	14-3-3-mediated Signaling AMPK Signaling Acute Myeloid Leukemia Signaling Acute Phase Response Signaling Amyloid Processing Angiopoietin Signaling Axonal Guidance Signaling B Cell Receptor Signaling CD28 Signaling in T Helper Cells CREB Signaling in Neurons CTLA4 Signaling in Cytotoxic T Lymphocytes CXCR4 Signaling Ceramide Signaling Chronic Myeloid Leukemia Signaling Colorectal Cancer Metastasis…	miRNA down:mRNA up
miR-362-3p	8	-4.039	TargetScan Human	High (predicted)	AKT2	4	4.424	Cancer,Cardiovascular Disease,Connective Tissue Disorders,Developmental Disorder,Endocrine System Disorders,Gastrointestinal Disease,Hematological Disease,Hereditary Disorder,Infectious Disease,Inflammatory Disease,Inflammatory Response,Metabolic Disease,Neurological Disease,Nutritional Disease,Organismal Injury and Abnormalities,Reproductive System Disease,Respiratory Disease,Skeletal and Muscul…	Cytoplasm	14-3-3-mediated Signaling AMPK Signaling Acute Myeloid Leukemia Signaling Acute Phase Response Signaling Amyloid Processing Angiopoietin Signaling Axonal Guidance Signaling B Cell Receptor Signaling CD28 Signaling in T Helper Cells CREB Signaling in Neurons CTLA4 Signaling in Cytotoxic T Lymphocytes CXCR4 Signaling Ceramide Signaling Chronic Myeloid Leukemia Signaling Colorectal Cancer Metastasis…	miRNA down:mRNA up
miR-125a-5p	11	-7.047	TargetScan Human	High (predicted)	FGFR1	5	1.795	Cancer,Connective Tissue Disorders,Developmental Disorder,Endocrine System Disorders,Gastrointestinal Disease,Hematological Disease,Hepatic System Disease,Hereditary Disorder,Immunological Disease,Infectious Disease,Inflammatory Disease,Metabolic Disease,Neurological Disease,Organismal Injury and Abnormalities,Psychological Disorders,Renal and Urological Disease,Reproductive System Disease,Respir…	Plasma Membrane	Epithelial Adherens Junction Signaling FGF Signaling Hepatic Fibrosis / Hepatic Stellate Cell Activation Human Embryonic Stem Cell Pluripotency NF-ÎºB Signaling PTEN Signaling Regulation of the Epithelial-Mesenchymal Transition Pathway	miRNA down:mRNA up
miR-133b	10	-9.145	TargetScan Human	High (predicted)	FGFR1	5	1.795	Cancer,Connective Tissue Disorders,Developmental Disorder,Endocrine System Disorders,Gastrointestinal Disease,Hematological Disease,Hepatic System Disease,Hereditary Disorder,Immunological Disease,Infectious Disease,Inflammatory Disease,Metabolic Disease,Neurological Disease,Organismal Injury and Abnormalities,Psychological Disorders,Renal and Urological Disease,Reproductive System Disease,Respir…	Plasma Membrane	Epithelial Adherens Junction Signaling FGF Signaling Hepatic Fibrosis / Hepatic Stellate Cell Activation Human Embryonic Stem Cell Pluripotency NF-ÎºB Signaling PTEN Signaling Regulation of the Epithelial-Mesenchymal Transition Pathway	miRNA down:mRNA up
miR-15b	19	-7.879	TargetScan Human,miRecords	Experimentally Observed,High (predicted)	FGFR1	5	1.795	Cancer,Connective Tissue Disorders,Developmental Disorder,Endocrine System Disorders,Gastrointestinal Disease,Hematological Disease,Hepatic System Disease,Hereditary Disorder,Immunological Disease,Infectious Disease,Inflammatory Disease,Metabolic Disease,Neurological Disease,Organismal Injury and Abnormalities,Psychological Disorders,Renal and Urological Disease,Reproductive System Disease,Respir…	Plasma Membrane	Epithelial Adherens Junction Signaling FGF Signaling Hepatic Fibrosis / Hepatic Stellate Cell Activation Human Embryonic Stem Cell Pluripotency NF-ÎºB Signaling PTEN Signaling Regulation of the Epithelial-Mesenchymal Transition Pathway	miRNA down:mRNA up
miR-296	13	-11.295	TargetScan Human	High (predicted)	FGFR1	5	1.795	Cancer,Connective Tissue Disorders,Developmental Disorder,Endocrine System Disorders,Gastrointestinal Disease,Hematological Disease,Hepatic System Disease,Hereditary Disorder,Immunological Disease,Infectious Disease,Inflammatory Disease,Metabolic Disease,Neurological Disease,Organismal Injury and Abnormalities,Psychological Disorders,Renal and Urological Disease,Reproductive System Disease,Respir…	Plasma Membrane	Epithelial Adherens Junction Signaling FGF Signaling Hepatic Fibrosis / Hepatic Stellate Cell Activation Human Embryonic Stem Cell Pluripotency NF-ÎºB Signaling PTEN Signaling Regulation of the Epithelial-Mesenchymal Transition Pathway	miRNA down:mRNA up
miR-486-3p	9	-6.644	TargetScan Human	High (predicted)	FGFR1	5	1.795	Cancer,Connective Tissue Disorders,Developmental Disorder,Endocrine System Disorders,Gastrointestinal Disease,Hematological Disease,Hepatic System Disease,Hereditary Disorder,Immunological Disease,Infectious Disease,Inflammatory Disease,Metabolic Disease,Neurological Disease,Organismal Injury and Abnormalities,Psychological Disorders,Renal and Urological Disease,Reproductive System Disease,Respir…	Plasma Membrane	Epithelial Adherens Junction Signaling FGF Signaling Hepatic Fibrosis / Hepatic Stellate Cell Activation Human Embryonic Stem Cell Pluripotency NF-ÎºB Signaling PTEN Signaling Regulation of the Epithelial-Mesenchymal Transition Pathway	miRNA down:mRNA up
miR-138	8	-7.564	TargetScan Human	High (predicted)	MDM2	1	2.53	Cancer,Cardiovascular Disease,Connective Tissue Disorders,Dermatological Diseases and Conditions,Developmental Disorder,Gastrointestinal Disease,Hematological Disease,Hepatic System Disease,Immunological Disease,Infectious Disease,Inflammatory Disease,Inflammatory Response,Neurological Disease,Organismal Injury and Abnormalities,Renal and Urological Disease,Reproductive System Disease,Respiratory…	Nucleus	ATM Signaling Aryl Hydrocarbon Receptor Signaling Bladder Cancer Signaling Cell Cycle: G1/S Checkpoint Regulation Cell Cycle: G2/M DNA Damage Checkpoint Regulation Chronic Myeloid Leukemia Signaling Clathrin-mediated Endocytosis Signaling Glioblastoma Multiforme Signaling Glioma Signaling HER-2 Signaling in Breast Cancer HIF1Î± Signaling Hypoxia Signaling in the Cardiovascular System Melanoma Sig…	miRNA down:mRNA up
let-7c	19	-11.296	TargetScan Human	High (predicted)	MDM4	11	2.643	Cancer,Cardiovascular Disease,Connective Tissue Disorders,Developmental Disorder,Gastrointestinal Disease,Hematological Disease,Immunological Disease,Inflammatory Response,Neurological Disease,Organismal Injury and Abnormalities,Skeletal and Muscular Disorders	Nucleus	ATM Signaling Cell Cycle: G2/M DNA Damage Checkpoint Regulation p53 Signaling	miRNA down:mRNA up
miR-130b	12	-10.141	TargetScan Human	High (predicted)	MDM4	11	2.643	Cancer,Cardiovascular Disease,Connective Tissue Disorders,Developmental Disorder,Gastrointestinal Disease,Hematological Disease,Immunological Disease,Inflammatory Response,Neurological Disease,Organismal Injury and Abnormalities,Skeletal and Muscular Disorders	Nucleus	ATM Signaling Cell Cycle: G2/M DNA Damage Checkpoint Regulation p53 Signaling	miRNA down:mRNA up
miR-152	12	-7.994	TargetScan Human	High (predicted)	MDM4	11	2.643	Cancer,Cardiovascular Disease,Connective Tissue Disorders,Developmental Disorder,Gastrointestinal Disease,Hematological Disease,Immunological Disease,Inflammatory Response,Neurological Disease,Organismal Injury and Abnormalities,Skeletal and Muscular Disorders	Nucleus	ATM Signaling Cell Cycle: G2/M DNA Damage Checkpoint Regulation p53 Signaling	miRNA down:mRNA up
miR-183	13	-1.893	TargetScan Human	High (predicted)	MDM4	11	2.643	Cancer,Cardiovascular Disease,Connective Tissue Disorders,Developmental Disorder,Gastrointestinal Disease,Hematological Disease,Immunological Disease,Inflammatory Response,Neurological Disease,Organismal Injury and Abnormalities,Skeletal and Muscular Disorders	Nucleus	ATM Signaling Cell Cycle: G2/M DNA Damage Checkpoint Regulation p53 Signaling	miRNA down:mRNA up
miR-19a	18	-2.971	TargetScan Human	High (predicted)	MDM4	11	2.643	Cancer,Cardiovascular Disease,Connective Tissue Disorders,Developmental Disorder,Gastrointestinal Disease,Hematological Disease,Immunological Disease,Inflammatory Response,Neurological Disease,Organismal Injury and Abnormalities,Skeletal and Muscular Disorders	Nucleus	ATM Signaling Cell Cycle: G2/M DNA Damage Checkpoint Regulation p53 Signaling	miRNA down:mRNA up
miR-23a	18	-8.947	TargetScan Human	High (predicted)	MDM4	11	2.643	Cancer,Cardiovascular Disease,Connective Tissue Disorders,Developmental Disorder,Gastrointestinal Disease,Hematological Disease,Immunological Disease,Inflammatory Response,Neurological Disease,Organismal Injury and Abnormalities,Skeletal and Muscular Disorders	Nucleus	ATM Signaling Cell Cycle: G2/M DNA Damage Checkpoint Regulation p53 Signaling	miRNA down:mRNA up
miR-27b	19	-9.267	TargetScan Human	High (predicted)	MDM4	11	2.643	Cancer,Cardiovascular Disease,Connective Tissue Disorders,Developmental Disorder,Gastrointestinal Disease,Hematological Disease,Immunological Disease,Inflammatory Response,Neurological Disease,Organismal Injury and Abnormalities,Skeletal and Muscular Disorders	Nucleus	ATM Signaling Cell Cycle: G2/M DNA Damage Checkpoint Regulation p53 Signaling	miRNA down:mRNA up
miR-33b	5	-4.508	TargetScan Human	High (predicted)	MDM4	11	2.643	Cancer,Cardiovascular Disease,Connective Tissue Disorders,Developmental Disorder,Gastrointestinal Disease,Hematological Disease,Immunological Disease,Inflammatory Response,Neurological Disease,Organismal Injury and Abnormalities,Skeletal and Muscular Disorders	Nucleus	ATM Signaling Cell Cycle: G2/M DNA Damage Checkpoint Regulation p53 Signaling	miRNA down:mRNA up
miR-335	3	-9.566	TargetScan Human	High (predicted)	MDM4	11	2.643	Cancer,Cardiovascular Disease,Connective Tissue Disorders,Developmental Disorder,Gastrointestinal Disease,Hematological Disease,Immunological Disease,Inflammatory Response,Neurological Disease,Organismal Injury and Abnormalities,Skeletal and Muscular Disorders	Nucleus	ATM Signaling Cell Cycle: G2/M DNA Damage Checkpoint Regulation p53 Signaling	miRNA down:mRNA up
miR-34c	14	-4.243	TargetScan Human	High (predicted)	MDM4	11	2.643	Cancer,Cardiovascular Disease,Connective Tissue Disorders,Developmental Disorder,Gastrointestinal Disease,Hematological Disease,Immunological Disease,Inflammatory Response,Neurological Disease,Organismal Injury and Abnormalities,Skeletal and Muscular Disorders	Nucleus	ATM Signaling Cell Cycle: G2/M DNA Damage Checkpoint Regulation p53 Signaling	miRNA down:mRNA up
miR-875-5p	4	-1.753	TargetScan Human	High (predicted)	MDM4	11	2.643	Cancer,Cardiovascular Disease,Connective Tissue Disorders,Developmental Disorder,Gastrointestinal Disease,Hematological Disease,Immunological Disease,Inflammatory Response,Neurological Disease,Organismal Injury and Abnormalities,Skeletal and Muscular Disorders	Nucleus	ATM Signaling Cell Cycle: G2/M DNA Damage Checkpoint Regulation p53 Signaling	miRNA down:mRNA up
miR-125a-5p	11	-7.047	TargetScan Human	High (predicted)	RAF1	8	1.137	Cancer,Cardiovascular Disease,Connective Tissue Disorders,Dermatological Diseases and Conditions,Developmental Disorder,Endocrine System Disorders,Gastrointestinal Disease,Hematological Disease,Hepatic System Disease,Hereditary Disorder,Infectious Disease,Ophthalmic Disease,Organismal Injury and Abnormalities,Renal and Urological Disease,Reproductive System Disease,Respiratory Disease,Skeletal an…	Cytoplasm	14-3-3-mediated Signaling Actin Cytoskeleton Signaling Acute Myeloid Leukemia Signaling Acute Phase Response Signaling Aldosterone Signaling in Epithelial Cells Apoptosis Signaling Axonal Guidance Signaling B Cell Receptor Signaling BMP signaling pathway Bladder Cancer Signaling Breast Cancer Regulation by Stathmin1 CCR3 Signaling in Eosinophils CDK5 Signaling CNTF Signaling CREB Signaling in Neu…	miRNA down:mRNA up
miR-15b	19	-7.879	TargetScan Human	High (predicted)	RAF1	8	1.137	Cancer,Cardiovascular Disease,Connective Tissue Disorders,Dermatological Diseases and Conditions,Developmental Disorder,Endocrine System Disorders,Gastrointestinal Disease,Hematological Disease,Hepatic System Disease,Hereditary Disorder,Infectious Disease,Ophthalmic Disease,Organismal Injury and Abnormalities,Renal and Urological Disease,Reproductive System Disease,Respiratory Disease,Skeletal an…	Cytoplasm	14-3-3-mediated Signaling Actin Cytoskeleton Signaling Acute Myeloid Leukemia Signaling Acute Phase Response Signaling Aldosterone Signaling in Epithelial Cells Apoptosis Signaling Axonal Guidance Signaling B Cell Receptor Signaling BMP signaling pathway Bladder Cancer Signaling Breast Cancer Regulation by Stathmin1 CCR3 Signaling in Eosinophils CDK5 Signaling CNTF Signaling CREB Signaling in Neu…	miRNA down:mRNA up
miR-19a	18	-2.971	TargetScan Human	High (predicted)	RAF1	8	1.137	Cancer,Cardiovascular Disease,Connective Tissue Disorders,Dermatological Diseases and Conditions,Developmental Disorder,Endocrine System Disorders,Gastrointestinal Disease,Hematological Disease,Hepatic System Disease,Hereditary Disorder,Infectious Disease,Ophthalmic Disease,Organismal Injury and Abnormalities,Renal and Urological Disease,Reproductive System Disease,Respiratory Disease,Skeletal an…	Cytoplasm	14-3-3-mediated Signaling Actin Cytoskeleton Signaling Acute Myeloid Leukemia Signaling Acute Phase Response Signaling Aldosterone Signaling in Epithelial Cells Apoptosis Signaling Axonal Guidance Signaling B Cell Receptor Signaling BMP signaling pathway Bladder Cancer Signaling Breast Cancer Regulation by Stathmin1 CCR3 Signaling in Eosinophils CDK5 Signaling CNTF Signaling CREB Signaling in Neu…	miRNA down:mRNA up
miR-296	13	-11.295	Ingenuity Expert Findings,TargetScan Human	Experimentally Observed,High (predicted)	RAF1	8	1.137	Cancer,Cardiovascular Disease,Connective Tissue Disorders,Dermatological Diseases and Conditions,Developmental Disorder,Endocrine System Disorders,Gastrointestinal Disease,Hematological Disease,Hepatic System Disease,Hereditary Disorder,Infectious Disease,Ophthalmic Disease,Organismal Injury and Abnormalities,Renal and Urological Disease,Reproductive System Disease,Respiratory Disease,Skeletal an…	Cytoplasm	14-3-3-mediated Signaling Actin Cytoskeleton Signaling Acute Myeloid Leukemia Signaling Acute Phase Response Signaling Aldosterone Signaling in Epithelial Cells Apoptosis Signaling Axonal Guidance Signaling B Cell Receptor Signaling BMP signaling pathway Bladder Cancer Signaling Breast Cancer Regulation by Stathmin1 CCR3 Signaling in Eosinophils CDK5 Signaling CNTF Signaling CREB Signaling in Neu…	miRNA down:mRNA up
miR-338-3p	9	-7.99	Ingenuity Expert Findings	Experimentally Observed	RAF1	8	1.137	Cancer,Cardiovascular Disease,Connective Tissue Disorders,Dermatological Diseases and Conditions,Developmental Disorder,Endocrine System Disorders,Gastrointestinal Disease,Hematological Disease,Hepatic System Disease,Hereditary Disorder,Infectious Disease,Ophthalmic Disease,Organismal Injury and Abnormalities,Renal and Urological Disease,Reproductive System Disease,Respiratory Disease,Skeletal an…	Cytoplasm	14-3-3-mediated Signaling Actin Cytoskeleton Signaling Acute Myeloid Leukemia Signaling Acute Phase Response Signaling Aldosterone Signaling in Epithelial Cells Apoptosis Signaling Axonal Guidance Signaling B Cell Receptor Signaling BMP signaling pathway Bladder Cancer Signaling Breast Cancer Regulation by Stathmin1 CCR3 Signaling in Eosinophils CDK5 Signaling CNTF Signaling CREB Signaling in Neu…	miRNA down:mRNA up
miR-486-3p	9	-6.644	Ingenuity Expert Findings	Experimentally Observed	RAF1	8	1.137	Cancer,Cardiovascular Disease,Connective Tissue Disorders,Dermatological Diseases and Conditions,Developmental Disorder,Endocrine System Disorders,Gastrointestinal Disease,Hematological Disease,Hepatic System Disease,Hereditary Disorder,Infectious Disease,Ophthalmic Disease,Organismal Injury and Abnormalities,Renal and Urological Disease,Reproductive System Disease,Respiratory Disease,Skeletal an…	Cytoplasm	14-3-3-mediated Signaling Actin Cytoskeleton Signaling Acute Myeloid Leukemia Signaling Acute Phase Response Signaling Aldosterone Signaling in Epithelial Cells Apoptosis Signaling Axonal Guidance Signaling B Cell Receptor Signaling BMP signaling pathway Bladder Cancer Signaling Breast Cancer Regulation by Stathmin1 CCR3 Signaling in Eosinophils CDK5 Signaling CNTF Signaling CREB Signaling in Neu…	miRNA down:mRNA up
miR-7	7	-10.098	TargetScan Human,miRecords	Experimentally Observed,High (predicted)	RAF1	8	1.137	Cancer,Cardiovascular Disease,Connective Tissue Disorders,Dermatological Diseases and Conditions,Developmental Disorder,Endocrine System Disorders,Gastrointestinal Disease,Hematological Disease,Hepatic System Disease,Hereditary Disorder,Infectious Disease,Ophthalmic Disease,Organismal Injury and Abnormalities,Renal and Urological Disease,Reproductive System Disease,Respiratory Disease,Skeletal an…	Cytoplasm	14-3-3-mediated Signaling Actin Cytoskeleton Signaling Acute Myeloid Leukemia Signaling Acute Phase Response Signaling Aldosterone Signaling in Epithelial Cells Apoptosis Signaling Axonal Guidance Signaling B Cell Receptor Signaling BMP signaling pathway Bladder Cancer Signaling Breast Cancer Regulation by Stathmin1 CCR3 Signaling in Eosinophils CDK5 Signaling CNTF Signaling CREB Signaling in Neu…	miRNA down:mRNA up
miR-367	12	-15.877	Ingenuity Expert Findings	Experimentally Observed	RAF1	8	1.137	Cancer,Cardiovascular Disease,Connective Tissue Disorders,Dermatological Diseases and Conditions,Developmental Disorder,Endocrine System Disorders,Gastrointestinal Disease,Hematological Disease,Hepatic System Disease,Hereditary Disorder,Infectious Disease,Ophthalmic Disease,Organismal Injury and Abnormalities,Renal and Urological Disease,Reproductive System Disease,Respiratory Disease,Skeletal an…	Cytoplasm	14-3-3-mediated Signaling Actin Cytoskeleton Signaling Acute Myeloid Leukemia Signaling Acute Phase Response Signaling Aldosterone Signaling in Epithelial Cells Apoptosis Signaling Axonal Guidance Signaling B Cell Receptor Signaling BMP signaling pathway Bladder Cancer Signaling Breast Cancer Regulation by Stathmin1 CCR3 Signaling in Eosinophils CDK5 Signaling CNTF Signaling CREB Signaling in Neu…	miRNA down:mRNA up
miR-486-3p	9	-6.644	TargetScan Human	High (predicted)	CD79A	1	2.152	Connective Tissue Disorders,Dermatological Diseases and Conditions,Hematological Disease,Hereditary Disorder,Immunological Disease,Infectious Disease,Inflammatory Disease,Inflammatory Response,Skeletal and Muscular Disorders	Plasma Membrane	Altered T Cell and B Cell Signaling in Rheumatoid Arthritis B Cell Development B Cell Receptor Signaling FcÎ³RIIB Signaling in B Lymphocytes PI3K Signaling in B Lymphocytes Phospholipase C Signaling Primary Immunodeficiency Signaling Role of NFAT in Regulation of the Immune Response Systemic Lupus Erythematosus Signaling p70S6K Signaling	miRNA down:mRNA up
miR-218	15	-3.008	TargetScan Human	High (predicted),Moderate (predicted)	GNAS	1	1.118	Cancer,Cardiovascular Disease,Connective Tissue Disorders,Developmental Disorder,Endocrine System Disorders,Gastrointestinal Disease,Hematological Disease,Hereditary Disorder,Inflammatory Response,Metabolic Disease,Neurological Disease,Organismal Injury and Abnormalities,Psychological Disorders,Reproductive System Disease,Skeletal and Muscular Disorders	Plasma Membrane	AMPK Signaling Androgen Signaling Axonal Guidance Signaling Breast Cancer Regulation by Stathmin1 CCR3 Signaling in Eosinophils CCR5 Signaling in Macrophages CDK5 Signaling CREB Signaling in Neurons CXCR4 Signaling Cardiac Hypertrophy Signaling Cardiac Î²-adrenergic Signaling Cellular Effects of Sildenafil (Viagra) Colorectal Cancer Metastasis Signaling Corticotropin Releasing Hormone Signaling D…	miRNA down:mRNA up
miR-135a	7	-9.22	TargetScan Human	High (predicted)	GNAQ	4	1.659	Cancer,Cardiovascular Disease,Dermatological Diseases and Conditions,Developmental Disorder,Hematological Disease,Hypersensitivity Response,Inflammatory Response,Neurological Disease,Organismal Injury and Abnormalities,Reproductive System Disease,Respiratory Disease,Skeletal and Muscular Disorders	Plasma Membrane	Androgen Signaling Axonal Guidance Signaling Breast Cancer Regulation by Stathmin1 CREB Signaling in Neurons CXCR4 Signaling Cardiac Hypertrophy Signaling Chemokine Signaling Cholecystokinin/Gastrin-mediated Signaling Corticotropin Releasing Hormone Signaling Dopamine-DARPP32 Feedback in cAMP Signaling ERK5 Signaling Endothelin-1 Signaling Ephrin B Signaling Ephrin Receptor Signaling G Beta Gamma…	miRNA down:mRNA up
miR-142-3p	13	-7.376	TargetScan Human	High (predicted)	GNAQ	4	1.659	Cancer,Cardiovascular Disease,Dermatological Diseases and Conditions,Developmental Disorder,Hematological Disease,Hypersensitivity Response,Inflammatory Response,Neurological Disease,Organismal Injury and Abnormalities,Reproductive System Disease,Respiratory Disease,Skeletal and Muscular Disorders	Plasma Membrane	Androgen Signaling Axonal Guidance Signaling Breast Cancer Regulation by Stathmin1 CREB Signaling in Neurons CXCR4 Signaling Cardiac Hypertrophy Signaling Chemokine Signaling Cholecystokinin/Gastrin-mediated Signaling Corticotropin Releasing Hormone Signaling Dopamine-DARPP32 Feedback in cAMP Signaling ERK5 Signaling Endothelin-1 Signaling Ephrin B Signaling Ephrin Receptor Signaling G Beta Gamma…	miRNA down:mRNA up
miR-183	13	-1.893	TargetScan Human	High (predicted)	GNAQ	4	1.659	Cancer,Cardiovascular Disease,Dermatological Diseases and Conditions,Developmental Disorder,Hematological Disease,Hypersensitivity Response,Inflammatory Response,Neurological Disease,Organismal Injury and Abnormalities,Reproductive System Disease,Respiratory Disease,Skeletal and Muscular Disorders	Plasma Membrane	Androgen Signaling Axonal Guidance Signaling Breast Cancer Regulation by Stathmin1 CREB Signaling in Neurons CXCR4 Signaling Cardiac Hypertrophy Signaling Chemokine Signaling Cholecystokinin/Gastrin-mediated Signaling Corticotropin Releasing Hormone Signaling Dopamine-DARPP32 Feedback in cAMP Signaling ERK5 Signaling Endothelin-1 Signaling Ephrin B Signaling Ephrin Receptor Signaling G Beta Gamma…	miRNA down:mRNA up
miR-1271	11	-2.568	TargetScan Human	High (predicted)	GNAQ	4	1.659	Cancer,Cardiovascular Disease,Dermatological Diseases and Conditions,Developmental Disorder,Hematological Disease,Hypersensitivity Response,Inflammatory Response,Neurological Disease,Organismal Injury and Abnormalities,Reproductive System Disease,Respiratory Disease,Skeletal and Muscular Disorders	Plasma Membrane	Androgen Signaling Axonal Guidance Signaling Breast Cancer Regulation by Stathmin1 CREB Signaling in Neurons CXCR4 Signaling Cardiac Hypertrophy Signaling Chemokine Signaling Cholecystokinin/Gastrin-mediated Signaling Corticotropin Releasing Hormone Signaling Dopamine-DARPP32 Feedback in cAMP Signaling ERK5 Signaling Endothelin-1 Signaling Ephrin B Signaling Ephrin Receptor Signaling G Beta Gamma…	miRNA down:mRNA up
miR-185	10	-8.629	TargetScan Human	High (predicted)	TSHR	2	1.394	Cancer,Connective Tissue Disorders,Developmental Disorder,Endocrine System Disorders,Gastrointestinal Disease,Hereditary Disorder,Immunological Disease,Inflammatory Response,Metabolic Disease,Organismal Injury and Abnormalities,Respiratory Disease,Skeletal and Muscular Disorders	Plasma Membrane	Autoimmune Thyroid Disease Signaling	miRNA down:mRNA up
miR-590-3P	16	-2.336	TargetScan Human	High (predicted)	TSHR	2	1.394	Cancer,Connective Tissue Disorders,Developmental Disorder,Endocrine System Disorders,Gastrointestinal Disease,Hereditary Disorder,Immunological Disease,Inflammatory Response,Metabolic Disease,Organismal Injury and Abnormalities,Respiratory Disease,Skeletal and Muscular Disorders	Plasma Membrane	Autoimmune Thyroid Disease Signaling	miRNA down:mRNA up
miR-1	17	-9.847	TarBase,TargetScan Human	Experimentally Observed,Moderate (predicted)	NOTCH2	7	1.622	Cancer,Cardiovascular Disease,Connective Tissue Disorders,Dermatological Diseases and Conditions,Developmental Disorder,Endocrine System Disorders,Gastrointestinal Disease,Hematological Disease,Hepatic System Disease,Hereditary Disorder,Hypersensitivity Response,Inflammatory Disease,Inflammatory Response,Metabolic Disease,Neurological Disease,Ophthalmic Disease,Organismal Injury and Abnormalities…	Plasma Membrane	Epithelial Adherens Junction Signaling Notch Signaling	miRNA down:mRNA up
miR-107	11	-12.308	TargetScan Human	High (predicted)	NOTCH2	7	1.622	Cancer,Cardiovascular Disease,Connective Tissue Disorders,Dermatological Diseases and Conditions,Developmental Disorder,Endocrine System Disorders,Gastrointestinal Disease,Hematological Disease,Hepatic System Disease,Hereditary Disorder,Hypersensitivity Response,Inflammatory Disease,Inflammatory Response,Metabolic Disease,Neurological Disease,Ophthalmic Disease,Organismal Injury and Abnormalities…	Plasma Membrane	Epithelial Adherens Junction Signaling Notch Signaling	miRNA down:mRNA up
miR-15b	19	-7.879	TarBase,TargetScan Human	Experimentally Observed,High (predicted)	NOTCH2	7	1.622	Cancer,Cardiovascular Disease,Connective Tissue Disorders,Dermatological Diseases and Conditions,Developmental Disorder,Endocrine System Disorders,Gastrointestinal Disease,Hematological Disease,Hepatic System Disease,Hereditary Disorder,Hypersensitivity Response,Inflammatory Disease,Inflammatory Response,Metabolic Disease,Neurological Disease,Ophthalmic Disease,Organismal Injury and Abnormalities…	Plasma Membrane	Epithelial Adherens Junction Signaling Notch Signaling	miRNA down:mRNA up
miR-204	9	-12.516	TargetScan Human	High (predicted)	NOTCH2	7	1.622	Cancer,Cardiovascular Disease,Connective Tissue Disorders,Dermatological Diseases and Conditions,Developmental Disorder,Endocrine System Disorders,Gastrointestinal Disease,Hematological Disease,Hepatic System Disease,Hereditary Disorder,Hypersensitivity Response,Inflammatory Disease,Inflammatory Response,Metabolic Disease,Neurological Disease,Ophthalmic Disease,Organismal Injury and Abnormalities…	Plasma Membrane	Epithelial Adherens Junction Signaling Notch Signaling	miRNA down:mRNA up
miR-205	8	-8.942	TargetScan Human	High (predicted)	NOTCH2	7	1.622	Cancer,Cardiovascular Disease,Connective Tissue Disorders,Dermatological Diseases and Conditions,Developmental Disorder,Endocrine System Disorders,Gastrointestinal Disease,Hematological Disease,Hepatic System Disease,Hereditary Disorder,Hypersensitivity Response,Inflammatory Disease,Inflammatory Response,Metabolic Disease,Neurological Disease,Ophthalmic Disease,Organismal Injury and Abnormalities…	Plasma Membrane	Epithelial Adherens Junction Signaling Notch Signaling	miRNA down:mRNA up
miR-34c	14	-4.243	TargetScan Human,miRecords	Experimentally Observed,High (predicted)	NOTCH2	7	1.622	Cancer,Cardiovascular Disease,Connective Tissue Disorders,Dermatological Diseases and Conditions,Developmental Disorder,Endocrine System Disorders,Gastrointestinal Disease,Hematological Disease,Hepatic System Disease,Hereditary Disorder,Hypersensitivity Response,Inflammatory Disease,Inflammatory Response,Metabolic Disease,Neurological Disease,Ophthalmic Disease,Organismal Injury and Abnormalities…	Plasma Membrane	Epithelial Adherens Junction Signaling Notch Signaling	miRNA down:mRNA up
miR-375	6	-6.511	TargetScan Human	High (predicted)	NOTCH2	7	1.622	Cancer,Cardiovascular Disease,Connective Tissue Disorders,Dermatological Diseases and Conditions,Developmental Disorder,Endocrine System Disorders,Gastrointestinal Disease,Hematological Disease,Hepatic System Disease,Hereditary Disorder,Hypersensitivity Response,Inflammatory Disease,Inflammatory Response,Metabolic Disease,Neurological Disease,Ophthalmic Disease,Organismal Injury and Abnormalities…	Plasma Membrane	Epithelial Adherens Junction Signaling Notch Signaling	miRNA down:mRNA up
miR-1	17	-9.847	TargetScan Human	High (predicted)	RUNX1	13	3.842	Cancer,Cardiovascular Disease,Connective Tissue Disorders,Dermatological Diseases and Conditions,Developmental Disorder,Gastrointestinal Disease,Hematological Disease,Hereditary Disorder,Immunological Disease,Infectious Disease,Inflammatory Disease,Inflammatory Response,Metabolic Disease,Neurological Disease,Nutritional Disease,Organismal Injury and Abnormalities,Psychological Disorders,Respirato…	Nucleus	Acute Myeloid Leukemia Signaling GM-CSF Signaling	miRNA down:mRNA up
miR-101	11	-13.921	TargetScan Human	High (predicted)	RUNX1	13	3.842	Cancer,Cardiovascular Disease,Connective Tissue Disorders,Dermatological Diseases and Conditions,Developmental Disorder,Gastrointestinal Disease,Hematological Disease,Hereditary Disorder,Immunological Disease,Infectious Disease,Inflammatory Disease,Inflammatory Response,Metabolic Disease,Neurological Disease,Nutritional Disease,Organismal Injury and Abnormalities,Psychological Disorders,Respirato…	Nucleus	Acute Myeloid Leukemia Signaling GM-CSF Signaling	miRNA down:mRNA up
miR-135a	7	-9.22	TargetScan Human	High (predicted)	RUNX1	13	3.842	Cancer,Cardiovascular Disease,Connective Tissue Disorders,Dermatological Diseases and Conditions,Developmental Disorder,Gastrointestinal Disease,Hematological Disease,Hereditary Disorder,Immunological Disease,Infectious Disease,Inflammatory Disease,Inflammatory Response,Metabolic Disease,Neurological Disease,Nutritional Disease,Organismal Injury and Abnormalities,Psychological Disorders,Respirato…	Nucleus	Acute Myeloid Leukemia Signaling GM-CSF Signaling	miRNA down:mRNA up
miR-141	9	-5.887	TargetScan Human	High (predicted)	RUNX1	13	3.842	Cancer,Cardiovascular Disease,Connective Tissue Disorders,Dermatological Diseases and Conditions,Developmental Disorder,Gastrointestinal Disease,Hematological Disease,Hereditary Disorder,Immunological Disease,Infectious Disease,Inflammatory Disease,Inflammatory Response,Metabolic Disease,Neurological Disease,Nutritional Disease,Organismal Injury and Abnormalities,Psychological Disorders,Respirato…	Nucleus	Acute Myeloid Leukemia Signaling GM-CSF Signaling	miRNA down:mRNA up
miR-184	5	-8.589	TargetScan Human	High (predicted)	RUNX1	13	3.842	Cancer,Cardiovascular Disease,Connective Tissue Disorders,Dermatological Diseases and Conditions,Developmental Disorder,Gastrointestinal Disease,Hematological Disease,Hereditary Disorder,Immunological Disease,Infectious Disease,Inflammatory Disease,Inflammatory Response,Metabolic Disease,Neurological Disease,Nutritional Disease,Organismal Injury and Abnormalities,Psychological Disorders,Respirato…	Nucleus	Acute Myeloid Leukemia Signaling GM-CSF Signaling	miRNA down:mRNA up
miR-192	2	-3.857	TargetScan Human	High (predicted)	RUNX1	13	3.842	Cancer,Cardiovascular Disease,Connective Tissue Disorders,Dermatological Diseases and Conditions,Developmental Disorder,Gastrointestinal Disease,Hematological Disease,Hereditary Disorder,Immunological Disease,Infectious Disease,Inflammatory Disease,Inflammatory Response,Metabolic Disease,Neurological Disease,Nutritional Disease,Organismal Injury and Abnormalities,Psychological Disorders,Respirato…	Nucleus	Acute Myeloid Leukemia Signaling GM-CSF Signaling	miRNA down:mRNA up
miR-23a	18	-8.947	TargetScan Human	High (predicted)	RUNX1	13	3.842	Cancer,Cardiovascular Disease,Connective Tissue Disorders,Dermatological Diseases and Conditions,Developmental Disorder,Gastrointestinal Disease,Hematological Disease,Hereditary Disorder,Immunological Disease,Infectious Disease,Inflammatory Disease,Inflammatory Response,Metabolic Disease,Neurological Disease,Nutritional Disease,Organismal Injury and Abnormalities,Psychological Disorders,Respirato…	Nucleus	Acute Myeloid Leukemia Signaling GM-CSF Signaling	miRNA down:mRNA up
miR-27b	19	-9.267	TargetScan Human,miRecords	Experimentally Observed,High (predicted)	RUNX1	13	3.842	Cancer,Cardiovascular Disease,Connective Tissue Disorders,Dermatological Diseases and Conditions,Developmental Disorder,Gastrointestinal Disease,Hematological Disease,Hereditary Disorder,Immunological Disease,Infectious Disease,Inflammatory Disease,Inflammatory Response,Metabolic Disease,Neurological Disease,Nutritional Disease,Organismal Injury and Abnormalities,Psychological Disorders,Respirato…	Nucleus	Acute Myeloid Leukemia Signaling GM-CSF Signaling	miRNA down:mRNA up
miR-320	6	-6.509	TargetScan Human	High (predicted)	RUNX1	13	3.842	Cancer,Cardiovascular Disease,Connective Tissue Disorders,Dermatological Diseases and Conditions,Developmental Disorder,Gastrointestinal Disease,Hematological Disease,Hereditary Disorder,Immunological Disease,Infectious Disease,Inflammatory Disease,Inflammatory Response,Metabolic Disease,Neurological Disease,Nutritional Disease,Organismal Injury and Abnormalities,Psychological Disorders,Respirato…	Nucleus	Acute Myeloid Leukemia Signaling GM-CSF Signaling	miRNA down:mRNA up
miR-324-5p	4	-1.797	TargetScan Human	High (predicted)	RUNX1	13	3.842	Cancer,Cardiovascular Disease,Connective Tissue Disorders,Dermatological Diseases and Conditions,Developmental Disorder,Gastrointestinal Disease,Hematological Disease,Hereditary Disorder,Immunological Disease,Infectious Disease,Inflammatory Disease,Inflammatory Response,Metabolic Disease,Neurological Disease,Nutritional Disease,Organismal Injury and Abnormalities,Psychological Disorders,Respirato…	Nucleus	Acute Myeloid Leukemia Signaling GM-CSF Signaling	miRNA down:mRNA up
miR-410	7	-6.979	TargetScan Human	High (predicted)	RUNX1	13	3.842	Cancer,Cardiovascular Disease,Connective Tissue Disorders,Dermatological Diseases and Conditions,Developmental Disorder,Gastrointestinal Disease,Hematological Disease,Hereditary Disorder,Immunological Disease,Infectious Disease,Inflammatory Disease,Inflammatory Response,Metabolic Disease,Neurological Disease,Nutritional Disease,Organismal Injury and Abnormalities,Psychological Disorders,Respirato…	Nucleus	Acute Myeloid Leukemia Signaling GM-CSF Signaling	miRNA down:mRNA up
miR-370	5	-6.723	TargetScan Human	High (predicted)	RUNX1	13	3.842	Cancer,Cardiovascular Disease,Connective Tissue Disorders,Dermatological Diseases and Conditions,Developmental Disorder,Gastrointestinal Disease,Hematological Disease,Hereditary Disorder,Immunological Disease,Infectious Disease,Inflammatory Disease,Inflammatory Response,Metabolic Disease,Neurological Disease,Nutritional Disease,Organismal Injury and Abnormalities,Psychological Disorders,Respirato…	Nucleus	Acute Myeloid Leukemia Signaling GM-CSF Signaling	miRNA down:mRNA up
miR-383	3	-8.807	TargetScan Human	High (predicted)	RUNX1	13	3.842	Cancer,Cardiovascular Disease,Connective Tissue Disorders,Dermatological Diseases and Conditions,Developmental Disorder,Gastrointestinal Disease,Hematological Disease,Hereditary Disorder,Immunological Disease,Infectious Disease,Inflammatory Disease,Inflammatory Response,Metabolic Disease,Neurological Disease,Nutritional Disease,Organismal Injury and Abnormalities,Psychological Disorders,Respirato…	Nucleus	Acute Myeloid Leukemia Signaling GM-CSF Signaling	miRNA down:mRNA up
miR-1	17	-9.847	TargetScan Human	High (predicted)	BCL11A	19	2.717	Cancer,Developmental Disorder,Hematological Disease,Hereditary Disorder,Immunological Disease,Infectious Disease,Neurological Disease,Organismal Injury and Abnormalities,Renal and Urological Disease	Nucleus		miRNA down:mRNA up
miR-107	11	-12.308	TargetScan Human	High (predicted)	BCL11A	19	2.717	Cancer,Developmental Disorder,Hematological Disease,Hereditary Disorder,Immunological Disease,Infectious Disease,Neurological Disease,Organismal Injury and Abnormalities,Renal and Urological Disease	Nucleus		miRNA down:mRNA up
miR-130b	12	-10.141	TargetScan Human	High (predicted)	BCL11A	19	2.717	Cancer,Developmental Disorder,Hematological Disease,Hereditary Disorder,Immunological Disease,Infectious Disease,Neurological Disease,Organismal Injury and Abnormalities,Renal and Urological Disease	Nucleus		miRNA down:mRNA up
miR-133b	10	-9.145	TargetScan Human	High (predicted)	BCL11A	19	2.717	Cancer,Developmental Disorder,Hematological Disease,Hereditary Disorder,Immunological Disease,Infectious Disease,Neurological Disease,Organismal Injury and Abnormalities,Renal and Urological Disease	Nucleus		miRNA down:mRNA up
miR-135a	7	-9.22	TargetScan Human	High (predicted)	BCL11A	19	2.717	Cancer,Developmental Disorder,Hematological Disease,Hereditary Disorder,Immunological Disease,Infectious Disease,Neurological Disease,Organismal Injury and Abnormalities,Renal and Urological Disease	Nucleus		miRNA down:mRNA up
miR-138	8	-7.564	TargetScan Human	High (predicted)	BCL11A	19	2.717	Cancer,Developmental Disorder,Hematological Disease,Hereditary Disorder,Immunological Disease,Infectious Disease,Neurological Disease,Organismal Injury and Abnormalities,Renal and Urological Disease	Nucleus		miRNA down:mRNA up
miR-152	12	-7.994	TargetScan Human	High (predicted)	BCL11A	19	2.717	Cancer,Developmental Disorder,Hematological Disease,Hereditary Disorder,Immunological Disease,Infectious Disease,Neurological Disease,Organismal Injury and Abnormalities,Renal and Urological Disease	Nucleus		miRNA down:mRNA up
miR-183	13	-1.893	TargetScan Human	High (predicted)	BCL11A	19	2.717	Cancer,Developmental Disorder,Hematological Disease,Hereditary Disorder,Immunological Disease,Infectious Disease,Neurological Disease,Organismal Injury and Abnormalities,Renal and Urological Disease	Nucleus		miRNA down:mRNA up
miR-190b	2	-10.144	TargetScan Human	High (predicted)	BCL11A	19	2.717	Cancer,Developmental Disorder,Hematological Disease,Hereditary Disorder,Immunological Disease,Infectious Disease,Neurological Disease,Organismal Injury and Abnormalities,Renal and Urological Disease	Nucleus		miRNA down:mRNA up
miR-204	9	-12.516	TargetScan Human	High (predicted)	BCL11A	19	2.717	Cancer,Developmental Disorder,Hematological Disease,Hereditary Disorder,Immunological Disease,Infectious Disease,Neurological Disease,Organismal Injury and Abnormalities,Renal and Urological Disease	Nucleus		miRNA down:mRNA up
miR-218	15	-3.008	TargetScan Human	High (predicted)	BCL11A	19	2.717	Cancer,Developmental Disorder,Hematological Disease,Hereditary Disorder,Immunological Disease,Infectious Disease,Neurological Disease,Organismal Injury and Abnormalities,Renal and Urological Disease	Nucleus		miRNA down:mRNA up
miR-23a	18	-8.947	TargetScan Human	High (predicted)	BCL11A	19	2.717	Cancer,Developmental Disorder,Hematological Disease,Hereditary Disorder,Immunological Disease,Infectious Disease,Neurological Disease,Organismal Injury and Abnormalities,Renal and Urological Disease	Nucleus		miRNA down:mRNA up
miR-27b	19	-9.267	TargetScan Human	High (predicted)	BCL11A	19	2.717	Cancer,Developmental Disorder,Hematological Disease,Hereditary Disorder,Immunological Disease,Infectious Disease,Neurological Disease,Organismal Injury and Abnormalities,Renal and Urological Disease	Nucleus		miRNA down:mRNA up
miR-33b	5	-4.508	TargetScan Human	High (predicted)	BCL11A	19	2.717	Cancer,Developmental Disorder,Hematological Disease,Hereditary Disorder,Immunological Disease,Infectious Disease,Neurological Disease,Organismal Injury and Abnormalities,Renal and Urological Disease	Nucleus		miRNA down:mRNA up
miR-410	7	-6.979	TargetScan Human	High (predicted)	BCL11A	19	2.717	Cancer,Developmental Disorder,Hematological Disease,Hereditary Disorder,Immunological Disease,Infectious Disease,Neurological Disease,Organismal Injury and Abnormalities,Renal and Urological Disease	Nucleus		miRNA down:mRNA up
miR-384	6	-12.1	TargetScan Human	High (predicted)	BCL11A	19	2.717	Cancer,Developmental Disorder,Hematological Disease,Hereditary Disorder,Immunological Disease,Infectious Disease,Neurological Disease,Organismal Injury and Abnormalities,Renal and Urological Disease	Nucleus		miRNA down:mRNA up
miR-875-5p	4	-1.753	TargetScan Human	High (predicted)	BCL11A	19	2.717	Cancer,Developmental Disorder,Hematological Disease,Hereditary Disorder,Immunological Disease,Infectious Disease,Neurological Disease,Organismal Injury and Abnormalities,Renal and Urological Disease	Nucleus		miRNA down:mRNA up
miR-367	12	-15.877	TargetScan Human	High (predicted)	BCL11A	19	2.717	Cancer,Developmental Disorder,Hematological Disease,Hereditary Disorder,Immunological Disease,Infectious Disease,Neurological Disease,Organismal Injury and Abnormalities,Renal and Urological Disease	Nucleus		miRNA down:mRNA up
miR-1271	11	-2.568	TargetScan Human	High (predicted)	BCL11A	19	2.717	Cancer,Developmental Disorder,Hematological Disease,Hereditary Disorder,Immunological Disease,Infectious Disease,Neurological Disease,Organismal Injury and Abnormalities,Renal and Urological Disease	Nucleus		miRNA down:mRNA up
miR-1	17	-9.847	TargetScan Human	High (predicted)	BCL11B	17	1.367	Cancer,Dermatological Diseases and Conditions,Developmental Disorder,Gastrointestinal Disease,Hematological Disease,Hereditary Disorder,Immunological Disease,Inflammatory Disease,Inflammatory Response,Neurological Disease,Ophthalmic Disease,Psychological Disorders,Skeletal and Muscular Disorders	Nucleus		miRNA down:mRNA up
miR-101	11	-13.921	TargetScan Human	High (predicted)	BCL11B	17	1.367	Cancer,Dermatological Diseases and Conditions,Developmental Disorder,Gastrointestinal Disease,Hematological Disease,Hereditary Disorder,Immunological Disease,Inflammatory Disease,Inflammatory Response,Neurological Disease,Ophthalmic Disease,Psychological Disorders,Skeletal and Muscular Disorders	Nucleus		miRNA down:mRNA up
miR-183	13	-1.893	TargetScan Human	High (predicted)	BCL11B	17	1.367	Cancer,Dermatological Diseases and Conditions,Developmental Disorder,Gastrointestinal Disease,Hematological Disease,Hereditary Disorder,Immunological Disease,Inflammatory Disease,Inflammatory Response,Neurological Disease,Ophthalmic Disease,Psychological Disorders,Skeletal and Muscular Disorders	Nucleus		miRNA down:mRNA up
miR-186	11	-8.232	TargetScan Human	High (predicted)	BCL11B	17	1.367	Cancer,Dermatological Diseases and Conditions,Developmental Disorder,Gastrointestinal Disease,Hematological Disease,Hereditary Disorder,Immunological Disease,Inflammatory Disease,Inflammatory Response,Neurological Disease,Ophthalmic Disease,Psychological Disorders,Skeletal and Muscular Disorders	Nucleus		miRNA down:mRNA up
miR-203	13	-6.389	TargetScan Human	High (predicted)	BCL11B	17	1.367	Cancer,Dermatological Diseases and Conditions,Developmental Disorder,Gastrointestinal Disease,Hematological Disease,Hereditary Disorder,Immunological Disease,Inflammatory Disease,Inflammatory Response,Neurological Disease,Ophthalmic Disease,Psychological Disorders,Skeletal and Muscular Disorders	Nucleus		miRNA down:mRNA up
miR-204	9	-12.516	TargetScan Human	High (predicted)	BCL11B	17	1.367	Cancer,Dermatological Diseases and Conditions,Developmental Disorder,Gastrointestinal Disease,Hematological Disease,Hereditary Disorder,Immunological Disease,Inflammatory Disease,Inflammatory Response,Neurological Disease,Ophthalmic Disease,Psychological Disorders,Skeletal and Muscular Disorders	Nucleus		miRNA down:mRNA up
miR-218	15	-3.008	TargetScan Human	High (predicted)	BCL11B	17	1.367	Cancer,Dermatological Diseases and Conditions,Developmental Disorder,Gastrointestinal Disease,Hematological Disease,Hereditary Disorder,Immunological Disease,Inflammatory Disease,Inflammatory Response,Neurological Disease,Ophthalmic Disease,Psychological Disorders,Skeletal and Muscular Disorders	Nucleus		miRNA down:mRNA up
miR-221	8	-10.342	TargetScan Human	High (predicted)	BCL11B	17	1.367	Cancer,Dermatological Diseases and Conditions,Developmental Disorder,Gastrointestinal Disease,Hematological Disease,Hereditary Disorder,Immunological Disease,Inflammatory Disease,Inflammatory Response,Neurological Disease,Ophthalmic Disease,Psychological Disorders,Skeletal and Muscular Disorders	Nucleus		miRNA down:mRNA up
miR-296	13	-11.295	TargetScan Human	High (predicted)	BCL11B	17	1.367	Cancer,Dermatological Diseases and Conditions,Developmental Disorder,Gastrointestinal Disease,Hematological Disease,Hereditary Disorder,Immunological Disease,Inflammatory Disease,Inflammatory Response,Neurological Disease,Ophthalmic Disease,Psychological Disorders,Skeletal and Muscular Disorders	Nucleus		miRNA down:mRNA up
miR-362-3p	8	-4.039	TargetScan Human	High (predicted)	BCL11B	17	1.367	Cancer,Dermatological Diseases and Conditions,Developmental Disorder,Gastrointestinal Disease,Hematological Disease,Hereditary Disorder,Immunological Disease,Inflammatory Disease,Inflammatory Response,Neurological Disease,Ophthalmic Disease,Psychological Disorders,Skeletal and Muscular Disorders	Nucleus		miRNA down:mRNA up
miR-33b	5	-4.508	TargetScan Human	High (predicted)	BCL11B	17	1.367	Cancer,Dermatological Diseases and Conditions,Developmental Disorder,Gastrointestinal Disease,Hematological Disease,Hereditary Disorder,Immunological Disease,Inflammatory Disease,Inflammatory Response,Neurological Disease,Ophthalmic Disease,Psychological Disorders,Skeletal and Muscular Disorders	Nucleus		miRNA down:mRNA up
miR-335	3	-9.566	TargetScan Human	High (predicted)	BCL11B	17	1.367	Cancer,Dermatological Diseases and Conditions,Developmental Disorder,Gastrointestinal Disease,Hematological Disease,Hereditary Disorder,Immunological Disease,Inflammatory Disease,Inflammatory Response,Neurological Disease,Ophthalmic Disease,Psychological Disorders,Skeletal and Muscular Disorders	Nucleus		miRNA down:mRNA up
miR-410	7	-6.979	TargetScan Human	High (predicted)	BCL11B	17	1.367	Cancer,Dermatological Diseases and Conditions,Developmental Disorder,Gastrointestinal Disease,Hematological Disease,Hereditary Disorder,Immunological Disease,Inflammatory Disease,Inflammatory Response,Neurological Disease,Ophthalmic Disease,Psychological Disorders,Skeletal and Muscular Disorders	Nucleus		miRNA down:mRNA up
miR-34c	14	-4.243	TargetScan Human	High (predicted)	BCL11B	17	1.367	Cancer,Dermatological Diseases and Conditions,Developmental Disorder,Gastrointestinal Disease,Hematological Disease,Hereditary Disorder,Immunological Disease,Inflammatory Disease,Inflammatory Response,Neurological Disease,Ophthalmic Disease,Psychological Disorders,Skeletal and Muscular Disorders	Nucleus		miRNA down:mRNA up
miR-505	5	-3.291	TargetScan Human	High (predicted)	BCL11B	17	1.367	Cancer,Dermatological Diseases and Conditions,Developmental Disorder,Gastrointestinal Disease,Hematological Disease,Hereditary Disorder,Immunological Disease,Inflammatory Disease,Inflammatory Response,Neurological Disease,Ophthalmic Disease,Psychological Disorders,Skeletal and Muscular Disorders	Nucleus		miRNA down:mRNA up
miR-590-3P	16	-2.336	TargetScan Human	High (predicted)	BCL11B	17	1.367	Cancer,Dermatological Diseases and Conditions,Developmental Disorder,Gastrointestinal Disease,Hematological Disease,Hereditary Disorder,Immunological Disease,Inflammatory Disease,Inflammatory Response,Neurological Disease,Ophthalmic Disease,Psychological Disorders,Skeletal and Muscular Disorders	Nucleus		miRNA down:mRNA up
miR-367	12	-15.877	TargetScan Human	High (predicted)	BCL11B	17	1.367	Cancer,Dermatological Diseases and Conditions,Developmental Disorder,Gastrointestinal Disease,Hematological Disease,Hereditary Disorder,Immunological Disease,Inflammatory Disease,Inflammatory Response,Neurological Disease,Ophthalmic Disease,Psychological Disorders,Skeletal and Muscular Disorders	Nucleus		miRNA down:mRNA up
miR-141	9	-5.887	TargetScan Human	High (predicted)	BRD4	1	4.795	Cancer,Gastrointestinal Disease	Nucleus		miRNA down:mRNA up
let-7c	19	-11.296	TargetScan Human	High (predicted)	CBFA2T3	7	1.972	Hematological Disease	Nucleus		miRNA down:mRNA up
miR-15b	19	-7.879	TargetScan Human	High (predicted)	CBFA2T3	7	1.972	Hematological Disease	Nucleus		miRNA down:mRNA up
miR-23a	18	-8.947	TargetScan Human	High (predicted)	CBFA2T3	7	1.972	Hematological Disease	Nucleus		miRNA down:mRNA up
miR-27b	19	-9.267	TargetScan Human	High (predicted)	CBFA2T3	7	1.972	Hematological Disease	Nucleus		miRNA down:mRNA up
miR-34c	14	-4.243	TargetScan Human	High (predicted)	CBFA2T3	7	1.972	Hematological Disease	Nucleus		miRNA down:mRNA up
miR-367	12	-15.877	TargetScan Human	High (predicted)	CBFA2T3	7	1.972	Hematological Disease	Nucleus		miRNA down:mRNA up
miR-1271	11	-2.568	TargetScan Human	High (predicted)	CBFA2T3	7	1.972	Hematological Disease	Nucleus		miRNA down:mRNA up
let-7c	19	-11.296	TargetScan Human	High (predicted)	ELK4	10	3.49	Cancer,Gastrointestinal Disease,Reproductive System Disease	Nucleus	ERK5 Signaling Rac Signaling	miRNA down:mRNA up
miR-107	11	-12.308	TargetScan Human	High (predicted)	ELK4	10	3.49	Cancer,Gastrointestinal Disease,Reproductive System Disease	Nucleus	ERK5 Signaling Rac Signaling	miRNA down:mRNA up
miR-135a	7	-9.22	TargetScan Human	High (predicted)	ELK4	10	3.49	Cancer,Gastrointestinal Disease,Reproductive System Disease	Nucleus	ERK5 Signaling Rac Signaling	miRNA down:mRNA up
miR-15b	19	-7.879	TargetScan Human	High (predicted)	ELK4	10	3.49	Cancer,Gastrointestinal Disease,Reproductive System Disease	Nucleus	ERK5 Signaling Rac Signaling	miRNA down:mRNA up
miR-19a	18	-2.971	TargetScan Human	High (predicted)	ELK4	10	3.49	Cancer,Gastrointestinal Disease,Reproductive System Disease	Nucleus	ERK5 Signaling Rac Signaling	miRNA down:mRNA up
miR-203	13	-6.389	TargetScan Human	High (predicted)	ELK4	10	3.49	Cancer,Gastrointestinal Disease,Reproductive System Disease	Nucleus	ERK5 Signaling Rac Signaling	miRNA down:mRNA up
miR-218	15	-3.008	TargetScan Human	High (predicted)	ELK4	10	3.49	Cancer,Gastrointestinal Disease,Reproductive System Disease	Nucleus	ERK5 Signaling Rac Signaling	miRNA down:mRNA up
miR-221	8	-10.342	TargetScan Human	High (predicted)	ELK4	10	3.49	Cancer,Gastrointestinal Disease,Reproductive System Disease	Nucleus	ERK5 Signaling Rac Signaling	miRNA down:mRNA up
miR-375	6	-6.511	TargetScan Human	High (predicted)	ELK4	10	3.49	Cancer,Gastrointestinal Disease,Reproductive System Disease	Nucleus	ERK5 Signaling Rac Signaling	miRNA down:mRNA up
miR-367	12	-15.877	TargetScan Human	High (predicted)	ELK4	10	3.49	Cancer,Gastrointestinal Disease,Reproductive System Disease	Nucleus	ERK5 Signaling Rac Signaling	miRNA down:mRNA up
miR-107	11	-12.308	TargetScan Human	High (predicted)	ETV6	8	2.232	Cancer,Developmental Disorder,Hematological Disease,Immunological Disease	Nucleus		miRNA down:mRNA up
miR-125a-5p	11	-7.047	TargetScan Human	High (predicted)	ETV6	8	2.232	Cancer,Developmental Disorder,Hematological Disease,Immunological Disease	Nucleus		miRNA down:mRNA up
miR-185	10	-8.629	TargetScan Human	High (predicted)	ETV6	8	2.232	Cancer,Developmental Disorder,Hematological Disease,Immunological Disease	Nucleus		miRNA down:mRNA up
miR-193a-3p	3	-1.595	TargetScan Human	High (predicted)	ETV6	8	2.232	Cancer,Developmental Disorder,Hematological Disease,Immunological Disease	Nucleus		miRNA down:mRNA up
miR-199b	3	-5.693	TargetScan Human	High (predicted)	ETV6	8	2.232	Cancer,Developmental Disorder,Hematological Disease,Immunological Disease	Nucleus		miRNA down:mRNA up
miR-328	2	-3.669	TargetScan Human	High (predicted)	ETV6	8	2.232	Cancer,Developmental Disorder,Hematological Disease,Immunological Disease	Nucleus		miRNA down:mRNA up
miR-410	7	-6.979	TargetScan Human	High (predicted)	ETV6	8	2.232	Cancer,Developmental Disorder,Hematological Disease,Immunological Disease	Nucleus		miRNA down:mRNA up
miR-450b-5p	1	-6.776	TargetScan Human	High (predicted)	ETV6	8	2.232	Cancer,Developmental Disorder,Hematological Disease,Immunological Disease	Nucleus		miRNA down:mRNA up
let-7c	19	-11.296	TargetScan Human	High (predicted)	FOXP1	15	1.601	Cancer,Cardiovascular Disease,Developmental Disorder,Endocrine System Disorders,Gastrointestinal Disease,Hematological Disease,Hereditary Disorder,Inflammatory Response,Metabolic Disease,Neurological Disease,Organismal Injury and Abnormalities,Psychological Disorders,Respiratory Disease,Skeletal and Muscular Disorders	Nucleus		miRNA down:mRNA up
miR-1	17	-9.847	TargetScan Human,miRecords	Experimentally Observed,High (predicted)	FOXP1	15	1.601	Cancer,Cardiovascular Disease,Developmental Disorder,Endocrine System Disorders,Gastrointestinal Disease,Hematological Disease,Hereditary Disorder,Inflammatory Response,Metabolic Disease,Neurological Disease,Organismal Injury and Abnormalities,Psychological Disorders,Respiratory Disease,Skeletal and Muscular Disorders	Nucleus		miRNA down:mRNA up
miR-101	11	-13.921	TargetScan Human	High (predicted)	FOXP1	15	1.601	Cancer,Cardiovascular Disease,Developmental Disorder,Endocrine System Disorders,Gastrointestinal Disease,Hematological Disease,Hereditary Disorder,Inflammatory Response,Metabolic Disease,Neurological Disease,Organismal Injury and Abnormalities,Psychological Disorders,Respiratory Disease,Skeletal and Muscular Disorders	Nucleus		miRNA down:mRNA up
miR-107	11	-12.308	TargetScan Human	High (predicted)	FOXP1	15	1.601	Cancer,Cardiovascular Disease,Developmental Disorder,Endocrine System Disorders,Gastrointestinal Disease,Hematological Disease,Hereditary Disorder,Inflammatory Response,Metabolic Disease,Neurological Disease,Organismal Injury and Abnormalities,Psychological Disorders,Respiratory Disease,Skeletal and Muscular Disorders	Nucleus		miRNA down:mRNA up
miR-130b	12	-10.141	TargetScan Human	High (predicted)	FOXP1	15	1.601	Cancer,Cardiovascular Disease,Developmental Disorder,Endocrine System Disorders,Gastrointestinal Disease,Hematological Disease,Hereditary Disorder,Inflammatory Response,Metabolic Disease,Neurological Disease,Organismal Injury and Abnormalities,Psychological Disorders,Respiratory Disease,Skeletal and Muscular Disorders	Nucleus		miRNA down:mRNA up
miR-132	2	-5.39	TargetScan Human	High (predicted)	FOXP1	15	1.601	Cancer,Cardiovascular Disease,Developmental Disorder,Endocrine System Disorders,Gastrointestinal Disease,Hematological Disease,Hereditary Disorder,Inflammatory Response,Metabolic Disease,Neurological Disease,Organismal Injury and Abnormalities,Psychological Disorders,Respiratory Disease,Skeletal and Muscular Disorders	Nucleus		miRNA down:mRNA up
miR-133b	10	-9.145	TargetScan Human	High (predicted)	FOXP1	15	1.601	Cancer,Cardiovascular Disease,Developmental Disorder,Endocrine System Disorders,Gastrointestinal Disease,Hematological Disease,Hereditary Disorder,Inflammatory Response,Metabolic Disease,Neurological Disease,Organismal Injury and Abnormalities,Psychological Disorders,Respiratory Disease,Skeletal and Muscular Disorders	Nucleus		miRNA down:mRNA up
miR-141	9	-5.887	TargetScan Human	High (predicted)	FOXP1	15	1.601	Cancer,Cardiovascular Disease,Developmental Disorder,Endocrine System Disorders,Gastrointestinal Disease,Hematological Disease,Hereditary Disorder,Inflammatory Response,Metabolic Disease,Neurological Disease,Organismal Injury and Abnormalities,Psychological Disorders,Respiratory Disease,Skeletal and Muscular Disorders	Nucleus		miRNA down:mRNA up
miR-183	13	-1.893	TargetScan Human	High (predicted)	FOXP1	15	1.601	Cancer,Cardiovascular Disease,Developmental Disorder,Endocrine System Disorders,Gastrointestinal Disease,Hematological Disease,Hereditary Disorder,Inflammatory Response,Metabolic Disease,Neurological Disease,Organismal Injury and Abnormalities,Psychological Disorders,Respiratory Disease,Skeletal and Muscular Disorders	Nucleus		miRNA down:mRNA up
miR-19a	18	-2.971	TargetScan Human	High (predicted)	FOXP1	15	1.601	Cancer,Cardiovascular Disease,Developmental Disorder,Endocrine System Disorders,Gastrointestinal Disease,Hematological Disease,Hereditary Disorder,Inflammatory Response,Metabolic Disease,Neurological Disease,Organismal Injury and Abnormalities,Psychological Disorders,Respiratory Disease,Skeletal and Muscular Disorders	Nucleus		miRNA down:mRNA up
miR-203	13	-6.389	TargetScan Human	High (predicted)	FOXP1	15	1.601	Cancer,Cardiovascular Disease,Developmental Disorder,Endocrine System Disorders,Gastrointestinal Disease,Hematological Disease,Hereditary Disorder,Inflammatory Response,Metabolic Disease,Neurological Disease,Organismal Injury and Abnormalities,Psychological Disorders,Respiratory Disease,Skeletal and Muscular Disorders	Nucleus		miRNA down:mRNA up
miR-22	7	-8.242	TargetScan Human	High (predicted)	FOXP1	15	1.601	Cancer,Cardiovascular Disease,Developmental Disorder,Endocrine System Disorders,Gastrointestinal Disease,Hematological Disease,Hereditary Disorder,Inflammatory Response,Metabolic Disease,Neurological Disease,Organismal Injury and Abnormalities,Psychological Disorders,Respiratory Disease,Skeletal and Muscular Disorders	Nucleus		miRNA down:mRNA up
miR-221	8	-10.342	TargetScan Human	High (predicted)	FOXP1	15	1.601	Cancer,Cardiovascular Disease,Developmental Disorder,Endocrine System Disorders,Gastrointestinal Disease,Hematological Disease,Hereditary Disorder,Inflammatory Response,Metabolic Disease,Neurological Disease,Organismal Injury and Abnormalities,Psychological Disorders,Respiratory Disease,Skeletal and Muscular Disorders	Nucleus		miRNA down:mRNA up
miR-34c	14	-4.243	TargetScan Human	High (predicted)	FOXP1	15	1.601	Cancer,Cardiovascular Disease,Developmental Disorder,Endocrine System Disorders,Gastrointestinal Disease,Hematological Disease,Hereditary Disorder,Inflammatory Response,Metabolic Disease,Neurological Disease,Organismal Injury and Abnormalities,Psychological Disorders,Respiratory Disease,Skeletal and Muscular Disorders	Nucleus		miRNA down:mRNA up
miR-590-3P	16	-2.336	TargetScan Human	High (predicted)	FOXP1	15	1.601	Cancer,Cardiovascular Disease,Developmental Disorder,Endocrine System Disorders,Gastrointestinal Disease,Hematological Disease,Hereditary Disorder,Inflammatory Response,Metabolic Disease,Neurological Disease,Organismal Injury and Abnormalities,Psychological Disorders,Respiratory Disease,Skeletal and Muscular Disorders	Nucleus		miRNA down:mRNA up
let-7c	19	-11.296	TarBase,TargetScan Human	Experimentally Observed,High (predicted)	HMGA1	7	1.251	Cancer,Endocrine System Disorders,Gastrointestinal Disease,Hematological Disease,Immunological Disease,Infectious Disease,Metabolic Disease,Neurological Disease,Psychological Disorders,Reproductive System Disease,Skeletal and Muscular Disorders	Nucleus	IL-4 Signaling iNOS Signaling	miRNA down:mRNA up
miR-107	11	-12.308	TargetScan Human	High (predicted)	HMGA1	7	1.251	Cancer,Endocrine System Disorders,Gastrointestinal Disease,Hematological Disease,Immunological Disease,Infectious Disease,Metabolic Disease,Neurological Disease,Psychological Disorders,Reproductive System Disease,Skeletal and Muscular Disorders	Nucleus	IL-4 Signaling iNOS Signaling	miRNA down:mRNA up
miR-138	8	-7.564	TargetScan Human	High (predicted)	HMGA1	7	1.251	Cancer,Endocrine System Disorders,Gastrointestinal Disease,Hematological Disease,Immunological Disease,Infectious Disease,Metabolic Disease,Neurological Disease,Psychological Disorders,Reproductive System Disease,Skeletal and Muscular Disorders	Nucleus	IL-4 Signaling iNOS Signaling	miRNA down:mRNA up
miR-142-3p	13	-7.376	TargetScan Human	High (predicted)	HMGA1	7	1.251	Cancer,Endocrine System Disorders,Gastrointestinal Disease,Hematological Disease,Immunological Disease,Infectious Disease,Metabolic Disease,Neurological Disease,Psychological Disorders,Reproductive System Disease,Skeletal and Muscular Disorders	Nucleus	IL-4 Signaling iNOS Signaling	miRNA down:mRNA up
miR-15b	19	-7.879	TargetScan Human,miRecords	Experimentally Observed,High (predicted)	HMGA1	7	1.251	Cancer,Endocrine System Disorders,Gastrointestinal Disease,Hematological Disease,Immunological Disease,Infectious Disease,Metabolic Disease,Neurological Disease,Psychological Disorders,Reproductive System Disease,Skeletal and Muscular Disorders	Nucleus	IL-4 Signaling iNOS Signaling	miRNA down:mRNA up
miR-296	13	-11.295	TargetScan Human	High (predicted)	HMGA1	7	1.251	Cancer,Endocrine System Disorders,Gastrointestinal Disease,Hematological Disease,Immunological Disease,Infectious Disease,Metabolic Disease,Neurological Disease,Psychological Disorders,Reproductive System Disease,Skeletal and Muscular Disorders	Nucleus	IL-4 Signaling iNOS Signaling	miRNA down:mRNA up
miR-370	5	-6.723	TargetScan Human	High (predicted)	HMGA1	7	1.251	Cancer,Endocrine System Disorders,Gastrointestinal Disease,Hematological Disease,Immunological Disease,Infectious Disease,Metabolic Disease,Neurological Disease,Psychological Disorders,Reproductive System Disease,Skeletal and Muscular Disorders	Nucleus	IL-4 Signaling iNOS Signaling	miRNA down:mRNA up
miR-142-3p	13	-7.376	TargetScan Human	High (predicted)	IKZF1	7	2.011	Cancer,Connective Tissue Disorders,Developmental Disorder,Gastrointestinal Disease,Hematological Disease,Hypersensitivity Response,Immunological Disease,Infectious Disease,Inflammatory Disease,Inflammatory Response,Respiratory Disease,Skeletal and Muscular Disorders	Nucleus		miRNA down:mRNA up
miR-152	12	-7.994	TargetScan Human	High (predicted)	IKZF1	7	2.011	Cancer,Connective Tissue Disorders,Developmental Disorder,Gastrointestinal Disease,Hematological Disease,Hypersensitivity Response,Immunological Disease,Infectious Disease,Inflammatory Disease,Inflammatory Response,Respiratory Disease,Skeletal and Muscular Disorders	Nucleus		miRNA down:mRNA up
miR-218	15	-3.008	TargetScan Human	High (predicted)	IKZF1	7	2.011	Cancer,Connective Tissue Disorders,Developmental Disorder,Gastrointestinal Disease,Hematological Disease,Hypersensitivity Response,Immunological Disease,Infectious Disease,Inflammatory Disease,Inflammatory Response,Respiratory Disease,Skeletal and Muscular Disorders	Nucleus		miRNA down:mRNA up
miR-27b	19	-9.267	TargetScan Human	High (predicted)	IKZF1	7	2.011	Cancer,Connective Tissue Disorders,Developmental Disorder,Gastrointestinal Disease,Hematological Disease,Hypersensitivity Response,Immunological Disease,Infectious Disease,Inflammatory Disease,Inflammatory Response,Respiratory Disease,Skeletal and Muscular Disorders	Nucleus		miRNA down:mRNA up
miR-383	3	-8.807	TargetScan Human	High (predicted)	IKZF1	7	2.011	Cancer,Connective Tissue Disorders,Developmental Disorder,Gastrointestinal Disease,Hematological Disease,Hypersensitivity Response,Immunological Disease,Infectious Disease,Inflammatory Disease,Inflammatory Response,Respiratory Disease,Skeletal and Muscular Disorders	Nucleus		miRNA down:mRNA up
miR-665	3	-8.437	TargetScan Human	High (predicted)	IKZF1	7	2.011	Cancer,Connective Tissue Disorders,Developmental Disorder,Gastrointestinal Disease,Hematological Disease,Hypersensitivity Response,Immunological Disease,Infectious Disease,Inflammatory Disease,Inflammatory Response,Respiratory Disease,Skeletal and Muscular Disorders	Nucleus		miRNA down:mRNA up
miR-367	12	-15.877	Ingenuity Expert Findings,TargetScan Human	Experimentally Observed,High (predicted)	IKZF1	7	2.011	Cancer,Connective Tissue Disorders,Developmental Disorder,Gastrointestinal Disease,Hematological Disease,Hypersensitivity Response,Immunological Disease,Infectious Disease,Inflammatory Disease,Inflammatory Response,Respiratory Disease,Skeletal and Muscular Disorders	Nucleus		miRNA down:mRNA up
let-7c	19	-11.296	TarBase	Experimentally Observed	MLLT1	9	2.675	Cancer	Nucleus		miRNA down:mRNA up
miR-142-3p	13	-7.376	TargetScan Human	High (predicted)	MLLT1	9	2.675	Cancer	Nucleus		miRNA down:mRNA up
miR-15b	19	-7.879	TarBase	Experimentally Observed	MLLT1	9	2.675	Cancer	Nucleus		miRNA down:mRNA up
miR-296	13	-11.295	TargetScan Human	High (predicted)	MLLT1	9	2.675	Cancer	Nucleus		miRNA down:mRNA up
miR-34c	14	-4.243	TargetScan Human	High (predicted)	MLLT1	9	2.675	Cancer	Nucleus		miRNA down:mRNA up
miR-375	6	-6.511	TargetScan Human	High (predicted)	MLLT1	9	2.675	Cancer	Nucleus		miRNA down:mRNA up
miR-486-3p	9	-6.644	TargetScan Human	High (predicted)	MLLT1	9	2.675	Cancer	Nucleus		miRNA down:mRNA up
miR-665	3	-8.437	TargetScan Human	High (predicted)	MLLT1	9	2.675	Cancer	Nucleus		miRNA down:mRNA up
miR-1271	11	-2.568	TargetScan Human	High (predicted)	MLLT1	9	2.675	Cancer	Nucleus		miRNA down:mRNA up
miR-130b	12	-10.141	TargetScan Human	High (predicted)	MLLT6	6	2.128	Cancer,Connective Tissue Disorders,Gastrointestinal Disease,Immunological Disease,Inflammatory Disease,Skeletal and Muscular Disorders	Nucleus		miRNA down:mRNA up
miR-138	8	-7.564	TargetScan Human	High (predicted)	MLLT6	6	2.128	Cancer,Connective Tissue Disorders,Gastrointestinal Disease,Immunological Disease,Inflammatory Disease,Skeletal and Muscular Disorders	Nucleus		miRNA down:mRNA up
miR-152	12	-7.994	TargetScan Human	High (predicted)	MLLT6	6	2.128	Cancer,Connective Tissue Disorders,Gastrointestinal Disease,Immunological Disease,Inflammatory Disease,Skeletal and Muscular Disorders	Nucleus		miRNA down:mRNA up
miR-15b	19	-7.879	TargetScan Human	High (predicted)	MLLT6	6	2.128	Cancer,Connective Tissue Disorders,Gastrointestinal Disease,Immunological Disease,Inflammatory Disease,Skeletal and Muscular Disorders	Nucleus		miRNA down:mRNA up
miR-19a	18	-2.971	TargetScan Human	High (predicted)	MLLT6	6	2.128	Cancer,Connective Tissue Disorders,Gastrointestinal Disease,Immunological Disease,Inflammatory Disease,Skeletal and Muscular Disorders	Nucleus		miRNA down:mRNA up
miR-221	8	-10.342	TargetScan Human	High (predicted)	MLLT6	6	2.128	Cancer,Connective Tissue Disorders,Gastrointestinal Disease,Immunological Disease,Inflammatory Disease,Skeletal and Muscular Disorders	Nucleus		miRNA down:mRNA up
let-7c	19	-11.296	TargetScan Human	High (predicted)	MYCL1	7	1.033	Cancer,Dermatological Diseases and Conditions,Gastrointestinal Disease,Hematological Disease,Respiratory Disease	Nucleus		miRNA down:mRNA up
miR-125a-3p	2	-12.726	TargetScan Human	High (predicted)	MYCL1	7	1.033	Cancer,Dermatological Diseases and Conditions,Gastrointestinal Disease,Hematological Disease,Respiratory Disease	Nucleus		miRNA down:mRNA up
miR-149	10	-5.916	TargetScan Human	High (predicted)	MYCL1	7	1.033	Cancer,Dermatological Diseases and Conditions,Gastrointestinal Disease,Hematological Disease,Respiratory Disease	Nucleus		miRNA down:mRNA up
miR-19a	18	-2.971	TargetScan Human	High (predicted)	MYCL1	7	1.033	Cancer,Dermatological Diseases and Conditions,Gastrointestinal Disease,Hematological Disease,Respiratory Disease	Nucleus		miRNA down:mRNA up
miR-22	7	-8.242	TargetScan Human	High (predicted)	MYCL1	7	1.033	Cancer,Dermatological Diseases and Conditions,Gastrointestinal Disease,Hematological Disease,Respiratory Disease	Nucleus		miRNA down:mRNA up
miR-362-3p	8	-4.039	TargetScan Human	High (predicted)	MYCL1	7	1.033	Cancer,Dermatological Diseases and Conditions,Gastrointestinal Disease,Hematological Disease,Respiratory Disease	Nucleus		miRNA down:mRNA up
miR-662	2	-5.72	TargetScan Human	High (predicted)	MYCL1	7	1.033	Cancer,Dermatological Diseases and Conditions,Gastrointestinal Disease,Hematological Disease,Respiratory Disease	Nucleus		miRNA down:mRNA up
miR-185	10	-8.629	TargetScan Human	High (predicted)	NCOA2	5	3.531	Cancer,Connective Tissue Disorders,Dermatological Diseases and Conditions,Developmental Disorder,Immunological Disease,Inflammatory Disease,Inflammatory Response,Nutritional Disease,Organismal Injury and Abnormalities,Reproductive System Disease,Respiratory Disease,Skeletal and Muscular Disorders	Nucleus	Androgen Signaling Aryl Hydrocarbon Receptor Signaling Estrogen Receptor Signaling Glucocorticoid Receptor Signaling Role of Wnt/GSK-3Î² Signaling in the Pathogenesis of Influenza TR/RXR Activation VDR/RXR Activation	miRNA down:mRNA up
miR-186	11	-8.232	TargetScan Human	High (predicted)	NCOA2	5	3.531	Cancer,Connective Tissue Disorders,Dermatological Diseases and Conditions,Developmental Disorder,Immunological Disease,Inflammatory Disease,Inflammatory Response,Nutritional Disease,Organismal Injury and Abnormalities,Reproductive System Disease,Respiratory Disease,Skeletal and Muscular Disorders	Nucleus	Androgen Signaling Aryl Hydrocarbon Receptor Signaling Estrogen Receptor Signaling Glucocorticoid Receptor Signaling Role of Wnt/GSK-3Î² Signaling in the Pathogenesis of Influenza TR/RXR Activation VDR/RXR Activation	miRNA down:mRNA up
miR-199b	3	-5.693	TargetScan Human	High (predicted)	NCOA2	5	3.531	Cancer,Connective Tissue Disorders,Dermatological Diseases and Conditions,Developmental Disorder,Immunological Disease,Inflammatory Disease,Inflammatory Response,Nutritional Disease,Organismal Injury and Abnormalities,Reproductive System Disease,Respiratory Disease,Skeletal and Muscular Disorders	Nucleus	Androgen Signaling Aryl Hydrocarbon Receptor Signaling Estrogen Receptor Signaling Glucocorticoid Receptor Signaling Role of Wnt/GSK-3Î² Signaling in the Pathogenesis of Influenza TR/RXR Activation VDR/RXR Activation	miRNA down:mRNA up
miR-505	5	-3.291	TargetScan Human	High (predicted)	NCOA2	5	3.531	Cancer,Connective Tissue Disorders,Dermatological Diseases and Conditions,Developmental Disorder,Immunological Disease,Inflammatory Disease,Inflammatory Response,Nutritional Disease,Organismal Injury and Abnormalities,Reproductive System Disease,Respiratory Disease,Skeletal and Muscular Disorders	Nucleus	Androgen Signaling Aryl Hydrocarbon Receptor Signaling Estrogen Receptor Signaling Glucocorticoid Receptor Signaling Role of Wnt/GSK-3Î² Signaling in the Pathogenesis of Influenza TR/RXR Activation VDR/RXR Activation	miRNA down:mRNA up
miR-875-5p	4	-1.753	TargetScan Human	High (predicted)	NCOA2	5	3.531	Cancer,Connective Tissue Disorders,Dermatological Diseases and Conditions,Developmental Disorder,Immunological Disease,Inflammatory Disease,Inflammatory Response,Nutritional Disease,Organismal Injury and Abnormalities,Reproductive System Disease,Respiratory Disease,Skeletal and Muscular Disorders	Nucleus	Androgen Signaling Aryl Hydrocarbon Receptor Signaling Estrogen Receptor Signaling Glucocorticoid Receptor Signaling Role of Wnt/GSK-3Î² Signaling in the Pathogenesis of Influenza TR/RXR Activation VDR/RXR Activation	miRNA down:mRNA up
miR-1	17	-9.847	TargetScan Human	High (predicted)	NR4A3	9	2.86	Cancer,Cardiovascular Disease,Connective Tissue Disorders,Developmental Disorder,Endocrine System Disorders,Gastrointestinal Disease,Hematological Disease,Immunological Disease,Inflammatory Disease,Inflammatory Response,Metabolic Disease,Neurological Disease,Nutritional Disease,Organismal Injury and Abnormalities,Skeletal and Muscular Disorders	Nucleus		miRNA down:mRNA up
miR-101	11	-13.921	TargetScan Human	High (predicted)	NR4A3	9	2.86	Cancer,Cardiovascular Disease,Connective Tissue Disorders,Developmental Disorder,Endocrine System Disorders,Gastrointestinal Disease,Hematological Disease,Immunological Disease,Inflammatory Disease,Inflammatory Response,Metabolic Disease,Neurological Disease,Nutritional Disease,Organismal Injury and Abnormalities,Skeletal and Muscular Disorders	Nucleus		miRNA down:mRNA up
miR-224	2	-3.553	TargetScan Human	High (predicted)	NR4A3	9	2.86	Cancer,Cardiovascular Disease,Connective Tissue Disorders,Developmental Disorder,Endocrine System Disorders,Gastrointestinal Disease,Hematological Disease,Immunological Disease,Inflammatory Disease,Inflammatory Response,Metabolic Disease,Neurological Disease,Nutritional Disease,Organismal Injury and Abnormalities,Skeletal and Muscular Disorders	Nucleus		miRNA down:mRNA up
miR-296	13	-11.295	TargetScan Human	High (predicted)	NR4A3	9	2.86	Cancer,Cardiovascular Disease,Connective Tissue Disorders,Developmental Disorder,Endocrine System Disorders,Gastrointestinal Disease,Hematological Disease,Immunological Disease,Inflammatory Disease,Inflammatory Response,Metabolic Disease,Neurological Disease,Nutritional Disease,Organismal Injury and Abnormalities,Skeletal and Muscular Disorders	Nucleus		miRNA down:mRNA up
miR-335	3	-9.566	TargetScan Human	High (predicted)	NR4A3	9	2.86	Cancer,Cardiovascular Disease,Connective Tissue Disorders,Developmental Disorder,Endocrine System Disorders,Gastrointestinal Disease,Hematological Disease,Immunological Disease,Inflammatory Disease,Inflammatory Response,Metabolic Disease,Neurological Disease,Nutritional Disease,Organismal Injury and Abnormalities,Skeletal and Muscular Disorders	Nucleus		miRNA down:mRNA up
miR-370	5	-6.723	TargetScan Human	High (predicted)	NR4A3	9	2.86	Cancer,Cardiovascular Disease,Connective Tissue Disorders,Developmental Disorder,Endocrine System Disorders,Gastrointestinal Disease,Hematological Disease,Immunological Disease,Inflammatory Disease,Inflammatory Response,Metabolic Disease,Neurological Disease,Nutritional Disease,Organismal Injury and Abnormalities,Skeletal and Muscular Disorders	Nucleus		miRNA down:mRNA up
miR-7	7	-10.098	TargetScan Human	High (predicted)	NR4A3	9	2.86	Cancer,Cardiovascular Disease,Connective Tissue Disorders,Developmental Disorder,Endocrine System Disorders,Gastrointestinal Disease,Hematological Disease,Immunological Disease,Inflammatory Disease,Inflammatory Response,Metabolic Disease,Neurological Disease,Nutritional Disease,Organismal Injury and Abnormalities,Skeletal and Muscular Disorders	Nucleus		miRNA down:mRNA up
miR-367	12	-15.877	TargetScan Human	High (predicted)	NR4A3	9	2.86	Cancer,Cardiovascular Disease,Connective Tissue Disorders,Developmental Disorder,Endocrine System Disorders,Gastrointestinal Disease,Hematological Disease,Immunological Disease,Inflammatory Disease,Inflammatory Response,Metabolic Disease,Neurological Disease,Nutritional Disease,Organismal Injury and Abnormalities,Skeletal and Muscular Disorders	Nucleus		miRNA down:mRNA up
miR-1271	11	-2.568	TargetScan Human	High (predicted),Moderate (predicted)	NR4A3	9	2.86	Cancer,Cardiovascular Disease,Connective Tissue Disorders,Developmental Disorder,Endocrine System Disorders,Gastrointestinal Disease,Hematological Disease,Immunological Disease,Inflammatory Disease,Inflammatory Response,Metabolic Disease,Neurological Disease,Nutritional Disease,Organismal Injury and Abnormalities,Skeletal and Muscular Disorders	Nucleus		miRNA down:mRNA up
miR-142-3p	13	-7.376	TargetScan Human	High (predicted)	PATZ1	3	2.57	Cancer,Cardiovascular Disease,Connective Tissue Disorders,Developmental Disorder,Hematological Disease,Hereditary Disorder,Immunological Disease,Neurological Disease,Organismal Injury and Abnormalities,Reproductive System Disease,Skeletal and Muscular Disorders	Nucleus		miRNA down:mRNA up
miR-27b	19	-9.267	TargetScan Human	High (predicted)	PATZ1	3	2.57	Cancer,Cardiovascular Disease,Connective Tissue Disorders,Developmental Disorder,Hematological Disease,Hereditary Disorder,Immunological Disease,Neurological Disease,Organismal Injury and Abnormalities,Reproductive System Disease,Skeletal and Muscular Disorders	Nucleus		miRNA down:mRNA up
miR-383	3	-8.807	TargetScan Human	High (predicted)	PATZ1	3	2.57	Cancer,Cardiovascular Disease,Connective Tissue Disorders,Developmental Disorder,Hematological Disease,Hereditary Disorder,Immunological Disease,Neurological Disease,Organismal Injury and Abnormalities,Reproductive System Disease,Skeletal and Muscular Disorders	Nucleus		miRNA down:mRNA up
let-7c	19	-11.296	TargetScan Human	High (predicted)	PBX1	7	5.287	Auditory Disease,Cancer,Cardiovascular Disease,Connective Tissue Disorders,Dental Disease,Dermatological Diseases and Conditions,Developmental Disorder,Endocrine System Disorders,Gastrointestinal Disease,Hematological Disease,Hepatic System Disease,Hereditary Disorder,Immunological Disease,Inflammatory Response,Metabolic Disease,Nutritional Disease,Organismal Injury and Abnormalities,Renal and Ur…	Nucleus	Glucocorticoid Receptor Signaling	miRNA down:mRNA up
miR-185	10	-8.629	TargetScan Human	High (predicted)	PBX1	7	5.287	Auditory Disease,Cancer,Cardiovascular Disease,Connective Tissue Disorders,Dental Disease,Dermatological Diseases and Conditions,Developmental Disorder,Endocrine System Disorders,Gastrointestinal Disease,Hematological Disease,Hepatic System Disease,Hereditary Disorder,Immunological Disease,Inflammatory Response,Metabolic Disease,Nutritional Disease,Organismal Injury and Abnormalities,Renal and Ur…	Nucleus	Glucocorticoid Receptor Signaling	miRNA down:mRNA up
miR-186	11	-8.232	TargetScan Human	High (predicted)	PBX1	7	5.287	Auditory Disease,Cancer,Cardiovascular Disease,Connective Tissue Disorders,Dental Disease,Dermatological Diseases and Conditions,Developmental Disorder,Endocrine System Disorders,Gastrointestinal Disease,Hematological Disease,Hepatic System Disease,Hereditary Disorder,Immunological Disease,Inflammatory Response,Metabolic Disease,Nutritional Disease,Organismal Injury and Abnormalities,Renal and Ur…	Nucleus	Glucocorticoid Receptor Signaling	miRNA down:mRNA up
miR-23a	18	-8.947	TargetScan Human	High (predicted)	PBX1	7	5.287	Auditory Disease,Cancer,Cardiovascular Disease,Connective Tissue Disorders,Dental Disease,Dermatological Diseases and Conditions,Developmental Disorder,Endocrine System Disorders,Gastrointestinal Disease,Hematological Disease,Hepatic System Disease,Hereditary Disorder,Immunological Disease,Inflammatory Response,Metabolic Disease,Nutritional Disease,Organismal Injury and Abnormalities,Renal and Ur…	Nucleus	Glucocorticoid Receptor Signaling	miRNA down:mRNA up
miR-320	6	-6.509	TargetScan Human	High (predicted)	PBX1	7	5.287	Auditory Disease,Cancer,Cardiovascular Disease,Connective Tissue Disorders,Dental Disease,Dermatological Diseases and Conditions,Developmental Disorder,Endocrine System Disorders,Gastrointestinal Disease,Hematological Disease,Hepatic System Disease,Hereditary Disorder,Immunological Disease,Inflammatory Response,Metabolic Disease,Nutritional Disease,Organismal Injury and Abnormalities,Renal and Ur…	Nucleus	Glucocorticoid Receptor Signaling	miRNA down:mRNA up
miR-324-5p	4	-1.797	TargetScan Human	High (predicted)	PBX1	7	5.287	Auditory Disease,Cancer,Cardiovascular Disease,Connective Tissue Disorders,Dental Disease,Dermatological Diseases and Conditions,Developmental Disorder,Endocrine System Disorders,Gastrointestinal Disease,Hematological Disease,Hepatic System Disease,Hereditary Disorder,Immunological Disease,Inflammatory Response,Metabolic Disease,Nutritional Disease,Organismal Injury and Abnormalities,Renal and Ur…	Nucleus	Glucocorticoid Receptor Signaling	miRNA down:mRNA up
miR-370	5	-6.723	TargetScan Human	High (predicted),Moderate (predicted)	PBX1	7	5.287	Auditory Disease,Cancer,Cardiovascular Disease,Connective Tissue Disorders,Dental Disease,Dermatological Diseases and Conditions,Developmental Disorder,Endocrine System Disorders,Gastrointestinal Disease,Hematological Disease,Hepatic System Disease,Hereditary Disorder,Immunological Disease,Inflammatory Response,Metabolic Disease,Nutritional Disease,Organismal Injury and Abnormalities,Renal and Ur…	Nucleus	Glucocorticoid Receptor Signaling	miRNA down:mRNA up
miR-1	17	-9.847	TargetScan Human	High (predicted)	PLAG1	15	1.084	Cancer,Gastrointestinal Disease	Nucleus		miRNA down:mRNA up
miR-107	11	-12.308	TargetScan Human,miRecords	Experimentally Observed,High (predicted)	PLAG1	15	1.084	Cancer,Gastrointestinal Disease	Nucleus		miRNA down:mRNA up
miR-141	9	-5.887	TargetScan Human	High (predicted)	PLAG1	15	1.084	Cancer,Gastrointestinal Disease	Nucleus		miRNA down:mRNA up
miR-149	10	-5.916	TargetScan Human	High (predicted)	PLAG1	15	1.084	Cancer,Gastrointestinal Disease	Nucleus		miRNA down:mRNA up
miR-15b	19	-7.879	TargetScan Human,miRecords	Experimentally Observed,High (predicted)	PLAG1	15	1.084	Cancer,Gastrointestinal Disease	Nucleus		miRNA down:mRNA up
miR-183	13	-1.893	TargetScan Human	High (predicted)	PLAG1	15	1.084	Cancer,Gastrointestinal Disease	Nucleus		miRNA down:mRNA up
miR-193a-3p	3	-1.595	TargetScan Human	High (predicted)	PLAG1	15	1.084	Cancer,Gastrointestinal Disease	Nucleus		miRNA down:mRNA up
miR-19a	18	-2.971	TargetScan Human	High (predicted)	PLAG1	15	1.084	Cancer,Gastrointestinal Disease	Nucleus		miRNA down:mRNA up
miR-224	2	-3.553	TargetScan Human	High (predicted)	PLAG1	15	1.084	Cancer,Gastrointestinal Disease	Nucleus		miRNA down:mRNA up
miR-23a	18	-8.947	TargetScan Human	High (predicted)	PLAG1	15	1.084	Cancer,Gastrointestinal Disease	Nucleus		miRNA down:mRNA up
miR-27b	19	-9.267	TargetScan Human	High (predicted)	PLAG1	15	1.084	Cancer,Gastrointestinal Disease	Nucleus		miRNA down:mRNA up
miR-320	6	-6.509	TargetScan Human	High (predicted)	PLAG1	15	1.084	Cancer,Gastrointestinal Disease	Nucleus		miRNA down:mRNA up
miR-34c	14	-4.243	TargetScan Human	High (predicted)	PLAG1	15	1.084	Cancer,Gastrointestinal Disease	Nucleus		miRNA down:mRNA up
miR-590-3P	16	-2.336	TargetScan Human	High (predicted)	PLAG1	15	1.084	Cancer,Gastrointestinal Disease	Nucleus		miRNA down:mRNA up
miR-7	7	-10.098	TargetScan Human	High (predicted)	PLAG1	15	1.084	Cancer,Gastrointestinal Disease	Nucleus		miRNA down:mRNA up
miR-133b	10	-9.145	TargetScan Human	High (predicted)	PML	5	2.858	Antimicrobial Response,Cancer,Dermatological Diseases and Conditions,Developmental Disorder,Gastrointestinal Disease,Hematological Disease,Hepatic System Disease,Hereditary Disorder,Hypersensitivity Response,Immunological Disease,Infectious Disease,Inflammatory Response,Neurological Disease,Ophthalmic Disease,Psychological Disorders,Renal and Urological Disease,Reproductive System Disease	Nucleus	Acute Myeloid Leukemia Signaling RAR Activation p53 Signaling	miRNA down:mRNA up
miR-149	10	-5.916	TargetScan Human	High (predicted)	PML	5	2.858	Antimicrobial Response,Cancer,Dermatological Diseases and Conditions,Developmental Disorder,Gastrointestinal Disease,Hematological Disease,Hepatic System Disease,Hereditary Disorder,Hypersensitivity Response,Immunological Disease,Infectious Disease,Inflammatory Response,Neurological Disease,Ophthalmic Disease,Psychological Disorders,Renal and Urological Disease,Reproductive System Disease	Nucleus	Acute Myeloid Leukemia Signaling RAR Activation p53 Signaling	miRNA down:mRNA up
miR-188-3p	3	-4.146	TargetScan Human	High (predicted)	PML	5	2.858	Antimicrobial Response,Cancer,Dermatological Diseases and Conditions,Developmental Disorder,Gastrointestinal Disease,Hematological Disease,Hepatic System Disease,Hereditary Disorder,Hypersensitivity Response,Immunological Disease,Infectious Disease,Inflammatory Response,Neurological Disease,Ophthalmic Disease,Psychological Disorders,Renal and Urological Disease,Reproductive System Disease	Nucleus	Acute Myeloid Leukemia Signaling RAR Activation p53 Signaling	miRNA down:mRNA up
miR-296	13	-11.295	TargetScan Human	High (predicted)	PML	5	2.858	Antimicrobial Response,Cancer,Dermatological Diseases and Conditions,Developmental Disorder,Gastrointestinal Disease,Hematological Disease,Hepatic System Disease,Hereditary Disorder,Hypersensitivity Response,Immunological Disease,Infectious Disease,Inflammatory Response,Neurological Disease,Ophthalmic Disease,Psychological Disorders,Renal and Urological Disease,Reproductive System Disease	Nucleus	Acute Myeloid Leukemia Signaling RAR Activation p53 Signaling	miRNA down:mRNA up
miR-486-3p	9	-6.644	TargetScan Human	High (predicted)	PML	5	2.858	Antimicrobial Response,Cancer,Dermatological Diseases and Conditions,Developmental Disorder,Gastrointestinal Disease,Hematological Disease,Hepatic System Disease,Hereditary Disorder,Hypersensitivity Response,Immunological Disease,Infectious Disease,Inflammatory Response,Neurological Disease,Ophthalmic Disease,Psychological Disorders,Renal and Urological Disease,Reproductive System Disease	Nucleus	Acute Myeloid Leukemia Signaling RAR Activation p53 Signaling	miRNA down:mRNA up
let-7c	19	-11.296	TargetScan Human	High (predicted)	PRRX1	5	2.565	Cancer,Connective Tissue Disorders,Dental Disease,Dermatological Diseases and Conditions,Developmental Disorder,Gastrointestinal Disease,Hematological Disease,Hereditary Disorder,Neurological Disease,Ophthalmic Disease,Organismal Injury and Abnormalities,Respiratory Disease,Skeletal and Muscular Disorders	Nucleus		miRNA down:mRNA up
miR-204	9	-12.516	TargetScan Human	High (predicted)	PRRX1	5	2.565	Cancer,Connective Tissue Disorders,Dental Disease,Dermatological Diseases and Conditions,Developmental Disorder,Gastrointestinal Disease,Hematological Disease,Hereditary Disorder,Neurological Disease,Ophthalmic Disease,Organismal Injury and Abnormalities,Respiratory Disease,Skeletal and Muscular Disorders	Nucleus		miRNA down:mRNA up
miR-410	7	-6.979	TargetScan Human	High (predicted)	PRRX1	5	2.565	Cancer,Connective Tissue Disorders,Dental Disease,Dermatological Diseases and Conditions,Developmental Disorder,Gastrointestinal Disease,Hematological Disease,Hereditary Disorder,Neurological Disease,Ophthalmic Disease,Organismal Injury and Abnormalities,Respiratory Disease,Skeletal and Muscular Disorders	Nucleus		miRNA down:mRNA up
miR-584	1	-8.415	TargetScan Human	High (predicted),Moderate (predicted)	PRRX1	5	2.565	Cancer,Connective Tissue Disorders,Dental Disease,Dermatological Diseases and Conditions,Developmental Disorder,Gastrointestinal Disease,Hematological Disease,Hereditary Disorder,Neurological Disease,Ophthalmic Disease,Organismal Injury and Abnormalities,Respiratory Disease,Skeletal and Muscular Disorders	Nucleus		miRNA down:mRNA up
miR-590-3P	16	-2.336	TargetScan Human	High (predicted)	PRRX1	5	2.565	Cancer,Connective Tissue Disorders,Dental Disease,Dermatological Diseases and Conditions,Developmental Disorder,Gastrointestinal Disease,Hematological Disease,Hereditary Disorder,Neurological Disease,Ophthalmic Disease,Organismal Injury and Abnormalities,Respiratory Disease,Skeletal and Muscular Disorders	Nucleus		miRNA down:mRNA up
miR-135a	7	-9.22	TargetScan Human	High (predicted)	PSIP1	4	3.464	Cancer,Hematological Disease,Immunological Disease,Infectious Disease,Neurological Disease,Psychological Disorders,Renal and Urological Disease,Reproductive System Disease	Nucleus		miRNA down:mRNA up
miR-142-3p	13	-7.376	TargetScan Human	High (predicted)	PSIP1	4	3.464	Cancer,Hematological Disease,Immunological Disease,Infectious Disease,Neurological Disease,Psychological Disorders,Renal and Urological Disease,Reproductive System Disease	Nucleus		miRNA down:mRNA up
miR-186	11	-8.232	TargetScan Human	High (predicted)	PSIP1	4	3.464	Cancer,Hematological Disease,Immunological Disease,Infectious Disease,Neurological Disease,Psychological Disorders,Renal and Urological Disease,Reproductive System Disease	Nucleus		miRNA down:mRNA up
miR-296	13	-11.295	TargetScan Human	High (predicted)	PSIP1	4	3.464	Cancer,Hematological Disease,Immunological Disease,Infectious Disease,Neurological Disease,Psychological Disorders,Renal and Urological Disease,Reproductive System Disease	Nucleus		miRNA down:mRNA up
miR-135a	7	-9.22	TargetScan Human	High (predicted)	RARA	7	1.859	Cancer,Cardiovascular Disease,Dermatological Diseases and Conditions,Developmental Disorder,Endocrine System Disorders,Gastrointestinal Disease,Hematological Disease,Hepatic System Disease,Hereditary Disorder,Immunological Disease,Infectious Disease,Inflammatory Disease,Inflammatory Response,Neurological Disease,Ophthalmic Disease,Organismal Injury and Abnormalities,Renal and Urological Disease,R…	Nucleus	Acute Myeloid Leukemia Signaling Aryl Hydrocarbon Receptor Signaling FXR/RXR Activation Hepatic Cholestasis LPS/IL-1 Mediated Inhibition of RXR Function RAR Activation Retinoic acid Mediated Apoptosis Signaling Role of Oct4 in Mammalian Embryonic Stem Cell Pluripotency Wnt/Î²-catenin Signaling	miRNA down:mRNA up
miR-138	8	-7.564	TargetScan Human	High (predicted)	RARA	7	1.859	Cancer,Cardiovascular Disease,Dermatological Diseases and Conditions,Developmental Disorder,Endocrine System Disorders,Gastrointestinal Disease,Hematological Disease,Hepatic System Disease,Hereditary Disorder,Immunological Disease,Infectious Disease,Inflammatory Disease,Inflammatory Response,Neurological Disease,Ophthalmic Disease,Organismal Injury and Abnormalities,Renal and Urological Disease,R…	Nucleus	Acute Myeloid Leukemia Signaling Aryl Hydrocarbon Receptor Signaling FXR/RXR Activation Hepatic Cholestasis LPS/IL-1 Mediated Inhibition of RXR Function RAR Activation Retinoic acid Mediated Apoptosis Signaling Role of Oct4 in Mammalian Embryonic Stem Cell Pluripotency Wnt/Î²-catenin Signaling	miRNA down:mRNA up
miR-205	8	-8.942	TargetScan Human	High (predicted)	RARA	7	1.859	Cancer,Cardiovascular Disease,Dermatological Diseases and Conditions,Developmental Disorder,Endocrine System Disorders,Gastrointestinal Disease,Hematological Disease,Hepatic System Disease,Hereditary Disorder,Immunological Disease,Infectious Disease,Inflammatory Disease,Inflammatory Response,Neurological Disease,Ophthalmic Disease,Organismal Injury and Abnormalities,Renal and Urological Disease,R…	Nucleus	Acute Myeloid Leukemia Signaling Aryl Hydrocarbon Receptor Signaling FXR/RXR Activation Hepatic Cholestasis LPS/IL-1 Mediated Inhibition of RXR Function RAR Activation Retinoic acid Mediated Apoptosis Signaling Role of Oct4 in Mammalian Embryonic Stem Cell Pluripotency Wnt/Î²-catenin Signaling	miRNA down:mRNA up
miR-218	15	-3.008	TargetScan Human	High (predicted)	RARA	7	1.859	Cancer,Cardiovascular Disease,Dermatological Diseases and Conditions,Developmental Disorder,Endocrine System Disorders,Gastrointestinal Disease,Hematological Disease,Hepatic System Disease,Hereditary Disorder,Immunological Disease,Infectious Disease,Inflammatory Disease,Inflammatory Response,Neurological Disease,Ophthalmic Disease,Organismal Injury and Abnormalities,Renal and Urological Disease,R…	Nucleus	Acute Myeloid Leukemia Signaling Aryl Hydrocarbon Receptor Signaling FXR/RXR Activation Hepatic Cholestasis LPS/IL-1 Mediated Inhibition of RXR Function RAR Activation Retinoic acid Mediated Apoptosis Signaling Role of Oct4 in Mammalian Embryonic Stem Cell Pluripotency Wnt/Î²-catenin Signaling	miRNA down:mRNA up
miR-27b	19	-9.267	TargetScan Human	High (predicted)	RARA	7	1.859	Cancer,Cardiovascular Disease,Dermatological Diseases and Conditions,Developmental Disorder,Endocrine System Disorders,Gastrointestinal Disease,Hematological Disease,Hepatic System Disease,Hereditary Disorder,Immunological Disease,Infectious Disease,Inflammatory Disease,Inflammatory Response,Neurological Disease,Ophthalmic Disease,Organismal Injury and Abnormalities,Renal and Urological Disease,R…	Nucleus	Acute Myeloid Leukemia Signaling Aryl Hydrocarbon Receptor Signaling FXR/RXR Activation Hepatic Cholestasis LPS/IL-1 Mediated Inhibition of RXR Function RAR Activation Retinoic acid Mediated Apoptosis Signaling Role of Oct4 in Mammalian Embryonic Stem Cell Pluripotency Wnt/Î²-catenin Signaling	miRNA down:mRNA up
miR-296	13	-11.295	TargetScan Human	High (predicted)	RARA	7	1.859	Cancer,Cardiovascular Disease,Dermatological Diseases and Conditions,Developmental Disorder,Endocrine System Disorders,Gastrointestinal Disease,Hematological Disease,Hepatic System Disease,Hereditary Disorder,Immunological Disease,Infectious Disease,Inflammatory Disease,Inflammatory Response,Neurological Disease,Ophthalmic Disease,Organismal Injury and Abnormalities,Renal and Urological Disease,R…	Nucleus	Acute Myeloid Leukemia Signaling Aryl Hydrocarbon Receptor Signaling FXR/RXR Activation Hepatic Cholestasis LPS/IL-1 Mediated Inhibition of RXR Function RAR Activation Retinoic acid Mediated Apoptosis Signaling Role of Oct4 in Mammalian Embryonic Stem Cell Pluripotency Wnt/Î²-catenin Signaling	miRNA down:mRNA up
miR-486-3p	9	-6.644	TargetScan Human	High (predicted)	RARA	7	1.859	Cancer,Cardiovascular Disease,Dermatological Diseases and Conditions,Developmental Disorder,Endocrine System Disorders,Gastrointestinal Disease,Hematological Disease,Hepatic System Disease,Hereditary Disorder,Immunological Disease,Infectious Disease,Inflammatory Disease,Inflammatory Response,Neurological Disease,Ophthalmic Disease,Organismal Injury and Abnormalities,Renal and Urological Disease,R…	Nucleus	Acute Myeloid Leukemia Signaling Aryl Hydrocarbon Receptor Signaling FXR/RXR Activation Hepatic Cholestasis LPS/IL-1 Mediated Inhibition of RXR Function RAR Activation Retinoic acid Mediated Apoptosis Signaling Role of Oct4 in Mammalian Embryonic Stem Cell Pluripotency Wnt/Î²-catenin Signaling	miRNA down:mRNA up
miR-101	11	-13.921	TargetScan Human	High (predicted)	REL	1	2.514	Cancer,Connective Tissue Disorders,Dermatological Diseases and Conditions,Endocrine System Disorders,Gastrointestinal Disease,Hematological Disease,Hypersensitivity Response,Immunological Disease,Infectious Disease,Inflammatory Disease,Inflammatory Response,Metabolic Disease,Neurological Disease,Organismal Injury and Abnormalities,Renal and Urological Disease,Reproductive System Disease,Skeletal …	Nucleus	IL-12 Signaling and Production in Macrophages	miRNA down:mRNA up
miR-15b	19	-7.879	TargetScan Human	High (predicted)	TAF15	3	2.186	Cancer,Connective Tissue Disorders,Respiratory Disease,Skeletal and Muscular Disorders	Nucleus	Assembly of RNA Polymerase II Complex Estrogen Receptor Signaling Glucocorticoid Receptor Signaling	miRNA down:mRNA up
miR-367	12	-15.877	TargetScan Human	High (predicted)	TAF15	3	2.186	Cancer,Connective Tissue Disorders,Respiratory Disease,Skeletal and Muscular Disorders	Nucleus	Assembly of RNA Polymerase II Complex Estrogen Receptor Signaling Glucocorticoid Receptor Signaling	miRNA down:mRNA up
miR-1271	11	-2.568	TargetScan Human	High (predicted)	TAF15	3	2.186	Cancer,Connective Tissue Disorders,Respiratory Disease,Skeletal and Muscular Disorders	Nucleus	Assembly of RNA Polymerase II Complex Estrogen Receptor Signaling Glucocorticoid Receptor Signaling	miRNA down:mRNA up
miR-138	8	-7.564	TargetScan Human	High (predicted)	TCF12	12	1.566	Cancer,Connective Tissue Disorders,Developmental Disorder,Gastrointestinal Disease,Immunological Disease,Inflammatory Response,Skeletal and Muscular Disorders	Nucleus	PEDF Signaling	miRNA down:mRNA up
miR-141	9	-5.887	TargetScan Human	High (predicted)	TCF12	12	1.566	Cancer,Connective Tissue Disorders,Developmental Disorder,Gastrointestinal Disease,Immunological Disease,Inflammatory Response,Skeletal and Muscular Disorders	Nucleus	PEDF Signaling	miRNA down:mRNA up
miR-149	10	-5.916	TargetScan Human	High (predicted)	TCF12	12	1.566	Cancer,Connective Tissue Disorders,Developmental Disorder,Gastrointestinal Disease,Immunological Disease,Inflammatory Response,Skeletal and Muscular Disorders	Nucleus	PEDF Signaling	miRNA down:mRNA up
miR-183	13	-1.893	TargetScan Human	High (predicted)	TCF12	12	1.566	Cancer,Connective Tissue Disorders,Developmental Disorder,Gastrointestinal Disease,Immunological Disease,Inflammatory Response,Skeletal and Muscular Disorders	Nucleus	PEDF Signaling	miRNA down:mRNA up
miR-185	10	-8.629	TargetScan Human	High (predicted)	TCF12	12	1.566	Cancer,Connective Tissue Disorders,Developmental Disorder,Gastrointestinal Disease,Immunological Disease,Inflammatory Response,Skeletal and Muscular Disorders	Nucleus	PEDF Signaling	miRNA down:mRNA up
miR-203	13	-6.389	TargetScan Human	High (predicted)	TCF12	12	1.566	Cancer,Connective Tissue Disorders,Developmental Disorder,Gastrointestinal Disease,Immunological Disease,Inflammatory Response,Skeletal and Muscular Disorders	Nucleus	PEDF Signaling	miRNA down:mRNA up
miR-204	9	-12.516	TargetScan Human	High (predicted)	TCF12	12	1.566	Cancer,Connective Tissue Disorders,Developmental Disorder,Gastrointestinal Disease,Immunological Disease,Inflammatory Response,Skeletal and Muscular Disorders	Nucleus	PEDF Signaling	miRNA down:mRNA up
miR-218	15	-3.008	TargetScan Human	High (predicted)	TCF12	12	1.566	Cancer,Connective Tissue Disorders,Developmental Disorder,Gastrointestinal Disease,Immunological Disease,Inflammatory Response,Skeletal and Muscular Disorders	Nucleus	PEDF Signaling	miRNA down:mRNA up
miR-221	8	-10.342	TargetScan Human	High (predicted)	TCF12	12	1.566	Cancer,Connective Tissue Disorders,Developmental Disorder,Gastrointestinal Disease,Immunological Disease,Inflammatory Response,Skeletal and Muscular Disorders	Nucleus	PEDF Signaling	miRNA down:mRNA up
miR-34c	14	-4.243	TargetScan Human	High (predicted)	TCF12	12	1.566	Cancer,Connective Tissue Disorders,Developmental Disorder,Gastrointestinal Disease,Immunological Disease,Inflammatory Response,Skeletal and Muscular Disorders	Nucleus	PEDF Signaling	miRNA down:mRNA up
miR-375	6	-6.511	TargetScan Human	High (predicted)	TCF12	12	1.566	Cancer,Connective Tissue Disorders,Developmental Disorder,Gastrointestinal Disease,Immunological Disease,Inflammatory Response,Skeletal and Muscular Disorders	Nucleus	PEDF Signaling	miRNA down:mRNA up
miR-7	7	-10.098	TargetScan Human	High (predicted)	TCF12	12	1.566	Cancer,Connective Tissue Disorders,Developmental Disorder,Gastrointestinal Disease,Immunological Disease,Inflammatory Response,Skeletal and Muscular Disorders	Nucleus	PEDF Signaling	miRNA down:mRNA up
miR-133b	10	-9.145	TargetScan Human	High (predicted)	THRAP3	4	2.178		Nucleus	Estrogen Receptor Signaling	miRNA down:mRNA up
miR-138	8	-7.564	TargetScan Human	High (predicted)	THRAP3	4	2.178		Nucleus	Estrogen Receptor Signaling	miRNA down:mRNA up
miR-23a	18	-8.947	TargetScan Human	High (predicted)	THRAP3	4	2.178		Nucleus	Estrogen Receptor Signaling	miRNA down:mRNA up
miR-296	13	-11.295	TargetScan Human	High (predicted)	THRAP3	4	2.178		Nucleus	Estrogen Receptor Signaling	miRNA down:mRNA up
miR-127	1	-3.67	TargetScan Human	High (predicted)	TLX1	3	1.269	Cancer,Hematological Disease,Immunological Disease,Inflammatory Response	Nucleus		miRNA down:mRNA up
miR-519b-3p	1	-8.133	TargetScan Human	High (predicted)	TLX1	3	1.269	Cancer,Hematological Disease,Immunological Disease,Inflammatory Response	Nucleus		miRNA down:mRNA up
miR-662	2	-5.72	TargetScan Human	High (predicted)	TLX1	3	1.269	Cancer,Hematological Disease,Immunological Disease,Inflammatory Response	Nucleus		miRNA down:mRNA up
miR-19a	18	-2.971	TargetScan Human	High (predicted)	TRIM33	6	1.582	Cancer,Developmental Disorder,Endocrine System Disorders,Neurological Disease	Nucleus		miRNA down:mRNA up
miR-362-3p	8	-4.039	TargetScan Human	High (predicted)	TRIM33	6	1.582	Cancer,Developmental Disorder,Endocrine System Disorders,Neurological Disease	Nucleus		miRNA down:mRNA up
miR-338-3p	9	-7.99	TargetScan Human	High (predicted)	TRIM33	6	1.582	Cancer,Developmental Disorder,Endocrine System Disorders,Neurological Disease	Nucleus		miRNA down:mRNA up
miR-370	5	-6.723	TargetScan Human	High (predicted)	TRIM33	6	1.582	Cancer,Developmental Disorder,Endocrine System Disorders,Neurological Disease	Nucleus		miRNA down:mRNA up
miR-590-3P	16	-2.336	TargetScan Human	High (predicted)	TRIM33	6	1.582	Cancer,Developmental Disorder,Endocrine System Disorders,Neurological Disease	Nucleus		miRNA down:mRNA up
miR-7	7	-10.098	TargetScan Human	High (predicted)	TRIM33	6	1.582	Cancer,Developmental Disorder,Endocrine System Disorders,Neurological Disease	Nucleus		miRNA down:mRNA up
miR-15b	19	-7.879	TargetScan Human	High (predicted)	BCR	2	1.285	Cancer,Cardiovascular Disease,Connective Tissue Disorders,Dermatological Diseases and Conditions,Developmental Disorder,Endocrine System Disorders,Gastrointestinal Disease,Hematological Disease,Immunological Disease,Infectious Disease,Inflammatory Disease,Inflammatory Response,Neurological Disease,Nutritional Disease,Organismal Injury and Abnormalities,Psychological Disorders,Reproductive System …	Cytoplasm		miRNA down:mRNA up
miR-7	7	-10.098	TargetScan Human	High (predicted)	BCR	2	1.285	Cancer,Cardiovascular Disease,Connective Tissue Disorders,Dermatological Diseases and Conditions,Developmental Disorder,Endocrine System Disorders,Gastrointestinal Disease,Hematological Disease,Immunological Disease,Infectious Disease,Inflammatory Disease,Inflammatory Response,Neurological Disease,Nutritional Disease,Organismal Injury and Abnormalities,Psychological Disorders,Reproductive System …	Cytoplasm		miRNA down:mRNA up
miR-508-5p	1	-2.498	TargetScan Human	High (predicted)	CASC5	2	2.675	Cancer,Connective Tissue Disorders,Developmental Disorder,Hereditary Disorder,Neurological Disease,Organismal Injury and Abnormalities,Skeletal and Muscular Disorders	Nucleus		miRNA down:mRNA up
miR-590-3P	16	-2.336	TargetScan Human	High (predicted)	CASC5	2	2.675	Cancer,Connective Tissue Disorders,Developmental Disorder,Hereditary Disorder,Neurological Disease,Organismal Injury and Abnormalities,Skeletal and Muscular Disorders	Nucleus		miRNA down:mRNA up
miR-125a-5p	11	-7.047	Ingenuity Expert Findings	Experimentally Observed	CBFB	7	4.826	Cancer,Connective Tissue Disorders,Dermatological Diseases and Conditions,Hematological Disease,Hypersensitivity Response,Immunological Disease,Neurological Disease,Organismal Injury and Abnormalities,Psychological Disorders,Reproductive System Disease,Skeletal and Muscular Disorders	Nucleus		miRNA down:mRNA up
miR-130b	12	-10.141	TargetScan Human	High (predicted)	CBFB	7	4.826	Cancer,Connective Tissue Disorders,Dermatological Diseases and Conditions,Hematological Disease,Hypersensitivity Response,Immunological Disease,Neurological Disease,Organismal Injury and Abnormalities,Psychological Disorders,Reproductive System Disease,Skeletal and Muscular Disorders	Nucleus		miRNA down:mRNA up
miR-19a	18	-2.971	TargetScan Human	High (predicted)	CBFB	7	4.826	Cancer,Connective Tissue Disorders,Dermatological Diseases and Conditions,Hematological Disease,Hypersensitivity Response,Immunological Disease,Neurological Disease,Organismal Injury and Abnormalities,Psychological Disorders,Reproductive System Disease,Skeletal and Muscular Disorders	Nucleus		miRNA down:mRNA up
miR-221	8	-10.342	TargetScan Human	High (predicted)	CBFB	7	4.826	Cancer,Connective Tissue Disorders,Dermatological Diseases and Conditions,Hematological Disease,Hypersensitivity Response,Immunological Disease,Neurological Disease,Organismal Injury and Abnormalities,Psychological Disorders,Reproductive System Disease,Skeletal and Muscular Disorders	Nucleus		miRNA down:mRNA up
miR-27b	19	-9.267	TargetScan Human	High (predicted)	CBFB	7	4.826	Cancer,Connective Tissue Disorders,Dermatological Diseases and Conditions,Hematological Disease,Hypersensitivity Response,Immunological Disease,Neurological Disease,Organismal Injury and Abnormalities,Psychological Disorders,Reproductive System Disease,Skeletal and Muscular Disorders	Nucleus		miRNA down:mRNA up
miR-338-3p	9	-7.99	TargetScan Human	High (predicted)	CBFB	7	4.826	Cancer,Connective Tissue Disorders,Dermatological Diseases and Conditions,Hematological Disease,Hypersensitivity Response,Immunological Disease,Neurological Disease,Organismal Injury and Abnormalities,Psychological Disorders,Reproductive System Disease,Skeletal and Muscular Disorders	Nucleus		miRNA down:mRNA up
miR-708	2	-3.829	TargetScan Human	High (predicted)	CBFB	7	4.826	Cancer,Connective Tissue Disorders,Dermatological Diseases and Conditions,Hematological Disease,Hypersensitivity Response,Immunological Disease,Neurological Disease,Organismal Injury and Abnormalities,Psychological Disorders,Reproductive System Disease,Skeletal and Muscular Disorders	Nucleus		miRNA down:mRNA up
miR-101	11	-13.921	TargetScan Human	High (predicted)	ELN	3	1.185	Cardiovascular Disease,Connective Tissue Disorders,Dermatological Diseases and Conditions,Developmental Disorder,Hereditary Disorder,Inflammatory Disease,Inflammatory Response,Metabolic Disease,Neurological Disease,Organismal Injury and Abnormalities,Respiratory Disease	Extracellular Space		miRNA down:mRNA up
miR-184	5	-8.589	TargetScan Human	High (predicted)	ELN	3	1.185	Cardiovascular Disease,Connective Tissue Disorders,Dermatological Diseases and Conditions,Developmental Disorder,Hereditary Disorder,Inflammatory Disease,Inflammatory Response,Metabolic Disease,Neurological Disease,Organismal Injury and Abnormalities,Respiratory Disease	Extracellular Space		miRNA down:mRNA up
miR-491	1	-5.869	TargetScan Human	High (predicted)	ELN	3	1.185	Cardiovascular Disease,Connective Tissue Disorders,Dermatological Diseases and Conditions,Developmental Disorder,Hereditary Disorder,Inflammatory Disease,Inflammatory Response,Metabolic Disease,Neurological Disease,Organismal Injury and Abnormalities,Respiratory Disease	Extracellular Space		miRNA down:mRNA up
miR-1	17	-9.847	TargetScan Human	High (predicted)	ERC1	11	2.121	Hereditary Disorder,Infectious Disease,Neurological Disease	Cytoplasm		miRNA down:mRNA up
miR-130b	12	-10.141	TargetScan Human	High (predicted)	ERC1	11	2.121	Hereditary Disorder,Infectious Disease,Neurological Disease	Cytoplasm		miRNA down:mRNA up
miR-142-3p	13	-7.376	TargetScan Human	High (predicted)	ERC1	11	2.121	Hereditary Disorder,Infectious Disease,Neurological Disease	Cytoplasm		miRNA down:mRNA up
miR-149	10	-5.916	TargetScan Human	High (predicted)	ERC1	11	2.121	Hereditary Disorder,Infectious Disease,Neurological Disease	Cytoplasm		miRNA down:mRNA up
miR-216a	2	-6.091	TargetScan Human	High (predicted)	ERC1	11	2.121	Hereditary Disorder,Infectious Disease,Neurological Disease	Cytoplasm		miRNA down:mRNA up
miR-324-5p	4	-1.797	TargetScan Human	High (predicted)	ERC1	11	2.121	Hereditary Disorder,Infectious Disease,Neurological Disease	Cytoplasm		miRNA down:mRNA up
miR-33b	5	-4.508	TargetScan Human	High (predicted)	ERC1	11	2.121	Hereditary Disorder,Infectious Disease,Neurological Disease	Cytoplasm		miRNA down:mRNA up
miR-338-3p	9	-7.99	TargetScan Human	High (predicted)	ERC1	11	2.121	Hereditary Disorder,Infectious Disease,Neurological Disease	Cytoplasm		miRNA down:mRNA up
miR-410	7	-6.979	TargetScan Human	High (predicted)	ERC1	11	2.121	Hereditary Disorder,Infectious Disease,Neurological Disease	Cytoplasm		miRNA down:mRNA up
miR-34c	14	-4.243	TargetScan Human	High (predicted)	ERC1	11	2.121	Hereditary Disorder,Infectious Disease,Neurological Disease	Cytoplasm		miRNA down:mRNA up
miR-375	6	-6.511	TargetScan Human	High (predicted)	ERC1	11	2.121	Hereditary Disorder,Infectious Disease,Neurological Disease	Cytoplasm		miRNA down:mRNA up
miR-130b	12	-10.141	TargetScan Human	High (predicted)	HOOK3	16	1.768	Cancer,Endocrine System Disorders,Reproductive System Disease	Cytoplasm		miRNA down:mRNA up
miR-136	2	-17.538	TargetScan Human	High (predicted)	HOOK3	16	1.768	Cancer,Endocrine System Disorders,Reproductive System Disease	Cytoplasm		miRNA down:mRNA up
miR-185	10	-8.629	TargetScan Human	High (predicted)	HOOK3	16	1.768	Cancer,Endocrine System Disorders,Reproductive System Disease	Cytoplasm		miRNA down:mRNA up
miR-186	11	-8.232	TargetScan Human	High (predicted)	HOOK3	16	1.768	Cancer,Endocrine System Disorders,Reproductive System Disease	Cytoplasm		miRNA down:mRNA up
miR-190b	2	-10.144	TargetScan Human	High (predicted)	HOOK3	16	1.768	Cancer,Endocrine System Disorders,Reproductive System Disease	Cytoplasm		miRNA down:mRNA up
miR-192	2	-3.857	TargetScan Human	High (predicted)	HOOK3	16	1.768	Cancer,Endocrine System Disorders,Reproductive System Disease	Cytoplasm		miRNA down:mRNA up
miR-203	13	-6.389	TargetScan Human	High (predicted)	HOOK3	16	1.768	Cancer,Endocrine System Disorders,Reproductive System Disease	Cytoplasm		miRNA down:mRNA up
miR-204	9	-12.516	TargetScan Human	High (predicted)	HOOK3	16	1.768	Cancer,Endocrine System Disorders,Reproductive System Disease	Cytoplasm		miRNA down:mRNA up
miR-205	8	-8.942	TargetScan Human	High (predicted)	HOOK3	16	1.768	Cancer,Endocrine System Disorders,Reproductive System Disease	Cytoplasm		miRNA down:mRNA up
miR-221	8	-10.342	TargetScan Human	High (predicted)	HOOK3	16	1.768	Cancer,Endocrine System Disorders,Reproductive System Disease	Cytoplasm		miRNA down:mRNA up
miR-27b	19	-9.267	TargetScan Human	High (predicted)	HOOK3	16	1.768	Cancer,Endocrine System Disorders,Reproductive System Disease	Cytoplasm		miRNA down:mRNA up
miR-34c	14	-4.243	TargetScan Human	High (predicted)	HOOK3	16	1.768	Cancer,Endocrine System Disorders,Reproductive System Disease	Cytoplasm		miRNA down:mRNA up
miR-422a	1	-3.438	TargetScan Human	High (predicted)	HOOK3	16	1.768	Cancer,Endocrine System Disorders,Reproductive System Disease	Cytoplasm		miRNA down:mRNA up
miR-384	6	-12.1	TargetScan Human	High (predicted)	HOOK3	16	1.768	Cancer,Endocrine System Disorders,Reproductive System Disease	Cytoplasm		miRNA down:mRNA up
miR-590-3P	16	-2.336	TargetScan Human	High (predicted)	HOOK3	16	1.768	Cancer,Endocrine System Disorders,Reproductive System Disease	Cytoplasm		miRNA down:mRNA up
miR-1271	11	-2.568	TargetScan Human	High (predicted)	HOOK3	16	1.768	Cancer,Endocrine System Disorders,Reproductive System Disease	Cytoplasm		miRNA down:mRNA up
miR-296	13	-11.295	TargetScan Human	High (predicted)	MSI2	2	2.909		Cytoplasm		miRNA down:mRNA up
miR-320	6	-6.509	TargetScan Human	High (predicted)	MSI2	2	2.909		Cytoplasm		miRNA down:mRNA up
miR-130b	12	-10.141	TargetScan Human	High (predicted)	NCKIPSD	5	2.046		Other		miRNA down:mRNA up
miR-135a	7	-9.22	TargetScan Human	High (predicted)	NCKIPSD	5	2.046		Other		miRNA down:mRNA up
miR-152	12	-7.994	TargetScan Human	High (predicted)	NCKIPSD	5	2.046		Other		miRNA down:mRNA up
miR-15b	19	-7.879	TargetScan Human	High (predicted)	NCKIPSD	5	2.046		Other		miRNA down:mRNA up
miR-19a	18	-2.971	TargetScan Human	High (predicted)	NCKIPSD	5	2.046		Other		miRNA down:mRNA up
miR-125a-5p	11	-7.047	TargetScan Human	High (predicted)	NIN	1	2.054	Cancer,Connective Tissue Disorders,Developmental Disorder,Gastrointestinal Disease,Hereditary Disorder,Neurological Disease,Organismal Injury and Abnormalities,Skeletal and Muscular Disorders	Cytoplasm		miRNA down:mRNA up
miR-149	10	-5.916	TargetScan Human	High (predicted)	NONO	3	3.698	Cancer,Connective Tissue Disorders,Hematological Disease,Immunological Disease,Inflammatory Disease,Skeletal and Muscular Disorders	Nucleus		miRNA down:mRNA up
miR-320	6	-6.509	TargetScan Human	High (predicted)	NONO	3	3.698	Cancer,Connective Tissue Disorders,Hematological Disease,Immunological Disease,Inflammatory Disease,Skeletal and Muscular Disorders	Nucleus		miRNA down:mRNA up
miR-338-3p	9	-7.99	TargetScan Human	High (predicted)	NONO	3	3.698	Cancer,Connective Tissue Disorders,Hematological Disease,Immunological Disease,Inflammatory Disease,Skeletal and Muscular Disorders	Nucleus		miRNA down:mRNA up
let-7c	19	-11.296	TargetScan Human	High (predicted)	NUP98	1	2.929	Cancer,Hematological Disease,Infectious Disease,Organismal Injury and Abnormalities,Renal and Urological Disease	Nucleus		miRNA down:mRNA up
miR-218	15	-3.008	TargetScan Human	High (predicted)	PDE4DIP	3	2.678	Cancer,Hereditary Disorder,Neurological Disease,Psychological Disorders,Reproductive System Disease,Skeletal and Muscular Disorders	Cytoplasm		miRNA down:mRNA up
miR-362-3p	8	-4.039	TargetScan Human	High (predicted)	PDE4DIP	3	2.678	Cancer,Hereditary Disorder,Neurological Disease,Psychological Disorders,Reproductive System Disease,Skeletal and Muscular Disorders	Cytoplasm		miRNA down:mRNA up
miR-551a	1	-10.1	TargetScan Human	High (predicted)	PDE4DIP	3	2.678	Cancer,Hereditary Disorder,Neurological Disease,Psychological Disorders,Reproductive System Disease,Skeletal and Muscular Disorders	Cytoplasm		miRNA down:mRNA up
miR-22	7	-8.242	TargetScan Human	High (predicted)	RBM15	1	3.012	Cancer,Hematological Disease,Inflammatory Response	Nucleus		miRNA down:mRNA up
miR-1	17	-9.847	TargetScan Human	High (predicted)	SH3GL1	4	3.425	Cancer,Developmental Disorder,Hematological Disease,Neurological Disease,Organismal Injury and Abnormalities,Respiratory Disease	Cytoplasm		miRNA down:mRNA up
miR-184	5	-8.589	TargetScan Human	High (predicted)	SH3GL1	4	3.425	Cancer,Developmental Disorder,Hematological Disease,Neurological Disease,Organismal Injury and Abnormalities,Respiratory Disease	Cytoplasm		miRNA down:mRNA up
miR-218	15	-3.008	TargetScan Human	High (predicted)	SH3GL1	4	3.425	Cancer,Developmental Disorder,Hematological Disease,Neurological Disease,Organismal Injury and Abnormalities,Respiratory Disease	Cytoplasm		miRNA down:mRNA up
miR-328	2	-3.669	TargetScan Human	High (predicted)	SH3GL1	4	3.425	Cancer,Developmental Disorder,Hematological Disease,Neurological Disease,Organismal Injury and Abnormalities,Respiratory Disease	Cytoplasm		miRNA down:mRNA up
miR-149	10	-5.916	TargetScan Human	High (predicted)	SPECC1	1	1.421	Cancer	Nucleus		miRNA down:mRNA up
miR-362-3p	8	-4.039	TargetScan Human	High (predicted)	TCEA1	1	2.708	Cancer,Cardiovascular Disease,Developmental Disorder,Gastrointestinal Disease,Hematological Disease,Hepatic System Disease,Neurological Disease,Organismal Injury and Abnormalities	Nucleus		miRNA down:mRNA up
miR-101	11	-13.921	TargetScan Human	High (predicted)	TOP1	5	2.134	Cancer,Dermatological Diseases and Conditions,Endocrine System Disorders,Gastrointestinal Disease,Hereditary Disorder,Inflammatory Disease,Neurological Disease,Organismal Injury and Abnormalities,Psychological Disorders,Reproductive System Disease,Respiratory Disease,Skeletal and Muscular Disorders	Nucleus		miRNA down:mRNA up
miR-149	10	-5.916	TargetScan Human	High (predicted)	TOP1	5	2.134	Cancer,Dermatological Diseases and Conditions,Endocrine System Disorders,Gastrointestinal Disease,Hereditary Disorder,Inflammatory Disease,Neurological Disease,Organismal Injury and Abnormalities,Psychological Disorders,Reproductive System Disease,Respiratory Disease,Skeletal and Muscular Disorders	Nucleus		miRNA down:mRNA up
miR-23a	18	-8.947	TargetScan Human	High (predicted)	TOP1	5	2.134	Cancer,Dermatological Diseases and Conditions,Endocrine System Disorders,Gastrointestinal Disease,Hereditary Disorder,Inflammatory Disease,Neurological Disease,Organismal Injury and Abnormalities,Psychological Disorders,Reproductive System Disease,Respiratory Disease,Skeletal and Muscular Disorders	Nucleus		miRNA down:mRNA up
miR-590-3P	16	-2.336	TargetScan Human	High (predicted)	TOP1	5	2.134	Cancer,Dermatological Diseases and Conditions,Endocrine System Disorders,Gastrointestinal Disease,Hereditary Disorder,Inflammatory Disease,Neurological Disease,Organismal Injury and Abnormalities,Psychological Disorders,Reproductive System Disease,Respiratory Disease,Skeletal and Muscular Disorders	Nucleus		miRNA down:mRNA up
miR-367	12	-15.877	TargetScan Human	High (predicted)	TOP1	5	2.134	Cancer,Dermatological Diseases and Conditions,Endocrine System Disorders,Gastrointestinal Disease,Hereditary Disorder,Inflammatory Disease,Neurological Disease,Organismal Injury and Abnormalities,Psychological Disorders,Reproductive System Disease,Respiratory Disease,Skeletal and Muscular Disorders	Nucleus		miRNA down:mRNA up
miR-186	11	-8.232	TargetScan Human	High (predicted)	TPR	3	1.403	Cancer,Endocrine System Disorders,Gastrointestinal Disease,Reproductive System Disease	Nucleus		miRNA down:mRNA up
miR-27b	19	-9.267	TargetScan Human	High (predicted)	TPR	3	1.403	Cancer,Endocrine System Disorders,Gastrointestinal Disease,Reproductive System Disease	Nucleus		miRNA down:mRNA up
miR-590-3P	16	-2.336	TargetScan Human	High (predicted)	TPR	3	1.403	Cancer,Endocrine System Disorders,Gastrointestinal Disease,Reproductive System Disease	Nucleus		miRNA down:mRNA up
miR-130b	12	-10.141	TargetScan Human	High (predicted)	WHSC1L1	4	2.731	Cancer,Hematological Disease	Nucleus		miRNA down:mRNA up
miR-138	8	-7.564	TargetScan Human	High (predicted)	WHSC1L1	4	2.731	Cancer,Hematological Disease	Nucleus		miRNA down:mRNA up
miR-19a	18	-2.971	TargetScan Human	High (predicted)	WHSC1L1	4	2.731	Cancer,Hematological Disease	Nucleus		miRNA down:mRNA up
miR-205	8	-8.942	TargetScan Human	High (predicted)	WHSC1L1	4	2.731	Cancer,Hematological Disease	Nucleus		miRNA down:mRNA up
miR-101	11	-13.921	TargetScan Human	High (predicted)	ZMYM2	11	3.097	Cancer,Cardiovascular Disease,Endocrine System Disorders,Gastrointestinal Disease,Metabolic Disease	Nucleus		miRNA down:mRNA up
miR-107	11	-12.308	TargetScan Human	High (predicted)	ZMYM2	11	3.097	Cancer,Cardiovascular Disease,Endocrine System Disorders,Gastrointestinal Disease,Metabolic Disease	Nucleus		miRNA down:mRNA up
miR-125a-5p	11	-7.047	TargetScan Human	High (predicted)	ZMYM2	11	3.097	Cancer,Cardiovascular Disease,Endocrine System Disorders,Gastrointestinal Disease,Metabolic Disease	Nucleus		miRNA down:mRNA up
miR-15b	19	-7.879	TargetScan Human	High (predicted)	ZMYM2	11	3.097	Cancer,Cardiovascular Disease,Endocrine System Disorders,Gastrointestinal Disease,Metabolic Disease	Nucleus		miRNA down:mRNA up
miR-183	13	-1.893	TargetScan Human	High (predicted)	ZMYM2	11	3.097	Cancer,Cardiovascular Disease,Endocrine System Disorders,Gastrointestinal Disease,Metabolic Disease	Nucleus		miRNA down:mRNA up
miR-186	11	-8.232	TargetScan Human	High (predicted)	ZMYM2	11	3.097	Cancer,Cardiovascular Disease,Endocrine System Disorders,Gastrointestinal Disease,Metabolic Disease	Nucleus		miRNA down:mRNA up
miR-19a	18	-2.971	TargetScan Human	High (predicted)	ZMYM2	11	3.097	Cancer,Cardiovascular Disease,Endocrine System Disorders,Gastrointestinal Disease,Metabolic Disease	Nucleus		miRNA down:mRNA up
miR-203	13	-6.389	TargetScan Human	High (predicted)	ZMYM2	11	3.097	Cancer,Cardiovascular Disease,Endocrine System Disorders,Gastrointestinal Disease,Metabolic Disease	Nucleus		miRNA down:mRNA up
miR-221	8	-10.342	TargetScan Human	High (predicted)	ZMYM2	11	3.097	Cancer,Cardiovascular Disease,Endocrine System Disorders,Gastrointestinal Disease,Metabolic Disease	Nucleus		miRNA down:mRNA up
miR-23a	18	-8.947	TargetScan Human	High (predicted)	ZMYM2	11	3.097	Cancer,Cardiovascular Disease,Endocrine System Disorders,Gastrointestinal Disease,Metabolic Disease	Nucleus		miRNA down:mRNA up
miR-590-3P	16	-2.336	TargetScan Human	High (predicted)	ZMYM2	11	3.097	Cancer,Cardiovascular Disease,Endocrine System Disorders,Gastrointestinal Disease,Metabolic Disease	Nucleus		miRNA down:mRNA up
miR-1227	1	-10.324	TargetScan Human	High (predicted)	ZNF521	6	2.362	Cancer,Gastrointestinal Disease	Nucleus		miRNA down:mRNA up
miR-19a	18	-2.971	TargetScan Human	High (predicted)	ZNF521	6	2.362	Cancer,Gastrointestinal Disease	Nucleus		miRNA down:mRNA up
miR-204	9	-12.516	TargetScan Human	High (predicted)	ZNF521	6	2.362	Cancer,Gastrointestinal Disease	Nucleus		miRNA down:mRNA up
miR-216a	2	-6.091	TargetScan Human	High (predicted)	ZNF521	6	2.362	Cancer,Gastrointestinal Disease	Nucleus		miRNA down:mRNA up
miR-518e	1	-2.307	TargetScan Human	High (predicted)	ZNF521	6	2.362	Cancer,Gastrointestinal Disease	Nucleus		miRNA down:mRNA up
miR-367	12	-15.877	TargetScan Human	High (predicted)	ZNF521	6	2.362	Cancer,Gastrointestinal Disease	Nucleus		miRNA down:mRNA up
miR-186	11	-8.232	TargetScan Human	High (predicted)	ACSL3	5	1.722	Cancer,Gastrointestinal Disease	Cytoplasm	Acetate Conversion to Acetyl-CoA Ethanol Degradation II Ethanol Degradation IV Fatty Acid Activation Fatty Acid Î²-oxidation I LPS/IL-1 Mediated Inhibition of RXR Function Mitochondrial L-carnitine Shuttle Pathway Oxidative Ethanol Degradation III Stearate Biosynthesis I (Animals) Type II Diabetes Mellitus Signaling Î³-linolenate Biosynthesis II (Animals)	miRNA down:mRNA up
miR-19a	18	-2.971	TargetScan Human	High (predicted)	ACSL3	5	1.722	Cancer,Gastrointestinal Disease	Cytoplasm	Acetate Conversion to Acetyl-CoA Ethanol Degradation II Ethanol Degradation IV Fatty Acid Activation Fatty Acid Î²-oxidation I LPS/IL-1 Mediated Inhibition of RXR Function Mitochondrial L-carnitine Shuttle Pathway Oxidative Ethanol Degradation III Stearate Biosynthesis I (Animals) Type II Diabetes Mellitus Signaling Î³-linolenate Biosynthesis II (Animals)	miRNA down:mRNA up
miR-203	13	-6.389	TargetScan Human	High (predicted)	ACSL3	5	1.722	Cancer,Gastrointestinal Disease	Cytoplasm	Acetate Conversion to Acetyl-CoA Ethanol Degradation II Ethanol Degradation IV Fatty Acid Activation Fatty Acid Î²-oxidation I LPS/IL-1 Mediated Inhibition of RXR Function Mitochondrial L-carnitine Shuttle Pathway Oxidative Ethanol Degradation III Stearate Biosynthesis I (Animals) Type II Diabetes Mellitus Signaling Î³-linolenate Biosynthesis II (Animals)	miRNA down:mRNA up
miR-375	6	-6.511	TargetScan Human	High (predicted)	ACSL3	5	1.722	Cancer,Gastrointestinal Disease	Cytoplasm	Acetate Conversion to Acetyl-CoA Ethanol Degradation II Ethanol Degradation IV Fatty Acid Activation Fatty Acid Î²-oxidation I LPS/IL-1 Mediated Inhibition of RXR Function Mitochondrial L-carnitine Shuttle Pathway Oxidative Ethanol Degradation III Stearate Biosynthesis I (Animals) Type II Diabetes Mellitus Signaling Î³-linolenate Biosynthesis II (Animals)	miRNA down:mRNA up
miR-384	6	-12.1	TargetScan Human	High (predicted)	ACSL3	5	1.722	Cancer,Gastrointestinal Disease	Cytoplasm	Acetate Conversion to Acetyl-CoA Ethanol Degradation II Ethanol Degradation IV Fatty Acid Activation Fatty Acid Î²-oxidation I LPS/IL-1 Mediated Inhibition of RXR Function Mitochondrial L-carnitine Shuttle Pathway Oxidative Ethanol Degradation III Stearate Biosynthesis I (Animals) Type II Diabetes Mellitus Signaling Î³-linolenate Biosynthesis II (Animals)	miRNA down:mRNA up
miR-1271	11	-2.568	TargetScan Human	High (predicted)	HSP90AA1	1	1.113	Cancer,Connective Tissue Disorders,Endocrine System Disorders,Gastrointestinal Disease,Hepatic System Disease,Hereditary Disorder,Infectious Disease,Inflammatory Response,Neurological Disease,Psychological Disorders,Renal and Urological Disease,Reproductive System Disease,Respiratory Disease,Skeletal and Muscular Disorders	Cytoplasm	Aldosterone Signaling in Epithelial Cells Androgen Signaling Aryl Hydrocarbon Receptor Signaling Glucocorticoid Receptor Signaling HIF1Î± Signaling Hypoxia Signaling in the Cardiovascular System Mitotic Roles of Polo-Like Kinase Neuregulin Signaling Nitric Oxide Signaling in the Cardiovascular System PI3K/AKT Signaling PPAR Signaling PPARÎ±/RXRÎ± Activation Prostate Cancer Signaling Protein Ubiqu…	miRNA down:mRNA up
let-7c	19	-11.296	TargetScan Human	High (predicted)	COL1A1	4	1.066	Auditory Disease,Cancer,Cardiovascular Disease,Connective Tissue Disorders,Dermatological Diseases and Conditions,Developmental Disorder,Gastrointestinal Disease,Hepatic System Disease,Hereditary Disorder,Immunological Disease,Inflammatory Disease,Inflammatory Response,Metabolic Disease,Neurological Disease,Ophthalmic Disease,Organismal Injury and Abnormalities,Skeletal and Muscular Disorders	Extracellular Space	Atherosclerosis Signaling Dendritic Cell Maturation Hepatic Fibrosis / Hepatic Stellate Cell Activation IL-6 Signaling Intrinsic Prothrombin Activation Pathway Role of Osteoblasts, Osteoclasts and Chondrocytes in Rheumatoid Arthritis	miRNA down:mRNA up
miR-133b	10	-9.145	TargetScan Human	High (predicted)	COL1A1	4	1.066	Auditory Disease,Cancer,Cardiovascular Disease,Connective Tissue Disorders,Dermatological Diseases and Conditions,Developmental Disorder,Gastrointestinal Disease,Hepatic System Disease,Hereditary Disorder,Immunological Disease,Inflammatory Disease,Inflammatory Response,Metabolic Disease,Neurological Disease,Ophthalmic Disease,Organismal Injury and Abnormalities,Skeletal and Muscular Disorders	Extracellular Space	Atherosclerosis Signaling Dendritic Cell Maturation Hepatic Fibrosis / Hepatic Stellate Cell Activation IL-6 Signaling Intrinsic Prothrombin Activation Pathway Role of Osteoblasts, Osteoclasts and Chondrocytes in Rheumatoid Arthritis	miRNA down:mRNA up
miR-218	15	-3.008	TargetScan Human,miRecords	Experimentally Observed,High (predicted)	COL1A1	4	1.066	Auditory Disease,Cancer,Cardiovascular Disease,Connective Tissue Disorders,Dermatological Diseases and Conditions,Developmental Disorder,Gastrointestinal Disease,Hepatic System Disease,Hereditary Disorder,Immunological Disease,Inflammatory Disease,Inflammatory Response,Metabolic Disease,Neurological Disease,Ophthalmic Disease,Organismal Injury and Abnormalities,Skeletal and Muscular Disorders	Extracellular Space	Atherosclerosis Signaling Dendritic Cell Maturation Hepatic Fibrosis / Hepatic Stellate Cell Activation IL-6 Signaling Intrinsic Prothrombin Activation Pathway Role of Osteoblasts, Osteoclasts and Chondrocytes in Rheumatoid Arthritis	miRNA down:mRNA up
miR-338-3p	9	-7.99	TargetScan Human	High (predicted)	COL1A1	4	1.066	Auditory Disease,Cancer,Cardiovascular Disease,Connective Tissue Disorders,Dermatological Diseases and Conditions,Developmental Disorder,Gastrointestinal Disease,Hepatic System Disease,Hereditary Disorder,Immunological Disease,Inflammatory Disease,Inflammatory Response,Metabolic Disease,Neurological Disease,Ophthalmic Disease,Organismal Injury and Abnormalities,Skeletal and Muscular Disorders	Extracellular Space	Atherosclerosis Signaling Dendritic Cell Maturation Hepatic Fibrosis / Hepatic Stellate Cell Activation IL-6 Signaling Intrinsic Prothrombin Activation Pathway Role of Osteoblasts, Osteoclasts and Chondrocytes in Rheumatoid Arthritis	miRNA down:mRNA up
miR-590-3P	16	-2.336	TargetScan Human	High (predicted)	BCL10	1	1.562	Antimicrobial Response,Cancer,Connective Tissue Disorders,Dermatological Diseases and Conditions,Developmental Disorder,Endocrine System Disorders,Gastrointestinal Disease,Hematological Disease,Immunological Disease,Infectious Disease,Inflammatory Response,Neurological Disease,Organismal Injury and Abnormalities,Reproductive System Disease,Skeletal and Muscular Disorders	Cytoplasm	B Cell Receptor Signaling CD28 Signaling in T Helper Cells NF-ÎºB Signaling PI3K Signaling in B Lymphocytes PKCÎ¸ Signaling in T Lymphocytes Regulation of IL-2 Expression in Activated and Anergic T Lymphocytes T Cell Receptor Signaling	miRNA down:mRNA up
miR-142-3p	13	-7.376	TargetScan Human	High (predicted)	MALT1	2	1.362	Antimicrobial Response,Cancer,Gastrointestinal Disease,Hereditary Disorder,Immunological Disease,Inflammatory Response,Neurological Disease,Psychological Disorders,Skeletal and Muscular Disorders	Cytoplasm	B Cell Receptor Signaling CD28 Signaling in T Helper Cells NF-ÎºB Signaling PI3K Signaling in B Lymphocytes PKCÎ¸ Signaling in T Lymphocytes Regulation of IL-2 Expression in Activated and Anergic T Lymphocytes T Cell Receptor Signaling	miRNA down:mRNA up
miR-362-3p	8	-4.039	TargetScan Human	High (predicted)	MALT1	2	1.362	Antimicrobial Response,Cancer,Gastrointestinal Disease,Hereditary Disorder,Immunological Disease,Inflammatory Response,Neurological Disease,Psychological Disorders,Skeletal and Muscular Disorders	Cytoplasm	B Cell Receptor Signaling CD28 Signaling in T Helper Cells NF-ÎºB Signaling PI3K Signaling in B Lymphocytes PKCÎ¸ Signaling in T Lymphocytes Regulation of IL-2 Expression in Activated and Anergic T Lymphocytes T Cell Receptor Signaling	miRNA down:mRNA up
miR-1	17	-9.847	TarBase,TargetScan Human	Experimentally Observed,High (predicted)	TPM3	12	5.056	Cancer,Dermatological Diseases and Conditions,Developmental Disorder,Hereditary Disorder,Immunological Disease,Inflammatory Disease,Inflammatory Response,Neurological Disease,Psychological Disorders,Reproductive System Disease,Skeletal and Muscular Disorders	Cytoplasm	Calcium Signaling	miRNA down:mRNA up
miR-133b	10	-9.145	TargetScan Human	High (predicted)	TPM3	12	5.056	Cancer,Dermatological Diseases and Conditions,Developmental Disorder,Hereditary Disorder,Immunological Disease,Inflammatory Disease,Inflammatory Response,Neurological Disease,Psychological Disorders,Reproductive System Disease,Skeletal and Muscular Disorders	Cytoplasm	Calcium Signaling	miRNA down:mRNA up
miR-15b	19	-7.879	TarBase,TargetScan Human	Experimentally Observed,Moderate (predicted)	TPM3	12	5.056	Cancer,Dermatological Diseases and Conditions,Developmental Disorder,Hereditary Disorder,Immunological Disease,Inflammatory Disease,Inflammatory Response,Neurological Disease,Psychological Disorders,Reproductive System Disease,Skeletal and Muscular Disorders	Cytoplasm	Calcium Signaling	miRNA down:mRNA up
miR-183	13	-1.893	TargetScan Human	High (predicted)	TPM3	12	5.056	Cancer,Dermatological Diseases and Conditions,Developmental Disorder,Hereditary Disorder,Immunological Disease,Inflammatory Disease,Inflammatory Response,Neurological Disease,Psychological Disorders,Reproductive System Disease,Skeletal and Muscular Disorders	Cytoplasm	Calcium Signaling	miRNA down:mRNA up
miR-185	10	-8.629	TargetScan Human	High (predicted)	TPM3	12	5.056	Cancer,Dermatological Diseases and Conditions,Developmental Disorder,Hereditary Disorder,Immunological Disease,Inflammatory Disease,Inflammatory Response,Neurological Disease,Psychological Disorders,Reproductive System Disease,Skeletal and Muscular Disorders	Cytoplasm	Calcium Signaling	miRNA down:mRNA up
miR-204	9	-12.516	TargetScan Human	High (predicted)	TPM3	12	5.056	Cancer,Dermatological Diseases and Conditions,Developmental Disorder,Hereditary Disorder,Immunological Disease,Inflammatory Disease,Inflammatory Response,Neurological Disease,Psychological Disorders,Reproductive System Disease,Skeletal and Muscular Disorders	Cytoplasm	Calcium Signaling	miRNA down:mRNA up
miR-218	15	-3.008	TargetScan Human	High (predicted)	TPM3	12	5.056	Cancer,Dermatological Diseases and Conditions,Developmental Disorder,Hereditary Disorder,Immunological Disease,Inflammatory Disease,Inflammatory Response,Neurological Disease,Psychological Disorders,Reproductive System Disease,Skeletal and Muscular Disorders	Cytoplasm	Calcium Signaling	miRNA down:mRNA up
miR-22	7	-8.242	TargetScan Human	High (predicted)	TPM3	12	5.056	Cancer,Dermatological Diseases and Conditions,Developmental Disorder,Hereditary Disorder,Immunological Disease,Inflammatory Disease,Inflammatory Response,Neurological Disease,Psychological Disorders,Reproductive System Disease,Skeletal and Muscular Disorders	Cytoplasm	Calcium Signaling	miRNA down:mRNA up
miR-23a	18	-8.947	TargetScan Human	High (predicted)	TPM3	12	5.056	Cancer,Dermatological Diseases and Conditions,Developmental Disorder,Hereditary Disorder,Immunological Disease,Inflammatory Disease,Inflammatory Response,Neurological Disease,Psychological Disorders,Reproductive System Disease,Skeletal and Muscular Disorders	Cytoplasm	Calcium Signaling	miRNA down:mRNA up
miR-320	6	-6.509	TargetScan Human	High (predicted),Moderate (predicted)	TPM3	12	5.056	Cancer,Dermatological Diseases and Conditions,Developmental Disorder,Hereditary Disorder,Immunological Disease,Inflammatory Disease,Inflammatory Response,Neurological Disease,Psychological Disorders,Reproductive System Disease,Skeletal and Muscular Disorders	Cytoplasm	Calcium Signaling	miRNA down:mRNA up
miR-33b	5	-4.508	TargetScan Human	High (predicted)	TPM3	12	5.056	Cancer,Dermatological Diseases and Conditions,Developmental Disorder,Hereditary Disorder,Immunological Disease,Inflammatory Disease,Inflammatory Response,Neurological Disease,Psychological Disorders,Reproductive System Disease,Skeletal and Muscular Disorders	Cytoplasm	Calcium Signaling	miRNA down:mRNA up
miR-338-3p	9	-7.99	TargetScan Human	High (predicted)	TPM3	12	5.056	Cancer,Dermatological Diseases and Conditions,Developmental Disorder,Hereditary Disorder,Immunological Disease,Inflammatory Disease,Inflammatory Response,Neurological Disease,Psychological Disorders,Reproductive System Disease,Skeletal and Muscular Disorders	Cytoplasm	Calcium Signaling	miRNA down:mRNA up
miR-133b	10	-9.145	TargetScan Human	High (predicted)	AKAP9	1	4.236	Cancer,Cardiovascular Disease,Developmental Disorder,Gastrointestinal Disease,Hereditary Disorder	Cytoplasm	Cardiac Î²-adrenergic Signaling Protein Kinase A Signaling cAMP-mediated signaling	miRNA down:mRNA up
miR-193a-5p	1	-8.588	TargetScan Human	High (predicted)	ITK	1	1.398	Cancer,Gastrointestinal Disease,Hematological Disease,Hereditary Disorder,Hypersensitivity Response,Immunological Disease,Infectious Disease,Inflammatory Disease,Inflammatory Response,Reproductive System Disease,Respiratory Disease	Cytoplasm	CD28 Signaling in T Helper Cells Cdc42 Signaling Leukocyte Extravasation Signaling Phospholipase C Signaling Role of NFAT in Regulation of the Immune Response T Cell Receptor Signaling Tec Kinase Signaling iCOS-iCOSL Signaling in T Helper Cells	miRNA down:mRNA up
miR-183	13	-1.893	TargetScan Human	High (predicted)	LCK	1	1.048	Cancer,Cardiovascular Disease,Developmental Disorder,Endocrine System Disorders,Gastrointestinal Disease,Hematological Disease,Immunological Disease,Infectious Disease,Inflammatory Response,Metabolic Disease,Ophthalmic Disease,Organismal Injury and Abnormalities,Renal and Urological Disease,Reproductive System Disease,Respiratory Disease	Cytoplasm	CD28 Signaling in T Helper Cells CTLA4 Signaling in Cytotoxic T Lymphocytes Calcium-induced T Lymphocyte Apoptosis G Protein Signaling Mediated by Tubby IL-15 Signaling IL-2 Signaling NF-ÎºB Activation by Viruses NF-ÎºB Signaling Natural Killer Cell Signaling PKCÎ¸ Signaling in T Lymphocytes Phospholipase C Signaling Primary Immunodeficiency Signaling Reelin Signaling in Neurons Role of NFAT in R…	miRNA down:mRNA up
miR-1	17	-9.847	TarBase,TargetScan Human	Experimentally Observed,High (predicted)	PICALM	6	1.692	Cancer,Developmental Disorder,Hematological Disease,Infectious Disease,Metabolic Disease,Neurological Disease,Nutritional Disease,Psychological Disorders	Cytoplasm	Clathrin-mediated Endocytosis Signaling	miRNA down:mRNA up
miR-142-3p	13	-7.376	TargetScan Human	High (predicted)	PICALM	6	1.692	Cancer,Developmental Disorder,Hematological Disease,Infectious Disease,Metabolic Disease,Neurological Disease,Nutritional Disease,Psychological Disorders	Cytoplasm	Clathrin-mediated Endocytosis Signaling	miRNA down:mRNA up
miR-183	13	-1.893	TargetScan Human	High (predicted)	PICALM	6	1.692	Cancer,Developmental Disorder,Hematological Disease,Infectious Disease,Metabolic Disease,Neurological Disease,Nutritional Disease,Psychological Disorders	Cytoplasm	Clathrin-mediated Endocytosis Signaling	miRNA down:mRNA up
miR-205	8	-8.942	TargetScan Human	High (predicted)	PICALM	6	1.692	Cancer,Developmental Disorder,Hematological Disease,Infectious Disease,Metabolic Disease,Neurological Disease,Nutritional Disease,Psychological Disorders	Cytoplasm	Clathrin-mediated Endocytosis Signaling	miRNA down:mRNA up
miR-23a	18	-8.947	TargetScan Human	High (predicted)	PICALM	6	1.692	Cancer,Developmental Disorder,Hematological Disease,Infectious Disease,Metabolic Disease,Neurological Disease,Nutritional Disease,Psychological Disorders	Cytoplasm	Clathrin-mediated Endocytosis Signaling	miRNA down:mRNA up
miR-384	6	-12.1	TargetScan Human	High (predicted)	PICALM	6	1.692	Cancer,Developmental Disorder,Hematological Disease,Infectious Disease,Metabolic Disease,Neurological Disease,Nutritional Disease,Psychological Disorders	Cytoplasm	Clathrin-mediated Endocytosis Signaling	miRNA down:mRNA up
let-7c	19	-11.296	TargetScan Human	High (predicted)	ACSL6	4	1.123		Cytoplasm	Fatty Acid Activation Fatty Acid Î²-oxidation I LPS/IL-1 Mediated Inhibition of RXR Function Mitochondrial L-carnitine Shuttle Pathway Stearate Biosynthesis I (Animals) Type II Diabetes Mellitus Signaling Î³-linolenate Biosynthesis II (Animals)	miRNA down:mRNA up
miR-125a-5p	11	-7.047	TargetScan Human	High (predicted)	ACSL6	4	1.123		Cytoplasm	Fatty Acid Activation Fatty Acid Î²-oxidation I LPS/IL-1 Mediated Inhibition of RXR Function Mitochondrial L-carnitine Shuttle Pathway Stearate Biosynthesis I (Animals) Type II Diabetes Mellitus Signaling Î³-linolenate Biosynthesis II (Animals)	miRNA down:mRNA up
miR-203	13	-6.389	TargetScan Human	High (predicted)	ACSL6	4	1.123		Cytoplasm	Fatty Acid Activation Fatty Acid Î²-oxidation I LPS/IL-1 Mediated Inhibition of RXR Function Mitochondrial L-carnitine Shuttle Pathway Stearate Biosynthesis I (Animals) Type II Diabetes Mellitus Signaling Î³-linolenate Biosynthesis II (Animals)	miRNA down:mRNA up
miR-218	15	-3.008	TargetScan Human	High (predicted)	ACSL6	4	1.123		Cytoplasm	Fatty Acid Activation Fatty Acid Î²-oxidation I LPS/IL-1 Mediated Inhibition of RXR Function Mitochondrial L-carnitine Shuttle Pathway Stearate Biosynthesis I (Animals) Type II Diabetes Mellitus Signaling Î³-linolenate Biosynthesis II (Animals)	miRNA down:mRNA up
miR-130b	12	-10.141	TargetScan Human	High (predicted)	DDX6	8	3.392	Cancer,Infectious Disease,Reproductive System Disease	Nucleus	Oxidized GTP and dGTP Detoxification	miRNA down:mRNA up
miR-152	12	-7.994	TargetScan Human	High (predicted)	DDX6	8	3.392	Cancer,Infectious Disease,Reproductive System Disease	Nucleus	Oxidized GTP and dGTP Detoxification	miRNA down:mRNA up
miR-188-3p	3	-4.146	TargetScan Human	High (predicted)	DDX6	8	3.392	Cancer,Infectious Disease,Reproductive System Disease	Nucleus	Oxidized GTP and dGTP Detoxification	miRNA down:mRNA up
miR-199b	3	-5.693	TargetScan Human	High (predicted)	DDX6	8	3.392	Cancer,Infectious Disease,Reproductive System Disease	Nucleus	Oxidized GTP and dGTP Detoxification	miRNA down:mRNA up
miR-19a	18	-2.971	TargetScan Human	High (predicted)	DDX6	8	3.392	Cancer,Infectious Disease,Reproductive System Disease	Nucleus	Oxidized GTP and dGTP Detoxification	miRNA down:mRNA up
miR-203	13	-6.389	TargetScan Human	High (predicted)	DDX6	8	3.392	Cancer,Infectious Disease,Reproductive System Disease	Nucleus	Oxidized GTP and dGTP Detoxification	miRNA down:mRNA up
miR-205	8	-8.942	TargetScan Human	High (predicted)	DDX6	8	3.392	Cancer,Infectious Disease,Reproductive System Disease	Nucleus	Oxidized GTP and dGTP Detoxification	miRNA down:mRNA up
miR-218	15	-3.008	TargetScan Human	High (predicted)	DDX6	8	3.392	Cancer,Infectious Disease,Reproductive System Disease	Nucleus	Oxidized GTP and dGTP Detoxification	miRNA down:mRNA up
let-7c	19	-11.296	TargetScan Human	High (predicted)	NSD1	12	1.682	Cancer,Connective Tissue Disorders,Developmental Disorder,Endocrine System Disorders,Gastrointestinal Disease,Hematological Disease,Hereditary Disorder,Neurological Disease,Organismal Injury and Abnormalities,Reproductive System Disease,Skeletal and Muscular Disorders	Nucleus	RAR Activation	miRNA down:mRNA up
miR-1	17	-9.847	TargetScan Human	High (predicted)	NSD1	12	1.682	Cancer,Connective Tissue Disorders,Developmental Disorder,Endocrine System Disorders,Gastrointestinal Disease,Hematological Disease,Hereditary Disorder,Neurological Disease,Organismal Injury and Abnormalities,Reproductive System Disease,Skeletal and Muscular Disorders	Nucleus	RAR Activation	miRNA down:mRNA up
miR-101	11	-13.921	TargetScan Human	High (predicted)	NSD1	12	1.682	Cancer,Connective Tissue Disorders,Developmental Disorder,Endocrine System Disorders,Gastrointestinal Disease,Hematological Disease,Hereditary Disorder,Neurological Disease,Organismal Injury and Abnormalities,Reproductive System Disease,Skeletal and Muscular Disorders	Nucleus	RAR Activation	miRNA down:mRNA up
miR-152	12	-7.994	TargetScan Human	High (predicted)	NSD1	12	1.682	Cancer,Connective Tissue Disorders,Developmental Disorder,Endocrine System Disorders,Gastrointestinal Disease,Hematological Disease,Hereditary Disorder,Neurological Disease,Organismal Injury and Abnormalities,Reproductive System Disease,Skeletal and Muscular Disorders	Nucleus	RAR Activation	miRNA down:mRNA up
miR-149	10	-5.916	TargetScan Human	High (predicted)	NSD1	12	1.682	Cancer,Connective Tissue Disorders,Developmental Disorder,Endocrine System Disorders,Gastrointestinal Disease,Hematological Disease,Hereditary Disorder,Neurological Disease,Organismal Injury and Abnormalities,Reproductive System Disease,Skeletal and Muscular Disorders	Nucleus	RAR Activation	miRNA down:mRNA up
miR-186	11	-8.232	TargetScan Human	High (predicted)	NSD1	12	1.682	Cancer,Connective Tissue Disorders,Developmental Disorder,Endocrine System Disorders,Gastrointestinal Disease,Hematological Disease,Hereditary Disorder,Neurological Disease,Organismal Injury and Abnormalities,Reproductive System Disease,Skeletal and Muscular Disorders	Nucleus	RAR Activation	miRNA down:mRNA up
miR-22	7	-8.242	TargetScan Human	High (predicted)	NSD1	12	1.682	Cancer,Connective Tissue Disorders,Developmental Disorder,Endocrine System Disorders,Gastrointestinal Disease,Hematological Disease,Hereditary Disorder,Neurological Disease,Organismal Injury and Abnormalities,Reproductive System Disease,Skeletal and Muscular Disorders	Nucleus	RAR Activation	miRNA down:mRNA up
miR-27b	19	-9.267	TargetScan Human	High (predicted)	NSD1	12	1.682	Cancer,Connective Tissue Disorders,Developmental Disorder,Endocrine System Disorders,Gastrointestinal Disease,Hematological Disease,Hereditary Disorder,Neurological Disease,Organismal Injury and Abnormalities,Reproductive System Disease,Skeletal and Muscular Disorders	Nucleus	RAR Activation	miRNA down:mRNA up
miR-296	13	-11.295	TargetScan Human	High (predicted)	NSD1	12	1.682	Cancer,Connective Tissue Disorders,Developmental Disorder,Endocrine System Disorders,Gastrointestinal Disease,Hematological Disease,Hereditary Disorder,Neurological Disease,Organismal Injury and Abnormalities,Reproductive System Disease,Skeletal and Muscular Disorders	Nucleus	RAR Activation	miRNA down:mRNA up
miR-299-3p	1	-8.351	TargetScan Human	High (predicted)	NSD1	12	1.682	Cancer,Connective Tissue Disorders,Developmental Disorder,Endocrine System Disorders,Gastrointestinal Disease,Hematological Disease,Hereditary Disorder,Neurological Disease,Organismal Injury and Abnormalities,Reproductive System Disease,Skeletal and Muscular Disorders	Nucleus	RAR Activation	miRNA down:mRNA up
miR-34c	14	-4.243	TargetScan Human	High (predicted)	NSD1	12	1.682	Cancer,Connective Tissue Disorders,Developmental Disorder,Endocrine System Disorders,Gastrointestinal Disease,Hematological Disease,Hereditary Disorder,Neurological Disease,Organismal Injury and Abnormalities,Reproductive System Disease,Skeletal and Muscular Disorders	Nucleus	RAR Activation	miRNA down:mRNA up
miR-486-3p	9	-6.644	TargetScan Human	High (predicted)	NSD1	12	1.682	Cancer,Connective Tissue Disorders,Developmental Disorder,Endocrine System Disorders,Gastrointestinal Disease,Hematological Disease,Hereditary Disorder,Neurological Disease,Organismal Injury and Abnormalities,Reproductive System Disease,Skeletal and Muscular Disorders	Nucleus	RAR Activation	miRNA down:mRNA up
miR-107	11	-12.308	TargetScan Human	High (predicted),Moderate (predicted)	PAFAH1B2	11	2.258	Reproductive System Disease	Cytoplasm	Reelin Signaling in Neurons	miRNA down:mRNA up
miR-141	9	-5.887	TargetScan Human	High (predicted)	PAFAH1B2	11	2.258	Reproductive System Disease	Cytoplasm	Reelin Signaling in Neurons	miRNA down:mRNA up
miR-142-3p	13	-7.376	TargetScan Human	High (predicted)	PAFAH1B2	11	2.258	Reproductive System Disease	Cytoplasm	Reelin Signaling in Neurons	miRNA down:mRNA up
miR-15b	19	-7.879	TarBase,TargetScan Human	Experimentally Observed,High (predicted)	PAFAH1B2	11	2.258	Reproductive System Disease	Cytoplasm	Reelin Signaling in Neurons	miRNA down:mRNA up
miR-185	10	-8.629	TargetScan Human	High (predicted)	PAFAH1B2	11	2.258	Reproductive System Disease	Cytoplasm	Reelin Signaling in Neurons	miRNA down:mRNA up
miR-203	13	-6.389	TargetScan Human	High (predicted)	PAFAH1B2	11	2.258	Reproductive System Disease	Cytoplasm	Reelin Signaling in Neurons	miRNA down:mRNA up
miR-22	7	-8.242	TargetScan Human	High (predicted),Moderate (predicted)	PAFAH1B2	11	2.258	Reproductive System Disease	Cytoplasm	Reelin Signaling in Neurons	miRNA down:mRNA up
miR-486-3p	9	-6.644	TargetScan Human	High (predicted)	PAFAH1B2	11	2.258	Reproductive System Disease	Cytoplasm	Reelin Signaling in Neurons	miRNA down:mRNA up
miR-505	5	-3.291	TargetScan Human	High (predicted)	PAFAH1B2	11	2.258	Reproductive System Disease	Cytoplasm	Reelin Signaling in Neurons	miRNA down:mRNA up
miR-590-3P	16	-2.336	TargetScan Human	High (predicted)	PAFAH1B2	11	2.258	Reproductive System Disease	Cytoplasm	Reelin Signaling in Neurons	miRNA down:mRNA up
miR-708	2	-3.829	TargetScan Human	High (predicted)	PAFAH1B2	11	2.258	Reproductive System Disease	Cytoplasm	Reelin Signaling in Neurons	miRNA down:mRNA up
miR-125a-3p	2	-12.726	TargetScan Human	High (predicted)	IL21R	3	1.537	Cancer,Endocrine System Disorders,Gastrointestinal Disease,Hereditary Disorder,Hypersensitivity Response,Immunological Disease,Infectious Disease,Inflammatory Disease,Inflammatory Response,Metabolic Disease,Neurological Disease,Renal and Urological Disease	Plasma Membrane	Role of JAK1 and JAK3 in Î³c Cytokine Signaling T Helper Cell Differentiation	miRNA down:mRNA up
miR-23a	18	-8.947	TargetScan Human	High (predicted)	IL21R	3	1.537	Cancer,Endocrine System Disorders,Gastrointestinal Disease,Hereditary Disorder,Hypersensitivity Response,Immunological Disease,Infectious Disease,Inflammatory Disease,Inflammatory Response,Metabolic Disease,Neurological Disease,Renal and Urological Disease	Plasma Membrane	Role of JAK1 and JAK3 in Î³c Cytokine Signaling T Helper Cell Differentiation	miRNA down:mRNA up
miR-665	3	-8.437	TargetScan Human	High (predicted)	IL21R	3	1.537	Cancer,Endocrine System Disorders,Gastrointestinal Disease,Hereditary Disorder,Hypersensitivity Response,Immunological Disease,Infectious Disease,Inflammatory Disease,Inflammatory Response,Metabolic Disease,Neurological Disease,Renal and Urological Disease	Plasma Membrane	Role of JAK1 and JAK3 in Î³c Cytokine Signaling T Helper Cell Differentiation	miRNA down:mRNA up
