# Supplementary material for: Revealing the Molecular Portrait of Triple Negative Breast Tumors in an Understudied Population through Omics Analysis of Formalin-Fixed and Paraffin-Embedded Tissues
Source: PLoS One. 2015 May 11;10(5):e0126762. doi: 10.1371/journal.pone.0126762 (PMC4427337; doi:10.1371/journal.pone.0126762)
Supplement: S12 Table — (XLSX) [file pone.0126762.s016.xlsx]

## Sheet: S12 Table
S12 Table. Genes with somatic mutations targeted with FDA-approbed drugs (data base in: http://www.fda.gov)
Search Term	Gene	Drug	Interaction Type	Source	Gene Symbol	Full Gene Name	Source Version
ALK	ALK - anaplastic lymphoma receptor tyrosine kinase	AP26113	inhibitor	MyCancerGenome	ALK	anaplastic lymphoma receptor tyrosine kinase	2013-03-13
ALK	ALK - anaplastic lymphoma receptor tyrosine kinase	ASP3026	inhibitor	MyCancerGenome	ALK	anaplastic lymphoma receptor tyrosine kinase	2013-03-13
ALK	ALK - anaplastic lymphoma receptor tyrosine kinase	CH5424802	inhibitor	MyCancerGenome	ALK	anaplastic lymphoma receptor tyrosine kinase	2013-03-13
ALK	ALK - anaplastic lymphoma receptor tyrosine kinase	LDK378	inhibitor	MyCancerGenome	ALK	anaplastic lymphoma receptor tyrosine kinase	2013-03-13
ALK	ALK - anaplastic lymphoma receptor tyrosine kinase	CRIZOTINIB	inhibitor	MyCancerGenome	ALK	anaplastic lymphoma receptor tyrosine kinase	2013-03-13
ALK	ALK - anaplastic lymphoma receptor tyrosine kinase	X-396	inhibitor	MyCancerGenome	ALK	anaplastic lymphoma receptor tyrosine kinase	2013-03-13
ALK	ALK - anaplastic lymphoma receptor tyrosine kinase	TSR-011	inhibitor	MyCancerGenome	ALK	anaplastic lymphoma receptor tyrosine kinase	2013-03-13
ALK	ALK - anaplastic lymphoma receptor tyrosine kinase	ASP3026	inhibitor	CancerCommons	ALK	anaplastic lymphoma receptor tyrosine kinase	2013-07-25
ALK	ALK - anaplastic lymphoma receptor tyrosine kinase	LDK378	inhibitor	CancerCommons	ALK	anaplastic lymphoma receptor tyrosine kinase	2013-07-25
ALK	ALK - anaplastic lymphoma receptor tyrosine kinase	X-396	inhibitor	CancerCommons	ALK	anaplastic lymphoma receptor tyrosine kinase	2013-07-25
ALK	ALK - anaplastic lymphoma receptor tyrosine kinase	CRIZOTINIB	inhibitor	CancerCommons	ALK	anaplastic lymphoma receptor tyrosine kinase	2013-07-25
ALK	ALK - anaplastic lymphoma receptor tyrosine kinase	CRIZOTINIB	inhibitor	TALC	ALK	anaplastic lymphoma receptor tyrosine kinase	2013-09-17
ALK	ALK - anaplastic lymphoma receptor tyrosine kinase	LDK378	inhibitor	TALC	ALK	anaplastic lymphoma receptor tyrosine kinase	2013-09-17
ALK	ALK - anaplastic lymphoma receptor tyrosine kinase	ASP3026	inhibitor	TALC	ALK	anaplastic lymphoma receptor tyrosine kinase	2013-09-17
ALK	ALK - anaplastic lymphoma receptor tyrosine kinase	X-396	inhibitor	TALC	ALK	anaplastic lymphoma receptor tyrosine kinase	2013-09-17
ALK	ALK - anaplastic lymphoma receptor tyrosine kinase	AP26113	inhibitor	TALC	ALK	anaplastic lymphoma receptor tyrosine kinase	2013-09-17
AR	AR - androgen receptor	ODM-201	inhibitor	CancerCommons	AR	androgen receptor	2013-07-25
AR	AR - androgen receptor	ENZALUTAMIDE	inhibitor	CancerCommons	AR	androgen receptor	2013-07-25
AR	AR - androgen receptor	DROMOSTANOLONE	n/a	TEND	AR	androgen receptor	01-Aug-2011
AR	AR - androgen receptor	BICALUTAMIDE	n/a	TEND	AR	androgen receptor	01-Aug-2011
AR	AR - androgen receptor	NILUTAMIDE	n/a	TEND	AR	androgen receptor	01-Aug-2011
AR	AR - androgen receptor	FLUTAMIDE	n/a	TEND	AR	androgen receptor	01-Aug-2011
AR	AR - androgen receptor	DROSTANOLONE	agonist	DrugBank	AR	androgen receptor	3
AR	AR - androgen receptor	FLUOXYMESTERONE	agonist	DrugBank	AR	androgen receptor	3
AR	AR - androgen receptor	BICALUTAMIDE	antagonist	DrugBank	AR	androgen receptor	3
AR	AR - androgen receptor	(2R)-N-[4-CYANO-3-(TRIFLUOROMETHYL)PHENYL]-3-[(...	n/a	DrugBank	AR	androgen receptor	3
AR	AR - androgen receptor	FLUTAMIDE	antagonist	DrugBank	AR	androgen receptor	3
AR	AR - androgen receptor	NILUTAMIDE	antagonist	DrugBank	AR	androgen receptor	3
ATR	ATR - ataxia telangiectasia and Rad3 related	E7449	n/a	ClearityFoundationBiomarkers	ATR	ataxia telangiectasia and Rad3 related	26-July-2013
ATR	ATR - ataxia telangiectasia and Rad3 related	NIRAPARIB	n/a	ClearityFoundationBiomarkers	ATR	ataxia telangiectasia and Rad3 related	26-July-2013
ATR	ATR - ataxia telangiectasia and Rad3 related	BMN673	n/a	ClearityFoundationBiomarkers	ATR	ataxia telangiectasia and Rad3 related	26-July-2013
ATR	ATR - ataxia telangiectasia and Rad3 related	OLAPARIB	n/a	ClearityFoundationBiomarkers	ATR	ataxia telangiectasia and Rad3 related	26-July-2013
ATR	ATR - ataxia telangiectasia and Rad3 related	RUCAPARIB	n/a	ClearityFoundationBiomarkers	ATR	ataxia telangiectasia and Rad3 related	26-July-2013
ATR	ATR - ataxia telangiectasia and Rad3 related	VELIPARIB	n/a	ClearityFoundationBiomarkers	ATR	ataxia telangiectasia and Rad3 related	26-July-2013
BRCA1	BRCA1 - breast cancer 1, early onset	BMN673	n/a	ClearityFoundationBiomarkers	BRCA1	breast cancer 1, early onset	26-July-2013
BRCA1	BRCA1 - breast cancer 1, early onset	NIRAPARIB	n/a	ClearityFoundationBiomarkers	BRCA1	breast cancer 1, early onset	26-July-2013
BRCA1	BRCA1 - breast cancer 1, early onset	OLAPARIB	n/a	ClearityFoundationBiomarkers	BRCA1	breast cancer 1, early onset	26-July-2013
BRCA1	BRCA1 - breast cancer 1, early onset	RUCAPARIB	n/a	ClearityFoundationBiomarkers	BRCA1	breast cancer 1, early onset	26-July-2013
BRCA1	BRCA1 - breast cancer 1, early onset	VELIPARIB	n/a	ClearityFoundationBiomarkers	BRCA1	breast cancer 1, early onset	26-July-2013
BRCA1	BRCA1 - breast cancer 1, early onset	E7449	n/a	ClearityFoundationBiomarkers	BRCA1	breast cancer 1, early onset	26-July-2013
BRCA1	BRCA1 - breast cancer 1, early onset	CARBOPLATIN	n/a	ClearityFoundationBiomarkers	BRCA1	breast cancer 1, early onset	26-July-2013
BRCA1	BRCA1 - breast cancer 1, early onset	CISPLATIN	n/a	ClearityFoundationBiomarkers	BRCA1	breast cancer 1, early onset	26-July-2013
BRCA1	BRCA1 - breast cancer 1, early onset	OXALIPLATIN	n/a	ClearityFoundationBiomarkers	BRCA1	breast cancer 1, early onset	26-July-2013
BRCA2	BRCA2 - breast cancer 2, early onset	OLAPARIB	n/a	ClearityFoundationBiomarkers	BRCA2	breast cancer 2, early onset	26-July-2013
BRCA2	BRCA2 - breast cancer 2, early onset	RUCAPARIB	n/a	ClearityFoundationBiomarkers	BRCA2	breast cancer 2, early onset	26-July-2013
BRCA2	BRCA2 - breast cancer 2, early onset	BMN673	n/a	ClearityFoundationBiomarkers	BRCA2	breast cancer 2, early onset	26-July-2013
BRCA2	BRCA2 - breast cancer 2, early onset	E7449	n/a	ClearityFoundationBiomarkers	BRCA2	breast cancer 2, early onset	26-July-2013
BRCA2	BRCA2 - breast cancer 2, early onset	NIRAPARIB	n/a	ClearityFoundationBiomarkers	BRCA2	breast cancer 2, early onset	26-July-2013
BRCA2	BRCA2 - breast cancer 2, early onset	VELIPARIB	n/a	ClearityFoundationBiomarkers	BRCA2	breast cancer 2, early onset	26-July-2013
CDH1	CDH1 - cadherin 1, type 1, E-cadherin (epithelial)	COMBRETASTATIN-A4 PHOSPHATE	n/a	TALC	CDH1	cadherin 1, type 1, E-cadherin (epithelial)	2013-09-17
EGFR	EGFR - epidermal growth factor receptor	RO5083945	antibody	MyCancerGenome	EGFR	epidermal growth factor receptor	2013-03-13
EGFR	EGFR - epidermal growth factor receptor	MM-151	antibody	MyCancerGenome	EGFR	epidermal growth factor receptor	2013-03-13
EGFR	EGFR - epidermal growth factor receptor	MEHD7945A	antibody	MyCancerGenome	EGFR	epidermal growth factor receptor	2013-03-13
EGFR	EGFR - epidermal growth factor receptor	CETUXIMAB	antibody	MyCancerGenome	EGFR	epidermal growth factor receptor	2013-03-13
EGFR	EGFR - epidermal growth factor receptor	NECITUMUMAB	antibody	MyCancerGenome	EGFR	epidermal growth factor receptor	2013-03-13
EGFR	EGFR - epidermal growth factor receptor	NIMOTUZUMAB	antibody	MyCancerGenome	EGFR	epidermal growth factor receptor	2013-03-13
EGFR	EGFR - epidermal growth factor receptor	PANITUMUMAB	antibody	MyCancerGenome	EGFR	epidermal growth factor receptor	2013-03-13
EGFR	EGFR - epidermal growth factor receptor	ABT-806	antibody	MyCancerGenome	EGFR	epidermal growth factor receptor	2013-03-13
EGFR	EGFR - epidermal growth factor receptor	SYM004	antibody	MyCancerGenome	EGFR	epidermal growth factor receptor	2013-03-13
EGFR	EGFR - epidermal growth factor receptor	DACOMITINIB	inhibitor	MyCancerGenome	EGFR	epidermal growth factor receptor	2013-03-13
EGFR	EGFR - epidermal growth factor receptor	PELITINIB	inhibitor	MyCancerGenome	EGFR	epidermal growth factor receptor	2013-03-13
EGFR	EGFR - epidermal growth factor receptor	BMS-690514	inhibitor	MyCancerGenome	EGFR	epidermal growth factor receptor	2013-03-13
EGFR	EGFR - epidermal growth factor receptor	BMS-599626	inhibitor	MyCancerGenome	EGFR	epidermal growth factor receptor	2013-03-13
EGFR	EGFR - epidermal growth factor receptor	AZD8931	inhibitor	MyCancerGenome	EGFR	epidermal growth factor receptor	2013-03-13
EGFR	EGFR - epidermal growth factor receptor	GEFITINIB	inhibitor	MyCancerGenome	EGFR	epidermal growth factor receptor	2013-03-13
EGFR	EGFR - epidermal growth factor receptor	XL647	inhibitor	MyCancerGenome	EGFR	epidermal growth factor receptor	2013-03-13
EGFR	EGFR - epidermal growth factor receptor	ERLOTINIB	inhibitor	MyCancerGenome	EGFR	epidermal growth factor receptor	2013-03-13
EGFR	EGFR - epidermal growth factor receptor	AEE788	inhibitor	MyCancerGenome	EGFR	epidermal growth factor receptor	2013-03-13
EGFR	EGFR - epidermal growth factor receptor	VANDETANIB	inhibitor	MyCancerGenome	EGFR	epidermal growth factor receptor	2013-03-13
EGFR	EGFR - epidermal growth factor receptor	CO-1686	inhibitor	MyCancerGenome	EGFR	epidermal growth factor receptor	2013-03-13
EGFR	EGFR - epidermal growth factor receptor	ICOTINIB	inhibitor	MyCancerGenome	EGFR	epidermal growth factor receptor	2013-03-13
EGFR	EGFR - epidermal growth factor receptor	CANERTINIB	inhibitor	MyCancerGenome	EGFR	epidermal growth factor receptor	2013-03-13
EGFR	EGFR - epidermal growth factor receptor	AFATINIB	inhibitor	MyCancerGenome	EGFR	epidermal growth factor receptor	2013-03-13
EGFR	EGFR - epidermal growth factor receptor	BIBW2992	inhibitor	CancerCommons	EGFR	epidermal growth factor receptor	2013-07-25
EGFR	EGFR - epidermal growth factor receptor	CETUXIMAB	antibody	CancerCommons	EGFR	epidermal growth factor receptor	2013-07-25
EGFR	EGFR - epidermal growth factor receptor	ERLOTINIB	inhibitor	CancerCommons	EGFR	epidermal growth factor receptor	2013-07-25
EGFR	EGFR - epidermal growth factor receptor	GELFITINIB	inhibitor	CancerCommons	EGFR	epidermal growth factor receptor	2013-07-25
EGFR	EGFR - epidermal growth factor receptor	PF-00299804	inhibitor	CancerCommons	EGFR	epidermal growth factor receptor	2013-07-25
EGFR	EGFR - epidermal growth factor receptor	LAPATINIB	inhibitor	CancerCommons	EGFR	epidermal growth factor receptor	2013-07-25
EGFR	EGFR - epidermal growth factor receptor	ERLOTINIB	n/a	ClearityFoundationBiomarkers	EGFR	epidermal growth factor receptor	26-July-2013
EGFR	EGFR - epidermal growth factor receptor	VANDETANIB	n/a	ClearityFoundationBiomarkers	EGFR	epidermal growth factor receptor	26-July-2013
EGFR	EGFR - epidermal growth factor receptor	CETUXIMAB	n/a	ClearityFoundationBiomarkers	EGFR	epidermal growth factor receptor	26-July-2013
EGFR	EGFR - epidermal growth factor receptor	GEFITINIB	n/a	ClearityFoundationBiomarkers	EGFR	epidermal growth factor receptor	26-July-2013
EGFR	EGFR - epidermal growth factor receptor	PANITUMUMAB	n/a	ClearityFoundationBiomarkers	EGFR	epidermal growth factor receptor	26-July-2013
EGFR	EGFR - epidermal growth factor receptor	ERLOTINIB	n/a	ClearityFoundationClinicalTrial	EGFR	epidermal growth factor receptor	15-June-2013
EGFR	EGFR - epidermal growth factor receptor	AKOS004227608	n/a	ClearityFoundationClinicalTrial	EGFR	epidermal growth factor receptor	15-June-2013
EGFR	EGFR - epidermal growth factor receptor	LAPATINIB	n/a	ClearityFoundationClinicalTrial	EGFR	epidermal growth factor receptor	15-June-2013
EGFR	EGFR - epidermal growth factor receptor	LAPATINIB	n/a	ClearityFoundationClinicalTrial	EGFR	epidermal growth factor receptor	15-June-2013
EGFR	EGFR - epidermal growth factor receptor	AKOS004227608	n/a	ClearityFoundationClinicalTrial	EGFR	epidermal growth factor receptor	15-June-2013
EGFR	EGFR - epidermal growth factor receptor	VANDETANIB	n/a	ClearityFoundationClinicalTrial	EGFR	epidermal growth factor receptor	15-June-2013
EGFR	EGFR - epidermal growth factor receptor	AFATINIB	inhibitor	TALC	EGFR	epidermal growth factor receptor	2013-09-17
EGFR	EGFR - epidermal growth factor receptor	CANERTINIB	inhibitor	TALC	EGFR	epidermal growth factor receptor	2013-09-17
EGFR	EGFR - epidermal growth factor receptor	MM111	inhibitor	TALC	EGFR	epidermal growth factor receptor	2013-09-17
EGFR	EGFR - epidermal growth factor receptor	MM151	inhibitor	TALC	EGFR	epidermal growth factor receptor	2013-09-17
EGFR	EGFR - epidermal growth factor receptor	ARRY 380	inhibitor	TALC	EGFR	epidermal growth factor receptor	2013-09-17
EGFR	EGFR - epidermal growth factor receptor	AV 203	inhibitor	TALC	EGFR	epidermal growth factor receptor	2013-09-17
EGFR	EGFR - epidermal growth factor receptor	MATUZUMAB	inhibitor	TALC	EGFR	epidermal growth factor receptor	2013-09-17
EGFR	EGFR - epidermal growth factor receptor	RO5083945	inhibitor	TALC	EGFR	epidermal growth factor receptor	2013-09-17
EGFR	EGFR - epidermal growth factor receptor	MOMELOTINIB	inhibitor	TALC	EGFR	epidermal growth factor receptor	2013-09-17
EGFR	EGFR - epidermal growth factor receptor	ZALUTUMUMAB	inhibitor	TALC	EGFR	epidermal growth factor receptor	2013-09-17
EGFR	EGFR - epidermal growth factor receptor	BMS-599626	inhibitor	TALC	EGFR	epidermal growth factor receptor	2013-09-17
EGFR	EGFR - epidermal growth factor receptor	AV-412	inhibitor	TALC	EGFR	epidermal growth factor receptor	2013-09-17
EGFR	EGFR - epidermal growth factor receptor	VANDETANIB	inhibitor	TALC	EGFR	epidermal growth factor receptor	2013-09-17
EGFR	EGFR - epidermal growth factor receptor	XL647	inhibitor	TALC	EGFR	epidermal growth factor receptor	2013-09-17
EGFR	EGFR - epidermal growth factor receptor	AEE 788	inhibitor	TALC	EGFR	epidermal growth factor receptor	2013-09-17
EGFR	EGFR - epidermal growth factor receptor	CUDC-101	inhibitor	TALC	EGFR	epidermal growth factor receptor	2013-09-17
EGFR	EGFR - epidermal growth factor receptor	RECOMBINANT HUMANEGF-RP64K/MONTANIDE	vaccine	TALC	EGFR	epidermal growth factor receptor	2013-09-17
EGFR	EGFR - epidermal growth factor receptor	CETUXIMAB	inhibitor	TALC	EGFR	epidermal growth factor receptor	2013-09-17
EGFR	EGFR - epidermal growth factor receptor	ERLOTINIB	inhibitor	TALC	EGFR	epidermal growth factor receptor	2013-09-17
EGFR	EGFR - epidermal growth factor receptor	GEFITINIB	inhibitor	TALC	EGFR	epidermal growth factor receptor	2013-09-17
EGFR	EGFR - epidermal growth factor receptor	LAPATINIB	inhibitor	TALC	EGFR	epidermal growth factor receptor	2013-09-17
EGFR	EGFR - epidermal growth factor receptor	PANITUMUMAB	inhibitor	TALC	EGFR	epidermal growth factor receptor	2013-09-17
EGFR	EGFR - epidermal growth factor receptor	NECITUMUMAB	inhibitor	TALC	EGFR	epidermal growth factor receptor	2013-09-17
EGFR	EGFR - epidermal growth factor receptor	MEHD7945	inhibitor	TALC	EGFR	epidermal growth factor receptor	2013-09-17
EGFR	EGFR - epidermal growth factor receptor	ICOTINIB	inhibitor	TALC	EGFR	epidermal growth factor receptor	2013-09-17
EGFR	EGFR - epidermal growth factor receptor	NERATINIB	inhibitor	TALC	EGFR	epidermal growth factor receptor	2013-09-17
EGFR	EGFR - epidermal growth factor receptor	NIMOTUZUMAB	inhibitor	TALC	EGFR	epidermal growth factor receptor	2013-09-17
EGFR	EGFR - epidermal growth factor receptor	PELITINIB	inhibitor	TALC	EGFR	epidermal growth factor receptor	2013-09-17
EGFR	EGFR - epidermal growth factor receptor	DACOMITINIB	inhibitor	TALC	EGFR	epidermal growth factor receptor	2013-09-17
EGFR	EGFR - epidermal growth factor receptor	PERTUZUMAB	inhibitor	TALC	EGFR	epidermal growth factor receptor	2013-09-17
EGFR	EGFR - epidermal growth factor receptor	BMS-690514	inhibitor	TALC	EGFR	epidermal growth factor receptor	2013-09-17
EGFR	EGFR - epidermal growth factor receptor	AMG888	inhibitor	TALC	EGFR	epidermal growth factor receptor	2013-09-17
EGFR	EGFR - epidermal growth factor receptor	MM121	inhibitor	TALC	EGFR	epidermal growth factor receptor	2013-09-17
EGFR	EGFR - epidermal growth factor receptor	CO 1686	inhibitor	TALC	EGFR	epidermal growth factor receptor	2013-09-17
EGFR	EGFR - epidermal growth factor receptor	LAPATINIB	n/a	TEND	EGFR	epidermal growth factor receptor	01-Aug-2011
EGFR	EGFR - epidermal growth factor receptor	CETUXIMAB	n/a	TEND	EGFR	epidermal growth factor receptor	01-Aug-2011
EGFR	EGFR - epidermal growth factor receptor	TRASTUZUMAB	n/a	TEND	EGFR	epidermal growth factor receptor	01-Aug-2011
EGFR	EGFR - epidermal growth factor receptor	GEFITINIB	n/a	TEND	EGFR	epidermal growth factor receptor	01-Aug-2011
EGFR	EGFR - epidermal growth factor receptor	ERLOTINIB	n/a	TEND	EGFR	epidermal growth factor receptor	01-Aug-2011
EGFR	EGFR - epidermal growth factor receptor	PANITUMUMAB	n/a	TEND	EGFR	epidermal growth factor receptor	01-Aug-2011
EGFR	EGFR - epidermal growth factor receptor	FLAVOPIRIDOL	n/a	DrugBank	EGFR	epidermal growth factor receptor	3
EGFR	EGFR - epidermal growth factor receptor	GEFITINIB	antagonist	DrugBank	EGFR	epidermal growth factor receptor	3
EGFR	EGFR - epidermal growth factor receptor	PANITUMUMAB	suppressor	DrugBank	EGFR	epidermal growth factor receptor	3
EGFR	EGFR - epidermal growth factor receptor	TRASTUZUMAB	n/a	DrugBank	EGFR	epidermal growth factor receptor	3
EGFR	EGFR - epidermal growth factor receptor	CETUXIMAB	antagonist	DrugBank	EGFR	epidermal growth factor receptor	3
EGFR	EGFR - epidermal growth factor receptor	LAPATINIB	antagonist	DrugBank	EGFR	epidermal growth factor receptor	3
ERBB3	ERBB3 - v-erb-b2 erythroblastic leukemia viral oncogene homolog 3 (avian)	AZD8931	inhibitor	MyCancerGenome	ERBB3	v-erb-b2 erythroblastic leukemia viral oncogene homolog 3 (avian)	2013-03-13
ERBB3	ERBB3 - v-erb-b2 erythroblastic leukemia viral oncogene homolog 3 (avian)	AV203	antibody	MyCancerGenome	ERBB3	v-erb-b2 erythroblastic leukemia viral oncogene homolog 3 (avian)	2013-03-13
ERBB3	ERBB3 - v-erb-b2 erythroblastic leukemia viral oncogene homolog 3 (avian)	MEHD7945A	antibody	MyCancerGenome	ERBB3	v-erb-b2 erythroblastic leukemia viral oncogene homolog 3 (avian)	2013-03-13
ERBB3	ERBB3 - v-erb-b2 erythroblastic leukemia viral oncogene homolog 3 (avian)	MM-111	antibody	MyCancerGenome	ERBB3	v-erb-b2 erythroblastic leukemia viral oncogene homolog 3 (avian)	2013-03-13
ERBB3	ERBB3 - v-erb-b2 erythroblastic leukemia viral oncogene homolog 3 (avian)	U3-1287	antibody	MyCancerGenome	ERBB3	v-erb-b2 erythroblastic leukemia viral oncogene homolog 3 (avian)	2013-03-13
ERBB3	ERBB3 - v-erb-b2 erythroblastic leukemia viral oncogene homolog 3 (avian)	MM-121	antibody	MyCancerGenome	ERBB3	v-erb-b2 erythroblastic leukemia viral oncogene homolog 3 (avian)	2013-03-13
ERBB3	ERBB3 - v-erb-b2 erythroblastic leukemia viral oncogene homolog 3 (avian)	MGAH22	n/a	ClearityFoundationClinicalTrial	ERBB3	v-erb-b2 erythroblastic leukemia viral oncogene homolog 3 (avian)	15-June-2013
ERBB3	ERBB3 - v-erb-b2 erythroblastic leukemia viral oncogene homolog 3 (avian)	CHEMBL2109402	n/a	ClearityFoundationClinicalTrial	ERBB3	v-erb-b2 erythroblastic leukemia viral oncogene homolog 3 (avian)	15-June-2013
ERBB3	ERBB3 - v-erb-b2 erythroblastic leukemia viral oncogene homolog 3 (avian)	CHEMBL2109402	n/a	ClearityFoundationClinicalTrial	ERBB3	v-erb-b2 erythroblastic leukemia viral oncogene homolog 3 (avian)	15-June-2013
ERBB3	ERBB3 - v-erb-b2 erythroblastic leukemia viral oncogene homolog 3 (avian)	MOMELOTINIB	inhibitor	TALC	ERBB3	v-erb-b2 erythroblastic leukemia viral oncogene homolog 3 (avian)	2013-09-17
ERBB3	ERBB3 - v-erb-b2 erythroblastic leukemia viral oncogene homolog 3 (avian)	MM121	inhibitor	TALC	ERBB3	v-erb-b2 erythroblastic leukemia viral oncogene homolog 3 (avian)	2013-09-17
ERBB3	ERBB3 - v-erb-b2 erythroblastic leukemia viral oncogene homolog 3 (avian)	U3-1287	inhibitor	TALC	ERBB3	v-erb-b2 erythroblastic leukemia viral oncogene homolog 3 (avian)	2013-09-17
ESR1	ESR1 - estrogen receptor 1	ANASTROZOLE	n/a	ClearityFoundationBiomarkers	ESR1	estrogen receptor 1	26-July-2013
ESR1	ESR1 - estrogen receptor 1	LETROZOLE	n/a	ClearityFoundationBiomarkers	ESR1	estrogen receptor 1	26-July-2013
ESR1	ESR1 - estrogen receptor 1	TAMOXIFEN	n/a	ClearityFoundationBiomarkers	ESR1	estrogen receptor 1	26-July-2013
ESR1	ESR1 - estrogen receptor 1	N/A	n/a	ClearityFoundationClinicalTrial	ESR1	estrogen receptor 1	15-June-2013
ESR1	ESR1 - estrogen receptor 1	TAMOXIFEN	n/a	ClearityFoundationClinicalTrial	ESR1	estrogen receptor 1	15-June-2013
ESR1	ESR1 - estrogen receptor 1	ENDOXIFEN	n/a	ClearityFoundationClinicalTrial	ESR1	estrogen receptor 1	15-June-2013
ESR1	ESR1 - estrogen receptor 1	EC145	n/a	ClearityFoundationClinicalTrial	ESR1	estrogen receptor 1	15-June-2013
ESR1	ESR1 - estrogen receptor 1	EC145	n/a	ClearityFoundationClinicalTrial	ESR1	estrogen receptor 1	15-June-2013
ESR1	ESR1 - estrogen receptor 1	FULVESTRANT	antagonist	TALC	ESR1	estrogen receptor 1	2013-09-17
ESR1	ESR1 - estrogen receptor 1	TAMOXIFEN	n/a	TEND	ESR1	estrogen receptor 1	01-Aug-2011
ESR1	ESR1 - estrogen receptor 1	TOREMIFENE	n/a	TEND	ESR1	estrogen receptor 1	01-Aug-2011
ESR1	ESR1 - estrogen receptor 1	MEGESTROL	n/a	TEND	ESR1	estrogen receptor 1	01-Aug-2011
ESR1	ESR1 - estrogen receptor 1	FULVESTRANT	n/a	TEND	ESR1	estrogen receptor 1	01-Aug-2011
ESR1	ESR1 - estrogen receptor 1	GENISTEIN	n/a	DrugBank	ESR1	estrogen receptor 1	3
ESR1	ESR1 - estrogen receptor 1	FLUOXYMESTERONE	antagonist	DrugBank	ESR1	estrogen receptor 1	3
ESR1	ESR1 - estrogen receptor 1	CHLOROTRIANISENE	agonist	DrugBank	ESR1	estrogen receptor 1	3
ESR1	ESR1 - estrogen receptor 1	ESTRAMUSTINE	agonist	DrugBank	ESR1	estrogen receptor 1	3
ESR1	ESR1 - estrogen receptor 1	TOREMIFENE	modulator	DrugBank	ESR1	estrogen receptor 1	3
ESR1	ESR1 - estrogen receptor 1	DIETHYLSTILBESTROL	agonist	DrugBank	ESR1	estrogen receptor 1	3
ESR1	ESR1 - estrogen receptor 1	TAMOXIFEN	agonist/antagonist	DrugBank	ESR1	estrogen receptor 1	3
ESR1	ESR1 - estrogen receptor 1	FULVESTRANT	antagonist	DrugBank	ESR1	estrogen receptor 1	3
ESR1	ESR1 - estrogen receptor 1	ESTRONE	agonist	DrugBank	ESR1	estrogen receptor 1	3
FGFR2	FGFR2 - fibroblast growth factor receptor 2	MASITINIB	inhibitor	MyCancerGenome	FGFR2	fibroblast growth factor receptor 2	2013-03-13
FGFR2	FGFR2 - fibroblast growth factor receptor 2	PONATINIB	inhibitor	MyCancerGenome	FGFR2	fibroblast growth factor receptor 2	2013-03-13
FGFR2	FGFR2 - fibroblast growth factor receptor 2	AZD4547	inhibitor	MyCancerGenome	FGFR2	fibroblast growth factor receptor 2	2013-03-13
FGFR2	FGFR2 - fibroblast growth factor receptor 2	BGJ398	inhibitor	MyCancerGenome	FGFR2	fibroblast growth factor receptor 2	2013-03-13
FGFR2	FGFR2 - fibroblast growth factor receptor 2	NINTEDANIB	inhibitor	MyCancerGenome	FGFR2	fibroblast growth factor receptor 2	2013-03-13
FGFR2	FGFR2 - fibroblast growth factor receptor 2	E-3810	inhibitor	MyCancerGenome	FGFR2	fibroblast growth factor receptor 2	2013-03-13
FGFR2	FGFR2 - fibroblast growth factor receptor 2	XL228	inhibitor	MyCancerGenome	FGFR2	fibroblast growth factor receptor 2	2013-03-13
FGFR2	FGFR2 - fibroblast growth factor receptor 2	DOVITINIB	inhibitor	MyCancerGenome	FGFR2	fibroblast growth factor receptor 2	2013-03-13
FGFR2	FGFR2 - fibroblast growth factor receptor 2	BGJ398	inhibitor	CancerCommons	FGFR2	fibroblast growth factor receptor 2	2013-07-25
FGFR2	FGFR2 - fibroblast growth factor receptor 2	NINTEDANIB	n/a	ClearityFoundationClinicalTrial	FGFR2	fibroblast growth factor receptor 2	15-June-2013
FGFR2	FGFR2 - fibroblast growth factor receptor 2	ENMD-2076	n/a	ClearityFoundationClinicalTrial	FGFR2	fibroblast growth factor receptor 2	15-June-2013
FGFR2	FGFR2 - fibroblast growth factor receptor 2	NINTEDANIB	n/a	ClearityFoundationClinicalTrial	FGFR2	fibroblast growth factor receptor 2	15-June-2013
FGFR2	FGFR2 - fibroblast growth factor receptor 2	DOVITINIB	n/a	ClearityFoundationClinicalTrial	FGFR2	fibroblast growth factor receptor 2	15-June-2013
FGFR2	FGFR2 - fibroblast growth factor receptor 2	XL999	inhibitor	TALC	FGFR2	fibroblast growth factor receptor 2	2013-09-17
FGFR2	FGFR2 - fibroblast growth factor receptor 2	BRIVANIB	inhibitor	TALC	FGFR2	fibroblast growth factor receptor 2	2013-09-17
FGFR2	FGFR2 - fibroblast growth factor receptor 2	DOVITINIB	inhibitor	TALC	FGFR2	fibroblast growth factor receptor 2	2013-09-17
FGFR2	FGFR2 - fibroblast growth factor receptor 2	AZD4547	inhibitor	TALC	FGFR2	fibroblast growth factor receptor 2	2013-09-17
FGFR2	FGFR2 - fibroblast growth factor receptor 2	TSU-68	inhibitor	TALC	FGFR2	fibroblast growth factor receptor 2	2013-09-17
FGFR2	FGFR2 - fibroblast growth factor receptor 2	BGJ398	inhibitor	TALC	FGFR2	fibroblast growth factor receptor 2	2013-09-17
FGFR2	FGFR2 - fibroblast growth factor receptor 2	PONATINIB	inhibitor	TALC	FGFR2	fibroblast growth factor receptor 2	2013-09-17
FGFR2	FGFR2 - fibroblast growth factor receptor 2	FP-1039	antibody	TALC	FGFR2	fibroblast growth factor receptor 2	2013-09-17
FGFR2	FGFR2 - fibroblast growth factor receptor 2	AZD4547	inhibitor	TALC	FGFR2	fibroblast growth factor receptor 2	2013-09-17
FGFR2	FGFR2 - fibroblast growth factor receptor 2	LENVATINIB	inhibitor	TALC	FGFR2	fibroblast growth factor receptor 2	2013-09-17
FGFR2	FGFR2 - fibroblast growth factor receptor 2	REGORAFENIB	inhibitor	TALC	FGFR2	fibroblast growth factor receptor 2	2013-09-17
FGFR2	FGFR2 - fibroblast growth factor receptor 2	VARGATEF	inhibitor	TALC	FGFR2	fibroblast growth factor receptor 2	2013-09-17
FGFR2	FGFR2 - fibroblast growth factor receptor 2	XL228	inhibitor	TALC	FGFR2	fibroblast growth factor receptor 2	2013-09-17
HIF1A	HIF1A - hypoxia inducible factor 1, alpha subunit (basic helix-loop-helix transcription factor)	N/A	n/a	ClearityFoundationClinicalTrial	HIF1A	hypoxia inducible factor 1, alpha subunit (basic helix-loop-helix transcription factor)	15-June-2013
HIF1A	HIF1A - hypoxia inducible factor 1, alpha subunit (basic helix-loop-helix transcription factor)	EZN-2968	inhibitor	TALC	HIF1A	hypoxia inducible factor 1, alpha subunit (basic helix-loop-helix transcription factor)	2013-09-17
HIF1A	HIF1A - hypoxia inducible factor 1, alpha subunit (basic helix-loop-helix transcription factor)	PX-478	inhibitor	TALC	HIF1A	hypoxia inducible factor 1, alpha subunit (basic helix-loop-helix transcription factor)	2013-09-17
NOTCH1	NOTCH1 - notch 1	RO4929097	other/unknown	MyCancerGenome	NOTCH1	notch 1	2013-03-13
NOTCH1	NOTCH1 - notch 1	MK0752	other/unknown	MyCancerGenome	NOTCH1	notch 1	2013-03-13
NOTCH1	NOTCH1 - notch 1	REGN421	other/unknown	MyCancerGenome	NOTCH1	notch 1	2013-03-13
NOTCH1	NOTCH1 - notch 1	PF-03084014	other/unknown	MyCancerGenome	NOTCH1	notch 1	2013-03-13
NOTCH1	NOTCH1 - notch 1	RO4929097	inhibitor	CancerCommons	NOTCH1	notch 1	2013-07-25
PIK3CA	PIK3CA - phosphatidylinositol-4,5-bisphosphate 3-kinase, catalytic subunit alpha	BAY80-6946	inhibitor	MyCancerGenome	PIK3CA	phosphatidylinositol-4,5-bisphosphate 3-kinase, catalytic subunit alpha	2013-03-13
PIK3CA	PIK3CA - phosphatidylinositol-4,5-bisphosphate 3-kinase, catalytic subunit alpha	BEZ235	inhibitor	MyCancerGenome	PIK3CA	phosphatidylinositol-4,5-bisphosphate 3-kinase, catalytic subunit alpha	2013-03-13
PIK3CA	PIK3CA - phosphatidylinositol-4,5-bisphosphate 3-kinase, catalytic subunit alpha	BGJ398	inhibitor	MyCancerGenome	PIK3CA	phosphatidylinositol-4,5-bisphosphate 3-kinase, catalytic subunit alpha	2013-03-13
PIK3CA	PIK3CA - phosphatidylinositol-4,5-bisphosphate 3-kinase, catalytic subunit alpha	BKM120	inhibitor	MyCancerGenome	PIK3CA	phosphatidylinositol-4,5-bisphosphate 3-kinase, catalytic subunit alpha	2013-03-13
PIK3CA	PIK3CA - phosphatidylinositol-4,5-bisphosphate 3-kinase, catalytic subunit alpha	BYL719	inhibitor	MyCancerGenome	PIK3CA	phosphatidylinositol-4,5-bisphosphate 3-kinase, catalytic subunit alpha	2013-03-13
PIK3CA	PIK3CA - phosphatidylinositol-4,5-bisphosphate 3-kinase, catalytic subunit alpha	GDC-0941	inhibitor	MyCancerGenome	PIK3CA	phosphatidylinositol-4,5-bisphosphate 3-kinase, catalytic subunit alpha	2013-03-13
PIK3CA	PIK3CA - phosphatidylinositol-4,5-bisphosphate 3-kinase, catalytic subunit alpha	GDC-0980	inhibitor	MyCancerGenome	PIK3CA	phosphatidylinositol-4,5-bisphosphate 3-kinase, catalytic subunit alpha	2013-03-13
PIK3CA	PIK3CA - phosphatidylinositol-4,5-bisphosphate 3-kinase, catalytic subunit alpha	GSK2636771	inhibitor	MyCancerGenome	PIK3CA	phosphatidylinositol-4,5-bisphosphate 3-kinase, catalytic subunit alpha	2013-03-13
PIK3CA	PIK3CA - phosphatidylinositol-4,5-bisphosphate 3-kinase, catalytic subunit alpha	PF-4691502	inhibitor	MyCancerGenome	PIK3CA	phosphatidylinositol-4,5-bisphosphate 3-kinase, catalytic subunit alpha	2013-03-13
PIK3CA	PIK3CA - phosphatidylinositol-4,5-bisphosphate 3-kinase, catalytic subunit alpha	PI-103	inhibitor	MyCancerGenome	PIK3CA	phosphatidylinositol-4,5-bisphosphate 3-kinase, catalytic subunit alpha	2013-03-13
PIK3CA	PIK3CA - phosphatidylinositol-4,5-bisphosphate 3-kinase, catalytic subunit alpha	PKI-587	inhibitor	MyCancerGenome	PIK3CA	phosphatidylinositol-4,5-bisphosphate 3-kinase, catalytic subunit alpha	2013-03-13
PIK3CA	PIK3CA - phosphatidylinositol-4,5-bisphosphate 3-kinase, catalytic subunit alpha	PWT33597	inhibitor	MyCancerGenome	PIK3CA	phosphatidylinositol-4,5-bisphosphate 3-kinase, catalytic subunit alpha	2013-03-13
PIK3CA	PIK3CA - phosphatidylinositol-4,5-bisphosphate 3-kinase, catalytic subunit alpha	PX-866	inhibitor	MyCancerGenome	PIK3CA	phosphatidylinositol-4,5-bisphosphate 3-kinase, catalytic subunit alpha	2013-03-13
PIK3CA	PIK3CA - phosphatidylinositol-4,5-bisphosphate 3-kinase, catalytic subunit alpha	SF1126	inhibitor	MyCancerGenome	PIK3CA	phosphatidylinositol-4,5-bisphosphate 3-kinase, catalytic subunit alpha	2013-03-13
PIK3CA	PIK3CA - phosphatidylinositol-4,5-bisphosphate 3-kinase, catalytic subunit alpha	XL147	inhibitor	MyCancerGenome	PIK3CA	phosphatidylinositol-4,5-bisphosphate 3-kinase, catalytic subunit alpha	2013-03-13
PIK3CA	PIK3CA - phosphatidylinositol-4,5-bisphosphate 3-kinase, catalytic subunit alpha	XL-765	inhibitor	MyCancerGenome	PIK3CA	phosphatidylinositol-4,5-bisphosphate 3-kinase, catalytic subunit alpha	2013-03-13
PIK3CA	PIK3CA - phosphatidylinositol-4,5-bisphosphate 3-kinase, catalytic subunit alpha	SOPHORETIN	inhibitor	MyCancerGenome	PIK3CA	phosphatidylinositol-4,5-bisphosphate 3-kinase, catalytic subunit alpha	2013-03-13
PIK3CA	PIK3CA - phosphatidylinositol-4,5-bisphosphate 3-kinase, catalytic subunit alpha	BYL719	inhibitor	MyCancerGenome	PIK3CA	phosphatidylinositol-4,5-bisphosphate 3-kinase, catalytic subunit alpha	2013-03-13
PIK3CA	PIK3CA - phosphatidylinositol-4,5-bisphosphate 3-kinase, catalytic subunit alpha	GDC-0032	inhibitor	MyCancerGenome	PIK3CA	phosphatidylinositol-4,5-bisphosphate 3-kinase, catalytic subunit alpha	2013-03-13
PIK3CA	PIK3CA - phosphatidylinositol-4,5-bisphosphate 3-kinase, catalytic subunit alpha	INK-1117	inhibitor	MyCancerGenome	PIK3CA	phosphatidylinositol-4,5-bisphosphate 3-kinase, catalytic subunit alpha	2013-03-13
PIK3CA	PIK3CA - phosphatidylinositol-4,5-bisphosphate 3-kinase, catalytic subunit alpha	BAY80-6946	inhibitor	CancerCommons	PIK3CA	phosphatidylinositol-4,5-bisphosphate 3-kinase, catalytic subunit alpha	2013-07-25
PIK3CA	PIK3CA - phosphatidylinositol-4,5-bisphosphate 3-kinase, catalytic subunit alpha	XL765	inhibitor	CancerCommons	PIK3CA	phosphatidylinositol-4,5-bisphosphate 3-kinase, catalytic subunit alpha	2013-07-25
PIK3CA	PIK3CA - phosphatidylinositol-4,5-bisphosphate 3-kinase, catalytic subunit alpha	BEZ235	inhibitor	CancerCommons	PIK3CA	phosphatidylinositol-4,5-bisphosphate 3-kinase, catalytic subunit alpha	2013-07-25
PIK3CA	PIK3CA - phosphatidylinositol-4,5-bisphosphate 3-kinase, catalytic subunit alpha	SAR260301	inhibitor	CancerCommons	PIK3CA	phosphatidylinositol-4,5-bisphosphate 3-kinase, catalytic subunit alpha	2013-07-25
PIK3CA	PIK3CA - phosphatidylinositol-4,5-bisphosphate 3-kinase, catalytic subunit alpha	BYL719	inhibitor	CancerCommons	PIK3CA	phosphatidylinositol-4,5-bisphosphate 3-kinase, catalytic subunit alpha	2013-07-25
PIK3CA	PIK3CA - phosphatidylinositol-4,5-bisphosphate 3-kinase, catalytic subunit alpha	BKM120	inhibitor	CancerCommons	PIK3CA	phosphatidylinositol-4,5-bisphosphate 3-kinase, catalytic subunit alpha	2013-07-25
PIK3CA	PIK3CA - phosphatidylinositol-4,5-bisphosphate 3-kinase, catalytic subunit alpha	PX-866	inhibitor	CancerCommons	PIK3CA	phosphatidylinositol-4,5-bisphosphate 3-kinase, catalytic subunit alpha	2013-07-25
PIK3CA	PIK3CA - phosphatidylinositol-4,5-bisphosphate 3-kinase, catalytic subunit alpha	PF-04691502	n/a	ClearityFoundationBiomarkers	PIK3CA	phosphatidylinositol-4,5-bisphosphate 3-kinase, catalytic subunit alpha	26-July-2013
PIK3CA	PIK3CA - phosphatidylinositol-4,5-bisphosphate 3-kinase, catalytic subunit alpha	GSK2126458	n/a	ClearityFoundationBiomarkers	PIK3CA	phosphatidylinositol-4,5-bisphosphate 3-kinase, catalytic subunit alpha	26-July-2013
PIK3CA	PIK3CA - phosphatidylinositol-4,5-bisphosphate 3-kinase, catalytic subunit alpha	DS-7423	n/a	ClearityFoundationBiomarkers	PIK3CA	phosphatidylinositol-4,5-bisphosphate 3-kinase, catalytic subunit alpha	26-July-2013
PIK3CA	PIK3CA - phosphatidylinositol-4,5-bisphosphate 3-kinase, catalytic subunit alpha	PF-05212384	n/a	ClearityFoundationBiomarkers	PIK3CA	phosphatidylinositol-4,5-bisphosphate 3-kinase, catalytic subunit alpha	26-July-2013
PIK3CA	PIK3CA - phosphatidylinositol-4,5-bisphosphate 3-kinase, catalytic subunit alpha	XL765	n/a	ClearityFoundationBiomarkers	PIK3CA	phosphatidylinositol-4,5-bisphosphate 3-kinase, catalytic subunit alpha	26-July-2013
PIK3CA	PIK3CA - phosphatidylinositol-4,5-bisphosphate 3-kinase, catalytic subunit alpha	ZSTK474	n/a	ClearityFoundationBiomarkers	PIK3CA	phosphatidylinositol-4,5-bisphosphate 3-kinase, catalytic subunit alpha	26-July-2013
PIK3CA	PIK3CA - phosphatidylinositol-4,5-bisphosphate 3-kinase, catalytic subunit alpha	TEMSIROLIMUS	n/a	ClearityFoundationBiomarkers	PIK3CA	phosphatidylinositol-4,5-bisphosphate 3-kinase, catalytic subunit alpha	26-July-2013
PIK3CA	PIK3CA - phosphatidylinositol-4,5-bisphosphate 3-kinase, catalytic subunit alpha	NVP-BEZ235	n/a	ClearityFoundationBiomarkers	PIK3CA	phosphatidylinositol-4,5-bisphosphate 3-kinase, catalytic subunit alpha	26-July-2013
PIK3CA	PIK3CA - phosphatidylinositol-4,5-bisphosphate 3-kinase, catalytic subunit alpha	XL-147	n/a	ClearityFoundationBiomarkers	PIK3CA	phosphatidylinositol-4,5-bisphosphate 3-kinase, catalytic subunit alpha	26-July-2013
PIK3CA	PIK3CA - phosphatidylinositol-4,5-bisphosphate 3-kinase, catalytic subunit alpha	BYL719	n/a	ClearityFoundationBiomarkers	PIK3CA	phosphatidylinositol-4,5-bisphosphate 3-kinase, catalytic subunit alpha	26-July-2013
PIK3CA	PIK3CA - phosphatidylinositol-4,5-bisphosphate 3-kinase, catalytic subunit alpha	BAY80-6946	n/a	ClearityFoundationBiomarkers	PIK3CA	phosphatidylinositol-4,5-bisphosphate 3-kinase, catalytic subunit alpha	26-July-2013
PIK3CA	PIK3CA - phosphatidylinositol-4,5-bisphosphate 3-kinase, catalytic subunit alpha	EVEROLIMUS	n/a	ClearityFoundationBiomarkers	PIK3CA	phosphatidylinositol-4,5-bisphosphate 3-kinase, catalytic subunit alpha	26-July-2013
PIK3CA	PIK3CA - phosphatidylinositol-4,5-bisphosphate 3-kinase, catalytic subunit alpha	BEZ235	inhibitor	TALC	PIK3CA	phosphatidylinositol-4,5-bisphosphate 3-kinase, catalytic subunit alpha	2013-09-17
PIK3CA	PIK3CA - phosphatidylinositol-4,5-bisphosphate 3-kinase, catalytic subunit alpha	BKM120	inhibitor	TALC	PIK3CA	phosphatidylinositol-4,5-bisphosphate 3-kinase, catalytic subunit alpha	2013-09-17
PIK3CA	PIK3CA - phosphatidylinositol-4,5-bisphosphate 3-kinase, catalytic subunit alpha	XL147	inhibitor	TALC	PIK3CA	phosphatidylinositol-4,5-bisphosphate 3-kinase, catalytic subunit alpha	2013-09-17
PIK3CA	PIK3CA - phosphatidylinositol-4,5-bisphosphate 3-kinase, catalytic subunit alpha	NVP-BGT226	inhibitor	TALC	PIK3CA	phosphatidylinositol-4,5-bisphosphate 3-kinase, catalytic subunit alpha	2013-09-17
PIK3CA	PIK3CA - phosphatidylinositol-4,5-bisphosphate 3-kinase, catalytic subunit alpha	PX-866	inhibitor	TALC	PIK3CA	phosphatidylinositol-4,5-bisphosphate 3-kinase, catalytic subunit alpha	2013-09-17
PIK3CA	PIK3CA - phosphatidylinositol-4,5-bisphosphate 3-kinase, catalytic subunit alpha	GDC-0941	inhibitor	TALC	PIK3CA	phosphatidylinositol-4,5-bisphosphate 3-kinase, catalytic subunit alpha	2013-09-17
PIK3CA	PIK3CA - phosphatidylinositol-4,5-bisphosphate 3-kinase, catalytic subunit alpha	PF-04691502	inhibitor	TALC	PIK3CA	phosphatidylinositol-4,5-bisphosphate 3-kinase, catalytic subunit alpha	2013-09-17
PIK3CA	PIK3CA - phosphatidylinositol-4,5-bisphosphate 3-kinase, catalytic subunit alpha	XL765	inhibitor	TALC	PIK3CA	phosphatidylinositol-4,5-bisphosphate 3-kinase, catalytic subunit alpha	2013-09-17
PIK3CA	PIK3CA - phosphatidylinositol-4,5-bisphosphate 3-kinase, catalytic subunit alpha	ON01910	inhibitor	TALC	PIK3CA	phosphatidylinositol-4,5-bisphosphate 3-kinase, catalytic subunit alpha	2013-09-17
PRKCQ	PRKCQ - protein kinase C, theta	SOPHORETIN	inhibitor	MyCancerGenome	PRKCQ	protein kinase C, theta	2013-03-13
PTEN	PTEN - phosphatase and tensin homolog	ERLOTINIB	n/a	ClearityFoundationBiomarkers	PTEN	phosphatase and tensin homolog	26-July-2013
PTEN	PTEN - phosphatase and tensin homolog	GEFITINIB	n/a	ClearityFoundationBiomarkers	PTEN	phosphatase and tensin homolog	26-July-2013
PTEN	PTEN - phosphatase and tensin homolog	PANITUMUMAB	n/a	ClearityFoundationBiomarkers	PTEN	phosphatase and tensin homolog	26-July-2013
PTEN	PTEN - phosphatase and tensin homolog	EVEROLIMUS	n/a	ClearityFoundationBiomarkers	PTEN	phosphatase and tensin homolog	26-July-2013
PTEN	PTEN - phosphatase and tensin homolog	TEMSIROLIMUS	n/a	ClearityFoundationBiomarkers	PTEN	phosphatase and tensin homolog	26-July-2013
PTEN	PTEN - phosphatase and tensin homolog	BAY80-6946	n/a	ClearityFoundationBiomarkers	PTEN	phosphatase and tensin homolog	26-July-2013
PTEN	PTEN - phosphatase and tensin homolog	GSK2126458	n/a	ClearityFoundationBiomarkers	PTEN	phosphatase and tensin homolog	26-July-2013
PTEN	PTEN - phosphatase and tensin homolog	NVP-BEZ235	n/a	ClearityFoundationBiomarkers	PTEN	phosphatase and tensin homolog	26-July-2013
PTEN	PTEN - phosphatase and tensin homolog	CETUXIMAB	n/a	ClearityFoundationBiomarkers	PTEN	phosphatase and tensin homolog	26-July-2013
PTEN	PTEN - phosphatase and tensin homolog	VANDETANIB	n/a	ClearityFoundationBiomarkers	PTEN	phosphatase and tensin homolog	26-July-2013
PTEN	PTEN - phosphatase and tensin homolog	BYL719	n/a	ClearityFoundationBiomarkers	PTEN	phosphatase and tensin homolog	26-July-2013
PTEN	PTEN - phosphatase and tensin homolog	XL-147	n/a	ClearityFoundationBiomarkers	PTEN	phosphatase and tensin homolog	26-July-2013
PTEN	PTEN - phosphatase and tensin homolog	ZSTK474	n/a	ClearityFoundationBiomarkers	PTEN	phosphatase and tensin homolog	26-July-2013
PTEN	PTEN - phosphatase and tensin homolog	DS-7423	n/a	ClearityFoundationBiomarkers	PTEN	phosphatase and tensin homolog	26-July-2013
PTEN	PTEN - phosphatase and tensin homolog	PF-04691502	n/a	ClearityFoundationBiomarkers	PTEN	phosphatase and tensin homolog	26-July-2013
PTEN	PTEN - phosphatase and tensin homolog	PF-05212384	n/a	ClearityFoundationBiomarkers	PTEN	phosphatase and tensin homolog	26-July-2013
PTEN	PTEN - phosphatase and tensin homolog	XL765	n/a	ClearityFoundationBiomarkers	PTEN	phosphatase and tensin homolog	26-July-2013
RET	RET - ret proto-oncogene	SUNITINIB	inhibitor	MyCancerGenome	RET	ret proto-oncogene	2013-03-13
RET	RET - ret proto-oncogene	CABOZANTINIB	inhibitor	MyCancerGenome	RET	ret proto-oncogene	2013-03-13
RET	RET - ret proto-oncogene	AMUVATINIB	inhibitor	MyCancerGenome	RET	ret proto-oncogene	2013-03-13
RET	RET - ret proto-oncogene	MOTESANIB	inhibitor	MyCancerGenome	RET	ret proto-oncogene	2013-03-13
RET	RET - ret proto-oncogene	VANDETANIB	inhibitor	MyCancerGenome	RET	ret proto-oncogene	2013-03-13
RET	RET - ret proto-oncogene	SORAFENIB	inhibitor	MyCancerGenome	RET	ret proto-oncogene	2013-03-13
RET	RET - ret proto-oncogene	REGORAFENIB	inhibitor	MyCancerGenome	RET	ret proto-oncogene	2013-03-13
RET	RET - ret proto-oncogene	DOVITINIB	n/a	ClearityFoundationClinicalTrial	RET	ret proto-oncogene	15-June-2013
RET	RET - ret proto-oncogene	VANDETANIB	n/a	ClearityFoundationClinicalTrial	RET	ret proto-oncogene	15-June-2013
RET	RET - ret proto-oncogene	MOTESANIB	inhibitor	TALC	RET	ret proto-oncogene	2013-09-17
RET	RET - ret proto-oncogene	AMUVATINIB	inhibitor	TALC	RET	ret proto-oncogene	2013-09-17
RET	RET - ret proto-oncogene	VANDETANIB	inhibitor	TALC	RET	ret proto-oncogene	2013-09-17
RET	RET - ret proto-oncogene	AT9283	inhibitor	TALC	RET	ret proto-oncogene	2013-09-17
RET	RET - ret proto-oncogene	CABOZANTINIB	inhibitor	TALC	RET	ret proto-oncogene	2013-09-17
RET	RET - ret proto-oncogene	REGORAFENIB	inhibitor	TALC	RET	ret proto-oncogene	2013-09-17
RET	RET - ret proto-oncogene	LENVATINIB	inhibitor	TALC	RET	ret proto-oncogene	2013-09-17
RET	RET - ret proto-oncogene	SUNITINIB	inhibitor	TALC	RET	ret proto-oncogene	2013-09-17
RET	RET - ret proto-oncogene	IMATINIB	n/a	TEND	RET	ret proto-oncogene	01-Aug-2011
RET	RET - ret proto-oncogene	SUNITINIB	n/a	TEND	RET	ret proto-oncogene	01-Aug-2011
RET	RET - ret proto-oncogene	IMATINIB	inhibitor	DrugBank	RET	ret proto-oncogene	3
TP53	TP53 - tumor protein p53	EP-2101	vaccine	TALC	TP53	tumor protein p53	2013-09-17
TP53	TP53 - tumor protein p53	MUTANT P53 PEPTIDE PULSED DENDRITIC CELL	vaccine	TALC	TP53	tumor protein p53	2013-09-17
TP53	TP53 - tumor protein p53	AD.P53-DC	vaccine	TALC	TP53	tumor protein p53	2013-09-17
