# Supplementary material for: Revealing the Molecular Portrait of Triple Negative Breast Tumors in an Understudied Population through Omics Analysis of Formalin-Fixed and Paraffin-Embedded Tissues
Source: PLoS One. 2015 May 11;10(5):e0126762. doi: 10.1371/journal.pone.0126762 (PMC4427337; doi:10.1371/journal.pone.0126762)
Supplement: S13 Table — (XLSX) [file pone.0126762.s017.xlsx]

## Sheet: S13 Table
S13 Table. Molecular alterations in epigenetic modifier genes
Gene	Expression	Samples with Mutation (No.)
ARID2	downregulated	2
ARID1A	No change	2
KDM6A	No change	2
SETD2	No change	2
ATRX	No change	1
KDM5C	No change	1
MLL	No change	1
ARID1B	upregulated	1
MLL3	upregulated	1
NSD1	upregulated	1
BAZ1B	downregulated	0
CHD1	downregulated	0
CREBBP	downregulated	0
DUSP1	downregulated	0
DZIP3	downregulated	0
FTO	downregulated	0
HAT1	downregulated	0
IDH1	downregulated	0
MBD4	downregulated	0
MECP2	downregulated	0
MPHOSPH8	downregulated	0
NCOA1	downregulated	0
NCOA3	downregulated	0
PCNA	downregulated	0
PIWIL2	downregulated	0
PRMT3	downregulated	0
PRMT5	downregulated	0
PRMT6	downregulated	0
RAI1	downregulated	0
RPS6KA5	downregulated	0
SETD1A	downregulated	0
USP16	downregulated	0
ATF2	upregulated	0
AURKA	upregulated	0
AURKB	upregulated	0
CDYL	upregulated	0
CIITA	upregulated	0
DNMT3A	upregulated	0
DNMT3B	upregulated	0
EHMT2	upregulated	0
EP300	upregulated	0
ERCC6	upregulated	0
EZH2	upregulated	0
GTF3C4	upregulated	0
HDAC10	upregulated	0
HDAC9	upregulated	0
HIST1H1B	upregulated	0
HIST1H1D	upregulated	0
HIST1H1E	upregulated	0
HIST1H2AK	upregulated	0
HIST1H2BB	upregulated	0
HIST1H2BC	upregulated	0
HIST1H2BE	upregulated	0
HIST1H2BF	upregulated	0
HIST1H2BG	upregulated	0
HIST1H3C	upregulated	0
HIST2H2AC	upregulated	0
HIST4H4	upregulated	0
IDH2	upregulated	0
JMJD1C	upregulated	0
MBD2	upregulated	0
MGA	upregulated	0
NEK6	upregulated	0
NIPBL	upregulated	0
PHF8	upregulated	0
POGZ	upregulated	0
PRMT1	upregulated	0
PRMT2	upregulated	0
RNF2	upregulated	0
RPS6KA3	upregulated	0
SETD3	upregulated	0
SETD4	upregulated	0
SETD6	upregulated	0
SETD7	upregulated	0
SETDB2	upregulated	0
UBE2A	upregulated	0
UHRF1	upregulated	0
USP21	upregulated	0
WHSC1	upregulated	0
ZMYND8	upregulated	0
References
Vogelstein et al. Cancer Genome Landscapes. Science, 2013. PMID 23539594.
Gonzalez-Perez et al. The mutational landscape of chromatin regulatory factors across 4,623 tumor samples. Genome Biology, 2013. PMID 24063517.
Plass et al. Mutations in regulators of the epigenome and their connections to global chromatin patterns in cancer. Nature Reviews Genetics, 2013. PMID 24105274.
Shen and Laird. Interplay between the cancer genome and epigenome. Cell, 2013. PMID 23540689.
